# Supplementary material for: Comparative Analyses of Reproductive Caste Types Reveal Vitellogenin Genes Involved in Queen Fertility in Solenopsis invicta
Source: Int J Mol Sci. 2023 Dec 5;24(24):17130. doi: 10.3390/ijms242417130 (PMC10743176; doi:10.3390/ijms242417130)
Supplement: Supplementary file 1 [file ijms-24-17130-s001.zip]

Archive with 21 entries (14 files):
- Fig. S1/
- Fig. S1/Amino acid sequence.pdf
- Fig. S2/
- Fig. S2/┴╫╦ß╗»╬╗╡π╘ñ▓Γ_.tif
- Table S1/
- Table S1/align_pct.xls
- Table S1/data_table.xls
- Table S1/Summary of the sequencing data assembly.pdf
- Table S2/
- Table S2/QAvsMAvsFA.xls
- Table S3/
- Table S3/FAvsQA_deg_all.xls
- Table S3/MAvsFA_deg_all.xls
- Table S3/MAvsQA_deg_all.xls
- Table S4/
- Table S4/FAvsQA.down_KEGGenrich.xls
- Table S4/MAvsFA.down_KEGGenrich.xls
- Table S4/MAvsQA.down_KEGGenrich.xls
- Table S5/
- Table S5/Primers used in this study.pdf
- Table S5/table 1.png
