# Supplementary material for: Comparative Analyses of Reproductive Caste Types Reveal Vitellogenin Genes Involved in Queen Fertility in Solenopsis invicta
Source: Int J Mol Sci. 2023 Dec 5;24(24):17130. doi: 10.3390/ijms242417130 (PMC10743176; doi:10.3390/ijms242417130)
Supplement: Supplementary file 1 [file ijms-24-17130-s001.zip › Table S1/align_pct.xls]

sample	total_reads	total_map	unique_map	multi_map	read1_map	read2_map	positive_map	negative_map	splice_map	unsplice_map	proper_map
QA1	44571990	41471975(93.04%)	40703838(91.32%)	768137(1.72%)	20439783(45.86%)	20264055(45.46%)	20336032(45.63%)	20367806(45.7%)	12475250(27.99%)	28228588(63.33%)	38503308(86.38%)
QA2	39221358	35213158(89.78%)	34584062(88.18%)	629096(1.6%)	17371805(44.29%)	17212257(43.88%)	17270943(44.03%)	17313119(44.14%)	10695888(27.27%)	23888174(60.91%)	32699548(83.37%)
QA3	44993278	41921839(93.17%)	41167963(91.5%)	753876(1.68%)	20659427(45.92%)	20508536(45.58%)	20565480(45.71%)	20602483(45.79%)	13083855(29.08%)	28084108(62.42%)	38849882(86.35%)
MA1	41475132	38327320(92.41%)	37581958(90.61%)	745362(1.8%)	18848820(45.45%)	18733138(45.17%)	18773370(45.26%)	18808588(45.35%)	11811047(28.48%)	25770911(62.14%)	35191264(84.85%)
MA2	47431276	43308707(91.31%)	42528596(89.66%)	780111(1.64%)	21318062(44.95%)	21210534(44.72%)	21256393(44.82%)	21272203(44.85%)	12315721(25.97%)	30212875(63.7%)	39833134(83.98%)
MA3	45444940	42555634(93.64%)	41738146(91.84%)	817488(1.8%)	20933076(46.06%)	20805070(45.78%)	20838970(45.86%)	20899176(45.99%)	13229921(29.11%)	28508225(62.73%)	39329392(86.54%)
FA1	41051176	38258706(93.2%)	37684412(91.8%)	574294(1.4%)	18927816(46.11%)	18756596(45.69%)	18820194(45.85%)	18864218(45.95%)	11814701(28.78%)	25869711(63.02%)	35497178(86.47%)
FA2	43558014	40848687(93.78%)	40170948(92.22%)	677739(1.56%)	20106751(46.16%)	20064197(46.06%)	20062713(46.06%)	20108235(46.16%)	12435143(28.55%)	27735805(63.68%)	37893258(86.99%)
FA3	43233780	40501305(93.68%)	39835014(92.14%)	666291(1.54%)	19981649(46.22%)	19853365(45.92%)	19889291(46.0%)	19945723(46.13%)	12417886(28.72%)	27417128(63.42%)	37557412(86.87%)
