# Supplementary material for: Comparative Analyses of Reproductive Caste Types Reveal Vitellogenin Genes Involved in Queen Fertility in Solenopsis invicta
Source: Int J Mol Sci. 2023 Dec 5;24(24):17130. doi: 10.3390/ijms242417130 (PMC10743176; doi:10.3390/ijms242417130)
Supplement: Supplementary file 1 [file ijms-24-17130-s001.zip › Table S1/data_table.xls]

sample	library	raw_reads	raw_bases	clean_reads	clean_bases	error_rate	Q20	Q30	GC_pct
QA1	FRAS230034858-2r	45828444	6.87G	44571990	6.69G	0.03	96.53	90.84	42.22
QA2	FRAS230034859-2r	40501038	6.08G	39221358	5.88G	0.03	96.51	90.82	42.73
QA3	FRAS230034860-2r	46660864	7G	44993278	6.75G	0.03	96.68	91.15	42.24
MA1	FRAS230034861-2r	43383638	6.51G	41475132	6.22G	0.03	96.62	91.14	42.36
MA2	FRAS230034862-2r	48468592	7.27G	47431276	7.11G	0.03	96.74	91.32	41.54
MA3	FRAS230034863-2r	47269852	7.09G	45444940	6.82G	0.03	96.6	91.06	42.66
FA1	FRAS230034864-2r	42488336	6.37G	41051176	6.16G	0.03	96.58	90.97	42.5
FA2	FRAS230034865-2r	45187862	6.78G	43558014	6.53G	0.03	96.97	91.81	42.48
FA3	FRAS230034866-2r	44771152	6.72G	43233780	6.49G	0.03	96.72	91.27	42.54
