# Supplementary material for: Comparative Analyses of Reproductive Caste Types Reveal Vitellogenin Genes Involved in Queen Fertility in Solenopsis invicta
Source: Int J Mol Sci. 2023 Dec 5;24(24):17130. doi: 10.3390/ijms242417130 (PMC10743176; doi:10.3390/ijms242417130)
Supplement: Supplementary file 1 [file ijms-24-17130-s001.zip › Table S2/QAvsMAvsFA.xls]

gene_id	gene_name	gene_chr	gene_start	gene_end	gene_strand	gene_length	gene_biotype	gene_description	tf_family
105206611	LOC105206611	NC_052664.1	93875	101470	-	4007	pseudogene	- && sp|P0CY46|EGFR_APIME Epidermal growth factor receptor OS=Apis mellifera OX=7460 GN=Egfr PE=2 SV=1 && -	-
120359175	LOC120359175	NC_052664.1	145560	148700	-	2422	lncRNA	uncharacterized LOC120359175 && - && -	-
105202274	LOC105202274	NC_052664.1	158749	170395	+	4002	protein_coding	uncharacterized LOC105202274%2C transcript variant X2 && - && -	-
105201256	LOC105201256	NC_052664.1	501591	504326	+	1346	protein_coding	surfeit locus protein 1-like%2C transcript variant X1 && sp|Q15526|SURF1_HUMAN Surfeit locus protein 1 OS=Homo sapiens OX=9606 GN=SURF1 PE=1 SV=1 && PF02104:SURF1 family	-
105204458	LOC105204458	NC_052664.1	505908	509004	-	1418	protein_coding	surfeit locus protein 1%2C transcript variant X4 && sp|Q800L1|SURF1_CHICK Surfeit locus protein 1 OS=Gallus gallus OX=9031 GN=SURF1 PE=3 SV=1 && PF02104:SURF1 family	-
105201255	LOC105201255	NC_052664.1	523763	678262	-	1634	protein_coding	argininosuccinate lyase%2C transcript variant X1 && sp|P51464|ARLY_LITCT Argininosuccinate lyase OS=Lithobates catesbeianus OX=8400 GN=ASL PE=3 SV=1 && PF14698:Argininosuccinate lyase C-terminal|PF00206:Lyase	-
105198755	LOC105198755	NC_052664.1	947221	956943	+	2134	protein_coding	UDP-glucosyltransferase 2 && sp|A0A291PQH4|UGT2_DACCO UDP-glucosyltransferase 2 OS=Dactylopius coccus OX=765876 GN=UTG2 PE=1 SV=1 && PF00201:UDP-glucoronosyl and UDP-glucosyl transferase	UDPGT
105202923	LOC105202923	NC_052664.1	1532251	1638159	+	14211	protein_coding	FERM%2C ARHGEF and pleckstrin domain-containing protein 1%2C transcript variant X3 && sp|F8VPU2|FARP1_MOUSE FERM, ARHGEF and pleckstrin domain-containing protein 1 OS=Mus musculus OX=10090 GN=Farp1 PE=1 SV=1 && PF09379:FERM N-terminal domain|PF00373:FERM central domain|PF09380:FERM C-terminal PH-like domain|PF08736:FERM adjacent (FA)	Band_41
105202924	LOC105202924	NC_052664.1	1666137	1697296	+	1801	protein_coding	glycine-rich protein DOT1%2C transcript variant X1 && - && -	-
105194401	LOC105194401	NC_052664.1	1705400	1707599	+	1740	protein_coding	putative nuclease HARBI1%2C transcript variant X7 && - && PF13359:DDE superfamily endonuclease	-
113004894	LOC113004894	NC_052664.1	1707654	1709389	-	1600	protein_coding	uncharacterized LOC113004894 && - && PF13837:Myb/SANT-like DNA-binding domain	-
105201594	LOC105201594	NC_052664.1	1714983	1750404	+	2112	protein_coding	transcription elongation factor S-II%2C transcript variant X3 && sp|P20232|TFS2_DROME Transcription elongation factor S-II OS=Drosophila melanogaster OX=7227 GN=TfIIS PE=2 SV=1 && PF01096:Transcription factor S-II (TFIIS)|PF07500:Transcription factor S-II (TFIIS), central domain	-
113004893	LOC113004893	NC_052664.1	1765356	1766473	-	811	lncRNA	uncharacterized LOC113004893 && - && -	-
105201596	LOC105201596	NC_052664.1	1765863	1806291	+	1634	protein_coding	probable phosphoserine aminotransferase%2C transcript variant X1 && sp|Q9Y617|SERC_HUMAN Phosphoserine aminotransferase OS=Homo sapiens OX=9606 GN=PSAT1 PE=1 SV=2 && PF00266:Aminotransferase class-V	Aminotran_5
105201593	LOC105201593	NC_052664.1	1825736	1881197	+	1980	protein_coding	pyruvate kinase%2C transcript variant X1 && sp|O62619|KPYK_DROME Pyruvate kinase OS=Drosophila melanogaster OX=7227 GN=PyK PE=2 SV=2 && PF02887:Pyruvate kinase, alpha/beta domain|PF00224:Pyruvate kinase, barrel domain	PK
105201592	LOC105201592	NC_052664.1	1890279	1919500	-	2551	protein_coding	protein claret segregational%2C transcript variant X2 && sp|P20480|NCD_DROME Protein claret segregational OS=Drosophila melanogaster OX=7227 GN=ncd PE=1 SV=1 && PF00225:Kinesin motor domain	Kinesin
105202984	LOC105202984	NC_052664.1	1920629	1923427	+	2077	protein_coding	protein ANTAGONIST OF LIKE HETEROCHROMATIN PROTEIN 1%2C transcript variant X1 && - && PF13359:DDE superfamily endonuclease	-
120357472	LOC120357472	NC_052664.1	1923139	1925105	-	1798	pseudogene	- && - && PF10545:Alcohol dehydrogenase transcription factor Myb/SANT-like	-
105202130	LOC105202130	NC_052664.1	2060291	2096061	-	6652	protein_coding	cartilage-associated protein-like%2C transcript variant X1 && sp|Q6JHU7|P3H2_CHICK Prolyl 3-hydroxylase 2 OS=Gallus gallus OX=9031 GN=P3H2 PE=2 SV=1 && -	-
113002688	LOC113002688	NC_052664.1	2100794	2102675	-	1319	lncRNA	uncharacterized LOC113002688%2C transcript variant X1 && - && -	-
105200007	LOC105200007	NC_052664.1	2133599	2196589	-	9098	protein_coding	microtubule-associated serine/threonine-protein kinase 3%2C transcript variant X1 && sp|Q6P0Q8|MAST2_HUMAN Microtubule-associated serine/threonine-protein kinase 2 OS=Homo sapiens OX=9606 GN=MAST2 PE=1 SV=2 && PF17820:PDZ domain|PF00069:Protein kinase domain|PF08926:Domain of unknown function (DUF1908)	Pkinase
105200034	LOC105200034	NC_052664.1	2196659	2206340	+	586	protein_coding	U6 snRNA-associated Sm-like protein LSm6 && sp|P62312|LSM6_HUMAN U6 snRNA-associated Sm-like protein LSm6 OS=Homo sapiens OX=9606 GN=LSM6 PE=1 SV=1 && -	-
105200024	LOC105200024	NC_052664.1	2206853	2210400	-	1526	protein_coding	protein TIPIN homolog && sp|Q8INX3|TIPIN_DROME Protein TIPIN homolog OS=Drosophila melanogaster OX=7227 GN=CG10336 PE=2 SV=2 && PF07962:Replication Fork Protection Component Swi3	-
105207499	LOC105207499	NC_052664.1	2503000	2519527	-	1596	protein_coding	DNA-directed RNA polymerase III subunit RPC7-like%2C transcript variant X3 && sp|Q96FX2|DPH3_HUMAN DPH3 homolog OS=Homo sapiens OX=9606 GN=DPH3 PE=1 SV=1 && PF11705:DNA-directed RNA polymerase III subunit Rpc31	-
105199282	LOC105199282	NC_052664.1	2528875	2588511	+	3798	protein_coding	probable phosphorylase b kinase regulatory subunit beta%2C transcript variant X1 && sp|Q9VLS1|KPBB_DROME Probable phosphorylase b kinase regulatory subunit beta OS=Drosophila melanogaster OX=7227 GN=CG8475 PE=2 SV=2 && PF00723:Glycosyl hydrolases family 15	-
105199281	LOC105199281	NC_052664.1	2588150	2608637	-	3985	protein_coding	pre-mRNA-splicing factor CWC25 homolog%2C transcript variant X3 && sp|Q9NXE8|CWC25_HUMAN Pre-mRNA-splicing factor CWC25 homolog OS=Homo sapiens OX=9606 GN=CWC25 PE=1 SV=1 && PF10197:N-terminal domain of CBF1 interacting co-repressor CIR|PF12542:Pre-mRNA splicing factor	-
105206369	LOC105206369	NC_052664.1	2611533	2613789	-	1802	pseudogene	- && - && -	-
105197922	LOC105197922	NC_052664.1	2628157	2685289	+	5352	protein_coding	F-BAR domain only protein 2%2C transcript variant X1 && sp|Q502I9|FCHO2_DANRE F-BAR domain only protein 2 OS=Danio rerio OX=7955 GN=fcho2 PE=2 SV=1 && PF00611:Fes/CIP4, and EFC/F-BAR homology domain|PF10291:Muniscin C-terminal mu homology domain	-
105206654	LOC105206654	NC_052664.1	2713160	2715677	+	1776	pseudogene	- && sp|P48591|RIR1_DROME Ribonucleoside-diphosphate reductase large subunit OS=Drosophila melanogaster OX=7227 GN=RnrL PE=1 SV=2 && -	-
105197919	LOC105197919	NC_052664.1	2717025	2980591	-	7636	protein_coding	homeobox protein 2%2C transcript variant X1 && sp|Q13946|PDE7A_HUMAN High affinity cAMP-specific 3',5'-cyclic phosphodiesterase 7A OS=Homo sapiens OX=9606 GN=PDE7A PE=1 SV=2 && PF00233:3'5'-cyclic nucleotide phosphodiesterase	-
105205067	LOC105205067	NC_052664.1	3174332	3178855	-	3520	protein_coding	uncharacterized LOC105205067%2C transcript variant X2 && - && -	-
105202485	LOC105202485	NC_052664.1	3201175	3205860	+	2723	pseudogene	- && sp|Q9V3D6|CPSF2_DROME Probable cleavage and polyadenylation specificity factor subunit 2 OS=Drosophila melanogaster OX=7227 GN=Cpsf100 PE=1 SV=1 && PF16661:Metallo-beta-lactamase superfamily domain	-
105198294	LOC105198294	NC_052664.1	3300801	3302754	-	690	protein_coding	HIG1 domain family member 1A%2C mitochondrial && - && -	-
105202128	LOC105202128	NC_052664.1	3417501	3585803	+	5740	protein_coding	transmembrane GTPase Marf%2C transcript variant X3 && sp|Q7YU24|MARF_DROME Transmembrane GTPase Marf OS=Drosophila melanogaster OX=7227 GN=Marf PE=1 SV=1 && -	-
105194962	LOC105194962	NC_052664.1	3763173	3829009	+	674	protein_coding	COA8 family protein CG14806%2C mitochondrial && sp|Q9W549|COA8_DROME COA8 family protein CG14806, mitochondrial OS=Drosophila melanogaster OX=7227 GN=coa8 PE=3 SV=1 && PF10231:Apoptogenic protein 1	-
113003924	LOC113003924	NC_052664.1	4346424	4354535	+	6369	protein_coding	uncharacterized LOC113003924%2C transcript variant X1 && sp|Q9W603|SP16H_XENLA FACT complex subunit SPT16 OS=Xenopus laevis OX=8355 GN=supt16h PE=1 SV=2 && -	-
105206357	LOC105206357	NC_052664.1	4354389	4355640	-	1159	lncRNA	uncharacterized LOC105206357 && - && -	-
105207243	LOC105207243	NC_052664.1	4355716	4357182	+	1339	protein_coding	uncharacterized LOC105207243%2C transcript variant X4 && - && -	-
105205387	LOC105205387	NC_052664.1	4368178	4380559	+	2639	protein_coding	glutathione S-transferase LANCL1%2C transcript variant X1 && sp|Q90ZL2|LANC1_DANRE Glutathione S-transferase LANCL1 OS=Danio rerio OX=7955 GN=lancl1 PE=2 SV=1 && PF05147:Lanthionine synthetase C-like protein	-
105205392	LOC105205392	NC_052664.1	4521424	4801660	-	3778	protein_coding	TOX high mobility group box family member 3%2C transcript variant X1 && sp|O15405|TOX3_HUMAN TOX high mobility group box family member 3 OS=Homo sapiens OX=9606 GN=TOX3 PE=1 SV=2 && PF00505:HMG (high mobility group) box	HMG_box
105205061	LOC105205061	NC_052664.1	4861252	4872921	-	2125	protein_coding	FAD synthase%2C transcript variant X1 && sp|Q6ING7|FLAD1_XENLA FAD synthase OS=Xenopus laevis OX=8355 GN=flad1 PE=2 SV=1 && PF00994:Probable molybdopterin binding domain	-
105205062	LOC105205062	NC_052664.1	4878044	4950803	+	5814	protein_coding	ankyrin repeat domain-containing protein 12%2C transcript variant X1 && sp|Q6UB98|ANR12_HUMAN Ankyrin repeat domain-containing protein 12 OS=Homo sapiens OX=9606 GN=ANKRD12 PE=1 SV=3 && -	-
105205054	LOC105205054	NC_052664.1	4952901	4954146	-	835	protein_coding	transmembrane protein 70 homolog%2C mitochondrial && sp|Q95SS8|TMM70_DROME Transmembrane protein 70 homolog, mitochondrial OS=Drosophila melanogaster OX=7227 GN=CG7506 PE=2 SV=1 && PF06979:Assembly, mitochondrial proton-transport ATP synth complex	-
105205055	LOC105205055	NC_052664.1	4958478	4972693	-	3008	protein_coding	neural Wiskott-Aldrich syndrome protein%2C transcript variant X2 && sp|P42768|WASP_HUMAN Wiskott-Aldrich syndrome protein OS=Homo sapiens OX=9606 GN=WAS PE=1 SV=4 && PF00568:WH1 domain|PF00786:P21-Rho-binding domain	PBD
105205063	LOC105205063	NC_052664.1	5008760	5083422	-	2931	protein_coding	leucine-rich repeat flightless-interacting protein 2%2C transcript variant X3 && sp|Q91WK0|LRRF2_MOUSE Leucine-rich repeat flightless-interacting protein 2 OS=Mus musculus OX=10090 GN=Lrrfip2 PE=1 SV=1 && PF09738:LRRFIP family	-
105205058	LOC105205058	NC_052664.1	5088348	5101749	+	7314	protein_coding	zinc finger protein 853%2C transcript variant X2 && - && PF07776:Zinc-finger associated domain (zf-AD)	zf-AD
105205059	LOC105205059	NC_052664.1	5135406	5176548	-	3493	protein_coding	uncharacterized LOC105205059%2C transcript variant X4 && - && PF12937:F-box-like	-
105205060	LOC105205060	NC_052664.1	5178660	5187747	+	1064	protein_coding	sugar transporter SWEET1 && sp|Q7JVE7|SWET1_DROME Sugar transporter SWEET1 OS=Drosophila melanogaster OX=7227 GN=slv PE=2 SV=1 && PF03083:Sugar efflux transporter for intercellular exchange	-
105207372	LOC105207372	NC_052664.1	5201607	5268856	+	7118	protein_coding	ER degradation-enhancing alpha-mannosidase-like protein 3 && sp|Q9BZQ6|EDEM3_HUMAN ER degradation-enhancing alpha-mannosidase-like protein 3 OS=Homo sapiens OX=9606 GN=EDEM3 PE=1 SV=2 && PF01532:Glycosyl hydrolase family 47|PF02225:PA domain	-
105207373	LOC105207373	NC_052664.1	5270559	5319266	+	6253	protein_coding	mitochondrial fission regulator 2%2C transcript variant X4 && - && PF05308:Mitochondrial fission regulator	-
105207375	LOC105207375	NC_052664.1	5355068	5416201	+	2282	protein_coding	formylglycine-generating enzyme%2C transcript variant X3 && sp|Q0P5L5|SUMF1_BOVIN Formylglycine-generating enzyme OS=Bos taurus OX=9913 GN=SUMF1 PE=2 SV=1 && PF03781:Sulfatase-modifying factor enzyme 1	DUF323
105206374	LOC105206374	NC_052664.1	5686944	5695298	+	3080	protein_coding	ribonucleoside-diphosphate reductase large subunit%2C transcript variant X2 && sp|P48591|RIR1_DROME Ribonucleoside-diphosphate reductase large subunit OS=Drosophila melanogaster OX=7227 GN=RnrL PE=1 SV=2 && PF02867:Ribonucleotide reductase, barrel domain	Ribonuc_red_lgC
105205743	LOC105205743	NC_052664.1	5771697	6003924	-	10687	protein_coding	histone deacetylase 4%2C transcript variant X6 && sp|P56524|HDAC4_HUMAN Histone deacetylase 4 OS=Homo sapiens OX=9606 GN=HDAC4 PE=1 SV=3 && PF00850:Histone deacetylase domain	Hist_deacetyl
105203355	LOC105203355	NC_052664.1	6403176	6406114	+	692	protein_coding	transmembrane protein 222 && sp|Q9H0R3|TM222_HUMAN Transmembrane protein 222 OS=Homo sapiens OX=9606 GN=TMEM222 PE=1 SV=2 && PF05608:Protein of unknown function (DUF778)	-
105203353	LOC105203353	NC_052664.1	6406371	6408510	-	1584	protein_coding	uncharacterized LOC105203353 && - && -	-
105206684	LOC105206684	NC_052664.1	6998749	7001959	-	2575	protein_coding	uncharacterized LOC105206684%2C transcript variant X12 && - && PF05699:hAT family C-terminal dimerisation region	hATC
105202277	LOC105202277	NC_052664.1	7079040	7188319	-	5143	protein_coding	uncharacterized LOC105202277%2C transcript variant X1 && - && PF02995:Protein of unknown function (DUF229)	DUF229
105198916	LOC105198916	NC_052664.1	7252994	7410256	-	4160	protein_coding	uncharacterized LOC105198916 && - && PF00057:Low-density lipoprotein receptor domain class A	Ldl_recept_a
105203545	LOC105203545	NC_052664.1	7426257	7431060	+	2030	protein_coding	elongation factor Tu%2C mitochondrial%2C transcript variant X1 && sp|Q8BFR5|EFTU_MOUSE Elongation factor Tu, mitochondrial OS=Mus musculus OX=10090 GN=Tufm PE=1 SV=1 && PF00009:Elongation factor Tu GTP binding domain|PF03144:Elongation factor Tu domain 2|PF03143:Elongation factor Tu C-terminal domain	GTP_EFTU
105203546	LOC105203546	NC_052664.1	7431371	7435409	-	3728	protein_coding	GTP-binding nuclear protein Ran%2C transcript variant X5 && sp|Q9VZ23|RAN_DROME GTP-binding nuclear protein Ran OS=Drosophila melanogaster OX=7227 GN=Ran PE=1 SV=1 && PF00071:Ras family	Ras
105203548	LOC105203548	NC_052664.1	7453458	7599432	+	14165	protein_coding	syntaxin-1A%2C transcript variant X1 && sp|Q24547|STX1A_DROME Syntaxin-1A OS=Drosophila melanogaster OX=7227 GN=Syx1A PE=1 SV=1 && PF05739:SNARE domain|PF00804:Syntaxin	SNARE
105203549	LOC105203549	NC_052664.1	7600255	7606191	-	1410	protein_coding	uncharacterized LOC105203549 && - && PF11303:Protein of unknown function (DUF3105)	-
120357620	LOC120357620	NC_052664.1	7616396	7618740	+	2220	lncRNA	uncharacterized LOC120357620%2C transcript variant X1 && - && -	-
105197629	LOC105197629	NC_052664.1	7753128	7804327	+	2808	protein_coding	orcokinin peptides type A && sp|E1ZVK3|ORCK_CAMFO Orcokinin peptides OS=Camponotus floridanus OX=104421 GN=EAG_10180 PE=1 SV=1 && -	-
105203464	LOC105203464	NC_052664.1	7879641	7882217	-	1730	protein_coding	uncharacterized LOC105203464%2C transcript variant X4 && - && -	-
105193774	LOC105193774	NC_052664.1	7891984	7901951	+	1568	protein_coding	cyclin-dependent-like kinase 5 && sp|Q02399|CDK5_BOVIN Cyclin-dependent-like kinase 5 OS=Bos taurus OX=9913 GN=CDK5 PE=1 SV=2 && PF00069:Protein kinase domain	Pkinase
105193772	LOC105193772	NC_052664.1	7901889	7906894	-	2118	protein_coding	T-cell immunomodulatory protein%2C transcript variant X1 && sp|Q8TB96|TIP_HUMAN T-cell immunomodulatory protein OS=Homo sapiens OX=9606 GN=ITFG1 PE=1 SV=1 && -	-
105193771	LOC105193771	NC_052664.1	7909113	7987998	-	5094	protein_coding	putative inorganic phosphate cotransporter%2C transcript variant X3 && sp|Q9V7S5|PICO_DROME Putative inorganic phosphate cotransporter OS=Drosophila melanogaster OX=7227 GN=Picot PE=2 SV=1 && PF07690:Major Facilitator Superfamily	MFS_1
105193769	LOC105193769	NC_052664.1	8047209	8049773	-	2119	protein_coding	dynactin subunit 5 && sp|Q9BTE1|DCTN5_HUMAN Dynactin subunit 5 OS=Homo sapiens OX=9606 GN=DCTN5 PE=1 SV=1 && -	-
105207257	LOC105207257	NC_052664.1	8059583	8063619	-	3108	protein_coding	uncharacterized LOC105207257%2C transcript variant X1 && - && -	-
120359301	LOC120359301	NC_052664.1	8231329	8234138	+	1235	protein_coding	uncharacterized LOC120359301%2C transcript variant X3 && - && PF16064:Domain of unknown function (DUF4806)	-
105206584	LOC105206584	NC_052664.1	8322398	8325521	+	1997	protein_coding	cytochrome P450 6k1%2C transcript variant X2 && sp|Q964R0|CP6K1_BLAGE Cytochrome P450 6k1 OS=Blattella germanica OX=6973 GN=CYP6K1 PE=2 SV=1 && PF00067:Cytochrome P450	p450
105195900	LOC105195900	NC_052664.1	8633149	8708721	+	7225	protein_coding	BMP-binding endothelial regulator protein%2C transcript variant X2 && sp|Q9IBG7|KCP_XENLA Kielin/chordin-like protein OS=Xenopus laevis OX=8355 GN=kcp PE=2 SV=1 && -	-
105203281	LOC105203281	NC_052664.1	8758622	8788647	+	1898	protein_coding	uncharacterized LOC105203281 && - && -	-
105198587	LOC105198587	NC_052664.1	8794396	8924035	-	8973	protein_coding	protein kinase C%2C brain isozyme%2C transcript variant X1 && sp|P05130|KPC1_DROME Protein kinase C, brain isozyme OS=Drosophila melanogaster OX=7227 GN=Pkc53E PE=2 SV=2 && -	-
105204767	LOC105204767	NC_052664.1	8959319	8963155	+	3092	protein_coding	uncharacterized LOC105204767 && - && -	-
105205656	LOC105205656	NC_052664.1	8963296	9082443	+	2602	protein_coding	high affinity cationic amino acid transporter 1%2C transcript variant X1 && sp|Q09143|SL7A1_MOUSE High affinity cationic amino acid transporter 1 OS=Mus musculus OX=10090 GN=Slc7a1 PE=1 SV=1 && PF13520:Amino acid permease|PF13906:C-terminus of AA_permease	-
105205627	LOC105205627	NC_052664.1	9107119	9120715	-	614	protein_coding	acyl-CoA-binding protein homolog%2C transcript variant X2 && sp|P42281|ACBP_DROME Acyl-CoA-binding protein homolog OS=Drosophila melanogaster OX=7227 GN=Acbp2 PE=2 SV=1 && -	-
105205641	LOC105205641	NC_052664.1	9146140	9233347	+	5209	protein_coding	uncharacterized LOC105205641 && sp|Q5BKC9|NGEF_RAT Ephexin-1 OS=Rattus norvegicus OX=10116 GN=Ngef PE=1 SV=2 && PF00621:RhoGEF domain|PF00018:SH3 domain	RhoGEF
105205650	LOC105205650	NC_052664.1	9234111	9240864	-	1662	protein_coding	transmembrane emp24 domain-containing protein 5 && sp|Q8WW62|TMED6_HUMAN Transmembrane emp24 domain-containing protein 6 OS=Homo sapiens OX=9606 GN=TMED6 PE=2 SV=2 && PF01105:emp24/gp25L/p24 family/GOLD	-
105205668	LOC105205668	NC_052664.1	9245846	9282719	+	2943	protein_coding	ileal sodium/bile acid cotransporter%2C transcript variant X6 && sp|Q28727|NTCP2_RABIT Ileal sodium/bile acid cotransporter OS=Oryctolagus cuniculus OX=9986 GN=SLC10A2 PE=2 SV=1 && PF01758:Sodium Bile acid symporter family	-
105206430	LOC105206430	NC_052664.1	9298859	9310259	+	5700	protein_coding	uncharacterized LOC105206430%2C transcript variant X1 && - && -	-
113003175	LOC113003175	NC_052664.1	9300059	9303226	-	3080	lncRNA	uncharacterized LOC113003175 && - && -	-
105206413	LOC105206413	NC_052664.1	9311028	9311976	-	949	protein_coding	probable peptide chain release factor C12orf65 homolog%2C mitochondrial && sp|Q80VP5|MTRFR_MOUSE Mitochondrial translation release factor in rescue OS=Mus musculus OX=10090 GN=Mtrfr PE=1 SV=1 && PF00472:RF-1 domain	-
105206421	LOC105206421	NC_052664.1	9311894	9313816	-	725	protein_coding	uncharacterized LOC105206421 && - && -	-
105206403	LOC105206403	NC_052664.1	9324564	9356521	+	12225	protein_coding	centrosome-associated protein 350%2C transcript variant X5 && sp|Q5VT06|CE350_HUMAN Centrosome-associated protein 350 OS=Homo sapiens OX=9606 GN=CEP350 PE=1 SV=1 && PF14309:Domain of unknown function (DUF4378)	-
105206390	LOC105206390	NC_052664.1	9361473	9371337	-	3780	protein_coding	uncharacterized LOC105206390%2C transcript variant X4 && - && PF14916:Coiled-coil domain of unknown function	-
105206371	LOC105206371	NC_052664.1	9374009	9381746	+	2755	protein_coding	uncharacterized LOC105206371%2C transcript variant X1 && - && -	-
105206361	LOC105206361	NC_052664.1	9393732	9396598	+	2801	protein_coding	protein regulator of cytokinesis 1 && sp|O43663|PRC1_HUMAN Protein regulator of cytokinesis 1 OS=Homo sapiens OX=9606 GN=PRC1 PE=1 SV=2 && PF03999:Microtubule associated protein (MAP65/ASE1 family)	-
105206335	LOC105206335	NC_052664.1	9399090	9409266	+	4900	protein_coding	dosage compensation regulator%2C transcript variant X1 && sp|P24785|MLE_DROME Dosage compensation regulator OS=Drosophila melanogaster OX=7227 GN=mle PE=1 SV=2 && PF00035:Double-stranded RNA binding motif|PF04408:Helicase associated domain (HA2)|PF00271:Helicase conserved C-terminal domain|PF07717:Oligonucleotide/oligosaccharide-binding (OB)-fold|PF00270:DEAD/DEAH box helicase	DUF1605
105206300	LOC105206300	NC_052664.1	9413011	9434927	+	6409	protein_coding	JNK-interacting protein 3%2C transcript variant X6 && sp|O60271|JIP4_HUMAN C-Jun-amino-terminal kinase-interacting protein 4 OS=Homo sapiens OX=9606 GN=SPAG9 PE=1 SV=4 && PF09744:JNK_SAPK-associated protein-1|PF16471:JNK-interacting protein leucine zipper II	-
105198770	LOC105198770	NC_052664.1	9460430	9510633	+	2129	protein_coding	catalase && sp|P17336|CATA_DROME Catalase OS=Drosophila melanogaster OX=7227 GN=Cat PE=1 SV=2 && PF00199:Catalase|PF06628:Catalase-related immune-responsive	Catalase
105204461	LOC105204461	NC_052664.1	9525232	9561841	+	4961	protein_coding	uncharacterized LOC105204461%2C transcript variant X3 && - && -	-
105204465	LOC105204465	NC_052664.1	9566600	9571554	+	2246	protein_coding	T-complex protein 11-like protein 1%2C transcript variant X1 && sp|Q8BTG3|T11L1_MOUSE T-complex protein 11-like protein 1 OS=Mus musculus OX=10090 GN=Tcp11l1 PE=1 SV=1 && PF05794:T-complex protein 11	-
105204462	LOC105204462	NC_052664.1	9590918	9602530	-	4163	protein_coding	regulator of telomere elongation helicase 1 homolog%2C transcript variant X1 && sp|Q16X92|RTEL1_AEDAE Regulator of telomere elongation helicase 1 homolog OS=Aedes aegypti OX=7159 GN=AAEL008960 PE=3 SV=1 && PF06733:DEAD_2|PF13307:Helicase C-terminal domain	-
105197819	LOC105197819	NC_052664.1	9603571	9633052	+	1993	protein_coding	glucosamine-6-phosphate isomerase%2C transcript variant X1 && sp|Q16HW7|GNPI_AEDAE Glucosamine-6-phosphate isomerase OS=Aedes aegypti OX=7159 GN=Gnpda1 PE=3 SV=1 && PF01182:Glucosamine-6-phosphate isomerases/6-phosphogluconolactonase	-
105204463	LOC105204463	NC_052664.1	9633968	9638783	+	1571	protein_coding	uncharacterized LOC105204463 && - && PF02958:Ecdysteroid kinase	-
105204464	LOC105204464	NC_052664.1	9649349	9696888	+	8057	protein_coding	UHRF1-binding protein 1-like%2C transcript variant X2 && sp|Q6NRZ1|UH1BL_XENLA UHRF1-binding protein 1-like OS=Xenopus laevis OX=8355 GN=uhrf1bp1l PE=2 SV=1 && PF12624:N-terminal region of Chorein or VPS13	-
113004746	LOC113004746	NC_052664.1	9712100	9715638	-	1314	pseudogene	- && sp|Q7PWB8|NARF_ANOGA Probable cytosolic Fe-S cluster assembly factor AGAP009023 OS=Anopheles gambiae OX=7165 GN=AGAP009023 PE=3 SV=3 && PF02906:Iron only hydrogenase large subunit, C-terminal domain	Fe_hyd_lg_C
105199541	LOC105199541	NC_052664.1	9717001	9739636	+	1794	protein_coding	zinc finger CCCH domain-containing protein 11B && - && PF15663:Zinc-finger containing family	-
105199540	LOC105199540	NC_052664.1	9788632	9791715	+	1270	protein_coding	involucrin && - && -	-
105198295	LOC105198295	NC_052664.1	10383658	10386477	+	1659	protein_coding	uncharacterized LOC105198295%2C transcript variant X1 && - && PF13837:Myb/SANT-like DNA-binding domain	-
105207039	LOC105207039	NC_052664.1	10464882	10468454	+	1284	protein_coding	uncharacterized LOC105207039%2C transcript variant X1 && - && -	-
113005549	LOC113005549	NC_052664.1	10469414	10471486	+	1237	protein_coding	uncharacterized LOC113005549 && - && -	-
105200446	LOC105200446	NC_052664.1	10638795	10642315	+	1994	protein_coding	uncharacterized LOC105200446%2C transcript variant X1 && - && PF10545:Alcohol dehydrogenase transcription factor Myb/SANT-like	-
105200447	LOC105200447	NC_052664.1	10643399	10646334	+	1473	protein_coding	protein MAK16 homolog A && sp|Q66L33|MK16A_XENLA Protein MAK16 homolog A OS=Xenopus laevis OX=8355 GN=mak16-a PE=2 SV=1 && PF04874:Mak16 protein C-terminal region|PF01778:Ribosomal L28e protein family	-
105200448	LOC105200448	NC_052664.1	10649162	10660661	+	6523	protein_coding	post-GPI attachment to proteins factor 2-like && sp|Q9VWK6|PGP2L_DROME Post-GPI attachment to proteins factor 2-like OS=Drosophila melanogaster OX=7227 GN=CG7990 PE=2 SV=4 && PF10277:Frag1/DRAM/Sfk1 family	-
105200450	LOC105200450	NC_052664.1	10694482	10907937	+	9230	protein_coding	protein scalloped%2C transcript variant X4 && sp|P28347|TEAD1_HUMAN Transcriptional enhancer factor TEF-1 OS=Homo sapiens OX=9606 GN=TEAD1 PE=1 SV=2 && PF01285:TEA/ATTS domain|PF17725:YAP binding domain	TEA
105194843	LOC105194843	NC_052664.1	11058662	11063723	+	2252	protein_coding	probable arginine--tRNA ligase%2C cytoplasmic%2C transcript variant X1 && sp|Q9VXN4|SYRC_DROME Probable arginine--tRNA ligase, cytoplasmic OS=Drosophila melanogaster OX=7227 GN=ArgRS PE=2 SV=1 && PF05746:DALR anticodon binding domain|PF00750:tRNA synthetases class I (R)|PF03485:Arginyl tRNA synthetase N terminal domain	-
105207082	LOC105207082	NC_052664.1	11076212	11092016	+	3713	protein_coding	leucine--tRNA ligase%2C cytoplasmic%2C transcript variant X1 && sp|Q8BMJ2|SYLC_MOUSE Leucine--tRNA ligase, cytoplasmic OS=Mus musculus OX=10090 GN=Lars1 PE=1 SV=2 && PF00133:tRNA synthetases class I (I, L, M and V)|PF08264:Anticodon-binding domain of tRNA	-
105207088	LOC105207088	NC_052664.1	11104184	11107736	-	1931	protein_coding	homocysteine S-methyltransferase YbgG%2C transcript variant X1 && sp|O31463|HMT_BACSU Homocysteine S-methyltransferase YbgG OS=Bacillus subtilis (strain 168) OX=224308 GN=ybgG PE=4 SV=1 && PF02574:Homocysteine S-methyltransferase	-
105207106	LOC105207106	NC_052664.1	11107889	11109563	-	1068	protein_coding	proteasome maturation protein && - && PF05348:Proteasome maturation factor UMP1	-
105207113	LOC105207113	NC_052664.1	11127486	11128762	-	1277	protein_coding	homocysteine S-methyltransferase YbgG && sp|Q9M1W4|HMT2_ARATH Homocysteine S-methyltransferase 2 OS=Arabidopsis thaliana OX=3702 GN=HMT-2 PE=1 SV=1 && PF02574:Homocysteine S-methyltransferase	-
105207136	LOC105207136	NC_052664.1	11141641	11178019	-	5230	protein_coding	vascular endothelial growth factor receptor 1%2C transcript variant X1 && sp|P35969|VGFR1_MOUSE Vascular endothelial growth factor receptor 1 OS=Mus musculus OX=10090 GN=Flt1 PE=1 SV=1 && PF07714:Protein tyrosine kinase|PF07679:Immunoglobulin I-set domain	Pkinase_Tyr
105207146	LOC105207146	NC_052664.1	11187706	11214337	-	4445	protein_coding	zinc transporter 1%2C transcript variant X3 && sp|P20107|ZRC1_YEAST Zinc/cadmium resistance protein OS=Saccharomyces cerevisiae (strain ATCC 204508 / S288c) OX=559292 GN=ZRC1 PE=1 SV=2 && PF01545:Cation efflux family	-
105198280	LOC105198280	NC_052664.1	11259870	11266064	+	3331	protein_coding	TNF receptor-associated factor 6-A%2C transcript variant X1 && sp|Q12933|TRAF2_HUMAN TNF receptor-associated factor 2 OS=Homo sapiens OX=9606 GN=TRAF2 PE=1 SV=2 && PF13923:Zinc finger, C3HC4 type (RING finger)	-
105208040	LOC105208040	NC_052664.1	11273854	11285746	+	1524	protein_coding	polyprenol reductase%2C transcript variant X1 && sp|Q9VLP9|PORED_DROME Polyprenol reductase OS=Drosophila melanogaster OX=7227 GN=CG7840 PE=2 SV=1 && PF02544:3-oxo-5-alpha-steroid 4-dehydrogenase	-
105192826	LOC105192826	NC_052664.1	11285736	11289383	-	1536	protein_coding	tumor suppressor candidate 3%2C transcript variant X1 && sp|Q32L57|TUSC3_BOVIN Tumor suppressor candidate 3 OS=Bos taurus OX=9913 GN=TUSC3 PE=2 SV=1 && PF04756:OST3 / OST6 family, transporter family	-
105208036	LOC105208036	NC_052664.1	11367315	11799926	+	4854	protein_coding	signal transducer and activator of transcription A%2C transcript variant X1 && sp|O16011|MBL_DROME Protein muscleblind OS=Drosophila melanogaster OX=7227 GN=mbl PE=2 SV=2 && -	-
105208035	LOC105208035	NC_052664.1	11837581	11848591	+	5332	protein_coding	circadian locomoter output cycles protein kaput && sp|O61735|CLOCK_DROME Circadian locomoter output cycles protein kaput OS=Drosophila melanogaster OX=7227 GN=Clk PE=1 SV=3 && PF00010:Helix-loop-helix DNA-binding domain|PF14598:PAS domain	HLH
105208034	LOC105208034	NC_052664.1	11848909	11858792	-	2037	protein_coding	protein henna%2C transcript variant X1 && sp|P17276|PH4H_DROME Protein henna OS=Drosophila melanogaster OX=7227 GN=Hn PE=2 SV=3 && PF00351:Biopterin-dependent aromatic amino acid hydroxylase	-
105193391	LOC105193391	NC_052664.1	11870807	11915159	+	3778	protein_coding	putative nuclease HARBI1%2C transcript variant X9 && sp|Q86SQ9|DHDDS_HUMAN Dehydrodolichyl diphosphate synthase complex subunit DHDDS OS=Homo sapiens OX=9606 GN=DHDDS PE=1 SV=3 && -	-
120356980	LOC120356980	NC_052664.1	11884677	11890849	+	6173	protein_coding	uncharacterized LOC120356980 && - && -	-
105193369	LOC105193369	NC_052664.1	11922447	11928606	+	2948	protein_coding	mitochondrial basic amino acids transporter%2C transcript variant X1 && sp|Q08DK7|MCATL_BOVIN Mitochondrial basic amino acids transporter OS=Bos taurus OX=9913 GN=SLC25A29 PE=2 SV=1 && PF00153:Mitochondrial carrier protein	Mito_carr
105193368	LOC105193368	NC_052664.1	11928658	11934765	+	3314	protein_coding	kelch-like protein 10 && sp|Q6JEL2|KLH10_HUMAN Kelch-like protein 10 OS=Homo sapiens OX=9606 GN=KLHL10 PE=1 SV=1 && PF00651:BTB/POZ domain|PF01344:Kelch motif|PF07707:BTB And C-terminal Kelch	BACK
105193370	LOC105193370	NC_052664.1	11935451	11941356	+	3373	protein_coding	vacuolar protein sorting-associated protein 54 && sp|Q9VLC0|VPS54_DROME Vacuolar protein sorting-associated protein 54 OS=Drosophila melanogaster OX=7227 GN=scat PE=1 SV=1 && PF10475:Vacuolar-sorting protein 54, of GARP complex|PF07928:Vps54-like protein	-
105193377	LOC105193377	NC_052664.1	11952448	12033696	+	9580	protein_coding	protein numb%2C transcript variant X1 && sp|P16554|NUMB_DROME Protein numb OS=Drosophila melanogaster OX=7227 GN=numb PE=1 SV=2 && PF06311:NUMB domain|PF00640:Phosphotyrosine interaction domain (PTB/PID)	PID
105193375	LOC105193375	NC_052664.1	11980914	11983062	-	1031	protein_coding	uncharacterized LOC105193375 && - && -	-
105193379	LOC105193379	NC_052664.1	12130925	12819764	+	23453	protein_coding	CUGBP Elav-like family member 2%2C transcript variant X24 && sp|Q28HE9|CELF1_XENTR CUGBP Elav-like family member 1 OS=Xenopus tropicalis OX=8364 GN=celf1 PE=2 SV=1 && PF00076:RNA recognition motif. (a.k.a. RRM, RBD, or RNP domain)	RRM_1
105193380	LOC105193380	NC_052664.1	12825743	12827665	+	1267	protein_coding	transforming growth factor beta regulator 1 && sp|Q3YBR2|TBRG1_HUMAN Transforming growth factor beta regulator 1 OS=Homo sapiens OX=9606 GN=TBRG1 PE=1 SV=1 && PF05964:F/Y-rich N-terminus|PF05965:F/Y rich C-terminus	FYRN
105193381	LOC105193381	NC_052664.1	12828043	12833150	-	2741	protein_coding	etoposide-induced protein 2.4 homolog%2C transcript variant X1 && sp|Q08DE5|EI24_BOVIN Etoposide-induced protein 2.4 homolog OS=Bos taurus OX=9913 GN=EI24 PE=2 SV=1 && PF07264:Etoposide-induced protein 2.4 (EI24)	-
105193382	LOC105193382	NC_052664.1	12834526	12843019	+	3894	protein_coding	UDP-glucose 6-dehydrogenase%2C transcript variant X2 && sp|O02373|UGDH_DROME UDP-glucose 6-dehydrogenase OS=Drosophila melanogaster OX=7227 GN=sgl PE=1 SV=1 && PF00984:UDP-glucose/GDP-mannose dehydrogenase family, central domain|PF03721:UDP-glucose/GDP-mannose dehydrogenase family, NAD binding domain|PF03720:UDP-glucose/GDP-mannose dehydrogenase family, UDP binding domain	-
105193383	LOC105193383	NC_052664.1	12844189	12888778	+	4587	protein_coding	TGF-beta receptor type-1%2C transcript variant X6 && sp|Q64729|TGFR1_MOUSE TGF-beta receptor type-1 OS=Mus musculus OX=10090 GN=Tgfbr1 PE=1 SV=1 && -	-
105193386	LOC105193386	NC_052664.1	12896516	12916217	-	3620	protein_coding	paramyosin%2C long form%2C transcript variant X1 && sp|P35415|MYSP1_DROME Paramyosin, long form OS=Drosophila melanogaster OX=7227 GN=Prm PE=1 SV=1 && PF01576:Myosin tail	Myosin_tail_1
105193384	LOC105193384	NC_052664.1	12899389	12900709	-	1321	protein_coding	uncharacterized LOC105193384 && - && -	-
105193393	LOC105193393	NC_052664.1	12934054	12972772	+	4660	protein_coding	flocculation protein FLO11 && - && -	-
105193387	LOC105193387	NC_052664.1	12972805	13130565	+	5273	protein_coding	FH1/FH2 domain-containing protein 3%2C transcript variant X3 && sp|Q2V2M9|FHOD3_HUMAN FH1/FH2 domain-containing protein 3 OS=Homo sapiens OX=9606 GN=FHOD3 PE=1 SV=2 && PF02181:Formin Homology 2 Domain	FH2
105193388	LOC105193388	NC_052664.1	13131376	13209997	-	2334	protein_coding	FK506-binding protein 2%2C transcript variant X1 && sp|P0CP97|FKBP2_CRYNB FK506-binding protein 2 OS=Cryptococcus neoformans var. neoformans serotype D (strain B-3501A) OX=283643 GN=FPR2 PE=3 SV=1 && PF13499:EF-hand domain pair|PF00254:FKBP-type peptidyl-prolyl cis-trans isomerase	FKBP_C
105193390	LOC105193390	NC_052664.1	13346728	13384013	+	5295	protein_coding	protein NDRG3%2C transcript variant X4 && sp|Q5RA95|NDRG3_PONAB Protein NDRG3 OS=Pongo abelii OX=9601 GN=NDRG3 PE=2 SV=1 && PF03096:Ndr family	Ndr
105193397	LOC105193397	NC_052664.1	13500520	13562889	+	2254	protein_coding	epidermal growth factor receptor && sp|P04412|EGFR_DROME Epidermal growth factor receptor OS=Drosophila melanogaster OX=7227 GN=Egfr PE=1 SV=3 && PF01030:Receptor L domain	-
105207029	LOC105207029	NC_052664.1	13562653	13572320	+	6174	protein_coding	epidermal growth factor receptor && sp|P0CY46|EGFR_APIME Epidermal growth factor receptor OS=Apis mellifera OX=7460 GN=Egfr PE=2 SV=1 && PF01030:Receptor L domain|PF14843:Growth factor receptor domain IV|PF00757:Furin-like cysteine rich region|PF07714:Protein tyrosine kinase	Pkinase_Tyr
105195068	LOC105195068	NC_052664.1	13584581	13600351	+	3517	protein_coding	2-aminoadipate transaminase%2C transcript variant X1 && sp|Q2FKF1|NORG_STAA3 HTH-type transcriptional regulator NorG OS=Staphylococcus aureus (strain USA300) OX=367830 GN=norG PE=3 SV=2 && PF00155:Aminotransferase class I and II	Aminotran_1_2
105195067	LOC105195067	NC_052664.1	13602780	13604392	-	1256	protein_coding	ribosome-recycling factor%2C mitochondrial && sp|Q0VCQ4|RRFM_BOVIN Ribosome-recycling factor, mitochondrial OS=Bos taurus OX=9913 GN=MRRF PE=2 SV=1 && PF01765:Ribosome recycling factor	-
120356828	LOC120356828	NC_052664.1	13737442	13739491	+	905	protein_coding	uncharacterized LOC120356828 && - && PF13837:Myb/SANT-like DNA-binding domain	-
105194340	LOC105194340	NC_052664.1	13747677	13752341	+	1920	protein_coding	RISC-loading complex subunit tarbp2%2C transcript variant X2 && - && PF00035:Double-stranded RNA binding motif	-
105194339	LOC105194339	NC_052664.1	13783192	13806079	-	8388	protein_coding	G-protein coupled receptor 52 && sp|P0C5J4|GPR52_MOUSE G-protein coupled receptor 52 OS=Mus musculus OX=10090 GN=Gpr52 PE=2 SV=1 && PF00001:7 transmembrane receptor (rhodopsin family)	7tm_1
105194336	LOC105194336	NC_052664.1	13848839	13850888	-	1169	protein_coding	protein LLP homolog && sp|Q3B748|LLPH_DANRE Protein LLP homolog OS=Danio rerio OX=7955 GN=llph PE=2 SV=1 && PF10169:Learning-associated protein	-
105194335	LOC105194335	NC_052664.1	13857160	13909796	+	3725	protein_coding	protein PRY1%2C transcript variant X4 && sp|Q9H4G4|GAPR1_HUMAN Golgi-associated plant pathogenesis-related protein 1 OS=Homo sapiens OX=9606 GN=GLIPR2 PE=1 SV=3 && PF00188:Cysteine-rich secretory protein family	SCP
105194333	LOC105194333	NC_052664.1	14227342	14274497	+	5590	protein_coding	LON peptidase N-terminal domain and RING finger protein 1 && sp|Q9D4H7|LONF3_MOUSE LON peptidase N-terminal domain and RING finger protein 3 OS=Mus musculus OX=10090 GN=Lonrf3 PE=2 SV=1 && PF02190:ATP-dependent protease La (LON) substrate-binding domain	-
105194332	LOC105194332	NC_052664.1	14280708	14295291	-	2852	protein_coding	uncharacterized protein KIAA0513%2C transcript variant X3 && sp|Q8R0A7|K0513_MOUSE Uncharacterized protein KIAA0513 OS=Mus musculus OX=10090 GN=Kiaa0513 PE=1 SV=1 && PF12335:Myotubularin protein	-
105194331	LOC105194331	NC_052664.1	14296714	14302436	-	1879	protein_coding	maltase 1 && sp|O16098|MAL1_DROVI Maltase 1 OS=Drosophila virilis OX=7244 GN=Mal-B1 PE=3 SV=2 && PF00128:Alpha amylase, catalytic domain	-
105194330	LOC105194330	NC_052664.1	14322478	14341027	-	11710	protein_coding	protein lava lamp%2C transcript variant X2 && sp|Q8MSS1|LVA_DROME Protein lava lamp OS=Drosophila melanogaster OX=7227 GN=lva PE=1 SV=2 && -	-
105194328	LOC105194328	NC_052664.1	14342091	14368231	+	2793	protein_coding	fatty acid hydroxylase domain-containing protein 2%2C transcript variant X1 && sp|Q9GKT2|FXDC2_MACFA Fatty acid hydroxylase domain-containing protein 2 OS=Macaca fascicularis OX=9541 GN=FAXDC2 PE=2 SV=1 && PF04116:Fatty acid hydroxylase superfamily	-
105194329	LOC105194329	NC_052664.1	14368333	14372758	-	2347	protein_coding	uncharacterized LOC105194329%2C transcript variant X1 && - && -	-
105194326	LOC105194326	NC_052664.1	14372700	14384446	+	5039	protein_coding	probable phosphorylase b kinase regulatory subunit alpha%2C transcript variant X1 && sp|Q9W391|KPBA_DROME Probable phosphorylase b kinase regulatory subunit alpha OS=Drosophila melanogaster OX=7227 GN=CG7766 PE=1 SV=2 && PF00723:Glycosyl hydrolases family 15	-
105194325	LOC105194325	NC_052664.1	14384467	14387590	-	1092	protein_coding	39S ribosomal protein L28%2C mitochondrial && sp|Q9VMX0|RM28_DROME 39S ribosomal protein L28, mitochondrial OS=Drosophila melanogaster OX=7227 GN=mRpL28 PE=2 SV=1 && -	-
105194324	LOC105194324	NC_052664.1	14398871	14424665	+	3665	protein_coding	muscle LIM protein Mlp84B%2C transcript variant X1 && sp|Q24400|MLP2_DROME Muscle LIM protein Mlp84B OS=Drosophila melanogaster OX=7227 GN=Mlp84B PE=1 SV=1 && PF00412:LIM domain	LIM
105194322	LOC105194322	NC_052664.1	14474243	14477975	-	3021	protein_coding	zinc finger protein 37 homolog && - && PF07776:Zinc-finger associated domain (zf-AD)	zf-AD
105194321	LOC105194321	NC_052664.1	14479470	14506176	-	6571	protein_coding	mitochondrial carrier protein Rim2%2C transcript variant X1 && sp|Q9VQ37|RIM2_DROME Mitochondrial carrier protein Rim2 OS=Drosophila melanogaster OX=7227 GN=Rim2 PE=2 SV=2 && PF00153:Mitochondrial carrier protein	Mito_carr
105194320	LOC105194320	NC_052664.1	14507126	14512763	+	2681	protein_coding	N-alpha-acetyltransferase 35%2C NatC auxiliary subunit && sp|Q5VZE5|NAA35_HUMAN N-alpha-acetyltransferase 35, NatC auxiliary subunit OS=Homo sapiens OX=9606 GN=NAA35 PE=1 SV=1 && PF04112:Mak10 subunit, NatC N(alpha)-terminal acetyltransferase	-
113003292	LOC113003292	NC_052664.1	14974007	14980552	-	3229	protein_coding	uncharacterized LOC113003292 && sp|Q964T2|CP9E2_BLAGE Cytochrome P450 9e2 OS=Blattella germanica OX=6973 GN=CYP9E2 PE=2 SV=1 && PF00067:Cytochrome P450	p450
105194316	LOC105194316	NC_052664.1	15014993	15037044	+	3861	protein_coding	uncharacterized LOC105194316%2C transcript variant X1 && - && PF13602:Zinc-binding dehydrogenase	-
105194314	LOC105194314	NC_052664.1	15037774	15045257	-	6163	protein_coding	dynamin-binding protein%2C transcript variant X1 && sp|Q6TXD4|DNMBP_MOUSE Dynamin-binding protein OS=Mus musculus OX=10090 GN=Dnmbp PE=1 SV=2 && PF00018:SH3 domain|PF00621:RhoGEF domain|PF07653:Variant SH3 domain|PF03114:BAR domain	RhoGEF
105194312	LOC105194312	NC_052664.1	15046276	15050043	+	1748	protein_coding	putative GTP-binding protein 6%2C transcript variant X1 && sp|Q6DCC6|GTPB6_XENLA Putative GTP-binding protein 6 OS=Xenopus laevis OX=8355 GN=gtpbp6 PE=2 SV=1 && PF16360:GTP-binding GTPase Middle Region|PF13167:GTP-binding GTPase N-terminal|PF01926:50S ribosome-binding GTPase	-
105194310	LOC105194310	NC_052664.1	15066107	15365368	+	11233	protein_coding	plexin-A4%2C transcript variant X2 && sp|Q9HCM2|PLXA4_HUMAN Plexin-A4 OS=Homo sapiens OX=9606 GN=PLXNA4 PE=1 SV=4 && -	-
105194311	LOC105194311	NC_052664.1	15365376	15372861	-	3512	protein_coding	patched domain-containing protein 3%2C transcript variant X1 && sp|Q0EEE2|PTHD3_MOUSE Patched domain-containing protein 3 OS=Mus musculus OX=10090 GN=Ptchd3 PE=1 SV=1 && PF02460:Patched family	-
105194309	LOC105194309	NC_052664.1	15383652	15389989	-	1189	protein_coding	prostaglandin E synthase && - && PF01124:MAPEG family	-
105194308	LOC105194308	NC_052664.1	15390425	15396426	-	2132	protein_coding	uncharacterized LOC105194308%2C transcript variant X3 && - && -	-
105194345	LOC105194345	NC_052664.1	15879498	15902026	+	3534	protein_coding	glutamate receptor ionotropic%2C kainate 2%2C transcript variant X2 && sp|A0A2R8QF68|GRIK2_DANRE Glutamate receptor ionotropic, kainate 2 OS=Danio rerio OX=7955 GN=grik2 PE=3 SV=1 && PF10613:Ligated ion channel L-glutamate- and glycine-binding site|PF01094:Receptor family ligand binding region|PF00060:Ligand-gated ion channel	ANF_receptor
105194306	LOC105194306	NC_052664.1	15927482	15928845	-	1287	protein_coding	protein PELPK1 && - && -	-
105194303	LOC105194303	NC_052664.1	16110707	16116628	+	1618	protein_coding	DNA damage-regulated autophagy modulator protein 1-like && sp|Q6UX65|DRAM2_HUMAN DNA damage-regulated autophagy modulator protein 2 OS=Homo sapiens OX=9606 GN=DRAM2 PE=1 SV=1 && PF10277:Frag1/DRAM/Sfk1 family	-
105194302	LOC105194302	NC_052664.1	16116522	16120649	+	2978	protein_coding	uncharacterized protein DDB_G0283697-like && - && -	-
105194299	LOC105194299	NC_052664.1	16165738	16173402	+	4370	protein_coding	mucolipin-3 && sp|Q8TDD5|MCLN3_HUMAN Mucolipin-3 OS=Homo sapiens OX=9606 GN=MCOLN3 PE=1 SV=1 && PF08016:Polycystin cation channel	-
105194298	LOC105194298	NC_052664.1	16174352	16179121	+	2526	protein_coding	kelch-like protein 5 && sp|Q96PQ7|KLHL5_HUMAN Kelch-like protein 5 OS=Homo sapiens OX=9606 GN=KLHL5 PE=1 SV=3 && PF07707:BTB And C-terminal Kelch|PF00651:BTB/POZ domain|PF01344:Kelch motif	BACK
105194297	LOC105194297	NC_052664.1	16179169	16182350	-	1502	protein_coding	protein phosphatase methylesterase 1 && sp|Q8BVQ5|PPME1_MOUSE Protein phosphatase methylesterase 1 OS=Mus musculus OX=10090 GN=Ppme1 PE=1 SV=5 && PF12697:Alpha/beta hydrolase family	-
105194295	LOC105194295	NC_052664.1	16183514	16184902	-	976	protein_coding	dynein light chain 4%2C axonemal%2C transcript variant X1 && sp|Q32KN5|DNAL4_BOVIN Dynein axonemal light chain 4 OS=Bos taurus OX=9913 GN=DNAL4 PE=3 SV=1 && PF01221:Dynein light chain type 1	-
105194296	LOC105194296	NC_052664.1	16184671	16188498	+	2150	protein_coding	probable cytosolic Fe-S cluster assembly factor AGAP009023%2C transcript variant X2 && sp|Q7PWB8|NARF_ANOGA Probable cytosolic Fe-S cluster assembly factor AGAP009023 OS=Anopheles gambiae OX=7165 GN=AGAP009023 PE=3 SV=3 && PF02906:Iron only hydrogenase large subunit, C-terminal domain	Fe_hyd_lg_C
105199277	LOC105199277	NC_052664.1	16188492	16190857	-	1869	protein_coding	josephin-2 && sp|Q9W422|JOSL_DROME Josephin-like protein OS=Drosophila melanogaster OX=7227 GN=CG3781 PE=2 SV=3 && PF02099:Josephin	-
105205945	Trab	NC_052664.1	16197237	16217487	+	1951	protein_coding	transformer homolog B%2C transcript variant X2 && - && PF12278:Sex determination protein N terminal	-
105195933	Traa	NC_052664.1	16218773	16243964	-	2315	protein_coding	transformer homolog A && - && PF12278:Sex determination protein N terminal	-
105195924	LOC105195924	NC_052664.1	16247002	16249720	+	1756	protein_coding	transcription factor A%2C mitochondrial%2C transcript variant X1 && sp|Q4H0T5|TFAM_TRACR Transcription factor A, mitochondrial OS=Trachypithecus cristatus OX=122765 GN=TFAM PE=2 SV=1 && PF00505:HMG (high mobility group) box	HMG_box
105195925	LOC105195925	NC_052664.1	16250241	16253773	+	1792	protein_coding	uncharacterized LOC105195925%2C transcript variant X1 && - && -	-
105195926	LOC105195926	NC_052664.1	16255152	16256064	+	746	protein_coding	sulfiredoxin-1 && sp|Q9BYN0|SRXN1_HUMAN Sulfiredoxin-1 OS=Homo sapiens OX=9606 GN=SRXN1 PE=1 SV=2 && PF02195:ParB-like nuclease domain	ParBc
105195927	LOC105195927	NC_052664.1	16258719	16263549	-	2600	protein_coding	cyclic AMP-dependent transcription factor ATF-6 alpha%2C transcript variant X1 && sp|G3V909|ATF6A_RAT Cyclic AMP-dependent transcription factor ATF-6 alpha OS=Rattus norvegicus OX=10116 GN=Atf6 PE=2 SV=1 && PF00170:bZIP transcription factor	bZIP_1
105195930	LOC105195930	NC_052664.1	16263880	16271578	+	2614	protein_coding	protein SDA1 homolog && sp|Q6NV26|SDA1_DANRE Protein SDA1 homolog OS=Danio rerio OX=7955 GN=sdad1 PE=2 SV=1 && PF05285:SDA1|PF08158:NUC130/3NT domain	-
105195929	LOC105195929	NC_052664.1	16266446	16268223	+	1778	protein_coding	origin recognition complex subunit 5 && sp|Q24169|ORC5_DROME Origin recognition complex subunit 5 OS=Drosophila melanogaster OX=7227 GN=Orc5 PE=1 SV=1 && PF14630:Origin recognition complex (ORC) subunit 5 C-terminus|PF13191:AAA ATPase domain	-
105206015	LOC105206015	NC_052664.1	16272849	16274258	+	967	protein_coding	THAP domain-containing protein 1 && - && PF05485:THAP domain	THAP
105194305	LOC105194305	NC_052664.1	16275938	16280501	+	1987	protein_coding	T-complex protein 1 subunit alpha && sp|P12613|TCPA_DROME T-complex protein 1 subunit alpha OS=Drosophila melanogaster OX=7227 GN=CCT1 PE=2 SV=2 && PF00118:TCP-1/cpn60 chaperonin family	-
105195931	LOC105195931	NC_052664.1	16282219	16288038	-	3196	protein_coding	double-strand-break repair protein rad21 homolog%2C transcript variant X1 && sp|Q3SWX9|RAD21_BOVIN Double-strand-break repair protein rad21 homolog OS=Bos taurus OX=9913 GN=RAD21 PE=2 SV=1 && PF04824:Conserved region of Rad21 / Rec8 like protein|PF04825:N terminus of Rad21 / Rec8 like protein	Rad21_Rec8_N
105195932	LOC105195932	NC_052664.1	16292020	16295269	+	860	protein_coding	protein NDUFAF4 homolog && - && PF06784:Uncharacterised protein family (UPF0240)	-
105195934	LOC105195934	NC_052664.1	16295234	16334239	-	3132	protein_coding	xaa-Pro aminopeptidase ApepP%2C transcript variant X1 && sp|Q9NQW7|XPP1_HUMAN Xaa-Pro aminopeptidase 1 OS=Homo sapiens OX=9606 GN=XPNPEP1 PE=1 SV=3 && PF16188:C-terminal region of peptidase_M24|PF00557:Metallopeptidase family M24|PF16189:Creatinase/Prolidase N-terminal domain|PF01321:Creatinase/Prolidase N-terminal domain	Peptidase_M24
113003329	LOC113003329	NC_052664.1	16300918	16301132	-	215	snoRNA	small nucleolar RNA U3 && - && -	-
105195935	LOC105195935	NC_052664.1	16335125	17028832	-	9547	protein_coding	mannosyl-oligosaccharide 1%2C2-alpha-mannosidase IA%2C transcript variant X2 && sp|P53624|MA1A1_DROME Mannosyl-oligosaccharide alpha-1,2-mannosidase IA OS=Drosophila melanogaster OX=7227 GN=alpha-Man-Ia PE=2 SV=2 && PF01532:Glycosyl hydrolase family 47	-
105197942	LOC105197942	NC_052664.1	17030583	17105221	-	10420	protein_coding	uncharacterized LOC105197942%2C transcript variant X2 && sp|Q8BL06|UBP54_MOUSE Inactive ubiquitin carboxyl-terminal hydrolase 54 OS=Mus musculus OX=10090 GN=Usp54 PE=1 SV=2 && -	-
105197941	LOC105197941	NC_052664.1	17112128	17114797	-	2129	protein_coding	UBX domain-containing protein 6 && sp|Q99PL6|UBXN6_MOUSE UBX domain-containing protein 6 OS=Mus musculus OX=10090 GN=Ubxn6 PE=1 SV=1 && PF09409:PUB domain|PF00789:UBX domain	UBX
105197940	LOC105197940	NC_052664.1	17115979	17124906	+	4323	protein_coding	protein real-time%2C transcript variant X1 && sp|Q16KN5|RETM_AEDAE Protein real-time OS=Aedes aegypti OX=7159 GN=retm PE=3 SV=1 && PF04707:PRELI-like family|PF00650:CRAL/TRIO domain|PF03765:CRAL/TRIO, N-terminal domain	MSF1
105197937	LOC105197937	NC_052664.1	17125029	17129035	-	3149	protein_coding	tax1-binding protein 3 homolog && sp|Q09506|TX1B3_CAEEL Tax1-binding protein 3 homolog OS=Caenorhabditis elegans OX=6239 GN=txbp-3 PE=1 SV=1 && PF00595:PDZ domain	PDZ
105197938	LOC105197938	NC_052664.1	17129118	17132376	+	2576	protein_coding	ribosome-releasing factor 2%2C mitochondrial%2C transcript variant X1 && sp|Q29BD5|RRF2M_DROPS Ribosome-releasing factor 2, mitochondrial OS=Drosophila pseudoobscura pseudoobscura OX=46245 GN=mRRF2 PE=3 SV=2 && PF03144:Elongation factor Tu domain 2|PF00009:Elongation factor Tu GTP binding domain|PF00679:Elongation factor G C-terminus|PF14492:Elongation Factor G, domain II	GTP_EFTU
105197939	LOC105197939	NC_052664.1	17132312	17170629	-	3419	protein_coding	transcription factor kayak%2C transcript variant X3 && sp|B4G652|FOSL_DROPE Transcription factor kayak OS=Drosophila persimilis OX=7234 GN=kay PE=3 SV=1 && PF00170:bZIP transcription factor	bZIP_1
105197934	LOC105197934	NC_052664.1	17189464	17352349	+	13896	protein_coding	TLD domain-containing protein 2%2C transcript variant X1 && sp|Q8NI08|NCOA7_HUMAN Nuclear receptor coactivator 7 OS=Homo sapiens OX=9606 GN=NCOA7 PE=1 SV=2 && PF01476:LysM domain|PF07534:TLD	LysM
105197952	LOC105197952	NC_052664.1	17355804	17358394	-	2094	protein_coding	syntaxin-8 && sp|Q9UNK0|STX8_HUMAN Syntaxin-8 OS=Homo sapiens OX=9606 GN=STX8 PE=1 SV=2 && -	-
105201223	LOC105201223	NC_052664.1	17399322	17402122	+	1853	protein_coding	RUS family member 1 && sp|Q5R8F6|RUSF1_PONAB RUS family member 1 OS=Pongo abelii OX=9601 GN=Rusf1 PE=2 SV=1 && PF04884:Vitamin B6 photo-protection and homoeostasis	-
105201224	LOC105201224	NC_052664.1	17402119	17403480	-	766	protein_coding	RWD domain-containing protein 4 && sp|Q6NW29|RWDD4_HUMAN RWD domain-containing protein 4 OS=Homo sapiens OX=9606 GN=RWDD4 PE=1 SV=3 && PF05773:RWD domain	RWD
105200574	LOC105200574	NC_052664.1	17700678	17704469	+	2346	protein_coding	elongator complex protein 3 && sp|Q9VQZ6|ELP3_DROME Elongator complex protein 3 OS=Drosophila melanogaster OX=7227 GN=Elp3 PE=2 SV=1 && PF00583:Acetyltransferase (GNAT) family|PF16199:Radical_SAM C-terminal domain|PF04055:Radical SAM superfamily	Radical_SAM
105201219	LOC105201219	NC_052664.1	17707836	17735487	+	9060	protein_coding	TBC1 domain family member 4%2C transcript variant X4 && sp|O60343|TBCD4_HUMAN TBC1 domain family member 4 OS=Homo sapiens OX=9606 GN=TBC1D4 PE=1 SV=2 && PF00566:Rab-GTPase-TBC domain|PF11830:Domain of unknown function (DUF3350)	TBC
105201218	LOC105201218	NC_052664.1	17736506	17742648	-	3073	protein_coding	U4/U6.U5 tri-snRNP-associated protein 1%2C transcript variant X1 && sp|Q5XIW8|SNUT1_RAT U4/U6.U5 tri-snRNP-associated protein 1 OS=Rattus norvegicus OX=10116 GN=Sart1 PE=1 SV=1 && PF03343:SART-1 family	SART-1
105201217	LOC105201217	NC_052664.1	17742769	17750479	+	2345	protein_coding	F-box only protein 21 && - && PF13369:Transglutaminase-like superfamily|PF08755:Hemimethylated DNA-binding protein YccV like	-
105201216	LOC105201216	NC_052664.1	17750915	17754077	+	2204	protein_coding	sentrin-specific protease 8 && sp|Q54XR2|SENP8_DICDI Probable sentrin-specific protease 8 OS=Dictyostelium discoideum OX=44689 GN=senp8 PE=3 SV=1 && PF02902:Ulp1 protease family, C-terminal catalytic domain	Peptidase_C48
105201215	LOC105201215	NC_052664.1	17753559	17767559	-	1709	protein_coding	hydroxyacid oxidase 1 && sp|Q9UJM8|HAOX1_HUMAN Hydroxyacid oxidase 1 OS=Homo sapiens OX=9606 GN=HAO1 PE=1 SV=1 && PF01070:FMN-dependent dehydrogenase	FMN_dh
105201214	LOC105201214	NC_052664.1	17757833	17765918	+	5172	protein_coding	N-acetylgalactosaminyltransferase 6 && sp|Q6WV16|GALT6_DROME N-acetylgalactosaminyltransferase 6 OS=Drosophila melanogaster OX=7227 GN=Pgant6 PE=1 SV=2 && PF00652:Ricin-type beta-trefoil lectin domain|PF00535:Glycosyl transferase family 2	Glycos_transf_2
105201213	LOC105201213	NC_052664.1	17768904	17789583	-	15321	protein_coding	probable ubiquitin carboxyl-terminal hydrolase FAF-X%2C transcript variant X2 && sp|Q93008|USP9X_HUMAN Probable ubiquitin carboxyl-terminal hydrolase FAF-X OS=Homo sapiens OX=9606 GN=USP9X PE=1 SV=4 && -	-
105201212	LOC105201212	NC_052664.1	17791307	17796816	-	3340	protein_coding	eukaryotic translation initiation factor 2A%2C transcript variant X1 && sp|Q9BY44|EIF2A_HUMAN Eukaryotic translation initiation factor 2A OS=Homo sapiens OX=9606 GN=EIF2A PE=1 SV=3 && PF08662:Eukaryotic translation initiation factor eIF2A	-
105200287	LOC105200287	NC_052664.1	17797583	17801011	+	2000	protein_coding	growth hormone-regulated TBC protein 1-A && sp|Q6PBU5|GRT1A_DANRE Growth hormone-regulated TBC protein 1-A OS=Danio rerio OX=7955 GN=grtp1a PE=2 SV=1 && PF00566:Rab-GTPase-TBC domain	TBC
105201211	LOC105201211	NC_052664.1	17802456	17805232	-	752	protein_coding	mitochondrial import inner membrane translocase subunit TIM14 && sp|Q9VTJ8|TIM14_DROME Mitochondrial import inner membrane translocase subunit TIM14 OS=Drosophila melanogaster OX=7227 GN=Tim14 PE=3 SV=2 && PF03656:Pam16	-
105201209	LOC105201209	NC_052664.1	17813599	17817203	+	3260	protein_coding	protein HEXIM1%2C transcript variant X1 && - && -	-
105201249	LOC105201249	NC_052664.1	17817874	17823800	+	4630	protein_coding	DNA damage-binding protein 1 && sp|Q6P6Z0|DDB1_XENLA DNA damage-binding protein 1 OS=Xenopus laevis OX=8355 GN=ddb1 PE=2 SV=1 && PF03178:CPSF A subunit region|PF10433:Mono-functional DNA-alkylating methyl methanesulfonate N-term	-
105205984	LOC105205984	NC_052664.1	17823585	17824953	-	1285	protein_coding	ADP-ribosylation factor-like protein 16 && - && PF00025:ADP-ribosylation factor family	Arf
105201208	LOC105201208	NC_052664.1	17825289	17840948	-	13975	protein_coding	serine-rich adhesin for platelets && - && -	-
105201207	LOC105201207	NC_052664.1	17844076	17861072	-	7662	protein_coding	probable Rho GTPase-activating protein CG5521%2C transcript variant X2 && sp|Q9VB98|Y5521_DROME Probable Rho GTPase-activating protein CG5521 OS=Drosophila melanogaster OX=7227 GN=CG5521 PE=1 SV=2 && PF02145:Rap/ran-GAP	-
105201205	LOC105201205	NC_052664.1	17896495	17938368	-	9541	protein_coding	homeobox protein SIX1%2C transcript variant X1 && sp|Q6NZ04|SIX1B_DANRE Homeobox protein six1b OS=Danio rerio OX=7955 GN=six1b PE=1 SV=1 && PF16878:Transcriptional regulator, SIX1, N-terminal SD domain|PF00046:Homeodomain	Homeobox
105201204	LOC105201204	NC_052664.1	18001979	18006594	+	4305	protein_coding	probable basic-leucine zipper transcription factor Q%2C transcript variant X2 && - && -	-
105201201	LOC105201201	NC_052664.1	18063142	18092265	+	2185	protein_coding	proline hydroxylase buaE && sp|Q3I411|G3O21_WHEAT Gibberellin 3-beta-dioxygenase 2-1 OS=Triticum aestivum OX=4565 GN=GA3ox2-1 PE=1 SV=1 && PF14226:non-haem dioxygenase in morphine synthesis N-terminal|PF03171:2OG-Fe(II) oxygenase superfamily	2OG-FeII_Oxy
105201202	LOC105201202	NC_052664.1	18091635	18097965	-	2713	protein_coding	translation initiation factor IF-2%2C mitochondrial%2C transcript variant X3 && sp|P46199|IF2M_HUMAN Translation initiation factor IF-2, mitochondrial OS=Homo sapiens OX=9606 GN=MTIF2 PE=1 SV=2 && PF00009:Elongation factor Tu GTP binding domain|PF11987:Translation-initiation factor 2	GTP_EFTU
105201203	LOC105201203	NC_052664.1	18098260	18115031	+	4247	protein_coding	uncharacterized LOC105201203%2C transcript variant X1 && sp|Q9VMU5|QTC_DROME Protein quick-to-court OS=Drosophila melanogaster OX=7227 GN=qtc PE=2 SV=2 && PF01465:GRIP domain	-
105201200	LOC105201200	NC_052664.1	18116078	18118511	-	881	pseudogene	- && sp|P46222|RL11_DROME 60S ribosomal protein L11 OS=Drosophila melanogaster OX=7227 GN=RpL11 PE=1 SV=2 && -	-
105201198	LOC105201198	NC_052664.1	18131637	18133300	-	896	protein_coding	60S ribosomal protein L11 && sp|P46222|RL11_DROME 60S ribosomal protein L11 OS=Drosophila melanogaster OX=7227 GN=RpL11 PE=1 SV=2 && PF00673:ribosomal L5P family C-terminus|PF00281:Ribosomal protein L5	-
105206261	LOC105206261	NC_052664.1	18134742	18136348	+	1254	protein_coding	peroxynitrite isomerase THAP4%2C transcript variant X2 && - && PF05485:THAP domain	THAP
105201195	LOC105201195	NC_052664.1	18140740	18203828	-	11232	protein_coding	trafficking kinesin-binding protein milt%2C transcript variant X2 && sp|Q960V3|MILT_DROME Trafficking kinesin-binding protein milt OS=Drosophila melanogaster OX=7227 GN=milt PE=1 SV=1 && PF04849:HAP1 N-terminal conserved region|PF12448:Kinesin associated protein	-
105201194	LOC105201194	NC_052664.1	18205472	18238167	+	14720	protein_coding	protein abrupt%2C transcript variant X3 && sp|Q01295|BRC1_DROME Broad-complex core protein isoforms 1/2/3/4/5 OS=Drosophila melanogaster OX=7227 GN=br PE=1 SV=2 && PF00651:BTB/POZ domain|PF10523:BEN domain	BTB
105199673	LOC105199673	NC_052664.1	18413368	18419281	+	2893	protein_coding	nucleolar MIF4G domain-containing protein 1 homolog && sp|Q9W020|NOM1_DROME Nucleolar MIF4G domain-containing protein 1 homolog OS=Drosophila melanogaster OX=7227 GN=CG9004 PE=2 SV=1 && PF02854:MIF4G domain|PF02847:MA3 domain	-
105201192	LOC105201192	NC_052664.1	18420358	18429007	-	1364	protein_coding	uncharacterized LOC105201192 && - && PF05497:Destabilase	-
105198088	LOC105198088	NC_052664.1	18431525	18435323	-	780	protein_coding	lysozyme 2 && - && PF05497:Destabilase	-
105201189	LOC105201189	NC_052664.1	18437690	18440063	-	981	protein_coding	elongation factor 1-beta' && sp|P29522|EF1B2_BOMMO Elongation factor 1-beta' OS=Bombyx mori OX=7091 PE=1 SV=2 && PF10587:Eukaryotic elongation factor 1 beta central acidic region|PF00736:EF-1 guanine nucleotide exchange domain	-
105201184	LOC105201184	NC_052664.1	18440144	18477043	+	8146	protein_coding	NPC intracellular cholesterol transporter 1%2C transcript variant X3 && sp|O35604|NPC1_MOUSE NPC intracellular cholesterol transporter 1 OS=Mus musculus OX=10090 GN=Npc1 PE=1 SV=2 && PF02460:Patched family|PF16414:Niemann-Pick C1 N terminus|PF12349:Sterol-sensing domain of SREBP cleavage-activation	-
105201185	LOC105201185	NC_052664.1	18475859	18482832	-	3430	protein_coding	sarcoplasmic calcium-binding protein 1%2C transcript variant X1 && sp|P05946|SCP1_ASTLP Sarcoplasmic calcium-binding protein 1 OS=Astacus leptodactylus OX=6717 PE=1 SV=1 && PF13499:EF-hand domain pair	-
105201188	LOC105201188	NC_052664.1	18494044	18495867	-	783	protein_coding	U6 snRNA-associated Sm-like protein LSm7%2C transcript variant X2 && sp|Q9CQQ8|LSM7_MOUSE U6 snRNA-associated Sm-like protein LSm7 OS=Mus musculus OX=10090 GN=Lsm7 PE=1 SV=1 && PF01423:LSM domain	LSM
105207495	LOC105207495	NC_052664.1	18496130	18507101	-	6380	protein_coding	uncharacterized LOC105207495%2C transcript variant X3 && - && -	-
105201182	LOC105201182	NC_052664.1	18509052	18512492	+	2412	protein_coding	adenylyltransferase and sulfurtransferase MOCS3 && sp|Q17CA7|MOCS3_AEDAE Adenylyltransferase and sulfurtransferase MOCS3 OS=Aedes aegypti OX=7159 GN=AAEL004607 PE=3 SV=1 && PF00581:Rhodanese-like domain|PF00899:ThiF family	Rhodanese
105201183	LOC105201183	NC_052664.1	18511776	18515342	-	2415	protein_coding	probable galactose-1-phosphate uridylyltransferase && sp|Q9VMA2|GALT_DROME Probable galactose-1-phosphate uridylyltransferase OS=Drosophila melanogaster OX=7227 GN=Galt PE=2 SV=2 && PF02744:Galactose-1-phosphate uridyl transferase, C-terminal domain|PF01087:Galactose-1-phosphate uridyl transferase, N-terminal domain	-
105201180	LOC105201180	NC_052664.1	18515487	18517697	+	853	protein_coding	probable small nuclear ribonucleoprotein Sm D2 && sp|Q9VI10|SMD2_DROME Probable small nuclear ribonucleoprotein Sm D2 OS=Drosophila melanogaster OX=7227 GN=SmD2 PE=1 SV=1 && PF01423:LSM domain	LSM
105201181	LOC105201181	NC_052664.1	18517539	18519403	-	870	protein_coding	proteasome subunit alpha type-6 && sp|Q2YDE4|PSA6_BOVIN Proteasome subunit alpha type-6 OS=Bos taurus OX=9913 GN=PSMA6 PE=1 SV=1 && PF00227:Proteasome subunit|PF10584:Proteasome subunit A N-terminal signature	Proteasome
105201178	LOC105201178	NC_052664.1	18519617	18524843	+	2997	protein_coding	probable RNA-binding protein 19%2C transcript variant X1 && sp|Q9Y4C8|RBM19_HUMAN Probable RNA-binding protein 19 OS=Homo sapiens OX=9606 GN=RBM19 PE=1 SV=3 && PF00076:RNA recognition motif. (a.k.a. RRM, RBD, or RNP domain)	RRM_1
105201176	LOC105201176	NC_052664.1	18569712	18611595	-	6028	protein_coding	alpha-actinin%2C sarcomeric%2C transcript variant X7 && sp|P18091|ACTN_DROME Alpha-actinin, sarcomeric OS=Drosophila melanogaster OX=7227 GN=Actn PE=1 SV=2 && PF00307:Calponin homology (CH) domain|PF08726:Ca2+ insensitive EF hand|PF00435:Spectrin repeat	CH
105201174	LOC105201174	NC_052664.1	18579677	18620980	+	4049	protein_coding	sec1 family domain-containing protein 2%2C transcript variant X4 && - && PF00995:Sec1 family	Sec1
105201175	LOC105201175	NC_052664.1	18616911	18618664	-	1310	protein_coding	DNA repair protein XRCC2 && - && PF08423:Rad51	-
105201172	LOC105201172	NC_052664.1	18621233	18642664	+	1647	protein_coding	sodium/potassium-transporting ATPase subunit beta-2 && sp|Q24048|ATPB2_DROME Sodium/potassium-transporting ATPase subunit beta-2 OS=Drosophila melanogaster OX=7227 GN=nrv2 PE=1 SV=2 && PF00287:Sodium / potassium ATPase beta chain	-
105201173	LOC105201173	NC_052664.1	18644864	18659410	-	2993	protein_coding	sodium/potassium-transporting ATPase subunit beta-2 && sp|Q24048|ATPB2_DROME Sodium/potassium-transporting ATPase subunit beta-2 OS=Drosophila melanogaster OX=7227 GN=nrv2 PE=1 SV=2 && -	-
105201171	LOC105201171	NC_052664.1	18676852	18692697	-	5423	protein_coding	sodium/potassium-transporting ATPase subunit beta-2%2C transcript variant X1 && sp|Q24048|ATPB2_DROME Sodium/potassium-transporting ATPase subunit beta-2 OS=Drosophila melanogaster OX=7227 GN=nrv2 PE=1 SV=2 && PF00287:Sodium / potassium ATPase beta chain	-
105201170	LOC105201170	NC_052664.1	18696943	18709555	-	7634	protein_coding	zinc finger CCHC domain-containing protein 2%2C transcript variant X1 && sp|Q69ZB8|ZCHC2_MOUSE Zinc finger CCHC domain-containing protein 2 OS=Mus musculus OX=10090 GN=Zcchc2 PE=2 SV=3 && -	-
105201166	LOC105201166	NC_052664.1	18727137	18731210	-	2690	protein_coding	major facilitator superfamily domain-containing protein 12%2C transcript variant X2 && sp|Q6NUT3|MFS12_HUMAN Major facilitator superfamily domain-containing protein 12 OS=Homo sapiens OX=9606 GN=MFSD12 PE=1 SV=2 && PF13347:MFS/sugar transport protein	-
105201167	LOC105201167	NC_052664.1	18731487	18739721	+	2342	protein_coding	uncharacterized LOC105201167 && sp|Q24312|EWG_DROME DNA-binding protein Ewg OS=Drosophila melanogaster OX=7227 GN=ewg PE=2 SV=2 && PF10491:NLS-binding and DNA-binding and dimerisation domains of Nrf1	-
105201168	LOC105201168	NC_052664.1	18740406	18742417	-	914	protein_coding	ribonuclease kappa && sp|Q8MSF5|RNK_DROME Ribonuclease kappa OS=Drosophila melanogaster OX=7227 GN=RNASEK PE=3 SV=1 && -	-
105201165	LOC105201165	NC_052664.1	18742880	18747613	+	1911	protein_coding	pleckstrin homology domain-containing family F member 2 && sp|O76902|PKHF1_DROME Pleckstrin homology domain-containing family F member 1 homolog OS=Drosophila melanogaster OX=7227 GN=rush PE=1 SV=1 && PF00169:PH domain|PF01363:FYVE zinc finger	FYVE
105192958	LOC105192958	NC_052664.1	18747414	18753153	-	3253	protein_coding	uncharacterized LOC105192958%2C transcript variant X2 && - && PF14661:HAUS augmin-like complex subunit 6 N-terminus	-
120357886	LOC120357886	NC_052664.1	18755543	18757897	-	1114	lncRNA	uncharacterized LOC120357886 && sp|Q9XYM0|CRK_DROME Adapter molecule Crk OS=Drosophila melanogaster OX=7227 GN=Crk PE=1 SV=1 && -	-
105201164	LOC105201164	NC_052664.1	18755900	18760834	+	3917	protein_coding	adapter molecule Crk%2C transcript variant X2 && sp|Q9XYM0|CRK_DROME Adapter molecule Crk OS=Drosophila melanogaster OX=7227 GN=Crk PE=1 SV=1 && PF07653:Variant SH3 domain|PF00017:SH2 domain|PF00018:SH3 domain	SH2
105201163	LOC105201163	NC_052664.1	18760928	18766906	-	2184	protein_coding	5'-AMP-activated protein kinase catalytic subunit alpha-2 && sp|P54646|AAPK2_HUMAN 5'-AMP-activated protein kinase catalytic subunit alpha-2 OS=Homo sapiens OX=9606 GN=PRKAA2 PE=1 SV=2 && PF16579:Adenylate sensor of SNF1-like protein kinase|PF00069:Protein kinase domain	Pkinase
105201161	LOC105201161	NC_052664.1	18767526	18773461	+	2606	protein_coding	NADH-ubiquinone oxidoreductase 75 kDa subunit%2C mitochondrial%2C transcript variant X1 && sp|P15690|NDUS1_BOVIN NADH-ubiquinone oxidoreductase 75 kDa subunit, mitochondrial OS=Bos taurus OX=9913 GN=NDUFS1 PE=1 SV=1 && PF13510:2Fe-2S iron-sulfur cluster binding domain|PF10588:NADH-ubiquinone oxidoreductase-G iron-sulfur binding region|PF00384:Molybdopterin oxidoreductase|PF09326:NADH-ubiquinone o…	-
105201162	LOC105201162	NC_052664.1	18773319	18778677	-	3269	protein_coding	general vesicular transport factor p115%2C transcript variant X1 && sp|Q9W3N6|USO1_DROME General vesicular transport factor p115 OS=Drosophila melanogaster OX=7227 GN=p115 PE=1 SV=2 && PF04871:Uso1 / p115 like vesicle tethering protein, C terminal region|PF04869:Uso1 / p115 like vesicle tethering protein, head region|PF18770:Armadillo tether-repeat of vescicular transport factor	-
105201160	LOC105201160	NC_052664.1	18779025	18783490	+	2240	protein_coding	mitochondrial-processing peptidase subunit alpha && sp|Q9DC61|MPPA_MOUSE Mitochondrial-processing peptidase subunit alpha OS=Mus musculus OX=10090 GN=Pmpca PE=1 SV=1 && PF00675:Insulinase (Peptidase family M16)|PF05193:Peptidase M16 inactive domain	-
105201159	LOC105201159	NC_052664.1	18783780	18786940	-	1121	protein_coding	60S ribosomal protein L5 && sp|Q56FG6|RL5_LYSTE 60S ribosomal protein L5 OS=Lysiphlebus testaceipes OX=77504 GN=RpL5 PE=2 SV=1 && PF14204:Ribosomal L18 C-terminal region|PF17144:Ribosomal large subunit proteins 60S L5, and 50S L18	-
105201158	LOC105201158	NC_052664.1	18787224	18791447	-	2647	protein_coding	PMS1 protein homolog 1 && sp|P54277|PMS1_HUMAN PMS1 protein homolog 1 OS=Homo sapiens OX=9606 GN=PMS1 PE=1 SV=1 && PF00505:HMG (high mobility group) box|PF01119:DNA mismatch repair protein, C-terminal domain|PF13589:Histidine kinase-, DNA gyrase B-, and HSP90-like ATPase	HMG_box
105201157	LOC105201157	NC_052664.1	18791562	18797874	+	3689	protein_coding	TELO2-interacting protein 1 homolog%2C transcript variant X1 && - && -	-
105201234	LOC105201234	NC_052664.1	18797876	18807186	-	4961	protein_coding	ER membrane protein complex subunit 1%2C transcript variant X1 && sp|Q8N766|EMC1_HUMAN ER membrane protein complex subunit 1 OS=Homo sapiens OX=9606 GN=EMC1 PE=1 SV=1 && PF07774:ER membrane protein complex subunit 1, C-terminal	-
105201154	LOC105201154	NC_052664.1	18807862	18814692	-	5280	protein_coding	ras-related C3 botulinum toxin substrate 1%2C transcript variant X1 && sp|P62998|RAC1_BOVIN Ras-related C3 botulinum toxin substrate 1 OS=Bos taurus OX=9913 GN=RAC1 PE=1 SV=1 && PF00071:Ras family	Ras
105201155	LOC105201155	NC_052664.1	18814289	18817546	+	1742	protein_coding	tRNA-splicing endonuclease subunit Sen34%2C transcript variant X1 && sp|Q8BMZ5|SEN34_MOUSE tRNA-splicing endonuclease subunit Sen34 OS=Mus musculus OX=10090 GN=Tsen34 PE=2 SV=2 && PF01974:tRNA intron endonuclease, catalytic C-terminal domain	-
105201156	LOC105201156	NC_052664.1	18817271	18818830	-	1084	protein_coding	50S ribosomal protein L27%2C transcript variant X2 && sp|Q99N92|RM27_MOUSE 39S ribosomal protein L27, mitochondrial OS=Mus musculus OX=10090 GN=Mrpl27 PE=1 SV=1 && PF01016:Ribosomal L27 protein	-
105201153	LOC105201153	NC_052664.1	18818905	18821723	+	2819	protein_coding	exocyst complex component 3 && sp|Q9V8K2|EXOC3_DROME Exocyst complex component 3 OS=Drosophila melanogaster OX=7227 GN=Sec6 PE=2 SV=2 && PF06046:Exocyst complex component Sec6	-
105201233	LOC105201233	NC_052664.1	18822593	18827049	+	2365	protein_coding	protein O-glucosyltransferase 2%2C transcript variant X1 && sp|Q6UW63|PLGT2_HUMAN Protein O-glucosyltransferase 2 OS=Homo sapiens OX=9606 GN=POGLUT2 PE=1 SV=1 && PF05686:Glycosyl transferase family 90	-
105201152	LOC105201152	NC_052664.1	18827587	18831876	-	2787	protein_coding	basic salivary proline-rich protein 2 && sp|Q62280|SSXT_MOUSE Protein SSXT OS=Mus musculus OX=10090 GN=Ss18 PE=1 SV=2 && PF05030:SSXT protein (N-terminal region)	SSXT
105201151	LOC105201151	NC_052664.1	18832075	18835941	+	1481	protein_coding	copper chaperone for superoxide dismutase%2C transcript variant X3 && sp|Q6PWT7|CCS_PIG Copper chaperone for superoxide dismutase OS=Sus scrofa OX=9823 GN=CCS PE=2 SV=1 && PF00080:Copper/zinc superoxide dismutase (SODC)|PF00403:Heavy-metal-associated domain	HMA
105201148	LOC105201148	NC_052664.1	18836087	18839141	+	2845	protein_coding	protein asteroid && sp|Q9VPW1|ASTE_DROME Protein asteroid OS=Drosophila melanogaster OX=7227 GN=ast PE=2 SV=1 && PF12813:XPG domain containing	-
105201150	LOC105201150	NC_052664.1	18838985	18839727	-	657	protein_coding	uncharacterized LOC105201150 && - && -	-
105201147	LOC105201147	NC_052664.1	18841320	18855379	-	5165	protein_coding	oxysterol-binding protein-related protein 8%2C transcript variant X1 && sp|Q9BZF1|OSBL8_HUMAN Oxysterol-binding protein-related protein 8 OS=Homo sapiens OX=9606 GN=OSBPL8 PE=1 SV=3 && PF01237:Oxysterol-binding protein|PF00169:PH domain	PH
105201145	LOC105201145	NC_052664.1	18861938	18881704	+	2624	protein_coding	nucleoredoxin%2C transcript variant X1 && sp|A6QLU8|NXN_BOVIN Nucleoredoxin OS=Bos taurus OX=9913 GN=NXN PE=2 SV=1 && PF13905:Thioredoxin-like	-
105201146	LOC105201146	NC_052664.1	18881995	18887378	-	3228	protein_coding	cell division control protein 45 homolog%2C transcript variant X3 && sp|Q9Z1X9|CDC45_MOUSE Cell division control protein 45 homolog OS=Mus musculus OX=10090 GN=Cdc45 PE=1 SV=2 && PF02724:CDC45-like protein	-
105201144	LOC105201144	NC_052664.1	18886880	18889154	+	1520	protein_coding	corrinoid adenosyltransferase && sp|P53523|PDUO_MYCLE Corrinoid adenosyltransferase OS=Mycobacterium leprae (strain TN) OX=272631 GN=ML1149 PE=3 SV=1 && PF01923:Cobalamin adenosyltransferase	-
105201143	LOC105201143	NC_052664.1	18889069	18890542	-	1139	protein_coding	ribosome maturation protein SBDS && sp|A5D8M6|SBDS_XENLA Ribosome maturation protein SBDS OS=Xenopus laevis OX=8355 GN=sbds PE=2 SV=1 && PF09377:SBDS protein C-terminal domain|PF01172:Shwachman-Bodian-Diamond syndrome (SBDS) protein	SBDS
105201231	LOC105201231	NC_052664.1	18892569	19031298	+	9724	protein_coding	protein phosphatase Slingshot homolog 2%2C transcript variant X4 && sp|Q6NN85|SSH_DROME Protein phosphatase Slingshot OS=Drosophila melanogaster OX=7227 GN=ssh PE=1 SV=2 && -	-
105201141	LOC105201141	NC_052664.1	19030695	19036138	-	2949	protein_coding	uncharacterized WD repeat-containing protein alr2800%2C transcript variant X5 && - && -	-
105201142	LOC105201142	NC_052664.1	19036371	19044321	+	5843	protein_coding	GTPase-activating protein and VPS9 domain-containing protein 1%2C transcript variant X1 && sp|Q14C86|GAPD1_HUMAN GTPase-activating protein and VPS9 domain-containing protein 1 OS=Homo sapiens OX=9606 GN=GAPVD1 PE=1 SV=2 && PF02204:Vacuolar sorting protein 9 (VPS9) domain|PF00616:GTPase-activator protein for Ras-like GTPase	VPS9
105201139	LOC105201139	NC_052664.1	19044566	19248175	-	9590	protein_coding	neurocalcin homolog%2C transcript variant X1 && sp|P42325|NCAH_DROME Neurocalcin homolog OS=Drosophila melanogaster OX=7227 GN=Nca PE=1 SV=2 && -	-
105201140	LOC105201140	NC_052664.1	19062060	19248026	-	19663	protein_coding	neuronal calcium sensor 2%2C transcript variant X2 && sp|P36609|NCS2_CAEEL Neuronal calcium sensor 2 OS=Caenorhabditis elegans OX=6239 GN=ncs-2 PE=2 SV=2 && PF13833:EF-hand domain pair|PF13499:EF-hand domain pair	-
105201138	LOC105201138	NC_052664.1	19250358	19253020	-	1921	protein_coding	myeloid differentiation primary response protein MyD88 && sp|Q5XJ85|MYD88_DANRE Myeloid differentiation primary response protein MyD88 OS=Danio rerio OX=7955 GN=myd88 PE=2 SV=2 && PF13676:TIR domain	-
105201136	LOC105201136	NC_052664.1	19264914	19268455	+	2874	protein_coding	integrator complex subunit 4 && sp|Q68F70|INT4_XENLA Integrator complex subunit 4 OS=Xenopus laevis OX=8355 GN=ints4 PE=2 SV=1 && -	-
105201135	LOC105201135	NC_052664.1	19268779	19275805	-	5167	protein_coding	nuclear pore complex protein Nup214%2C transcript variant X1 && - && -	-
105201134	LOC105201134	NC_052664.1	19276273	19277675	+	1053	protein_coding	UDP-N-acetylglucosamine transferase subunit ALG13 homolog && sp|Q5I0K7|ALG13_RAT UDP-N-acetylglucosamine transferase subunit ALG13 homolog OS=Rattus norvegicus OX=10116 GN=Alg13 PE=1 SV=1 && PF04101:Glycosyltransferase family 28 C-terminal domain	-
105201133	LOC105201133	NC_052664.1	19277760	19280858	-	1689	protein_coding	succinate--CoA ligase [ADP/GDP-forming] subunit alpha%2C mitochondrial && sp|Q94522|SUCA_DROME Succinate--CoA ligase [ADP/GDP-forming] subunit alpha, mitochondrial OS=Drosophila melanogaster OX=7227 GN=Scsalpha1 PE=2 SV=3 && PF00549:CoA-ligase|PF02629:CoA binding domain	CoA_binding
105201132	LOC105201132	NC_052664.1	19281395	19288295	+	4500	protein_coding	uncharacterized LOC105201132 && sp|Q6NRV8|R111B_XENLA E3 ubiquitin-protein ligase arkadia-B OS=Xenopus laevis OX=8355 GN=rnf111-b PE=2 SV=1 && PF13639:Ring finger domain	-
105201130	LOC105201130	NC_052664.1	19291305	19301972	+	1670	protein_coding	venom protease%2C transcript variant X1 && sp|B5U2W0|VSP_BOMIG Venom serine protease Bi-VSP OS=Bombus ignitus OX=130704 PE=1 SV=1 && PF12032:Regulatory CLIP domain of proteinases|PF00089:Trypsin	Trypsin
105201131	LOC105201131	NC_052664.1	19302669	19310923	+	3491	protein_coding	venom protease && sp|B5U2W0|VSP_BOMIG Venom serine protease Bi-VSP OS=Bombus ignitus OX=130704 PE=1 SV=1 && PF12032:Regulatory CLIP domain of proteinases|PF00089:Trypsin	Trypsin
105201128	LOC105201128	NC_052664.1	19344639	19349693	-	3006	protein_coding	cell division cycle 5-like protein && sp|O08837|CDC5L_RAT Cell division cycle 5-like protein OS=Rattus norvegicus OX=10116 GN=Cdc5l PE=1 SV=2 && PF11831:pre-mRNA splicing factor component|PF13921:Myb-like DNA-binding domain	-
105201124	LOC105201124	NC_052664.1	19349798	19354122	+	2524	protein_coding	ATP-dependent RNA helicase DDX54 && sp|Q8K4L0|DDX54_MOUSE ATP-dependent RNA helicase DDX54 OS=Mus musculus OX=10090 GN=Ddx54 PE=1 SV=1 && PF08147:DBP10CT (NUC160) domain|PF00271:Helicase conserved C-terminal domain|PF00270:DEAD/DEAH box helicase	DEAD
105201125	LOC105201125	NC_052664.1	19353494	19392276	-	2680	protein_coding	uncharacterized LOC105201125%2C transcript variant X2 && - && -	-
105201126	LOC105201126	NC_052664.1	19381380	19388896	+	5539	protein_coding	phosphatidylinositol 4-kinase beta && sp|B2KI64|PI4KB_RHIFE Phosphatidylinositol 4-kinase beta OS=Rhinolophus ferrumequinum OX=59479 GN=PI4KB PE=3 SV=1 && PF00454:Phosphatidylinositol 3- and 4-kinase	PI3_PI4_kinase
105201127	LOC105201127	NC_052664.1	19388893	19391503	-	2346	protein_coding	protein ST7 homolog && sp|Q2M146|ST7_DROPS Protein ST7 homolog OS=Drosophila pseudoobscura pseudoobscura OX=46245 GN=GA17575 PE=3 SV=2 && PF04184:ST7 protein	-
105201123	LOC105201123	NC_052664.1	19518772	19620307	+	11933	protein_coding	mucin-12%2C transcript variant X2 && sp|Q8CGN4|BCOR_MOUSE BCL-6 corepressor OS=Mus musculus OX=10090 GN=Bcor PE=1 SV=2 && PF12796:Ankyrin repeats (3 copies)	-
105201229	LOC105201229	NC_052664.1	19620669	20013908	-	11342	protein_coding	disks large 1 tumor suppressor protein%2C transcript variant X1 && sp|P31007|DLG1_DROME Disks large 1 tumor suppressor protein OS=Drosophila melanogaster OX=7227 GN=dlg1 PE=1 SV=2 && PF07653:Variant SH3 domain|PF00595:PDZ domain|PF00625:Guanylate kinase	PDZ
105206102	LOC105206102	NC_052664.1	20035977	20040858	+	1521	protein_coding	elongation of very long chain fatty acids protein AAEL008004-like%2C transcript variant X4 && sp|Q9GZR5|ELOV4_HUMAN Elongation of very long chain fatty acids protein 4 OS=Homo sapiens OX=9606 GN=ELOVL4 PE=1 SV=1 && PF01151:GNS1/SUR4 family	ELO
105196412	LOC105196412	NC_052664.1	20062683	20078023	+	1492	misc_RNA	elongation of very long chain fatty acids protein 1 && sp|Q9EQC4|ELOV4_MOUSE Elongation of very long chain fatty acids protein 4 OS=Mus musculus OX=10090 GN=Elovl4 PE=1 SV=2 && PF01151:GNS1/SUR4 family	ELO
113003147	LOC113003147	NC_052664.1	20067852	20276268	-	1431	protein_coding	uncharacterized LOC113003147 && sp|P31007|DLG1_DROME Disks large 1 tumor suppressor protein OS=Drosophila melanogaster OX=7227 GN=dlg1 PE=1 SV=2 && PF09058:L27_1	-
105206101	LOC105206101	NC_052664.1	20082442	20087893	+	2092	protein_coding	elongation of very long chain fatty acids protein AAEL008004%2C transcript variant X1 && sp|Q1HRV8|ELVL1_AEDAE Elongation of very long chain fatty acids protein AAEL008004 OS=Aedes aegypti OX=7159 GN=AAEL008004 PE=2 SV=2 && PF01151:GNS1/SUR4 family	ELO
105207036	LOC105207036	NC_052664.1	20205199	20212715	+	2137	protein_coding	facilitated trehalose transporter Tret1-like%2C transcript variant X1 && sp|Q17NV8|TRET1_AEDAE Facilitated trehalose transporter Tret1 OS=Aedes aegypti OX=7159 GN=Tret1 PE=3 SV=1 && PF00083:Sugar (and other) transporter	Sugar_tr
105194735	LOC105194735	NC_052664.1	20279432	20281469	+	1245	protein_coding	zinc finger protein 830%2C transcript variant X4 && sp|Q63ZM9|ZN830_XENLA Zinc finger protein 830 OS=Xenopus laevis OX=8355 GN=znf830 PE=2 SV=1 && -	-
105194740	LOC105194740	NC_052664.1	20283934	20318915	-	8013	protein_coding	uncharacterized LOC105194740%2C transcript variant X3 && - && -	-
105194739	LOC105194739	NC_052664.1	20327100	20333299	-	1024	protein_coding	putative defense protein 3 && - && PF02014:Reeler domain	-
105194737	LOC105194737	NC_052664.1	20335141	20338900	-	1822	protein_coding	palmitoyltransferase ZDHHC6 && sp|Q9CPV7|ZDHC6_MOUSE Palmitoyltransferase ZDHHC6 OS=Mus musculus OX=10090 GN=Zdhhc6 PE=1 SV=1 && PF01529:DHHC palmitoyltransferase	-
105194736	LOC105194736	NC_052664.1	20338950	20341474	+	1825	protein_coding	uncharacterized LOC105194736%2C transcript variant X1 && - && PF05609:Lamina-associated polypeptide 1C (LAP1C)	-
105194741	LOC105194741	NC_052664.1	20342236	20349727	-	4730	protein_coding	importin subunit alpha-7%2C transcript variant X4 && sp|O35345|IMA7_MOUSE Importin subunit alpha-7 OS=Mus musculus OX=10090 GN=Kpna6 PE=1 SV=2 && PF01749:Importin beta binding domain|PF16186:Atypical Arm repeat|PF00514:Armadillo/beta-catenin-like repeat	Arm
105194742	LOC105194742	NC_052664.1	20351183	20353695	-	1261	protein_coding	peroxiredoxin-5%2C mitochondrial && sp|P99029|PRDX5_MOUSE Peroxiredoxin-5, mitochondrial OS=Mus musculus OX=10090 GN=Prdx5 PE=1 SV=2 && PF08534:Redoxin	-
105194826	LOC105194826	NC_052664.1	20354095	20359585	+	1625	protein_coding	inorganic pyrophosphatase%2C transcript variant X2 && sp|O77460|IPYR_DROME Inorganic pyrophosphatase OS=Drosophila melanogaster OX=7227 GN=Nurf-38 PE=1 SV=3 && PF00719:Inorganic pyrophosphatase	Pyrophosphatase
105194744	LOC105194744	NC_052664.1	20361131	20494114	+	4562	protein_coding	proteoglycan Cow && sp|Q9VCR3|COW_DROME Proteoglycan Cow OS=Drosophila melanogaster OX=7227 GN=Cow PE=1 SV=3 && PF00086:Thyroglobulin type-1 repeat|PF10591:Secreted protein acidic and rich in cysteine Ca binding region|PF07648:Kazal-type serine protease inhibitor domain	-
105194743	LOC105194743	NC_052664.1	20494138	20497782	-	1832	protein_coding	alcohol dehydrogenase class-3 && sp|P79896|ADHX_SPAAU Alcohol dehydrogenase class-3 OS=Sparus aurata OX=8175 PE=2 SV=1 && PF08240:Alcohol dehydrogenase GroES-like domain|PF00107:Zinc-binding dehydrogenase	ADH_N
105194748	LOC105194748	NC_052664.1	20498209	20513033	-	1918	protein_coding	phosphatidylinositol-glycan biosynthesis class F protein && sp|Q9Y7P2|YCKF_SCHPO Uncharacterized protein C1450.15 OS=Schizosaccharomyces pombe (strain 972 / ATCC 24843) OX=284812 GN=SPCC1450.15 PE=3 SV=2 && PF06699:GPI biosynthesis protein family Pig-F	-
105194747	LOC105194747	NC_052664.1	20499722	20506482	+	5450	protein_coding	E3 ubiquitin-protein ligase listerin && sp|Q9VW09|LTN1_DROME E3 ubiquitin-protein ligase listerin OS=Drosophila melanogaster OX=7227 GN=Ltn1 PE=1 SV=2 && -	-
105194746	LOC105194746	NC_052664.1	20507396	20510668	+	940	protein_coding	UPF0389 protein CG9231 && - && PF06388:Protein of unknown function (DUF1075)	-
105194745	LOC105194745	NC_052664.1	20510519	20512138	-	1307	protein_coding	coiled-coil domain-containing protein 58%2C transcript variant X1 && sp|B5FX56|MIX23_TAEGU Protein MIX23 OS=Taeniopygia guttata OX=59729 GN=MIX23 PE=2 SV=1 && PF09774:Caffeine-induced death protein 2	-
105194749	LOC105194749	NC_052664.1	20514728	20517971	-	1589	protein_coding	N-acetylneuraminate lyase%2C transcript variant X2 && sp|Q66H59|NPL_RAT N-acetylneuraminate lyase OS=Rattus norvegicus OX=10116 GN=Npl PE=2 SV=1 && PF00701:Dihydrodipicolinate synthetase family	-
105194751	LOC105194751	NC_052664.1	20524010	20527335	-	1493	protein_coding	N-acetylneuraminate lyase && sp|Q9DCJ9|NPL_MOUSE N-acetylneuraminate lyase OS=Mus musculus OX=10090 GN=Npl PE=1 SV=1 && PF00701:Dihydrodipicolinate synthetase family	-
105194827	LOC105194827	NC_052664.1	20529175	20662843	-	11389	protein_coding	1-phosphatidylinositol 4%2C5-bisphosphate phosphodiesterase epsilon-1%2C transcript variant X2 && sp|Q9P212|PLCE1_HUMAN 1-phosphatidylinositol 4,5-bisphosphate phosphodiesterase epsilon-1 OS=Homo sapiens OX=9606 GN=PLCE1 PE=1 SV=3 && PF00788:Ras association (RalGDS/AF-6) domain|PF00168:C2 domain|PF00387:Phosphatidylinositol-specific phospholipase C, Y domain|PF09279:Phosphoinositide-specific phos…	PI-PLC-X
105194752	LOC105194752	NC_052664.1	20699393	20736175	-	11279	protein_coding	glycoprotein 3-alpha-L-fucosyltransferase A%2C transcript variant X3 && sp|Q9VUL9|FUCTA_DROME Glycoprotein 3-alpha-L-fucosyltransferase A OS=Drosophila melanogaster OX=7227 GN=FucTA PE=2 SV=2 && -	-
105194754	LOC105194754	NC_052664.1	20738274	20749115	+	6357	protein_coding	uncharacterized LOC105194754%2C transcript variant X1 && sp|Q96GJ1|TRM2_HUMAN tRNA (uracil(54)-C(5))-methyltransferase homolog OS=Homo sapiens OX=9606 GN=TRMT2B PE=1 SV=1 && -	-
105194753	LOC105194753	NC_052664.1	20749294	20752035	+	1444	protein_coding	28S ribosomal protein S10%2C mitochondrial && sp|Q9VFB2|RT10_DROME 28S ribosomal protein S10, mitochondrial OS=Drosophila melanogaster OX=7227 GN=mRpS10 PE=2 SV=2 && PF00338:Ribosomal protein S10p/S20e	Ribosomal_S10
105194757	LOC105194757	NC_052664.1	20754518	20760112	-	2292	protein_coding	beta-1%2C3-glucan-binding protein && sp|Q9NL89|BGBP_BOMMO Beta-1,3-glucan-binding protein OS=Bombyx mori OX=7091 PE=1 SV=1 && PF00722:Glycosyl hydrolases family 16|PF15886:Carbohydrate binding domain (family 32)	-
105194758	LOC105194758	NC_052664.1	20761237	20762865	+	1315	protein_coding	frataxin homolog%2C mitochondrial && sp|Q9W385|FRDA_DROME Frataxin homolog, mitochondrial OS=Drosophila melanogaster OX=7227 GN=fh PE=1 SV=1 && PF01491:Frataxin-like domain	Frataxin_Cyay
105194759	LOC105194759	NC_052664.1	20771134	20823549	-	3494	protein_coding	uncharacterized LOC105194759 && sp|E2AJ76|SNPF_CAMFO Short neuropeptide F OS=Camponotus floridanus OX=104421 GN=EAG_11010 PE=1 SV=1 && -	-
105204948	LOC105204948	NC_052664.1	20814749	20820948	+	2576	protein_coding	serine protease gd%2C transcript variant X2 && sp|Q3SYP2|CTRC_MOUSE Chymotrypsin-C OS=Mus musculus OX=10090 GN=Ctrc PE=1 SV=1 && PF00089:Trypsin|PF16030:Serine protease gd N-terminus	Trypsin
105194761	LOC105194761	NC_052664.1	20826647	20827868	+	854	protein_coding	hypothetical protein && - && PF07114:Transmembrane protein 126	-
105194764	LOC105194764	NC_052664.1	20828810	20835131	-	3978	protein_coding	AMMECR1-like protein%2C transcript variant X2 && sp|Q9JHT5|AMMR1_MOUSE AMME syndrome candidate gene 1 protein homolog OS=Mus musculus OX=10090 GN=Ammecr1 PE=2 SV=1 && -	-
105194762	LOC105194762	NC_052664.1	20836936	20842193	-	3496	protein_coding	uncharacterized protein CG5902 && sp|Q9JHT5|AMMR1_MOUSE AMME syndrome candidate gene 1 protein homolog OS=Mus musculus OX=10090 GN=Ammecr1 PE=2 SV=1 && PF01871:AMMECR1	-
105194829	LOC105194829	NC_052664.1	20845521	21019252	+	10285	protein_coding	uncharacterized LOC105194829%2C transcript variant X4 && sp|Q5DU57|SPT13_MOUSE Spermatogenesis-associated protein 13 OS=Mus musculus OX=10090 GN=Spata13 PE=1 SV=2 && PF00018:SH3 domain|PF00621:RhoGEF domain	RhoGEF
105194765	LOC105194765	NC_052664.1	20854229	20860619	-	2397	protein_coding	venom acid phosphatase Acph-1 && sp|Q5BLY5|ACPH1_APIME Venom acid phosphatase Acph-1 OS=Apis mellifera OX=7460 PE=1 SV=1 && PF00328:Histidine phosphatase superfamily (branch 2)	Acid_phosphat_A
105194766	LOC105194766	NC_052664.1	21006156	21021952	-	1683	protein_coding	upstream stimulatory factor 2%2C transcript variant X1 && sp|Q61069|USF1_MOUSE Upstream stimulatory factor 1 OS=Mus musculus OX=10090 GN=Usf1 PE=1 SV=1 && PF00010:Helix-loop-helix DNA-binding domain	HLH
105194767	LOC105194767	NC_052664.1	21023958	21043647	-	15837	protein_coding	uncharacterized LOC105194767%2C transcript variant X1 && sp|Q96T23|RSF1_HUMAN Remodeling and spacing factor 1 OS=Homo sapiens OX=9606 GN=RSF1 PE=1 SV=2 && -	-
105194768	LOC105194768	NC_052664.1	21050510	21056554	-	4708	protein_coding	inversin%2C transcript variant X2 && sp|Q0V8G2|GABP2_BOVIN GA-binding protein subunit beta-2 OS=Bos taurus OX=9913 GN=GABPB2 PE=2 SV=2 && PF12796:Ankyrin repeats (3 copies)|PF13637:Ankyrin repeats (many copies)	-
105194769	LOC105194769	NC_052664.1	21056921	21058374	-	1387	protein_coding	uncharacterized LOC105194769%2C transcript variant X2 && - && -	-
105194771	LOC105194771	NC_052664.1	21068086	21187292	+	5730	protein_coding	acetylcholine receptor subunit alpha-like%2C transcript variant X2 && sp|P91766|ACH1_MANSE Acetylcholine receptor subunit alpha-like OS=Manduca sexta OX=7130 GN=ARA1 PE=2 SV=1 && PF02932:Neurotransmitter-gated ion-channel transmembrane region|PF02931:Neurotransmitter-gated ion-channel ligand binding domain	Neur_chan_LBD
105194772	LOC105194772	NC_052664.1	21188778	21191835	-	1606	protein_coding	hypothetical protein && - && -	-
105194773	LOC105194773	NC_052664.1	21192695	21223655	-	5207	protein_coding	uncharacterized LOC105194773%2C transcript variant X1 && - && PF07084:Thyroid hormone-inducible hepatic protein Spot 14	-
105194775	LOC105194775	NC_052664.1	21230753	21245714	-	3800	protein_coding	facilitated trehalose transporter Tret1%2C transcript variant X1 && sp|A9ZSY3|TRET1_BOMMO Facilitated trehalose transporter Tret1 OS=Bombyx mori OX=7091 GN=Tret1 PE=1 SV=1 && PF00083:Sugar (and other) transporter	Sugar_tr
105194774	LOC105194774	NC_052664.1	21251394	21252757	+	757	protein_coding	cytochrome c oxidase subunit 5A%2C mitochondrial && sp|B0VYY5|COX5A_MACPM Cytochrome c oxidase subunit 5A, mitochondrial OS=Macropus parma OX=413582 GN=COX5A PE=2 SV=1 && PF02284:Cytochrome c oxidase subunit Va	-
105194832	LOC105194832	NC_052664.1	21253199	21267246	-	4661	protein_coding	DNA-binding protein P3A2%2C transcript variant X3 && sp|Q24312|EWG_DROME DNA-binding protein Ewg OS=Drosophila melanogaster OX=7227 GN=ewg PE=2 SV=2 && PF10491:NLS-binding and DNA-binding and dimerisation domains of Nrf1	-
105194778	LOC105194778	NC_052664.1	21267273	21270289	+	1067	protein_coding	5-demethoxyubiquinone hydroxylase%2C mitochondrial%2C transcript variant X1 && sp|P97478|COQ7_MOUSE 5-demethoxyubiquinone hydroxylase, mitochondrial OS=Mus musculus OX=10090 GN=Coq7 PE=1 SV=3 && PF03232:Ubiquinone biosynthesis protein COQ7	-
105194776	LOC105194776	NC_052664.1	21268512	21278921	-	1863	protein_coding	protein shifted%2C transcript variant X1 && sp|Q9W3W5|WIF1_DROME Protein shifted OS=Drosophila melanogaster OX=7227 GN=shf PE=1 SV=2 && PF02019:WIF domain	-
105194779	LOC105194779	NC_052664.1	21284795	21302324	-	10185	protein_coding	neuroglian%2C transcript variant X2 && sp|P20241|NRG_DROME Neuroglian OS=Drosophila melanogaster OX=7227 GN=Nrg PE=1 SV=2 && PF00041:Fibronectin type III domain|PF13927:Immunoglobulin domain|PF07679:Immunoglobulin I-set domain|PF13882:Bravo-like intracellular region	I-set
105194780	LOC105194780	NC_052664.1	21304390	21312122	-	3667	protein_coding	scm-like with four MBT domains protein 2%2C transcript variant X1 && sp|Q5VUG0|SMBT2_HUMAN Scm-like with four MBT domains protein 2 OS=Homo sapiens OX=9606 GN=SFMBT2 PE=1 SV=1 && PF02820:mbt repeat|PF12140:SLED domain	MBT
105194781	LOC105194781	NC_052664.1	21313338	21315270	-	1456	protein_coding	transcription factor Adf-1 && - && PF10545:Alcohol dehydrogenase transcription factor Myb/SANT-like	-
105194782	LOC105194782	NC_052664.1	21317398	21321134	-	2830	protein_coding	uncharacterized protein C19orf47%2C transcript variant X1 && sp|Q8R3Y5|CS047_MOUSE Uncharacterized protein C19orf47 homolog OS=Mus musculus OX=10090 PE=1 SV=2 && PF18017:SAM domain (Sterile alpha motif)	-
105194783	LOC105194783	NC_052664.1	21322145	21332361	+	3379	protein_coding	RNA-binding protein 39%2C transcript variant X1 && sp|Q5RC80|RBM39_PONAB RNA-binding protein 39 OS=Pongo abelii OX=9601 GN=RBM39 PE=2 SV=1 && PF00076:RNA recognition motif. (a.k.a. RRM, RBD, or RNP domain)|PF15519:linker between RRM2 and RRM3 domains in RBM39 protein	RRM_1
105194785	LOC105194785	NC_052664.1	21334168	21338512	-	3145	protein_coding	2'%2C5'-phosphodiesterase 12%2C transcript variant X1 && sp|Q6L8Q7|PDE12_HUMAN 2',5'-phosphodiesterase 12 OS=Homo sapiens OX=9606 GN=PDE12 PE=1 SV=2 && PF03372:Endonuclease/Exonuclease/phosphatase family	Exo_endo_phos
105194834	LOC105194834	NC_052664.1	21456988	21458205	-	715	protein_coding	M-phase phosphoprotein 6 && sp|Q99547|MPH6_HUMAN M-phase phosphoprotein 6 OS=Homo sapiens OX=9606 GN=MPHOSPH6 PE=1 SV=2 && PF10175:M-phase phosphoprotein 6	-
105194835	LOC105194835	NC_052664.1	21458403	21469451	+	6160	protein_coding	E3 ubiquitin-protein ligase Bre1%2C transcript variant X1 && sp|Q9VRP9|BRE1_DROME E3 ubiquitin-protein ligase Bre1 OS=Drosophila melanogaster OX=7227 GN=Bre1 PE=1 SV=2 && -	-
105194792	LOC105194792	NC_052664.1	21470356	21515772	-	13663	protein_coding	ABC transporter A family member 1%2C transcript variant X6 && sp|Q8CF82|ABCA5_RAT Cholesterol transporter ABCA5 OS=Rattus norvegicus OX=10116 GN=Abca5 PE=2 SV=1 && PF12698:ABC-2 family transporter protein|PF00005:ABC transporter	ABC_tran
105194790	LOC105194790	NC_052664.1	21522776	21524716	+	1520	protein_coding	COMM domain-containing protein 5 && sp|Q8R395|COMD5_MOUSE COMM domain-containing protein 5 OS=Mus musculus OX=10090 GN=Commd5 PE=1 SV=1 && PF07258:COMM domain	-
105194789	LOC105194789	NC_052664.1	21525109	21534603	+	4833	protein_coding	condensin complex subunit 1 && sp|Q9YHY6|CND1_XENLA Condensin complex subunit 1 OS=Xenopus laevis OX=8355 GN=ncapd2 PE=1 SV=1 && PF12717:non-SMC mitotic condensation complex subunit 1|PF12922:non-SMC mitotic condensation complex subunit 1, N-term	-
113003145	LOC113003145	NC_052664.1	21535804	21536660	+	672	protein_coding	uncharacterized LOC113003145 && - && -	-
105194796	LOC105194796	NC_052664.1	21536561	21560118	+	1959	protein_coding	NADH dehydrogenase [ubiquinone] iron-sulfur protein 3%2C mitochondrial%2C transcript variant X2 && sp|Q9VZU4|NDUS3_DROME NADH dehydrogenase [ubiquinone] iron-sulfur protein 3, mitochondrial OS=Drosophila melanogaster OX=7227 GN=ND-30 PE=1 SV=1 && PF00329:Respiratory-chain NADH dehydrogenase, 30 Kd subunit	-
105194794	LOC105194794	NC_052664.1	21539299	21550027	-	3888	protein_coding	monocarboxylate transporter 9 && sp|Q7RTY0|MOT13_HUMAN Monocarboxylate transporter 13 OS=Homo sapiens OX=9606 GN=SLC16A13 PE=1 SV=1 && PF07690:Major Facilitator Superfamily	MFS_1
105194797	LOC105194797	NC_052664.1	21559734	21562660	-	962	protein_coding	iron-sulfur cluster assembly scaffold protein IscU && sp|Q9D7P6|ISCU_MOUSE Iron-sulfur cluster assembly enzyme ISCU, mitochondrial OS=Mus musculus OX=10090 GN=Iscu PE=1 SV=1 && PF01592:NifU-like N terminal domain	-
105194798	LOC105194798	NC_052664.1	21563694	21572590	+	4217	protein_coding	E3 ubiquitin-protein ligase TRIM37 && sp|Q6PCX9|TRI37_MOUSE E3 ubiquitin-protein ligase TRIM37 OS=Mus musculus OX=10090 GN=Trim37 PE=1 SV=1 && PF00643:B-box zinc finger	zf-B_box
105194799	LOC105194799	NC_052664.1	21572862	21577080	+	3089	protein_coding	putative protein tag-278%2C transcript variant X2 && - && -	-
105194801	LOC105194801	NC_052664.1	21581536	21587649	-	1751	protein_coding	E3 ubiquitin-protein ligase RNF25 && sp|Q5E9N3|RNF25_BOVIN E3 ubiquitin-protein ligase RNF25 OS=Bos taurus OX=9913 GN=RNF25 PE=2 SV=1 && PF05773:RWD domain|PF17123:RING-like zinc finger	RWD
105194802	LOC105194802	NC_052664.1	21593727	21595977	-	831	protein_coding	drosulfakinins && - && -	-
105194805	LOC105194805	NC_052664.1	21600699	21608603	+	2361	protein_coding	tetraspanin-7 && sp|P41732|TSN7_HUMAN Tetraspanin-7 OS=Homo sapiens OX=9606 GN=TSPAN7 PE=1 SV=2 && PF00335:Tetraspanin family	Tetraspannin
105194806	LOC105194806	NC_052664.1	21601706	21625257	-	8138	protein_coding	uncharacterized LOC105194806%2C transcript variant X4 && - && PF03184:DDE superfamily endonuclease	DDE
105194838	LOC105194838	NC_052664.1	21626350	21634150	-	2372	protein_coding	uncharacterized LOC105194838%2C transcript variant X2 && - && -	-
105194808	LOC105194808	NC_052664.1	21634928	21655079	-	9743	protein_coding	uncharacterized LOC105194808%2C transcript variant X3 && - && PF03184:DDE superfamily endonuclease	DDE
105194810	LOC105194810	NC_052664.1	21655304	21659843	+	3238	protein_coding	E3 ubiquitin-protein ligase Topors%2C transcript variant X2 && - && -	-
105194812	LOC105194812	NC_052664.1	21661099	21669268	+	2769	protein_coding	transmembrane protein 35A && sp|A4IGI5|NACHO_XENTR Novel acetylcholine receptor chaperone OS=Xenopus tropicalis OX=8364 GN=tmem35a PE=2 SV=1 && PF13564:DoxX-like family	-
105194813	LOC105194813	NC_052664.1	21670273	21672894	-	1884	protein_coding	vacuolar protein sorting-associated protein VTA1 homolog && sp|Q9CR26|VTA1_MOUSE Vacuolar protein sorting-associated protein VTA1 homolog OS=Mus musculus OX=10090 GN=Vta1 PE=1 SV=1 && PF04652:Vta1 like|PF18097:Vta1 C-terminal domain	DUF605
105194816	LOC105194816	NC_052664.1	21673215	21701700	+	4213	protein_coding	cation-independent mannose-6-phosphate receptor%2C transcript variant X2 && sp|P08169|MPRI_BOVIN Cation-independent mannose-6-phosphate receptor OS=Bos taurus OX=9913 GN=IGF2R PE=1 SV=2 && PF00878:Cation-independent mannose-6-phosphate receptor repeat	-
105194817	LOC105194817	NC_052664.1	21675969	21680168	-	2568	protein_coding	piggyBac transposable element-derived protein 4 && sp|Q96DM1|PGBD4_HUMAN PiggyBac transposable element-derived protein 4 OS=Homo sapiens OX=9606 GN=PGBD4 PE=2 SV=3 && PF13843:Transposase IS4	-
105194815	LOC105194815	NC_052664.1	21684912	21697523	-	5815	protein_coding	protein toll%2C transcript variant X2 && sp|P08953|TOLL_DROME Protein toll OS=Drosophila melanogaster OX=7227 GN=Tl PE=1 SV=1 && PF13855:Leucine rich repeat|PF01582:TIR domain	TIR
105194814	LOC105194814	NC_052664.1	21700576	21718974	-	5265	protein_coding	CD109 antigen%2C transcript variant X1 && sp|Q6YHK3|CD109_HUMAN CD109 antigen OS=Homo sapiens OX=9606 GN=CD109 PE=1 SV=2 && PF07703:Alpha-2-macroglobulin bait region domain|PF01835:MG2 domain|PF07677:A-macroglobulin receptor binding domain|PF17791:Macroglobulin domain MG3|PF00207:Alpha-2-macroglobulin family|PF17789:Macroglobulin domain MG4|PF07678:A-macroglobulin TED domain	A2M_comp
105194819	LOC105194819	NC_052664.1	21725443	21734970	+	4122	protein_coding	TATA box-binding protein-like 1%2C transcript variant X3 && sp|Q32LB1|TBPL1_BOVIN TATA box-binding protein-like 1 OS=Bos taurus OX=9913 GN=TBPL1 PE=2 SV=1 && PF00352:Transcription factor TFIID (or TATA-binding protein, TBP)	-
105194820	LOC105194820	NC_052664.1	21736038	21740829	-	2409	protein_coding	centromere protein I && - && PF07778:Mis6	-
105194821	LOC105194821	NC_052664.1	21741180	21744178	+	1580	protein_coding	AH receptor-interacting protein%2C transcript variant X1 && sp|Q95MN9|AIPL1_PANPA Aryl-hydrocarbon-interacting protein-like 1 OS=Pan paniscus OX=9597 GN=AIPL1 PE=2 SV=1 && PF00254:FKBP-type peptidyl-prolyl cis-trans isomerase	FKBP_C
105194823	LOC105194823	NC_052664.1	21744381	21747365	+	1435	protein_coding	protein pelota && sp|P48612|PELO_DROME Protein pelota OS=Drosophila melanogaster OX=7227 GN=pelo PE=1 SV=2 && PF03464:eRF1 domain 2|PF03463:eRF1 domain 1|PF03465:eRF1 domain 3	-
105194822	LOC105194822	NC_052664.1	21747784	21750894	+	2085	protein_coding	pescadillo homolog%2C transcript variant X1 && sp|B4KID9|PESC_DROMO Pescadillo homolog OS=Drosophila mojavensis OX=7230 GN=GI18209 PE=3 SV=1 && PF06732:Pescadillo N-terminus|PF16589:BRCT domain, a BRCA1 C-terminus domain	-
105194840	LOC105194840	NC_052664.1	21763397	21876119	+	47087	protein_coding	uncharacterized LOC105194840%2C transcript variant X1 && sp|Q20911|CUBN_CAEEL Cubilin homolog OS=Caenorhabditis elegans OX=6239 GN=cubn-1 PE=1 SV=4 && PF07645:Calcium-binding EGF domain	EGF_CA
105203762	LOC105203762	NC_052664.1	21924197	21929552	-	2552	protein_coding	RNA-splicing ligase RtcB homolog%2C transcript variant X1 && sp|Q9VIW7|RTCB_DROME RNA-splicing ligase RtcB homolog OS=Drosophila melanogaster OX=7227 GN=RtcB PE=2 SV=1 && PF01139:tRNA-splicing ligase RtcB	-
105203750	LOC105203750	NC_052664.1	21976679	22058964	+	5630	protein_coding	receptor-type guanylate cyclase Gyc76C && sp|Q7JQ32|GC76C_DROME Receptor-type guanylate cyclase Gyc76C OS=Drosophila melanogaster OX=7227 GN=Gyc76C PE=1 SV=1 && PF01094:Receptor family ligand binding region|PF07714:Protein tyrosine kinase|PF00211:Adenylate and Guanylate cyclase catalytic domain	Guanylate_cyc
105203748	LOC105203748	NC_052664.1	22059780	22060842	+	524	protein_coding	NADH dehydrogenase [ubiquinone] 1 alpha subcomplex subunit 6 && sp|Q0MQA3|NDUA6_PONPY NADH dehydrogenase [ubiquinone] 1 alpha subcomplex subunit 6 OS=Pongo pygmaeus OX=9600 GN=NDUFA6 PE=2 SV=3 && PF05347:Complex 1 protein (LYR family)	-
105203746	LOC105203746	NC_052664.1	22154018	22157489	-	2501	protein_coding	uncharacterized LOC105203746 && - && PF15862:Coilin N-terminus	-
105203758	LOC105203758	NC_052664.1	22255959	22409608	+	3701	protein_coding	probable G-protein coupled receptor Mth-like 1 && sp|Q9VXD9|MTH1_DROME Probable G-protein coupled receptor Mth-like 1 OS=Drosophila melanogaster OX=7227 GN=mthl1 PE=2 SV=1 && -	-
105203744	LOC105203744	NC_052664.1	22417139	22442612	-	16276	protein_coding	E3 ubiquitin-protein ligase UBR4%2C transcript variant X1 && sp|Q5T4S7|UBR4_HUMAN E3 ubiquitin-protein ligase UBR4 OS=Homo sapiens OX=9606 GN=UBR4 PE=1 SV=1 && PF13764:E3 ubiquitin-protein ligase UBR4|PF02207:Putative zinc finger in N-recognin (UBR box)	zf-UBR1
105194519	LOC105194519	NC_052664.1	22444120	22454205	+	7086	protein_coding	alsin && sp|P0C5Y8|ALS2_RAT Alsin OS=Rattus norvegicus OX=10116 GN=Als2 PE=1 SV=1 && PF00415:Regulator of chromosome condensation (RCC1) repeat|PF02204:Vacuolar sorting protein 9 (VPS9) domain|PF02493:MORN repeat	VPS9
105203743	LOC105203743	NC_052664.1	22456061	22459631	+	1779	protein_coding	CD2 antigen cytoplasmic tail-binding protein 2 homolog && sp|Q9VKV5|CD2B2_DROME CD2 antigen cytoplasmic tail-binding protein 2 homolog OS=Drosophila melanogaster OX=7227 GN=holn1 PE=1 SV=1 && PF02213:GYF domain	-
105203742	LOC105203742	NC_052664.1	22468071	22491984	-	5071	protein_coding	leucine-rich repeat-containing protein egg-6%2C transcript variant X1 && - && PF13855:Leucine rich repeat	-
105203740	LOC105203740	NC_052664.1	22492070	22513854	+	7207	protein_coding	carboxypeptidase N subunit 2%2C transcript variant X5 && sp|Q62192|CD180_MOUSE CD180 antigen OS=Mus musculus OX=10090 GN=Cd180 PE=1 SV=2 && PF13855:Leucine rich repeat	-
105203755	LOC105203755	NC_052664.1	22519798	22527898	+	1494	protein_coding	phospholipase ABHD3 && sp|Q0VC00|ABHD3_BOVIN Phospholipase ABHD3 OS=Bos taurus OX=9913 GN=ABHD3 PE=2 SV=1 && PF00561:alpha/beta hydrolase fold	Abhydrolase_1
105193333	LOC105193333	NC_052664.1	22528531	22535335	-	3750	protein_coding	prolyl endopeptidase%2C transcript variant X1 && sp|O70196|PPCE_RAT Prolyl endopeptidase OS=Rattus norvegicus OX=10116 GN=Prep PE=1 SV=1 && PF02897:Prolyl oligopeptidase, N-terminal beta-propeller domain|PF00326:Prolyl oligopeptidase family	-
105203737	LOC105203737	NC_052664.1	22542129	22544578	+	1796	protein_coding	lipoyltransferase 1%2C mitochondrial && sp|Q9Y234|LIPT_HUMAN Lipoyltransferase 1, mitochondrial OS=Homo sapiens OX=9606 GN=LIPT1 PE=1 SV=1 && -	-
105203738	LOC105203738	NC_052664.1	22544937	22606645	-	2455	protein_coding	leucine-rich repeat-containing protein 52%2C transcript variant X2 && - && PF13855:Leucine rich repeat	-
105203739	LOC105203739	NC_052664.1	22554578	22650265	+	14997	protein_coding	zinc finger protein 395 && sp|Q6DFC8|ZN395_XENLA Zinc finger protein 395 OS=Xenopus laevis OX=8355 GN=znf395 PE=2 SV=1 && -	-
105208275	LOC105208275	NC_052664.1	22657258	22663019	+	2500	protein_coding	ankyrin repeat domain-containing protein 13D && sp|Q5F259|AN13B_MOUSE Ankyrin repeat domain-containing protein 13B OS=Mus musculus OX=10090 GN=Ankrd13b PE=2 SV=1 && PF12796:Ankyrin repeats (3 copies)|PF11904:GPCR-chaperone	-
105203732	LOC105203732	NC_052664.1	22663426	22666434	-	1337	protein_coding	protein lin-37 homolog%2C transcript variant X1 && sp|Q1RMQ5|LIN37_BOVIN Protein lin-37 homolog OS=Bos taurus OX=9913 GN=LIN37 PE=2 SV=1 && PF15306:LIN37	-
105203734	LOC105203734	NC_052664.1	22666611	22668885	+	1660	protein_coding	multiple inositol polyphosphate phosphatase 1%2C transcript variant X3 && sp|Q9VV72|MINP1_DROME Multiple inositol polyphosphate phosphatase 1 OS=Drosophila melanogaster OX=7227 GN=Mipp1 PE=1 SV=2 && PF00328:Histidine phosphatase superfamily (branch 2)	Acid_phosphat_A
105203735	LOC105203735	NC_052664.1	22669129	22671668	-	1576	protein_coding	geminin%2C transcript variant X1 && - && PF07412:Geminin	-
105203731	LOC105203731	NC_052664.1	22672403	22674140	-	1187	protein_coding	carnitinyl-CoA dehydratase && sp|B4EY26|CAID_PROMH Carnitinyl-CoA dehydratase OS=Proteus mirabilis (strain HI4320) OX=529507 GN=caiD PE=3 SV=1 && PF00378:Enoyl-CoA hydratase/isomerase	ECH
105203730	LOC105203730	NC_052664.1	22674366	22679349	-	2869	protein_coding	uncharacterized LOC105203730%2C transcript variant X1 && - && PF13837:Myb/SANT-like DNA-binding domain|PF16064:Domain of unknown function (DUF4806)	-
105203729	LOC105203729	NC_052664.1	22679365	22689040	+	6737	protein_coding	centrosomal protein of 290 kDa%2C transcript variant X1 && sp|P85001|CE290_DANRE Centrosomal protein of 290 kDa OS=Danio rerio OX=7955 GN=cep290 PE=2 SV=1 && -	-
105203728	LOC105203728	NC_052664.1	22744663	22748037	-	1244	protein_coding	flocculation protein FLO11 && - && -	-
105203727	LOC105203727	NC_052664.1	22848834	22887670	+	7353	protein_coding	zinc finger MIZ domain-containing protein 1%2C transcript variant X1 && sp|Q6P1E1|ZMIZ1_MOUSE Zinc finger MIZ domain-containing protein 1 OS=Mus musculus OX=10090 GN=Zmiz1 PE=1 SV=1 && -	-
105193254	LOC105193254	NC_052664.1	23044171	23050290	-	3262	protein_coding	ATP-dependent DNA/RNA helicase DHX36 && sp|Q05B79|DHX36_BOVIN ATP-dependent DNA/RNA helicase DHX36 OS=Bos taurus OX=9913 GN=DHX36 PE=1 SV=1 && PF07717:Oligonucleotide/oligosaccharide-binding (OB)-fold|PF04408:Helicase associated domain (HA2)|PF00270:DEAD/DEAH box helicase|PF00271:Helicase conserved C-terminal domain	HA2
105207367	LOC105207367	NC_052664.1	23050577	23055015	+	3283	protein_coding	synaptic vesicle 2-related protein%2C transcript variant X4 && sp|Q1JP63|SVOP_BOVIN Synaptic vesicle 2-related protein OS=Bos taurus OX=9913 GN=SVOP PE=2 SV=1 && PF07690:Major Facilitator Superfamily	MFS_1
105193255	LOC105193255	NC_052664.1	23055258	23056799	+	1094	protein_coding	viral IAP-associated factor homolog && sp|Q8MR62|VIAF1_DROME Viral IAP-associated factor homolog OS=Drosophila melanogaster OX=7227 GN=viaf PE=1 SV=1 && PF02114:Phosducin	-
105193298	LOC105193298	NC_052664.1	23165590	23217695	+	12415	protein_coding	zinc finger protein 436%2C transcript variant X5 && - && PF07776:Zinc-finger associated domain (zf-AD)	zf-AD
105193261	LOC105193261	NC_052664.1	23168045	23175220	+	7176	protein_coding	endothelial zinc finger protein induced by tumor necrosis factor alpha && - && -	-
120357216	LOC120357216	NC_052664.1	23185204	23188967	+	3104	protein_coding	zinc finger protein 239-like && - && -	-
120357217	LOC120357217	NC_052664.1	23212712	23214854	+	2069	protein_coding	zinc finger protein 525-like && - && -	-
120358339	LOC120358339	NC_052664.1	23220048	23221016	+	969	protein_coding	gastrula zinc finger protein XlCGF7.1-like && - && -	-
105193258	LOC105193258	NC_052664.1	23221148	23223213	+	1876	protein_coding	gastrula zinc finger protein XlCGF7.1 && - && -	-
120357222	LOC120357222	NC_052664.1	23223437	23226832	+	1755	protein_coding	zinc finger protein 525-like && - && -	-
105193302	LOC105193302	NC_052664.1	23226834	23227622	+	789	protein_coding	zinc finger protein 239 && - && -	-
105193264	LOC105193264	NC_052664.1	23252788	23361030	-	4340	protein_coding	terminal nucleotidyltransferase 5C%2C transcript variant X1 && sp|Q7ZUP1|TET5C_DANRE Terminal nucleotidyltransferase 5C OS=Danio rerio OX=7955 GN=tent5c PE=2 SV=1 && PF07984:Nucleotidyltransferase	-
105193267	LOC105193267	NC_052664.1	23370837	23380847	-	1452	protein_coding	2-oxoisovalerate dehydrogenase subunit beta%2C mitochondrial && sp|Q6P3A8|ODBB_MOUSE 2-oxoisovalerate dehydrogenase subunit beta, mitochondrial OS=Mus musculus OX=10090 GN=Bckdhb PE=1 SV=2 && PF02779:Transketolase, pyrimidine binding domain|PF02780:Transketolase, C-terminal domain	-
105193268	LOC105193268	NC_052664.1	23381099	23389537	+	3521	protein_coding	KH domain-containing%2C RNA-binding%2C signal transduction-associated protein 3%2C transcript variant X2 && sp|Q08BJ2|KHDR2_DANRE KH domain-containing, RNA-binding, signal transduction-associated protein 2 OS=Danio rerio OX=7955 GN=khdrbs2 PE=2 SV=1 && PF00013:KH domain	KH_1
105193269	LOC105193269	NC_052664.1	23390053	23611248	-	9927	protein_coding	transcription factor AP-2-epsilon%2C transcript variant X1 && sp|A1A4R9|AP2A_BOVIN Transcription factor AP-2-alpha OS=Bos taurus OX=9913 GN=TFAP2A PE=2 SV=1 && PF03299:Transcription factor AP-2	TF_AP-2
105193270	LOC105193270	NC_052664.1	23661894	23664227	+	1042	protein_coding	chymotrypsin-1-like && sp|Q7SIG2|CTR1_SOLIN Chymotrypsin-1 OS=Solenopsis invicta OX=13686 PE=1 SV=1 && PF00089:Trypsin	Trypsin
105193272	LOC105193272	NC_052664.1	23666366	23674051	+	1592	protein_coding	serine protease 48 && sp|Q7SIG2|CTR1_SOLIN Chymotrypsin-1 OS=Solenopsis invicta OX=13686 PE=1 SV=1 && PF00089:Trypsin	Trypsin
105197985	LOC105197985	NC_052664.1	23675503	23678952	+	874	protein_coding	chymotrypsin-1-like && sp|Q7SIG2|CTR1_SOLIN Chymotrypsin-1 OS=Solenopsis invicta OX=13686 PE=1 SV=1 && PF00089:Trypsin	Trypsin
105193271	LOC105193271	NC_052664.1	23680537	23688986	+	1746	protein_coding	serine protease 53 && sp|Q7SIG2|CTR1_SOLIN Chymotrypsin-1 OS=Solenopsis invicta OX=13686 PE=1 SV=1 && PF00089:Trypsin	Trypsin
105193305	LOC105193305	NC_052664.1	23689766	23693741	+	1003	protein_coding	chymotrypsin-1-like && sp|P00769|CTR2_VESCR Chymotrypsin-2 OS=Vespa crabro OX=7445 PE=1 SV=1 && PF00089:Trypsin	Trypsin
105193273	LOC105193273	NC_052664.1	23700254	23708656	+	2457	protein_coding	transmembrane protease serine 9 && sp|Q7SIG2|CTR1_SOLIN Chymotrypsin-1 OS=Solenopsis invicta OX=13686 PE=1 SV=1 && PF00089:Trypsin	Trypsin
105205908	LOC105205908	NC_052664.1	23709421	23716708	+	1709	protein_coding	serine protease 53 && sp|P00768|CTR2_VESOR Chymotrypsin-2 OS=Vespa orientalis OX=7447 PE=1 SV=1 && PF00089:Trypsin	Trypsin
105193274	LOC105193274	NC_052664.1	23718512	23721686	-	1833	protein_coding	WD repeat-containing protein 46 && sp|Q5TJE7|WDR46_CANLF WD repeat-containing protein 46 OS=Canis lupus familiaris OX=9615 GN=WDR46 PE=3 SV=1 && PF08149:BING4CT (NUC141) domain	-
105193275	LOC105193275	NC_052664.1	23722277	23730500	+	4696	protein_coding	pre-mRNA-splicing regulator female-lethal(2)D%2C transcript variant X3 && sp|Q9Y091|FL2D_DROME Pre-mRNA-splicing regulator female-lethal(2)D OS=Drosophila melanogaster OX=7227 GN=fl(2)d PE=1 SV=2 && PF17098:WTAP/Mum2p family	-
105193276	LOC105193276	NC_052664.1	23731195	23733995	+	1586	protein_coding	superoxide dismutase [Mn]%2C mitochondrial && sp|P31161|SODM1_CAEEL Superoxide dismutase [Mn] 1, mitochondrial OS=Caenorhabditis elegans OX=6239 GN=sod-2 PE=1 SV=1 && PF00081:Iron/manganese superoxide dismutases, alpha-hairpin domain|PF02777:Iron/manganese superoxide dismutases, C-terminal domain	-
105193277	LOC105193277	NC_052664.1	23734856	23767607	+	11035	protein_coding	kinesin-like protein unc-104%2C transcript variant X7 && sp|Q17BU3|KIF1A_AEDAE Kinesin-like protein unc-104 OS=Aedes aegypti OX=7159 GN=unc-104 PE=3 SV=1 && PF16183:Kinesin-associated|PF00225:Kinesin motor domain|PF00169:PH domain|PF12423:Kinesin protein 1B|PF12473:Kinesin protein	Kinesin
105193308	LOC105193308	NC_052664.1	23766704	23782035	-	5115	protein_coding	exportin-4%2C transcript variant X2 && sp|Q5ZMR9|XPO4_CHICK Exportin-4 OS=Gallus gallus OX=9031 GN=XPO4 PE=2 SV=1 && -	-
105193278	LOC105193278	NC_052664.1	23782237	23784105	+	1157	protein_coding	geminin%2C transcript variant X3 && - && PF07412:Geminin	-
105193279	LOC105193279	NC_052664.1	23785137	23787806	+	1285	protein_coding	protein FRG1 homolog%2C transcript variant X2 && sp|O73747|FRG1_TAKRU Protein FRG1 OS=Takifugu rubripes OX=31033 GN=frg1 PE=2 SV=1 && PF06229:FRG1-like domain	-
105193309	LOC105193309	NC_052664.1	23788155	23793896	-	1730	protein_coding	SHC-transforming protein 1 && sp|Q8AY68|SHC1_XENLA SHC-transforming protein 1 OS=Xenopus laevis OX=8355 GN=shc1 PE=1 SV=2 && PF00640:Phosphotyrosine interaction domain (PTB/PID)|PF00017:SH2 domain	PID
105193280	LOC105193280	NC_052664.1	23794429	23797306	+	1080	protein_coding	guanine nucleotide-binding protein subunit beta-like protein && sp|O18640|GBLP_DROME Guanine nucleotide-binding protein subunit beta-like protein OS=Drosophila melanogaster OX=7227 GN=Rack1 PE=1 SV=2 && PF00400:WD domain, G-beta repeat	WD40
105193310	LOC105193310	NC_052664.1	23797295	23799637	-	1137	protein_coding	NFU1 iron-sulfur cluster scaffold homolog%2C mitochondrial && sp|B3MRT7|NFU1_DROAN NFU1 iron-sulfur cluster scaffold homolog, mitochondrial OS=Drosophila ananassae OX=7217 GN=GF20932 PE=3 SV=1 && PF08712:Scaffold protein Nfu/NifU N terminal|PF01106:NifU-like domain	-
105193281	LOC105193281	NC_052664.1	23802186	23811488	+	1162	protein_coding	short-chain dehydrogenase/reductase family 16C member 6 && sp|A5PJJ7|S16C6_BOVIN Short-chain dehydrogenase/reductase family 16C member 6 OS=Bos taurus OX=9913 GN=SDR16C6 PE=2 SV=1 && PF00106:short chain dehydrogenase	adh_short
105193311	LOC105193311	NC_052664.1	23814254	23817769	-	1801	protein_coding	F-box only protein 42 && sp|Q6P3S6|FBX42_HUMAN F-box only protein 42 OS=Homo sapiens OX=9606 GN=FBXO42 PE=1 SV=1 && PF13415:Galactose oxidase, central domain|PF01344:Kelch motif|PF12937:F-box-like	Kelch_1
105193282	LOC105193282	NC_052664.1	23819461	23832969	+	8225	protein_coding	eIF-2-alpha kinase activator GCN1 && sp|Q92616|GCN1_HUMAN eIF-2-alpha kinase activator GCN1 OS=Homo sapiens OX=9606 GN=GCN1 PE=1 SV=6 && -	-
105207493	LOC105207493	NC_052664.1	23869730	23872100	-	1851	protein_coding	ankyrin repeat and MYND domain-containing protein 2 && sp|Q0VCS9|ANKY2_BOVIN Ankyrin repeat and MYND domain-containing protein 2 OS=Bos taurus OX=9913 GN=ANKMY2 PE=2 SV=1 && PF13637:Ankyrin repeats (many copies)|PF01753:MYND finger	zf-MYND
105193284	LOC105193284	NC_052664.1	23879155	23909461	-	8529	protein_coding	sodium-dependent dopamine transporter%2C transcript variant X1 && sp|Q7K4Y6|DAT_DROME Sodium-dependent dopamine transporter OS=Drosophila melanogaster OX=7227 GN=DAT PE=1 SV=1 && -	-
105193285	LOC105193285	NC_052664.1	23911804	23918138	+	2127	protein_coding	small integral membrane protein 14 && sp|Q91VT8|SIM14_MOUSE Small integral membrane protein 14 OS=Mus musculus OX=10090 GN=Smim14 PE=1 SV=1 && PF11027:Protein of unknown function (DUF2615)	-
105193286	LOC105193286	NC_052664.1	23920122	23925366	-	3659	protein_coding	zinc finger CCHC domain-containing protein 8 homolog && sp|Q2PE14|ZCHC8_DROME Zinc finger CCHC domain-containing protein 8 homolog OS=Drosophila melanogaster OX=7227 GN=CG4622 PE=1 SV=2 && PF04046:PSP	-
105193313	LOC105193313	NC_052664.1	23925439	23928180	+	1571	misc_RNA	MORN repeat-containing protein 3 && - && -	-
105193287	LOC105193287	NC_052664.1	23927382	23956145	-	4469	protein_coding	calcium release-activated calcium channel protein 1%2C transcript variant X2 && sp|Q9U6B8|CRCM1_DROME Calcium release-activated calcium channel protein 1 OS=Drosophila melanogaster OX=7227 GN=Orai PE=1 SV=1 && PF07856:Mediator of CRAC channel activity	-
105193288	LOC105193288	NC_052664.1	23956304	23977119	+	2007	protein_coding	SEC14-like protein 2%2C transcript variant X1 && sp|Q99J08|S14L2_MOUSE SEC14-like protein 2 OS=Mus musculus OX=10090 GN=Sec14l2 PE=1 SV=1 && PF00650:CRAL/TRIO domain|PF03765:CRAL/TRIO, N-terminal domain	CRAL_TRIO_N
105193290	LOC105193290	NC_052664.1	23977029	23979161	-	804	protein_coding	thioredoxin domain-containing protein 17 && sp|Q9FMN4|TCLOT_ARATH Thioredoxin-like protein Clot OS=Arabidopsis thaliana OX=3702 GN=At5g42850 PE=2 SV=1 && PF06110:Eukaryotic protein of unknown function (DUF953)	-
105193292	LOC105193292	NC_052664.1	23979732	23988717	+	5260	protein_coding	ribosomal protein S6 kinase beta-1%2C transcript variant X1 && sp|P23443|KS6B1_HUMAN Ribosomal protein S6 kinase beta-1 OS=Homo sapiens OX=9606 GN=RPS6KB1 PE=1 SV=2 && PF00069:Protein kinase domain|PF00433:Protein kinase C terminal domain	Pkinase
105193291	LOC105193291	NC_052664.1	23988636	23999152	+	2434	protein_coding	uncharacterized LOC105193291%2C transcript variant X3 && - && PF02854:MIF4G domain	-
105193294	LOC105193294	NC_052664.1	24014729	24019982	-	2436	protein_coding	dual oxidase maturation factor 1%2C transcript variant X1 && sp|Q6DDK3|DOXA1_XENLA Dual oxidase maturation factor 1 OS=Xenopus laevis OX=8355 GN=duoxa1 PE=2 SV=1 && PF10204:Dual oxidase maturation factor	-
105193295	LOC105193295	NC_052664.1	24020037	24035114	+	5271	misc_RNA	uncharacterized LOC105193295 && - && -	-
105193316	LOC105193316	NC_052664.1	24035511	24038959	+	693	protein_coding	smoothelin && sp|Q921U8|SMTN_MOUSE Smoothelin OS=Mus musculus OX=10090 GN=Smtn PE=1 SV=2 && PF00307:Calponin homology (CH) domain	CH
113006269	LOC113006269	NC_052664.1	24043857	24094302	-	9581	protein_coding	fatty acid synthase%2C transcript variant X1 && sp|P12276|FAS_CHICK Fatty acid synthase OS=Gallus gallus OX=9031 GN=FASN PE=1 SV=5 && PF16197:Ketoacyl-synthetase C-terminal extension|PF08659:KR domain|PF00550:Phosphopantetheine attachment site|PF14765:Polyketide synthase dehydratase|PF02801:Beta-ketoacyl synthase, C-terminal domain|PF00107:Zinc-binding dehydrogenase|PF00698:Acyl transferase domai…	Acyl_transf_1
105207281	LOC105207281	NC_052664.1	24114407	24122521	-	7263	protein_coding	fatty acid synthase-like && sp|P12276|FAS_CHICK Fatty acid synthase OS=Gallus gallus OX=9031 GN=FASN PE=1 SV=5 && PF08659:KR domain|PF02801:Beta-ketoacyl synthase, C-terminal domain|PF00109:Beta-ketoacyl synthase, N-terminal domain|PF14765:Polyketide synthase dehydratase|PF16197:Ketoacyl-synthetase C-terminal extension|PF00107:Zinc-binding dehydrogenase|PF00698:Acyl transferase domain|PF00550:Pho…	Acyl_transf_1
105202100	LOC105202100	NC_052664.1	24122750	24124993	+	1630	protein_coding	SWI/SNF-related matrix-associated actin-dependent regulator of chromatin subfamily A containing DEAD/H box 1 homolog && sp|Q9VL72|SMRCD_DROME SWI/SNF-related matrix-associated actin-dependent regulator of chromatin subfamily A containing DEAD/H box 1 homolog OS=Drosophila melanogaster OX=7227 GN=Etl1 PE=1 SV=1 && PF00271:Helicase conserved C-terminal domain|PF00176:SNF2 family N-terminal domain	SNF2_N
105202099	LOC105202099	NC_052664.1	24125299	24129059	-	2111	protein_coding	nucleoporin p54%2C transcript variant X1 && sp|Q9V6B9|NUP54_DROME Probable nucleoporin Nup54 OS=Drosophila melanogaster OX=7227 GN=Nup54 PE=2 SV=1 && PF13874:Nucleoporin complex subunit 54|PF18437:Nup54 C-terminal interacting domain	-
105202097	LOC105202097	NC_052664.1	24129907	24142090	-	6338	protein_coding	gamma-aminobutyric acid type B receptor subunit 1%2C transcript variant X4 && sp|Q9UBS5|GABR1_HUMAN Gamma-aminobutyric acid type B receptor subunit 1 OS=Homo sapiens OX=9606 GN=GABBR1 PE=1 SV=1 && -	-
105202096	LOC105202096	NC_052664.1	24143481	24144994	+	673	protein_coding	mediator of RNA polymerase II transcription subunit 22 && sp|Q7QB45|MED22_ANOGA Mediator of RNA polymerase II transcription subunit 22 OS=Anopheles gambiae OX=7165 GN=MED22 PE=3 SV=3 && PF06179:Surfeit locus protein 5 subunit 22 of Mediator complex	-
105202094	LOC105202094	NC_052664.1	24145058	24187286	-	7044	protein_coding	serine-rich adhesin for platelets && - && -	-
105202093	LOC105202093	NC_052664.1	24193010	24194948	+	1675	protein_coding	uncharacterized LOC105202093 && - && PF13837:Myb/SANT-like DNA-binding domain	-
105202090	LOC105202090	NC_052664.1	24200680	24353617	+	5816	protein_coding	uncharacterized LOC105202090%2C transcript variant X1 && - && -	-
105202091	LOC105202091	NC_052664.1	24355093	24361054	-	5962	protein_coding	uncharacterized LOC105202091 && - && PF02958:Ecdysteroid kinase	-
105202089	LOC105202089	NC_052664.1	24368709	24373605	+	4437	protein_coding	uncharacterized LOC105202089 && sp|Q7K175|HENMT_DROME Small RNA 2'-O-methyltransferase OS=Drosophila melanogaster OX=7227 GN=Hen1 PE=1 SV=1 && -	-
105207928	LOC105207928	NC_052664.1	24375356	24385899	-	4554	protein_coding	rab GTPase-activating protein 1-like%2C transcript variant X2 && sp|A2AWA9|RBGP1_MOUSE Rab GTPase-activating protein 1 OS=Mus musculus OX=10090 GN=Rabgap1 PE=1 SV=1 && PF00566:Rab-GTPase-TBC domain|PF12473:Kinesin protein	TBC
105202088	LOC105202088	NC_052664.1	24385795	24387168	+	1247	protein_coding	uncharacterized LOC105202088 && - && -	-
105202086	LOC105202086	NC_052664.1	24388878	24462166	+	8574	protein_coding	uncharacterized LOC105202086%2C transcript variant X2 && sp|Q6GNM6|F102A_XENLA Protein FAM102A OS=Xenopus laevis OX=8355 GN=fam102a PE=2 SV=1 && PF10358:N-terminal C2 in EEIG1 and EHBP1 proteins	-
105202083	LOC105202083	NC_052664.1	24467535	24475019	+	2388	protein_coding	nose resistant to fluoxetine protein 6%2C transcript variant X1 && sp|Q09225|NRF6_CAEEL Nose resistant to fluoxetine protein 6 OS=Caenorhabditis elegans OX=6239 GN=nrf-6 PE=1 SV=3 && PF01757:Acyltransferase family	-
105202084	LOC105202084	NC_052664.1	24474513	24479273	-	3312	protein_coding	myotubularin-related protein 2%2C transcript variant X5 && sp|Q5ZIV1|MTMR2_CHICK Myotubularin-related protein 2 OS=Gallus gallus OX=9031 GN=MTMR2 PE=2 SV=1 && PF06602:Myotubularin-like phosphatase domain|PF02893:GRAM domain	GRAM
105202082	LOC105202082	NC_052664.1	24480131	24490055	-	7374	protein_coding	serine/threonine-protein kinase A-Raf%2C transcript variant X4 && sp|Q04982|BRAF_CHICK Serine/threonine-protein kinase B-raf OS=Gallus gallus OX=9031 GN=BRAF PE=1 SV=2 && PF07714:Protein tyrosine kinase|PF02196:Raf-like Ras-binding domain	Pkinase_Tyr
105202081	LOC105202081	NC_052664.1	24490619	24495644	+	2623	protein_coding	zinc finger CCCH domain-containing protein 3 && - && -	-
105202080	LOC105202080	NC_052664.1	24496544	24499684	-	2002	protein_coding	LETM1 domain-containing protein 1 && - && PF07766:LETM1-like protein	-
105202078	LOC105202078	NC_052664.1	24501043	24504396	+	2436	protein_coding	26S proteasome non-ATPase regulatory subunit 5 && sp|Q9VYG1|PSMD5_DROME 26S proteasome non-ATPase regulatory subunit 5 OS=Drosophila melanogaster OX=7227 GN=CG12096 PE=1 SV=3 && PF10508:Proteasome non-ATPase 26S subunit	-
105202079	LOC105202079	NC_052664.1	24503987	24522722	-	3261	protein_coding	nose resistant to fluoxetine protein 6%2C transcript variant X1 && sp|Q09225|NRF6_CAEEL Nose resistant to fluoxetine protein 6 OS=Caenorhabditis elegans OX=6239 GN=nrf-6 PE=1 SV=3 && PF01757:Acyltransferase family	-
105202077	LOC105202077	NC_052664.1	24525974	24529435	-	1177	protein_coding	estradiol 17-beta-dehydrogenase 8 && sp|P50171|DHB8_MOUSE (3R)-3-hydroxyacyl-CoA dehydrogenase OS=Mus musculus OX=10090 GN=Hsd17b8 PE=1 SV=2 && PF13561:Enoyl-(Acyl carrier protein) reductase	-
120357087	LOC120357087	NC_052664.1	24529699	24530818	+	766	lncRNA	uncharacterized LOC120357087 && - && -	-
113006118	LOC113006118	NC_052664.1	24533734	24536611	-	1615	protein_coding	estradiol 17-beta-dehydrogenase 8 && sp|P50171|DHB8_MOUSE (3R)-3-hydroxyacyl-CoA dehydrogenase OS=Mus musculus OX=10090 GN=Hsd17b8 PE=1 SV=2 && PF13561:Enoyl-(Acyl carrier protein) reductase	-
105202076	LOC105202076	NC_052664.1	24538406	24545556	+	3650	protein_coding	potassium channel AKT2/3%2C transcript variant X2 && - && PF12796:Ankyrin repeats (3 copies)	-
113005260	LOC113005260	NC_052664.1	24539095	24540335	-	1077	protein_coding	uncharacterized LOC113005260 && - && PF05485:THAP domain	THAP
105202074	LOC105202074	NC_052664.1	24547009	24553325	+	4409	protein_coding	protein smoothened%2C transcript variant X1 && sp|P91682|SMO_DROME Protein smoothened OS=Drosophila melanogaster OX=7227 GN=smo PE=1 SV=1 && PF01392:Fz domain|PF01534:Frizzled/Smoothened family membrane region	Fz
105202073	LOC105202073	NC_052664.1	24552449	24579172	-	4784	protein_coding	androgen-induced gene 1 protein%2C transcript variant X4 && sp|Q60534|ADTRP_MESAU Androgen-dependent TFPI-regulating protein OS=Mesocricetus auratus OX=10036 GN=ADTRP PE=2 SV=1 && PF04750:FAR-17a/AIG1-like protein	-
105202072	LOC105202072	NC_052664.1	24566048	24592423	+	3269	protein_coding	clavesin-2%2C transcript variant X1 && sp|Q5M7E1|CLVS1_XENLA Clavesin-1 OS=Xenopus laevis OX=8355 GN=clvs1 PE=2 SV=1 && PF00650:CRAL/TRIO domain	-
105202071	LOC105202071	NC_052664.1	24593884	24608409	-	2792	protein_coding	fatty-acid amide hydrolase 2-B%2C transcript variant X4 && sp|Q6GMR7|FAAH2_HUMAN Fatty-acid amide hydrolase 2 OS=Homo sapiens OX=9606 GN=FAAH2 PE=1 SV=1 && PF01425:Amidase	Amidase
105208117	LOC105208117	NC_052664.1	24605924	24619169	+	3831	protein_coding	cytochrome b5 reductase 4%2C transcript variant X2 && sp|Q28CZ9|NB5R4_XENTR Cytochrome b5 reductase 4 OS=Xenopus tropicalis OX=8364 GN=cyb5r4 PE=2 SV=1 && PF00970:Oxidoreductase FAD-binding domain|PF00173:Cytochrome b5-like Heme/Steroid binding domain|PF00175:Oxidoreductase NAD-binding domain	NAD_binding_1
105202068	LOC105202068	NC_052664.1	24727471	24744534	-	2547	protein_coding	beta-1%2C3-galactosyltransferase 5%2C transcript variant X1 && sp|Q8BGY6|B3GN5_MOUSE Lactosylceramide 1,3-N-acetyl-beta-D-glucosaminyltransferase OS=Mus musculus OX=10090 GN=B3gnt5 PE=2 SV=1 && PF01762:Galactosyltransferase	Galactosyl_T
105202123	LOC105202123	NC_052664.1	24744679	24751320	+	4247	protein_coding	NAD-dependent protein deacetylase Sirt6 && sp|Q9VH08|SIR6_DROME NAD-dependent protein deacetylase Sirt6 OS=Drosophila melanogaster OX=7227 GN=Sirt6 PE=2 SV=1 && PF02146:Sir2 family	SIR2
105202067	LOC105202067	NC_052664.1	24753277	24759831	+	3412	protein_coding	uncharacterized LOC105202067 && - && -	-
105202066	LOC105202066	NC_052664.1	24759316	24871299	-	9055	protein_coding	ras-responsive element-binding protein 1%2C transcript variant X2 && sp|O57415|RREB1_CHICK Ras-responsive element-binding protein 1 OS=Gallus gallus OX=9031 GN=RREB1 PE=2 SV=2 && -	-
105202064	LOC105202064	NC_052664.1	24876074	24881074	+	4130	protein_coding	pre-mRNA-splicing factor ATP-dependent RNA helicase PRP16%2C transcript variant X1 && sp|Q92620|PRP16_HUMAN Pre-mRNA-splicing factor ATP-dependent RNA helicase PRP16 OS=Homo sapiens OX=9606 GN=DHX38 PE=1 SV=2 && PF00270:DEAD/DEAH box helicase|PF07717:Oligonucleotide/oligosaccharide-binding (OB)-fold|PF04408:Helicase associated domain (HA2)|PF00271:Helicase conserved C-terminal domain	HA2
105202063	LOC105202063	NC_052664.1	24881205	24886174	-	3867	protein_coding	N-alpha-acetyltransferase 25%2C NatB auxiliary subunit && sp|Q8BWZ3|NAA25_MOUSE N-alpha-acetyltransferase 25, NatB auxiliary subunit OS=Mus musculus OX=10090 GN=Naa25 PE=1 SV=1 && PF09797:N-acetyltransferase B complex (NatB) non catalytic subunit	-
105202062	LOC105202062	NC_052664.1	24888981	24890802	+	1503	protein_coding	replication protein A 32 kDa subunit && sp|Q6K9U2|RFA2A_ORYSJ Replication protein A 32 kDa subunit A OS=Oryza sativa subsp. japonica OX=39947 GN=RPA2A PE=1 SV=1 && PF08784:Replication protein A C terminal	-
105202059	LOC105202059	NC_052664.1	24891541	24894424	+	1553	protein_coding	uncharacterized LOC105202059%2C transcript variant X1 && - && -	-
105202061	LOC105202061	NC_052664.1	24894414	24895537	-	697	protein_coding	40S ribosomal protein S23 && sp|Q6EV23|RS23_PAPDA 40S ribosomal protein S23 OS=Papilio dardanus OX=77259 GN=RpS23 PE=2 SV=1 && PF00164:Ribosomal protein S12/S23	Ribosomal_S12
105202122	LOC105202122	NC_052664.1	24900922	24906081	+	3361	protein_coding	FK506-binding protein 5 && - && -	-
105202049	LOC105202049	NC_052664.1	24905986	24910101	-	1616	protein_coding	kynurenine formamidase && sp|B5XB27|KFA_SALSA Kynurenine formamidase OS=Salmo salar OX=8030 GN=afmid PE=2 SV=1 && PF07859:alpha/beta hydrolase fold	Abhydrolase_3
105202050	LOC105202050	NC_052664.1	24918490	24927186	+	8697	protein_coding	innexin inx2 && sp|Q9XYN1|INX2_SCHAM Innexin inx2 OS=Schistocerca americana OX=7009 GN=inx2 PE=1 SV=1 && PF00876:Innexin	-
105202051	LOC105202051	NC_052664.1	24934027	24940179	+	2943	protein_coding	innexin inx7 && sp|Q9V3W6|INX7_DROME Innexin inx7 OS=Drosophila melanogaster OX=7227 GN=Inx7 PE=2 SV=1 && PF00876:Innexin	-
105202052	LOC105202052	NC_052664.1	24950561	24960939	+	4418	protein_coding	innexin inx1 && sp|Q9XYN0|INX1_SCHAM Innexin inx1 OS=Schistocerca americana OX=7009 GN=inx1 PE=1 SV=1 && PF00876:Innexin	-
105202054	LOC105202054	NC_052664.1	24966594	24994020	+	5052	protein_coding	innexin shaking-B%2C transcript variant X2 && sp|Q1DH70|SHAKB_AEDAE Innexin shaking-B OS=Aedes aegypti OX=7159 GN=shakB PE=3 SV=1 && PF00876:Innexin	-
105202055	LOC105202055	NC_052664.1	25000157	25036553	+	7572	protein_coding	uncharacterized LOC105202055%2C transcript variant X2 && - && -	-
105202056	LOC105202056	NC_052664.1	25055039	25071464	+	5295	protein_coding	GTPase-activating Rap/Ran-GAP domain-like protein 3%2C transcript variant X1 && sp|Q5ZJY3|GARL3_CHICK GTPase-activating Rap/Ran-GAP domain-like protein 3 OS=Gallus gallus OX=9031 GN=GARNL3 PE=2 SV=1 && PF02145:Rap/ran-GAP|PF00780:CNH domain	CNH
105202057	LOC105202057	NC_052664.1	25073735	25099906	+	4920	protein_coding	nuclear hormone receptor FTZ-F1 beta%2C transcript variant X1 && sp|Q05192|FTF1B_DROME Nuclear hormone receptor FTZ-F1 beta OS=Drosophila melanogaster OX=7227 GN=Hr39 PE=1 SV=3 && PF00104:Ligand-binding domain of nuclear hormone receptor|PF00105:Zinc finger, C4 type (two domains)	Hormone_recep
105202058	LOC105202058	NC_052664.1	25105974	25111989	+	1815	protein_coding	uracil phosphoribosyltransferase homolog && sp|Q6NYU7|UPP_DANRE Uracil phosphoribosyltransferase homolog OS=Danio rerio OX=7955 GN=uprt PE=2 SV=1 && PF14681:Uracil phosphoribosyltransferase	-
105202048	LOC105202048	NC_052664.1	25111791	25116767	-	3051	protein_coding	SH3 domain-binding glutamic acid-rich protein homolog%2C transcript variant X1 && sp|Q9NFP5|SH3BG_DROME SH3 domain-binding glutamic acid-rich protein homolog OS=Drosophila melanogaster OX=7227 GN=Sh3beta PE=1 SV=2 && PF04908:SH3-binding, glutamic acid-rich protein	-
105202047	LOC105202047	NC_052664.1	25117974	25118913	+	454	protein_coding	60S ribosomal protein L37a && sp|Q9VMU4|RL37A_DROME 60S ribosomal protein L37a OS=Drosophila melanogaster OX=7227 GN=RpL37A PE=1 SV=3 && -	-
105202046	LOC105202046	NC_052664.1	25119204	25198993	-	6868	protein_coding	polypeptide N-acetylgalactosaminyltransferase 5%2C transcript variant X3 && sp|Q6WV17|GALT5_DROME Polypeptide N-acetylgalactosaminyltransferase 5 OS=Drosophila melanogaster OX=7227 GN=Pgant5 PE=1 SV=2 && -	-
105202043	LOC105202043	NC_052664.1	25143234	25160046	+	11837	protein_coding	protein tramtrack%2C alpha isoform%2C transcript variant X2 && sp|Q9W0K4|BAB2_DROME Protein bric-a-brac 2 OS=Drosophila melanogaster OX=7227 GN=bab2 PE=1 SV=2 && -	-
120357515	LOC120357515	NC_052664.1	25199441	25202904	+	2130	lncRNA	uncharacterized LOC120357515 && - && -	-
105202042	LOC105202042	NC_052664.1	25203914	25222022	-	4698	protein_coding	proton-coupled amino acid transporter-like protein CG1139%2C transcript variant X5 && sp|Q9W056|C1139_DROME Proton-coupled amino acid transporter-like protein CG1139 OS=Drosophila melanogaster OX=7227 GN=CG1139 PE=2 SV=1 && PF01490:Transmembrane amino acid transporter protein	Aa_trans
105202041	LOC105202041	NC_052664.1	25223319	25247128	-	2201	protein_coding	proton-coupled amino acid transporter-like protein CG1139 && sp|Q9W056|C1139_DROME Proton-coupled amino acid transporter-like protein CG1139 OS=Drosophila melanogaster OX=7227 GN=CG1139 PE=2 SV=1 && PF01490:Transmembrane amino acid transporter protein	Aa_trans
120357516	LOC120357516	NC_052664.1	25247371	25252281	+	2267	lncRNA	uncharacterized LOC120357516 && - && -	-
105202040	LOC105202040	NC_052664.1	25252501	25259726	-	4668	protein_coding	AP-3 complex subunit delta-1 && sp|Q865S1|AP3D1_BOVIN AP-3 complex subunit delta-1 OS=Bos taurus OX=9913 GN=AP3D1 PE=1 SV=2 && PF01602:Adaptin N terminal region|PF06375:AP-3 complex subunit delta-1	-
105202039	LOC105202039	NC_052664.1	25261649	25267169	+	5214	protein_coding	zinc finger protein 271%2C transcript variant X1 && - && PF07776:Zinc-finger associated domain (zf-AD)	zf-AD
105202038	LOC105202038	NC_052664.1	25267395	25270429	-	2049	protein_coding	otolith matrix protein OMM-64 && - && -	-
105202037	LOC105202037	NC_052664.1	25270625	25272370	+	1395	protein_coding	BLOC-1-related complex subunit 7 && sp|Q5REK7|BORC7_PONAB BLOC-1-related complex subunit 7 OS=Pongo abelii OX=9601 GN=BORCS7 PE=3 SV=3 && PF16088:BLOC-1-related complex sub-unit 7	-
105202121	LOC105202121	NC_052664.1	25272531	25275153	-	1196	protein_coding	ubiquitin thioesterase otubain-like && sp|Q9VL00|OTUBL_DROME Ubiquitin thioesterase otubain-like OS=Drosophila melanogaster OX=7227 GN=CG4968 PE=2 SV=1 && PF10275:Peptidase C65 Otubain	-
105202030	LOC105202030	NC_052664.1	25339111	25367203	+	4345	protein_coding	inositol-phosphate phosphatase%2C transcript variant X5 && sp|Q9M8S8|VTC4_ARATH Inositol-phosphate phosphatase OS=Arabidopsis thaliana OX=3702 GN=VTC4 PE=1 SV=1 && PF00459:Inositol monophosphatase family	-
105202033	LOC105202033	NC_052664.1	25347547	25377368	-	9060	protein_coding	ATP-dependent helicase brm && sp|P25439|BRM_DROME ATP-dependent helicase brm OS=Drosophila melanogaster OX=7227 GN=brm PE=1 SV=2 && PF00271:Helicase conserved C-terminal domain|PF00439:Bromodomain|PF00176:SNF2 family N-terminal domain|PF07529:HSA|PF14619:Snf2-ATP coupling, chromatin remodelling complex|PF07533:BRK domain|PF08880:QLQ	SNF2_N
105202031	LOC105202031	NC_052664.1	25368570	25371834	+	1063	protein_coding	inositol monophosphatase 2 && sp|Q8CIN7|IMPA2_RAT Inositol monophosphatase 2 OS=Rattus norvegicus OX=10116 GN=Impa2 PE=2 SV=1 && PF00459:Inositol monophosphatase family	-
105202032	LOC105202032	NC_052664.1	25372494	25375398	+	1162	protein_coding	inositol monophosphatase 1 && sp|Q8CIN7|IMPA2_RAT Inositol monophosphatase 2 OS=Rattus norvegicus OX=10116 GN=Impa2 PE=2 SV=1 && PF00459:Inositol monophosphatase family	-
105202028	LOC105202028	NC_052664.1	25381330	25383272	+	867	protein_coding	NADH dehydrogenase [ubiquinone] 1 beta subcomplex subunit 8%2C mitochondrial && - && PF05821:NADH-ubiquinone oxidoreductase ASHI subunit (CI-ASHI or NDUFB8)	-
105202120	LOC105202120	NC_052664.1	25384126	25462358	-	19000	protein_coding	guanine nucleotide-releasing factor 2%2C transcript variant X10 && sp|O77086|C3G_DROME Guanine nucleotide-releasing factor 2 OS=Drosophila melanogaster OX=7227 GN=C3G PE=1 SV=4 && PF00618:RasGEF N-terminal motif|PF00617:RasGEF domain	-
105202027	LOC105202027	NC_052664.1	25461303	25466800	+	5015	protein_coding	leucine-rich repeat-containing protein 57%2C transcript variant X2 && sp|Q6INV3|LRC57_XENLA Leucine-rich repeat-containing protein 57 OS=Xenopus laevis OX=8355 GN=lrrc57 PE=2 SV=1 && PF13855:Leucine rich repeat|PF12799:Leucine Rich repeats (2 copies)	-
105202026	LOC105202026	NC_052664.1	25469254	25483809	+	10842	protein_coding	uncharacterized LOC105202026%2C transcript variant X1 && sp|Q9Y483|MTF2_HUMAN Metal-response element-binding transcription factor 2 OS=Homo sapiens OX=9606 GN=MTF2 PE=1 SV=3 && PF00628:PHD-finger|PF14061:Polycomb-like MTF2 factor 2	PHD
105202025	LOC105202025	NC_052664.1	25484776	25500641	-	3443	protein_coding	sphingosine kinase 1 && sp|Q9JIA7|SPHK2_MOUSE Sphingosine kinase 2 OS=Mus musculus OX=10090 GN=Sphk2 PE=1 SV=2 && PF00781:Diacylglycerol kinase catalytic domain	-
105202024	LOC105202024	NC_052664.1	25504855	25509437	+	4069	protein_coding	protein sel-1 homolog 1 && sp|Q9ESM7|SE1L1_MESAU Protein sel-1 homolog 1 OS=Mesocricetus auratus OX=10036 GN=Sel1l PE=2 SV=1 && PF08238:Sel1 repeat	-
105202022	LOC105202022	NC_052664.1	25509634	25512721	+	1713	protein_coding	meiosis-specific nuclear structural protein 1 && sp|Q0VFN8|CF157_XENTR Cilia- and flagella-associated protein 157 OS=Xenopus tropicalis OX=8364 GN=cfap157 PE=2 SV=1 && -	-
105202023	LOC105202023	NC_052664.1	25512750	25515900	+	2399	protein_coding	PI-PLC X domain-containing protein 3 && sp|B2RXA1|PLCX2_MOUSE PI-PLC X domain-containing protein 2 OS=Mus musculus OX=10090 GN=Plcxd2 PE=2 SV=1 && -	-
105202018	LOC105202018	NC_052664.1	25515798	25519091	-	1968	protein_coding	coiled-coil domain-containing protein 47 && sp|Q9D024|CCD47_MOUSE PAT complex subunit CCDC47 OS=Mus musculus OX=10090 GN=Ccdc47 PE=1 SV=2 && PF07946:Protein of unknown function (DUF1682)	-
105202019	LOC105202019	NC_052664.1	25519849	25524760	+	2966	protein_coding	kinesin-like protein KIF3B%2C transcript variant X1 && sp|O15066|KIF3B_HUMAN Kinesin-like protein KIF3B OS=Homo sapiens OX=9606 GN=KIF3B PE=1 SV=1 && PF00225:Kinesin motor domain	Kinesin
105202020	LOC105202020	NC_052664.1	25524973	25534398	-	5666	protein_coding	uncharacterized protein CG7065%2C transcript variant X1 && sp|Q7YZA2|Y7065_DROME Uncharacterized protein CG7065 OS=Drosophila melanogaster OX=7227 GN=CG7065 PE=1 SV=1 && -	-
105202016	LOC105202016	NC_052664.1	25546521	25563738	-	10697	protein_coding	potassium voltage-gated channel protein Shaw%2C transcript variant X3 && sp|P17972|KCNAW_DROME Potassium voltage-gated channel protein Shaw OS=Drosophila melanogaster OX=7227 GN=Shaw PE=2 SV=1 && -	-
105202015	LOC105202015	NC_052664.1	25573745	25597471	+	8050	protein_coding	uncharacterized LOC105202015%2C transcript variant X1 && - && PF00169:PH domain|PF00595:PDZ domain	PH
105202014	LOC105202014	NC_052664.1	25599788	25611774	+	7326	protein_coding	protein bowel%2C transcript variant X2 && sp|Q9VQU9|BOWEL_DROME Protein bowel OS=Drosophila melanogaster OX=7227 GN=bowl PE=1 SV=1 && -	-
105202013	LOC105202013	NC_052664.1	25621329	25634895	+	4899	protein_coding	protein drumstick%2C transcript variant X2 && sp|Q9VQS6|DRM_DROME Protein drumstick OS=Drosophila melanogaster OX=7227 GN=drm PE=1 SV=2 && -	-
105202010	LOC105202010	NC_052664.1	25768248	25783819	-	6767	protein_coding	insulin receptor substrate 1%2C transcript variant X2 && sp|P84770|IRS1B_XENLA Insulin receptor substrate 1-B OS=Xenopus laevis OX=8355 GN=irs1-b PE=2 SV=1 && -	-
105202009	LOC105202009	NC_052664.1	25786379	25798777	-	4910	protein_coding	piwi-like protein Ago3%2C transcript variant X2 && sp|A9ZSZ2|AGO3_BOMMO Piwi-like protein Ago3 OS=Bombyx mori OX=7091 GN=AGO3 PE=1 SV=2 && PF02171:Piwi domain|PF02170:PAZ domain	Piwi
105202008	LOC105202008	NC_052664.1	25799913	25852258	-	6012	protein_coding	cGMP-dependent protein kinase%2C isozyme 2 forms cD4/T1/T3A/T3B%2C transcript variant X2 && sp|P32023|KGP25_DROME cGMP-dependent protein kinase, isozyme 2 forms cD5/T2 OS=Drosophila melanogaster OX=7227 GN=for PE=2 SV=3 && PF00027:Cyclic nucleotide-binding domain|PF00069:Protein kinase domain	Pkinase
105202007	LOC105202007	NC_052664.1	25853788	25856983	-	1858	protein_coding	protein TAPT1 homolog && sp|Q9VED0|TAPT1_DROME Protein TAPT1 homolog OS=Drosophila melanogaster OX=7227 GN=CG7218 PE=2 SV=2 && PF05346:Eukaryotic membrane protein family	-
105202006	LOC105202006	NC_052664.1	25856995	25864796	-	1905	protein_coding	uroporphyrinogen decarboxylase%2C transcript variant X2 && sp|Q9V595|DCUP_DROME Uroporphyrinogen decarboxylase OS=Drosophila melanogaster OX=7227 GN=Urod PE=3 SV=1 && PF01208:Uroporphyrinogen decarboxylase (URO-D)	-
105202005	LOC105202005	NC_052664.1	25857075	25862009	+	3146	protein_coding	coiled-coil domain-containing protein 40 && - && -	-
105202004	LOC105202004	NC_052664.1	25864822	25869879	+	4256	protein_coding	uncharacterized LOC105202004 && - && -	-
105197867	LOC105197867	NC_052664.1	25870997	25877391	+	2865	protein_coding	protein fem-1 homolog B && sp|Q5ZM55|FEM1B_CHICK Protein fem-1 homolog B OS=Gallus gallus OX=9031 GN=FEM1B PE=2 SV=1 && PF12796:Ankyrin repeats (3 copies)	-
113003359	LOC113003359	NC_052664.1	25877611	25878692	+	971	lncRNA	uncharacterized LOC113003359 && - && -	-
105202003	LOC105202003	NC_052664.1	25878799	25898470	-	8112	protein_coding	protein decapentaplegic%2C transcript variant X1 && sp|Q26974|DECA_TRICA Protein decapentaplegic OS=Tribolium castaneum OX=7070 GN=dpp PE=3 SV=1 && PF00688:TGF-beta propeptide|PF00019:Transforming growth factor beta like domain	TGFb_propeptide
105202118	LOC105202118	NC_052664.1	25899826	25904219	-	2939	protein_coding	sorting nexin-14 && sp|Q8BHY8|SNX14_MOUSE Sorting nexin-14 OS=Mus musculus OX=10090 GN=Snx14 PE=1 SV=2 && PF00787:PX domain|PF02194:PXA domain|PF00615:Regulator of G protein signaling domain	PX
105202002	LOC105202002	NC_052664.1	25904214	25905979	+	1325	protein_coding	guanine nucleotide-binding protein subunit beta-like protein 1 && - && -	-
105202001	LOC105202001	NC_052664.1	25906446	25908335	-	1659	protein_coding	tyrosine--tRNA ligase%2C mitochondrial && sp|Q9W107|SYYM_DROME Tyrosine--tRNA ligase, mitochondrial OS=Drosophila melanogaster OX=7227 GN=TyrRS-m PE=2 SV=1 && PF00579:tRNA synthetases class I (W and Y)	-
105207421	LOC105207421	NC_052664.1	25908637	25912783	-	2514	protein_coding	rac GTPase-activating protein 1 && sp|Q9H0H5|RGAP1_HUMAN Rac GTPase-activating protein 1 OS=Homo sapiens OX=9606 GN=RACGAP1 PE=1 SV=1 && PF00130:Phorbol esters/diacylglycerol binding domain (C1 domain)|PF00620:RhoGAP domain	RhoGAP
105202117	LOC105202117	NC_052664.1	25912977	25914440	-	930	protein_coding	coiled-coil domain-containing protein 115%2C transcript variant X1 && sp|Q5EAR6|CC115_DANRE Coiled-coil domain-containing protein 115 OS=Danio rerio OX=7955 GN=ccdc115 PE=2 SV=1 && -	-
105201998	LOC105201998	NC_052664.1	25914412	25918208	+	2091	protein_coding	uncharacterized LOC105201998%2C transcript variant X1 && sp|Q587I9|SFT2C_HUMAN Vesicle transport protein SFT2C OS=Homo sapiens OX=9606 GN=SFT2D3 PE=2 SV=1 && -	-
105202000	LOC105202000	NC_052664.1	25917321	25918983	-	1013	protein_coding	vesicle transport protein SFT2C && sp|Q587I9|SFT2C_HUMAN Vesicle transport protein SFT2C OS=Homo sapiens OX=9606 GN=SFT2D3 PE=2 SV=1 && PF04178:Got1/Sft2-like family	-
105201995	LOC105201995	NC_052664.1	25926040	25933343	-	7038	protein_coding	serine/arginine repetitive matrix protein 2 && - && -	-
105201996	LOC105201996	NC_052664.1	25933378	25948799	-	1282	protein_coding	cyclin-dependent kinase 5 activator 1 && sp|Q4KYY2|CD5R1_SPECI Cyclin-dependent kinase 5 activator 1 OS=Spermophilus citellus OX=9997 GN=CDK5R1 PE=2 SV=1 && PF03261:Cyclin-dependent kinase 5 activator protein	-
120358434	LOC120358434	NC_052664.1	25948753	25951571	-	1254	protein_coding	sporozoite surface protein 2-like && - && -	-
105202115	LOC105202115	NC_052664.1	25969786	26113126	-	9619	protein_coding	protein gustavus%2C transcript variant X2 && sp|A1Z6E0|GUS_DROME Protein gustavus OS=Drosophila melanogaster OX=7227 GN=gus PE=1 SV=2 && -	-
105201991	LOC105201991	NC_052664.1	26214420	26330449	+	10500	protein_coding	histone-lysine N-methyltransferase MECOM%2C transcript variant X9 && sp|B7ZRM8|EVI1B_XENLA MDS1 and EVI1 complex locus protein EVI1-B OS=Xenopus laevis OX=8355 GN=mecom-b PE=2 SV=1 && PF00096:Zinc finger, C2H2 type	zf-C2H2
105201990	LOC105201990	NC_052664.1	26455233	26510220	+	14703	protein_coding	transcription factor hamlet%2C transcript variant X1 && sp|Q8I7Z8|HAM_DROME Transcription factor hamlet OS=Drosophila melanogaster OX=7227 GN=ham PE=2 SV=1 && PF00096:Zinc finger, C2H2 type	zf-C2H2
105201988	LOC105201988	NC_052664.1	26514905	26520326	-	2430	protein_coding	polypeptide N-acetylgalactosaminyltransferase 3 && sp|Q9Y117|GALT3_DROME Polypeptide N-acetylgalactosaminyltransferase 3 OS=Drosophila melanogaster OX=7227 GN=Pgant3 PE=1 SV=1 && PF00535:Glycosyl transferase family 2|PF00652:Ricin-type beta-trefoil lectin domain	Glycos_transf_2
105201989	LOC105201989	NC_052664.1	26520389	26526506	+	4270	protein_coding	protein transport protein Sec31A%2C transcript variant X1 && sp|Q7SYD5|SC31A_DANRE Protein transport protein Sec31A OS=Danio rerio OX=7955 GN=sec31a PE=2 SV=1 && -	-
105201987	LOC105201987	NC_052664.1	26526591	26529528	-	2307	protein_coding	integrator complex subunit 10 && sp|Q5ZLS8|INT10_CHICK Integrator complex subunit 10 OS=Gallus gallus OX=9031 GN=INTS10 PE=2 SV=1 && -	-
105201985	LOC105201985	NC_052664.1	26559514	26564515	-	2481	protein_coding	uncharacterized LOC105201985 && - && -	-
105201986	LOC105201986	NC_052664.1	26565090	26579625	+	3752	protein_coding	probable ATP-dependent RNA helicase CG8611 && sp|Q86B47|Y8611_DROME Probable ATP-dependent RNA helicase CG8611 OS=Drosophila melanogaster OX=7227 GN=CG8611 PE=1 SV=1 && PF13959:Domain of unknown function (DUF4217)|PF00270:DEAD/DEAH box helicase|PF00271:Helicase conserved C-terminal domain	DEAD
105201982	LOC105201982	NC_052664.1	26746909	26830021	-	680	protein_coding	14 kDa phosphohistidine phosphatase && sp|Q9BM97|JANA_DROER Sex-regulated protein janus-A OS=Drosophila erecta OX=7220 GN=janA PE=3 SV=1 && PF05005:Janus/Ocnus family (Ocnus)	-
105201979	LOC105201979	NC_052664.1	26831099	26836517	+	3993	protein_coding	polycomb protein Scm%2C transcript variant X1 && sp|Q9VHA0|SCM_DROME Polycomb protein Scm OS=Drosophila melanogaster OX=7227 GN=Scm PE=1 SV=2 && PF00536:SAM domain (Sterile alpha motif)|PF06467:MYM-type Zinc finger with FCS sequence motif|PF12140:SLED domain|PF02820:mbt repeat	MBT
105201978	LOC105201978	NC_052664.1	26836843	26839027	-	1178	protein_coding	thioredoxin domain-containing protein 9%2C transcript variant X2 && sp|Q9CQ79|TXND9_MOUSE Thioredoxin domain-containing protein 9 OS=Mus musculus OX=10090 GN=Txndc9 PE=1 SV=1 && PF00085:Thioredoxin	-
105201977	LOC105201977	NC_052664.1	26839691	26843649	-	3327	protein_coding	thioredoxin-related transmembrane protein 1 && sp|Q0Z7W6|TMX1_BOVIN Thioredoxin-related transmembrane protein 1 OS=Bos taurus OX=9913 GN=TMX1 PE=2 SV=1 && PF00085:Thioredoxin	-
105201976	LOC105201976	NC_052664.1	26843791	26849024	+	4441	protein_coding	uncharacterized LOC105201976%2C transcript variant X1 && - && -	-
105201975	LOC105201975	NC_052664.1	26849158	26853322	+	3303	protein_coding	cilia- and flagella-associated protein 91%2C transcript variant X1 && sp|Q95LR0|CFA91_MACFA Cilia- and flagella-associated protein 91 OS=Macaca fascicularis OX=9541 GN=CFAP91 PE=2 SV=3 && PF14738:Cilia- and flagella-associated protein 91	-
105201974	LOC105201974	NC_052664.1	26853424	26855591	-	1877	protein_coding	F-box only protein 28 && sp|Q2NL16|FBX28_BOVIN F-box only protein 28 OS=Bos taurus OX=9913 GN=FBXO28 PE=2 SV=1 && -	-
105201973	LOC105201973	NC_052664.1	26856074	26858957	+	2722	protein_coding	CCR4-NOT transcription complex subunit 11 && sp|Q9CWN7|CNO11_MOUSE CCR4-NOT transcription complex subunit 11 OS=Mus musculus OX=10090 GN=Cnot11 PE=1 SV=1 && PF10155:CCR4-NOT transcription complex subunit 11	-
105202112	LOC105202112	NC_052664.1	26858836	26869810	-	5904	protein_coding	transcription initiation factor TFIID subunit 3%2C transcript variant X1 && sp|Q5VWG9|TAF3_HUMAN Transcription initiation factor TFIID subunit 3 OS=Homo sapiens OX=9606 GN=TAF3 PE=1 SV=1 && PF00628:PHD-finger|PF07524:Bromodomain associated	PHD
105201972	LOC105201972	NC_052664.1	26870065	26877492	+	3325	protein_coding	transformer-2 protein homolog beta%2C transcript variant X1 && sp|Q3ZBT6|TRA2B_BOVIN Transformer-2 protein homolog beta OS=Bos taurus OX=9913 GN=TRA2B PE=2 SV=1 && PF00076:RNA recognition motif. (a.k.a. RRM, RBD, or RNP domain)	RRM_1
105201968	LOC105201968	NC_052664.1	26878821	26881757	+	1907	protein_coding	uncharacterized LOC105201968 && sp|Q8BZ09|ODC_MOUSE Mitochondrial 2-oxodicarboxylate carrier OS=Mus musculus OX=10090 GN=Slc25a21 PE=1 SV=1 && -	-
105201969	LOC105201969	NC_052664.1	26880658	26886206	-	3578	protein_coding	mitochondrial 2-oxodicarboxylate carrier%2C transcript variant X2 && sp|Q99JD3|ODC_RAT Mitochondrial 2-oxodicarboxylate carrier OS=Rattus norvegicus OX=10116 GN=Slc25a21 PE=2 SV=1 && PF00153:Mitochondrial carrier protein	Mito_carr
105201971	LOC105201971	NC_052664.1	26885792	26890068	+	2089	protein_coding	ectonucleoside triphosphate diphosphohydrolase 5%2C transcript variant X1 && sp|O75356|ENTP5_HUMAN Ectonucleoside triphosphate diphosphohydrolase 5 OS=Homo sapiens OX=9606 GN=ENTPD5 PE=1 SV=1 && PF01150:GDA1/CD39 (nucleoside phosphatase) family	-
105201967	LOC105201967	NC_052664.1	26890172	26899820	+	5950	protein_coding	protein angel%2C transcript variant X2 && sp|Q9UNK9|ANGE1_HUMAN Protein angel homolog 1 OS=Homo sapiens OX=9606 GN=ANGEL1 PE=1 SV=1 && PF03372:Endonuclease/Exonuclease/phosphatase family	Exo_endo_phos
105201966	LOC105201966	NC_052664.1	26900227	26901995	-	1688	protein_coding	beta-1%2C3-galactosyltransferase 5 && sp|Q9N293|B3GT5_GORGO Beta-1,3-galactosyltransferase 5 (Fragment) OS=Gorilla gorilla gorilla OX=9595 GN=B3GALT5 PE=3 SV=2 && PF01762:Galactosyltransferase	Galactosyl_T
105201965	LOC105201965	NC_052664.1	26902969	26908145	+	2540	protein_coding	FAS-associated factor 1%2C transcript variant X3 && sp|P54731|FAF1_MOUSE FAS-associated factor 1 OS=Mus musculus OX=10090 GN=Faf1 PE=1 SV=2 && PF14555:UBA-like domain|PF00789:UBX domain	UBX
105195248	LOC105195248	NC_052664.1	26908342	26913307	-	3063	protein_coding	exosome RNA helicase MTR4 && sp|Q9CZU3|MTREX_MOUSE Exosome RNA helicase MTR4 OS=Mus musculus OX=10090 GN=Mtrex PE=1 SV=1 && PF00270:DEAD/DEAH box helicase|PF08148:DSHCT (NUC185) domain|PF13234:rRNA-processing arch domain	DEAD
105201964	LOC105201964	NC_052664.1	26915552	26923728	-	5673	protein_coding	phospholipase D2%2C transcript variant X3 && sp|O08684|PLD1_CRIGR Phospholipase D1 OS=Cricetulus griseus OX=10029 GN=PLD1 PE=2 SV=1 && PF13091:PLD-like domain|PF00614:Phospholipase D Active site motif|PF00787:PX domain	PX
105202109	LOC105202109	NC_052664.1	26971537	26984167	-	8957	protein_coding	polycomb protein Asx%2C transcript variant X1 && sp|Q9V727|ASX_DROME Polycomb protein Asx OS=Drosophila melanogaster OX=7227 GN=Asx PE=1 SV=1 && PF13919:Asx homology domain|PF13922:PHD domain of transcriptional enhancer, Asx	-
105201963	LOC105201963	NC_052664.1	26985414	26996495	-	5603	protein_coding	nuclear RNA export factor 1 && sp|Q9U1H9|NXF1_DROME Nuclear RNA export factor 1 OS=Drosophila melanogaster OX=7227 GN=sbr PE=1 SV=2 && PF09162:Tap, RNA-binding|PF03943:TAP C-terminal domain|PF02136:Nuclear transport factor 2 (NTF2) domain	-
105201960	LOC105201960	NC_052664.1	26997045	26999851	+	1563	protein_coding	26S proteasome regulatory subunit 8 && sp|O18413|PRS8_DROME 26S proteasome regulatory subunit 8 OS=Drosophila melanogaster OX=7227 GN=Rpt6 PE=1 SV=2 && PF00004:ATPase family associated with various cellular activities (AAA)|PF16450:Proteasomal ATPase OB C-terminal domain|PF17862:AAA+ lid domain	AAA
105201962	LOC105201962	NC_052664.1	27000116	27003254	-	2164	protein_coding	peroxisomal biogenesis factor 3%2C transcript variant X1 && sp|Q9WVA1|TIM8A_RAT Mitochondrial import inner membrane translocase subunit Tim8 A OS=Rattus norvegicus OX=10116 GN=Timm8a PE=1 SV=1 && PF04882:Peroxin-3	-
105201959	LOC105201959	NC_052664.1	27003177	27006477	+	2091	protein_coding	golgin-84%2C transcript variant X1 && sp|Q8TBA6|GOGA5_HUMAN Golgin subfamily A member 5 OS=Homo sapiens OX=9606 GN=GOLGA5 PE=1 SV=3 && PF09787:Golgin subfamily A member 5	-
105201957	LOC105201957	NC_052664.1	27009676	27017270	-	5664	protein_coding	uncharacterized LOC105201957 && - && -	-
105201958	LOC105201958	NC_052664.1	27042772	27046565	+	1778	protein_coding	cyclin-C && sp|Q16JA2|CCNC_AEDAE Cyclin-C OS=Aedes aegypti OX=7159 GN=CycC PE=3 SV=1 && PF16899:Cyclin C-terminal domain|PF00134:Cyclin, N-terminal domain	-
105201954	LOC105201954	NC_052664.1	27055183	27073233	+	2292	protein_coding	TNF receptor-associated factor 4 && sp|Q61382|TRAF4_MOUSE TNF receptor-associated factor 4 OS=Mus musculus OX=10090 GN=Traf4 PE=1 SV=2 && PF02176:TRAF-type zinc finger	-
105202108	LOC105202108	NC_052664.1	27076697	27130413	+	1601	protein_coding	DNA-directed RNA polymerase II subunit RPB11%2C transcript variant X1 && sp|Q9VJE4|RPB11_DROME DNA-directed RNA polymerase II subunit RPB11 OS=Drosophila melanogaster OX=7227 GN=Rpb11 PE=1 SV=1 && PF13656:RNA polymerase Rpb3/Rpb11 dimerisation domain	-
105201947	LOC105201947	NC_052664.1	27078101	27090705	-	6333	protein_coding	adenosine receptor A2b%2C transcript variant X3 && sp|Q6TLI7|AA2AR_HORSE Adenosine receptor A2a OS=Equus caballus OX=9796 GN=ADORA2A PE=2 SV=1 && PF00001:7 transmembrane receptor (rhodopsin family)	7tm_1
105201948	LOC105201948	NC_052664.1	27098029	27102876	-	2734	protein_coding	sphingomyelin phosphodiesterase 4%2C transcript variant X1 && sp|Q9NXE4|NSMA3_HUMAN Sphingomyelin phosphodiesterase 4 OS=Homo sapiens OX=9606 GN=SMPD4 PE=1 SV=3 && PF14724:Mitochondrial-associated sphingomyelin phosphodiesterase	-
105201949	LOC105201949	NC_052664.1	27104259	27107332	-	2948	protein_coding	uncharacterized LOC105201949 && - && PF02892:BED zinc finger	zf-BED
105201952	LOC105201952	NC_052664.1	27114892	27118520	+	2902	protein_coding	nuclear cap-binding protein subunit 3 && sp|Q6DE94|NCBP3_XENLA Nuclear cap-binding protein subunit 3 OS=Xenopus laevis OX=8355 GN=ncbp3 PE=2 SV=1 && PF10309:Nuclear cap-binding protein subunit 3	-
105201951	LOC105201951	NC_052664.1	27118871	27128582	-	5204	protein_coding	mitogen-activated protein kinase 1 && sp|P46196|MK01_BOVIN Mitogen-activated protein kinase 1 OS=Bos taurus OX=9913 GN=MAPK1 PE=2 SV=3 && -	-
105195947	LOC105195947	NC_052664.1	27131620	27134495	+	1728	protein_coding	probable ATP-dependent RNA helicase DDX47 && sp|Q9CWX9|DDX47_MOUSE Probable ATP-dependent RNA helicase DDX47 OS=Mus musculus OX=10090 GN=Ddx47 PE=2 SV=2 && PF00270:DEAD/DEAH box helicase|PF00271:Helicase conserved C-terminal domain	DEAD
105201945	LOC105201945	NC_052664.1	27134927	27145541	-	6270	protein_coding	CCR4-NOT transcription complex subunit 3%2C transcript variant X7 && sp|Q8K0V4|CNOT3_MOUSE CCR4-NOT transcription complex subunit 3 OS=Mus musculus OX=10090 GN=Cnot3 PE=1 SV=1 && -	-
105201946	LOC105201946	NC_052664.1	27144643	27153406	+	8051	protein_coding	uncharacterized LOC105201946%2C transcript variant X1 && sp|Q6FSB1|YNG2_CANGA Chromatin modification-related protein YNG2 OS=Candida glabrata (strain ATCC 2001 / CBS 138 / JCM 3761 / NBRC 0622 / NRRL Y-65) OX=284593 GN=YNG2 PE=3 SV=1 && -	-
105201942	LOC105201942	NC_052664.1	27160082	27167928	-	4723	protein_coding	thioredoxin reductase 1%2C mitochondrial%2C transcript variant X1 && sp|P91938|TRXR1_DROME Thioredoxin reductase 1, mitochondrial OS=Drosophila melanogaster OX=7227 GN=Trxr-1 PE=1 SV=2 && PF02852:Pyridine nucleotide-disulphide oxidoreductase, dimerisation domain|PF07992:Pyridine nucleotide-disulphide oxidoreductase	Pyr_redox_2
105201943	LOC105201943	NC_052664.1	27163462	27169711	+	1052	protein_coding	C-factor && sp|P21158|CSGA_MYXXA C-factor OS=Myxococcus xanthus OX=34 GN=csgA PE=1 SV=1 && PF00106:short chain dehydrogenase	adh_short
105201944	LOC105201944	NC_052664.1	27169982	27173415	-	1731	protein_coding	B-cell CLL/lymphoma 7 protein family member A && sp|Q4VC05|BCL7A_HUMAN B-cell CLL/lymphoma 7 protein family member A OS=Homo sapiens OX=9606 GN=BCL7A PE=1 SV=1 && PF04714:BCL7, N-terminal conserver region	-
105201941	LOC105201941	NC_052664.1	27173576	27174893	+	712	protein_coding	UPF0545 protein C22orf39 homolog && sp|Q3U595|CV039_MOUSE UPF0545 protein C22orf39 homolog OS=Mus musculus OX=10090 PE=3 SV=1 && PF11326:Protein of unknown function (DUF3128)	-
105201938	LOC105201938	NC_052664.1	27176064	27245070	+	8102	protein_coding	uncharacterized LOC105201938%2C transcript variant X1 && sp|Q80Z30|PPM1E_RAT Protein phosphatase 1E OS=Rattus norvegicus OX=10116 GN=Ppm1e PE=1 SV=1 && -	-
105201939	LOC105201939	NC_052664.1	27245190	27246796	-	577	protein_coding	fatty acid-binding protein homolog 5 && sp|Q965W1|FABP9_CAEEL Fatty acid-binding protein homolog 9 OS=Caenorhabditis elegans OX=6239 GN=lbp-9 PE=3 SV=1 && -	-
105207849	LOC105207849	NC_052664.1	27251566	27254879	-	2289	protein_coding	malectin-A && sp|Q6INX3|MLECA_XENLA Malectin-A OS=Xenopus laevis OX=8355 GN=mlec-a PE=1 SV=1 && PF11721:Malectin domain	-
105201936	LOC105201936	NC_052664.1	27265471	27269937	+	2607	protein_coding	heat shock 70 kDa protein cognate 4 && sp|Q9U639|HSP7D_MANSE Heat shock 70 kDa protein cognate 4 OS=Manduca sexta OX=7130 PE=2 SV=1 && PF00012:Hsp70 protein	HSP70
105201934	LOC105201934	NC_052664.1	27270251	27274996	-	2779	protein_coding	RING finger protein 10%2C transcript variant X1 && sp|Q32NQ8|RNF10_XENLA RING finger protein 10 OS=Xenopus laevis OX=8355 GN=rnf10 PE=2 SV=1 && -	-
105201932	LOC105201932	NC_052664.1	27275713	27282410	+	5148	protein_coding	uridine-cytidine kinase%2C transcript variant X4 && sp|Q9VC99|UCK_DROME Uridine-cytidine kinase OS=Drosophila melanogaster OX=7227 GN=Uck PE=2 SV=1 && PF00485:Phosphoribulokinase / Uridine kinase family	-
105201931	LOC105201931	NC_052664.1	27282432	27283437	-	602	protein_coding	ubiquitin-like protein 5%2C transcript variant X1 && sp|Q3T0Z3|UBL5_BOVIN Ubiquitin-like protein 5 OS=Bos taurus OX=9913 GN=UBL5 PE=3 SV=1 && -	-
105201930	LOC105201930	NC_052664.1	27283570	27284844	+	1069	protein_coding	chromatin assembly factor 1 subunit A && - && -	-
105201929	LOC105201929	NC_052664.1	27285833	27290704	+	2525	protein_coding	casein kinase II subunit beta%2C transcript variant X2 && sp|O76485|CSK2B_SPOFR Casein kinase II subunit beta OS=Spodoptera frugiperda OX=7108 PE=2 SV=1 && PF01214:Casein kinase II regulatory subunit	-
105201928	LOC105201928	NC_052664.1	27291234	27300130	+	3575	protein_coding	probable serine/threonine-protein kinase mps1 && sp|Q4R945|TTK_MACFA Dual specificity protein kinase TTK OS=Macaca fascicularis OX=9541 GN=TTK PE=2 SV=1 && PF00069:Protein kinase domain	Pkinase
105201927	LOC105201927	NC_052664.1	27292653	27295085	-	2433	protein_coding	cytochrome P450 9e2-like && sp|Q964T2|CP9E2_BLAGE Cytochrome P450 9e2 OS=Blattella germanica OX=6973 GN=CYP9E2 PE=2 SV=1 && PF00067:Cytochrome P450	p450
105201926	LOC105201926	NC_052664.1	27300332	27307498	-	2963	protein_coding	nucleolar complex protein 4 homolog B && sp|Q6NU91|NOC4B_XENLA Nucleolar complex protein 4 homolog B OS=Xenopus laevis OX=8355 GN=noc4l-b PE=2 SV=1 && PF03914:CBF/Mak21 family	CBF
105201924	LOC105201924	NC_052664.1	27307515	27317806	+	5858	protein_coding	endoplasmic reticulum chaperone BiP%2C transcript variant X4 && sp|P29844|BIP_DROME Endoplasmic reticulum chaperone BiP OS=Drosophila melanogaster OX=7227 GN=Hsc70-3 PE=1 SV=2 && PF00490:Delta-aminolevulinic acid dehydratase|PF00012:Hsp70 protein	HSP70
105201923	LOC105201923	NC_052664.1	27318246	27328855	-	7867	protein_coding	60 kDa SS-A/Ro ribonucleoprotein%2C transcript variant X1 && - && PF05731:TROVE domain	-
105201922	LOC105201922	NC_052664.1	27341203	27350883	+	6922	protein_coding	protein charybde && sp|Q9VTH4|SCLLA_DROME Protein scylla OS=Drosophila melanogaster OX=7227 GN=scyl PE=2 SV=1 && -	-
105197574	LOC105197574	NC_052664.1	27467995	27508147	-	10063	protein_coding	putative glutamate synthase [NADPH]%2C transcript variant X1 && sp|Q9C102|GLT1_SCHPO Glutamate synthase [NADH] OS=Schizosaccharomyces pombe (strain 972 / ATCC 24843) OX=284812 GN=glt1 PE=1 SV=1 && -	-
105197575	LOC105197575	NC_052664.1	27510489	27553646	+	11245	protein_coding	protein retinal degeneration B%2C transcript variant X13 && sp|P43125|RDGB_DROME Protein retinal degeneration B OS=Drosophila melanogaster OX=7227 GN=rdgB PE=1 SV=2 && PF02121:Phosphatidylinositol transfer protein|PF02862:DDHD domain	IP_trans
105197578	LOC105197578	NC_052664.1	27567034	27571397	+	3838	protein_coding	deubiquitinase OTUD6B && sp|Q8N6M0|OTU6B_HUMAN Deubiquitinase OTUD6B OS=Homo sapiens OX=9606 GN=OTUD6B PE=1 SV=1 && PF02338:OTU-like cysteine protease	OTU
105197579	LOC105197579	NC_052664.1	27571389	27575227	-	2262	protein_coding	lysine--tRNA ligase%2C transcript variant X1 && sp|P37879|SYK_CRIGR Lysine--tRNA ligase OS=Cricetulus griseus OX=10029 GN=KARS1 PE=1 SV=1 && PF00152:tRNA synthetases class II (D, K and N)|PF01336:OB-fold nucleic acid binding domain	tRNA-synt_2
105197582	LOC105197582	NC_052664.1	27608546	27669198	+	5100	protein_coding	cysteine-rich secretory protein 1%2C transcript variant X1 && sp|Q8AVA3|CRVP_PSEPO Cysteine-rich venom protein pseudecin OS=Pseudechis porphyriacus OX=8671 PE=1 SV=1 && PF00188:Cysteine-rich secretory protein family|PF08562:Crisp	SCP
105197583	LOC105197583	NC_052664.1	27825756	27850256	+	7426	protein_coding	glycerophosphocholine phosphodiesterase GPCPD1%2C transcript variant X1 && sp|Q9NPB8|GPCP1_HUMAN Glycerophosphocholine phosphodiesterase GPCPD1 OS=Homo sapiens OX=9606 GN=GPCPD1 PE=1 SV=2 && PF00686:Starch binding domain|PF03009:Glycerophosphoryl diester phosphodiesterase family	-
105197584	LOC105197584	NC_052664.1	27851591	27871720	+	15884	protein_coding	multiple epidermal growth factor-like domains protein 8%2C transcript variant X1 && sp|Q7Z7M0|MEGF8_HUMAN Multiple epidermal growth factor-like domains protein 8 OS=Homo sapiens OX=9606 GN=MEGF8 PE=1 SV=2 && PF07645:Calcium-binding EGF domain|PF00053:Laminin EGF domain|PF13418:Galactose oxidase, central domain|PF00431:CUB domain	CUB
105207925	LOC105207925	NC_052664.1	27872019	27887596	-	10494	protein_coding	uncharacterized LOC105207925 && sp|A7Z026|PPR37_BOVIN Protein phosphatase 1 regulatory subunit 37 OS=Bos taurus OX=9913 GN=PPP1R37 PE=2 SV=1 && -	-
105197587	LOC105197587	NC_052664.1	27887728	27890330	+	1232	protein_coding	tRNA selenocysteine 1-associated protein 1 && sp|Q1RMJ7|TSAP1_BOVIN tRNA selenocysteine 1-associated protein 1 OS=Bos taurus OX=9913 GN=TRNAU1AP PE=2 SV=1 && PF00076:RNA recognition motif. (a.k.a. RRM, RBD, or RNP domain)|PF17654:Selenocysteine tRNA 1 associated proteins	RRM_1
105197588	LOC105197588	NC_052664.1	27891676	27896316	-	3462	protein_coding	transcription factor TFIIIB component B'' homolog && - && PF15963:Myb DNA-binding like	-
105197589	LOC105197589	NC_052664.1	27896725	27900367	-	1935	protein_coding	protein CLP1 homolog%2C transcript variant X1 && sp|Q7QJW7|CLP1_ANOGA Protein CLP1 homolog OS=Anopheles gambiae OX=7165 GN=cbc PE=3 SV=2 && PF06807:Pre-mRNA cleavage complex II protein Clp1|PF16573:N-terminal beta-sandwich domain of polyadenylation factor|PF16575:mRNA cleavage and polyadenylation factor CLP1 P-loop	Clp1
105197590	LOC105197590	NC_052664.1	27900550	27904013	+	2932	protein_coding	girdin && - && -	-
113005652	LOC113005652	NC_052664.1	27905215	27928918	+	5503	pseudogene	- && sp|P12785|FAS_RAT Fatty acid synthase OS=Rattus norvegicus OX=10116 GN=Fasn PE=1 SV=3 && PF00107:Zinc-binding dehydrogenase	ADH_zinc_N
105206968	LOC105206968	NC_052664.1	27907216	27910507	-	3075	protein_coding	uncharacterized LOC105206968 && - && PF17921:Integrase zinc binding domain|PF05380:Pao retrotransposon peptidase|PF00078:Reverse transcriptase (RNA-dependent DNA polymerase)|PF00665:Integrase core domain|PF18701:Family of unknown function (DUF5641)	RVT_1
105207058	LOC105207058	NC_052664.1	27910660	27932572	-	5540	protein_coding	uncharacterized LOC105207058%2C transcript variant X2 && sp|Q9W261|RTF1_DROME RNA polymerase-associated protein Rtf1 OS=Drosophila melanogaster OX=7227 GN=Rtf1 PE=1 SV=1 && PF03564:Protein of unknown function (DUF1759)|PF05585:Putative peptidase (DUF1758)	-
105203609	LOC105203609	NC_052664.1	28015509	28018178	+	1402	protein_coding	uncharacterized LOC105203609 && - && PF06870:A49-like RNA polymerase I associated factor	-
105203610	LOC105203610	NC_052664.1	28018499	28019660	+	602	protein_coding	probable pterin-4-alpha-carbinolamine dehydratase && sp|P0C8L6|PHS_HYPDU Probable pterin-4-alpha-carbinolamine dehydratase OS=Hypsibius dujardini OX=232323 GN=Pcd PE=3 SV=1 && PF01329:Pterin 4 alpha carbinolamine dehydratase	-
105203611	LOC105203611	NC_052664.1	28020061	28021730	-	976	protein_coding	succinate dehydrogenase [ubiquinone] cytochrome b small subunit%2C mitochondrial%2C transcript variant X1 && sp|Q9VCI5|DHSD_DROME Succinate dehydrogenase [ubiquinone] cytochrome b small subunit, mitochondrial OS=Drosophila melanogaster OX=7227 GN=SdhD PE=2 SV=1 && PF05328:CybS, succinate dehydrogenase cytochrome B small subunit	-
105197980	LOC105197980	NC_052664.1	28021872	28027707	+	2962	protein_coding	uncharacterized LOC105197980 && - && PF10505:NMDA receptor-regulated gene protein 2 C-terminus	-
105203613	LOC105203613	NC_052664.1	28027693	28033018	-	1803	protein_coding	annexin B9 && sp|P22464|ANXB9_DROME Annexin B9 OS=Drosophila melanogaster OX=7227 GN=AnxB9 PE=1 SV=2 && PF00191:Annexin	-
105203612	LOC105203612	NC_052664.1	28033067	28036259	+	1766	protein_coding	KICSTOR complex protein kaptin%2C transcript variant X1 && sp|Q9Y664|KPTN_HUMAN KICSTOR complex protein kaptin OS=Homo sapiens OX=9606 GN=KPTN PE=1 SV=2 && -	-
105203614	LOC105203614	NC_052664.1	28036474	28043237	+	3477	protein_coding	tetratricopeptide repeat protein 7B%2C transcript variant X1 && sp|Q86TV6|TTC7B_HUMAN Tetratricopeptide repeat protein 7B OS=Homo sapiens OX=9606 GN=TTC7B PE=1 SV=3 && PF12895:Anaphase-promoting complex, cyclosome, subunit 3	-
105203669	LOC105203669	NC_052664.1	28054980	28062173	+	2404	protein_coding	calmodulin && sp|P62147|CALM1_BRAFL Calmodulin-1 OS=Branchiostoma floridae OX=7739 PE=2 SV=2 && -	-
105203617	LOC105203617	NC_052664.1	28062594	28068181	-	2916	protein_coding	GILT-like protein C02D5.2 && sp|Q9ESY9|GILT_MOUSE Gamma-interferon-inducible lysosomal thiol reductase OS=Mus musculus OX=10090 GN=Ifi30 PE=1 SV=3 && PF03227:Gamma interferon inducible lysosomal thiol reductase (GILT)	-
105203618	LOC105203618	NC_052664.1	28070093	28072107	-	1912	protein_coding	uncharacterized LOC105203618 && - && PF16012:Domain of unknown function (DUF4780)	-
105203619	LOC105203619	NC_052664.1	28072403	28076920	-	1603	protein_coding	DNA-directed RNA polymerases I and III subunit RPAC1%2C transcript variant X2 && sp|P52432|RPAC1_MOUSE DNA-directed RNA polymerases I and III subunit RPAC1 OS=Mus musculus OX=10090 GN=Polr1c PE=1 SV=3 && PF01193:RNA polymerase Rpb3/Rpb11 dimerisation domain|PF01000:RNA polymerase Rpb3/RpoA insert domain	RNA_pol_A_bac
105203622	LOC105203622	NC_052664.1	28078197	28079908	+	1265	protein_coding	uncharacterized LOC105203622 && - && -	-
105203621	LOC105203621	NC_052664.1	28079881	28082903	-	1762	protein_coding	transmembrane protein 41 homolog%2C transcript variant X2 && sp|Q5BJD5|TM41B_HUMAN Transmembrane protein 41B OS=Homo sapiens OX=9606 GN=TMEM41B PE=1 SV=1 && PF09335:SNARE associated Golgi protein	-
105203620	LOC105203620	NC_052664.1	28083163	28086405	+	2195	protein_coding	cytochrome c oxidase assembly protein COX18%2C mitochondrial%2C transcript variant X1 && sp|Q8N8Q8|COX18_HUMAN Cytochrome c oxidase assembly protein COX18, mitochondrial OS=Homo sapiens OX=9606 GN=COX18 PE=1 SV=1 && PF02096:60Kd inner membrane protein	-
105194147	LOC105194147	NC_052664.1	28089029	28090035	+	461	protein_coding	uncharacterized LOC105194147 && - && -	-
105203625	LOC105203625	NC_052664.1	28093210	28110863	+	7867	protein_coding	uncharacterized LOC105203625%2C transcript variant X1 && sp|O08762|NETR_MOUSE Neurotrypsin OS=Mus musculus OX=10090 GN=Prss12 PE=1 SV=1 && PF00530:Scavenger receptor cysteine-rich domain|PF00057:Low-density lipoprotein receptor domain class A|PF01607:Chitin binding Peritrophin-A domain|PF00024:PAN domain|PF00089:Trypsin|PF00051:Kringle domain	Trypsin
105203624	LOC105203624	NC_052664.1	28109974	28446734	-	12458	protein_coding	uncharacterized LOC105203624%2C transcript variant X1 && sp|Q8JZL7|RGF1B_MOUSE Ras-GEF domain-containing family member 1B OS=Mus musculus OX=10090 GN=Rasgef1b PE=1 SV=1 && PF00617:RasGEF domain|PF00618:RasGEF N-terminal motif	-
105203884	LOC105203884	NC_052664.1	28181001	28192077	+	2176	protein_coding	cytochrome P450 4C1%2C transcript variant X1 && sp|P29981|CP4C1_BLADI Cytochrome P450 4C1 OS=Blaberus discoidalis OX=6981 GN=CYP4C1 PE=2 SV=1 && PF00067:Cytochrome P450	p450
105203629	LOC105203629	NC_052664.1	28531767	28671945	-	16207	protein_coding	rap guanine nucleotide exchange factor 2%2C transcript variant X11 && sp|Q8CHG7|RPGF2_MOUSE Rap guanine nucleotide exchange factor 2 OS=Mus musculus OX=10090 GN=Rapgef2 PE=1 SV=2 && PF00618:RasGEF N-terminal motif|PF00595:PDZ domain|PF00617:RasGEF domain|PF00788:Ras association (RalGDS/AF-6) domain	PDZ
105203628	LOC105203628	NC_052664.1	28672547	28675289	-	1867	protein_coding	U4/U6.U5 tri-snRNP-associated protein 2 && sp|Q53GS9|SNUT2_HUMAN U4/U6.U5 tri-snRNP-associated protein 2 OS=Homo sapiens OX=9606 GN=USP39 PE=1 SV=2 && PF00443:Ubiquitin carboxyl-terminal hydrolase|PF02148:Zn-finger in ubiquitin-hydrolases and other protein	UCH
105203627	LOC105203627	NC_052664.1	28675323	28678228	+	2452	protein_coding	tRNA-specific adenosine deaminase 2%2C transcript variant X1 && sp|Q9YGN6|SMUG1_XENLA Single-strand selective monofunctional uracil DNA glycosylase OS=Xenopus laevis OX=8355 GN=smug1 PE=1 SV=1 && -	-
105203630	LOC105203630	NC_052664.1	28678335	28681750	-	1939	protein_coding	probable tubulin polyglutamylase ttll-15 && sp|Q21279|TTL15_CAEEL Probable tubulin polyglutamylase ttll-15 OS=Caenorhabditis elegans OX=6239 GN=ttll-15 PE=2 SV=3 && PF03133:Tubulin-tyrosine ligase family	TTL
105203632	LOC105203632	NC_052664.1	28682033	28683137	+	430	protein_coding	40S ribosomal protein S29 && sp|Q4LAY1|RS29_SCALT 40S ribosomal protein S29 OS=Scarabaeus laticollis OX=292456 GN=RpS29 PE=3 SV=1 && -	-
105203634	LOC105203634	NC_052664.1	28683887	28688153	+	1429	protein_coding	E3 ubiquitin-protein ligase PPP1R11 && - && PF07491:Protein phosphatase inhibitor	-
105203633	LOC105203633	NC_052664.1	28684128	28686235	+	2029	protein_coding	succinate--hydroxymethylglutarate CoA-transferase && sp|Q9HAC7|SUCHY_HUMAN Succinate--hydroxymethylglutarate CoA-transferase OS=Homo sapiens OX=9606 GN=SUGCT PE=1 SV=2 && PF02515:CoA-transferase family III	CoA_transf_3
105203635	LOC105203635	NC_052664.1	28688386	28692515	-	2445	protein_coding	F-box/WD repeat-containing protein 5 && sp|Q9QXW2|FBXW5_MOUSE F-box/WD repeat-containing protein 5 OS=Mus musculus OX=10090 GN=Fbxw5 PE=1 SV=1 && PF12937:F-box-like	-
105203636	LOC105203636	NC_052664.1	28692442	28695519	+	1568	protein_coding	transmembrane protein 223%2C transcript variant X1 && - && PF14640:Transmembrane protein 223	-
105203639	LOC105203639	NC_052664.1	28695651	28700054	-	1644	protein_coding	uncharacterized LOC105203639 && - && -	-
105203638	LOC105203638	NC_052664.1	28696379	28711420	+	2160	protein_coding	Sjoegren syndrome nuclear autoantigen 1 homolog%2C transcript variant X1 && sp|O43805|SSNA1_HUMAN Sjoegren syndrome nuclear autoantigen 1 OS=Homo sapiens OX=9606 GN=SSNA1 PE=1 SV=2 && -	-
105203637	LOC105203637	NC_052664.1	28703673	28707790	-	2372	protein_coding	beta-1%2C3-galactosyltransferase brn && sp|Q24157|BRN_DROME Beta-1,3-galactosyltransferase brn OS=Drosophila melanogaster OX=7227 GN=brn PE=2 SV=2 && PF01762:Galactosyltransferase	Galactosyl_T
105203641	LOC105203641	NC_052664.1	28712018	28716523	+	1658	protein_coding	probable G-protein coupled receptor B0563.6 && sp|Q10904|YWO1_CAEEL Probable G-protein coupled receptor AH9.1 OS=Caenorhabditis elegans OX=6239 GN=AH9.1 PE=1 SV=2 && PF00001:7 transmembrane receptor (rhodopsin family)	7tm_1
105196851	LOC105196851	NC_052664.1	28717068	28723218	+	3785	protein_coding	trafficking protein particle complex subunit 11%2C transcript variant X2 && sp|Q5ZI89|TPC11_CHICK Trafficking protein particle complex subunit 11 OS=Gallus gallus OX=9031 GN=TRAPPC11 PE=2 SV=1 && PF07919:Gryzun, putative trafficking through Golgi|PF11817:Foie gras liver health family 1	-
105203642	LOC105203642	NC_052664.1	28723265	28724802	+	1012	protein_coding	uncharacterized LOC105203642%2C transcript variant X2 && - && -	-
105194853	LOC105194853	NC_052664.1	28728161	28733929	-	1966	protein_coding	probable serine hydrolase%2C transcript variant X1 && sp|O18391|KRAK_DROME Probable serine hydrolase OS=Drosophila melanogaster OX=7227 GN=kraken PE=2 SV=1 && PF00561:alpha/beta hydrolase fold	Abhydrolase_1
105203644	LOC105203644	NC_052664.1	28738098	28748750	+	5321	protein_coding	AP-1 complex subunit sigma-2%2C transcript variant X1 && sp|P56377|AP1S2_HUMAN AP-1 complex subunit sigma-2 OS=Homo sapiens OX=9606 GN=AP1S2 PE=1 SV=1 && PF01217:Clathrin adaptor complex small chain	-
105203645	LOC105203645	NC_052664.1	28752555	28773419	+	6170	protein_coding	diacylglycerol kinase theta%2C transcript variant X4 && sp|Q6P5E8|DGKQ_MOUSE Diacylglycerol kinase theta OS=Mus musculus OX=10090 GN=Dgkq PE=1 SV=1 && PF00130:Phorbol esters/diacylglycerol binding domain (C1 domain)|PF00788:Ras association (RalGDS/AF-6) domain|PF00781:Diacylglycerol kinase catalytic domain|PF00609:Diacylglycerol kinase accessory domain	RA
105203648	LOC105203648	NC_052664.1	28775386	28777203	+	1369	protein_coding	ribosome production factor 2 homolog && sp|Q9VEB3|RPF2_DROME Ribosome production factor 2 homolog OS=Drosophila melanogaster OX=7227 GN=Non3 PE=2 SV=3 && PF04427:Brix domain	-
105203647	LOC105203647	NC_052664.1	28776966	28780186	-	1911	protein_coding	probable cysteine--tRNA ligase%2C mitochondrial%2C transcript variant X1 && sp|Q6PA41|SYCM_XENLA Probable cysteine--tRNA ligase, mitochondrial OS=Xenopus laevis OX=8355 GN=cars2 PE=2 SV=1 && PF01406:tRNA synthetases class I (C) catalytic domain	tRNA-synt_1e
105203650	LOC105203650	NC_052664.1	29145290	29155328	-	3761	protein_coding	E3 SUMO-protein ligase PIAS3%2C transcript variant X1 && sp|O54714|PIAS3_MOUSE E3 SUMO-protein ligase PIAS3 OS=Mus musculus OX=10090 GN=Pias3 PE=1 SV=3 && PF14324:PINIT domain|PF02891:MIZ/SP-RING zinc finger	zf-MIZ
105203651	LOC105203651	NC_052664.1	29178507	29183157	+	4566	protein_coding	DNA polymerase iota && sp|Q9VHV1|POLI_DROME DNA polymerase iota OS=Drosophila melanogaster OX=7227 GN=DNApol-iota PE=1 SV=1 && PF00817:impB/mucB/samB family|PF11799:impB/mucB/samB family C-terminal domain	IMS
105203653	LOC105203653	NC_052664.1	29189171	29206312	+	8303	protein_coding	tripartite motif-containing protein 2%2C transcript variant X3 && - && PF00630:Filamin/ABP280 repeat|PF13639:Ring finger domain	-
105203655	LOC105203655	NC_052664.1	29209472	29219603	+	6749	protein_coding	glucocorticoid-induced transcript 1 protein%2C transcript variant X1 && sp|Q9C073|F117A_HUMAN Protein FAM117A OS=Homo sapiens OX=9606 GN=FAM117A PE=1 SV=1 && PF15388:Protein Family FAM117	-
105203656	LOC105203656	NC_052664.1	29220025	29225849	-	2560	protein_coding	sorting nexin-29 && sp|Q08DX0|SNX29_BOVIN Sorting nexin-29 OS=Bos taurus OX=9913 GN=SNX29 PE=2 SV=1 && PF00787:PX domain|PF02759:RUN domain	PX
105203657	LOC105203657	NC_052664.1	29228048	29396347	+	4269	protein_coding	uncharacterized LOC105203657%2C transcript variant X1 && - && PF16062:Domain of unknown function (DUF4804)	-
105203658	LOC105203658	NC_052664.1	29357642	29385311	-	5048	protein_coding	putative ferric-chelate reductase 1 homolog%2C transcript variant X1 && sp|Q8MSU3|FRRS1_DROME Putative ferric-chelate reductase 1 homolog OS=Drosophila melanogaster OX=7227 GN=CG8399 PE=2 SV=1 && PF02014:Reeler domain|PF03351:DOMON domain	-
105203662	LOC105203662	NC_052664.1	29400013	29404152	-	1862	protein_coding	uncharacterized LOC105203662 && sp|Q90YI8|TAL1_TAKRU T-cell acute lymphocytic leukemia protein 1 OS=Takifugu rubripes OX=31033 GN=tal1 PE=2 SV=1 && PF00010:Helix-loop-helix DNA-binding domain	HLH
105203664	LOC105203664	NC_052664.1	29408624	29417731	-	3858	protein_coding	uncharacterized LOC105203664 && - && PF16040:Domain of unknown function (DUF4792)|PF16041:Domain of unknown function (DUF4793)	-
105203663	LOC105203663	NC_052664.1	29417349	29421609	-	3590	protein_coding	spliceosome-associated protein CWC27 homolog && sp|Q7ZW86|CWC27_DANRE Spliceosome-associated protein CWC27 homolog OS=Danio rerio OX=7955 GN=cwc27 PE=2 SV=1 && PF00160:Cyclophilin type peptidyl-prolyl cis-trans isomerase/CLD	Pro_isomerase
105203665	LOC105203665	NC_052664.1	29435233	29437580	+	1778	protein_coding	NSFL1 cofactor p47%2C transcript variant X4 && sp|Q3SZC4|NSF1C_BOVIN NSFL1 cofactor p47 OS=Bos taurus OX=9913 GN=NSFL1C PE=2 SV=1 && PF08059:SEP domain|PF00789:UBX domain	UBX
105203666	LOC105203666	NC_052664.1	29437812	29440130	-	2235	protein_coding	uncharacterized LOC105203666%2C transcript variant X1 && - && -	-
105203668	LOC105203668	NC_052664.1	29440236	29444142	-	2652	protein_coding	probable cleavage and polyadenylation specificity factor subunit 2 && sp|Q9V3D6|CPSF2_DROME Probable cleavage and polyadenylation specificity factor subunit 2 OS=Drosophila melanogaster OX=7227 GN=Cpsf100 PE=1 SV=1 && PF13299:Cleavage and polyadenylation factor 2 C-terminal|PF10996:Beta-Casp domain|PF07521:Zn-dependent metallo-hydrolase RNA specificity domain|PF16661:Metallo-beta-lactamase superf…	-
120357448	LOC120357448	NC_052664.1	29464789	29467111	-	1714	protein_coding	uncharacterized LOC120357448 && - && PF00098:Zinc knuckle|PF02037:SAP domain	SAP
113002703	LOC113002703	NC_052664.1	29492613	29494246	+	980	protein_coding	uncharacterized LOC113002703%2C transcript variant X2 && - && PF16064:Domain of unknown function (DUF4806)	-
113003698	LOC113003698	NC_052664.1	29504095	29508148	-	2887	protein_coding	THAP domain-containing protein 2-like && - && PF05485:THAP domain	THAP
105206480	LOC105206480	NC_052664.1	29508708	29509917	-	1015	protein_coding	uncharacterized LOC105206480 && - && PF16087:Helix-turn-helix domain (DUF4817)	-
105208065	LOC105208065	NC_052664.1	29512665	29516582	-	2689	protein_coding	nucleolar complex protein 2 homolog%2C transcript variant X1 && sp|Q9VIF0|NOC2L_DROME Nucleolar complex protein 2 homolog OS=Drosophila melanogaster OX=7227 GN=CG9246 PE=1 SV=1 && PF03715:Noc2p family	-
105208067	LOC105208067	NC_052664.1	29513493	29518847	+	1604	protein_coding	GPN-loop GTPase 1%2C transcript variant X1 && sp|Q9HCN4|GPN1_HUMAN GPN-loop GTPase 1 OS=Homo sapiens OX=9606 GN=GPN1 PE=1 SV=1 && PF03029:Conserved hypothetical ATP binding protein	-
105208070	LOC105208070	NC_052664.1	29522893	29533421	-	3282	protein_coding	high affinity nerve growth factor receptor && sp|Q24488|ROR1_DROME Tyrosine-protein kinase transmembrane receptor Ror OS=Drosophila melanogaster OX=7227 GN=Ror PE=1 SV=1 && PF07714:Protein tyrosine kinase	Pkinase_Tyr
105208071	LOC105208071	NC_052664.1	29539685	29545099	+	2599	protein_coding	importin subunit alpha-3 && sp|O35343|IMA3_MOUSE Importin subunit alpha-3 OS=Mus musculus OX=10090 GN=Kpna4 PE=1 SV=1 && PF16186:Atypical Arm repeat|PF01749:Importin beta binding domain|PF00514:Armadillo/beta-catenin-like repeat	Arm
105208072	LOC105208072	NC_052664.1	29545492	29548428	-	1466	protein_coding	39S ribosomal protein L3%2C mitochondrial && sp|Q99N95|RM03_MOUSE 39S ribosomal protein L3, mitochondrial OS=Mus musculus OX=10090 GN=Mrpl3 PE=1 SV=1 && PF00297:Ribosomal protein L3	-
105208073	LOC105208073	NC_052664.1	29549129	29551683	+	1839	protein_coding	dnaJ homolog shv && sp|Q9VPQ2|DJSHV_DROME DnaJ homolog shv OS=Drosophila melanogaster OX=7227 GN=shv PE=1 SV=1 && PF01556:DnaJ C terminal domain|PF00226:DnaJ domain	DnaJ_C
105206440	LOC105206440	NC_052664.1	29551921	29563214	-	7200	protein_coding	uncharacterized LOC105206440 && - && -	-
105208108	LOC105208108	NC_052664.1	29576569	29654024	-	11245	protein_coding	homeotic protein spalt-major%2C transcript variant X4 && sp|P39770|SALM_DROME Homeotic protein spalt-major OS=Drosophila melanogaster OX=7227 GN=salm PE=1 SV=3 && PF00096:Zinc finger, C2H2 type	zf-C2H2
105208075	LOC105208075	NC_052664.1	29861838	29863720	+	1046	protein_coding	39S ribosomal protein L46%2C mitochondrial && sp|Q9H2W6|RM46_HUMAN 39S ribosomal protein L46, mitochondrial OS=Homo sapiens OX=9606 GN=MRPL46 PE=1 SV=1 && PF00293:NUDIX domain|PF11788:39S mitochondrial ribosomal protein L46	NUDIX
105208076	LOC105208076	NC_052664.1	29865789	29868623	-	1714	protein_coding	probable 18S rRNA (guanine-N(7))-methyltransferase && sp|O43709|BUD23_HUMAN Probable 18S rRNA (guanine-N(7))-methyltransferase OS=Homo sapiens OX=9606 GN=BUD23 PE=1 SV=2 && PF12589:Methyltransferase involved in Williams-Beuren syndrome|PF08241:Methyltransferase domain	Methyltransf_11
105208077	LOC105208077	NC_052664.1	29869057	29876794	-	2126	protein_coding	eukaryotic initiation factor 4A-I && sp|Q3SZ65|IF4A2_BOVIN Eukaryotic initiation factor 4A-II OS=Bos taurus OX=9913 GN=EIF4A2 PE=2 SV=1 && PF00270:DEAD/DEAH box helicase|PF00271:Helicase conserved C-terminal domain	DEAD
105208078	LOC105208078	NC_052664.1	29877108	29885517	-	5668	protein_coding	activating signal cointegrator 1 complex subunit 1%2C transcript variant X3 && - && PF16040:Domain of unknown function (DUF4792)|PF16041:Domain of unknown function (DUF4793)	-
105208079	LOC105208079	NC_052664.1	29885980	29895398	-	6654	protein_coding	histone-lysine N-methyltransferase SETD2 && sp|Q9VYD1|C1716_DROME Probable histone-lysine N-methyltransferase CG1716 OS=Drosophila melanogaster OX=7227 GN=Set2 PE=1 SV=2 && -	-
105208080	LOC105208080	NC_052664.1	29896445	29902829	-	5522	protein_coding	uncharacterized LOC105208080 && - && -	-
105208081	LOC105208081	NC_052664.1	29903296	29909965	+	3924	protein_coding	kinase suppressor of Ras 2%2C transcript variant X3 && sp|Q6VAB6|KSR2_HUMAN Kinase suppressor of Ras 2 OS=Homo sapiens OX=9606 GN=KSR2 PE=1 SV=2 && PF00130:Phorbol esters/diacylglycerol binding domain (C1 domain)|PF13543:SAM like domain present in kinase suppressor RAS 1|PF07714:Protein tyrosine kinase	Pkinase_Tyr
105208082	LOC105208082	NC_052664.1	29910856	29913252	-	1423	protein_coding	lys-63-specific deubiquitinase BRCC36%2C transcript variant X1 && sp|E2AXC7|BRCC3_CAMFO Lys-63-specific deubiquitinase BRCC36 OS=Camponotus floridanus OX=104421 GN=BRCC3 PE=1 SV=1 && PF01398:JAB1/Mov34/MPN/PAD-1 ubiquitin protease|PF18110:BRCC36 C-terminal helical domain	Mov34
105208083	LOC105208083	NC_052664.1	29912903	29924464	+	4327	protein_coding	protein spinster%2C transcript variant X2 && sp|Q9GQQ0|SPIN_DROME Protein spinster OS=Drosophila melanogaster OX=7227 GN=spin PE=1 SV=1 && PF07690:Major Facilitator Superfamily	MFS_1
120357709	LOC120357709	NC_052664.1	30060973	30067406	-	1332	lncRNA	uncharacterized LOC120357709 && - && -	-
105208090	LOC105208090	NC_052664.1	30586355	30591999	-	4452	protein_coding	uncharacterized LOC105208090 && sp|P0C218|DDX20_DANRE Probable ATP-dependent RNA helicase DDX20 OS=Danio rerio OX=7955 GN=ddx20 PE=3 SV=1 && PF00271:Helicase conserved C-terminal domain|PF00270:DEAD/DEAH box helicase	DEAD
105208088	LOC105208088	NC_052664.1	30592184	30595453	+	2210	protein_coding	WW domain-binding protein 11%2C transcript variant X1 && sp|Q9Y2W2|WBP11_HUMAN WW domain-binding protein 11 OS=Homo sapiens OX=9606 GN=WBP11 PE=1 SV=1 && PF09429:WW domain binding protein 11	-
105208091	LOC105208091	NC_052664.1	30596165	30602530	+	3325	protein_coding	interleukin enhancer-binding factor 3%2C transcript variant X3 && sp|P78563|RED1_HUMAN Double-stranded RNA-specific editase 1 OS=Homo sapiens OX=9606 GN=ADARB1 PE=1 SV=1 && PF00035:Double-stranded RNA binding motif	-
105208093	LOC105208093	NC_052664.1	30602808	30604832	+	1470	protein_coding	intraflagellar transport protein 22 homolog && sp|Q567Y6|IFT22_DANRE Intraflagellar transport protein 22 homolog OS=Danio rerio OX=7955 GN=ift22 PE=2 SV=1 && PF08477:Ras of Complex, Roc, domain of DAPkinase	-
105208094	LOC105208094	NC_052664.1	30604677	30607300	-	2112	protein_coding	bifunctional coenzyme A synthase && sp|Q9DBL7|COASY_MOUSE Bifunctional coenzyme A synthase OS=Mus musculus OX=10090 GN=Coasy PE=1 SV=2 && PF01121:Dephospho-CoA kinase|PF01467:Cytidylyltransferase-like	CTP_transf_2
105208095	LOC105208095	NC_052664.1	30607549	30610579	+	2775	protein_coding	WD repeat-containing protein 36 && sp|Q8NI36|WDR36_HUMAN WD repeat-containing protein 36 OS=Homo sapiens OX=9606 GN=WDR36 PE=1 SV=1 && PF04192:Utp21 specific WD40 associated putative domain|PF00400:WD domain, G-beta repeat	WD40
105208096	LOC105208096	NC_052664.1	30610934	30613921	-	2252	protein_coding	nucleoporin NDC1 && sp|Q9BTX1|NDC1_HUMAN Nucleoporin NDC1 OS=Homo sapiens OX=9606 GN=NDC1 PE=1 SV=2 && PF09531:Nucleoporin protein Ndc1-Nup	-
105208097	LOC105208097	NC_052664.1	30614122	30617295	+	3102	protein_coding	trafficking protein particle complex subunit 12%2C transcript variant X1 && sp|Q8K2L8|TPC12_MOUSE Trafficking protein particle complex subunit 12 OS=Mus musculus OX=10090 GN=Trappc12 PE=1 SV=2 && PF04733:Coatomer epsilon subunit	-
105208098	LOC105208098	NC_052664.1	30619094	30650195	-	8583	protein_coding	zinc finger protein 1 && sp|P28166|ZFH1_DROME Zinc finger protein 1 OS=Drosophila melanogaster OX=7227 GN=zfh1 PE=1 SV=2 && PF00046:Homeodomain	Homeobox
105208100	LOC105208100	NC_052664.1	30680774	30687000	+	4024	protein_coding	structural maintenance of chromosomes protein 1A && sp|Q9CU62|SMC1A_MOUSE Structural maintenance of chromosomes protein 1A OS=Mus musculus OX=10090 GN=Smc1a PE=1 SV=4 && PF06470:SMC proteins Flexible Hinge Domain|PF02463:RecF/RecN/SMC N terminal domain	SMC_N
105208101	LOC105208101	NC_052664.1	30711759	30726271	+	4302	protein_coding	sialin%2C transcript variant X2 && sp|Q9JI12|VGLU2_RAT Vesicular glutamate transporter 2 OS=Rattus norvegicus OX=10116 GN=Slc17a6 PE=1 SV=1 && PF07690:Major Facilitator Superfamily	MFS_1
105208102	LOC105208102	NC_052664.1	30726942	30736795	-	3476	protein_coding	lysosomal alpha-mannosidase%2C transcript variant X2 && sp|Q8VHC8|MA2B1_CAVPO Lysosomal alpha-mannosidase OS=Cavia porcellus OX=10141 GN=MAN2B1 PE=2 SV=1 && PF07748:Glycosyl hydrolases family 38 C-terminal domain|PF17677:Glycosyl hydrolases family 38 C-terminal beta sandwich domain|PF09261:Alpha mannosidase middle domain|PF01074:Glycosyl hydrolases family 38 N-terminal domain	-
105208112	LOC105208112	NC_052664.1	30739931	30751280	-	3692	protein_coding	uncharacterized LOC105208112%2C transcript variant X2 && - && -	-
105197322	LOC105197322	NC_052664.1	30751362	30761180	+	2351	protein_coding	alkylglycerol monooxygenase%2C transcript variant X2 && sp|A0JPQ8|ALKMO_RAT Alkylglycerol monooxygenase OS=Rattus norvegicus OX=10116 GN=Agmo PE=2 SV=1 && PF04116:Fatty acid hydroxylase superfamily	-
105201790	LOC105201790	NC_052664.1	30774249	30805179	-	12904	protein_coding	ankyrin-2%2C transcript variant X2 && sp|Q8C8R3|ANK2_MOUSE Ankyrin-2 OS=Mus musculus OX=10090 GN=Ank2 PE=1 SV=2 && PF00791:ZU5 domain|PF12796:Ankyrin repeats (3 copies)|PF17809:UPA domain	-
120358134	LOC120358134	NC_052664.1	30782471	30785745	-	2992	protein_coding	uncharacterized LOC120358134 && - && -	-
105201769	LOC105201769	NC_052664.1	30805859	30809292	-	2080	protein_coding	bifunctional peptidase and arginyl-hydroxylase JMJD5%2C transcript variant X1 && sp|Q497B8|KDM8_RAT Bifunctional peptidase and arginyl-hydroxylase JMJD5 OS=Rattus norvegicus OX=10116 GN=Kdm8 PE=2 SV=1 && PF08660:Oligosaccharide biosynthesis protein Alg14 like	-
105201854	LOC105201854	NC_052664.1	30809280	30816564	+	5285	protein_coding	serine/arginine repetitive matrix protein 2%2C transcript variant X1 && - && -	-
105201720	LOC105201720	NC_052664.1	30833783	30836057	-	1219	protein_coding	glutathione S-transferase 1%2C transcript variant X1 && sp|Q93113|GST1D_ANOGA Glutathione S-transferase 1, isoform D OS=Anopheles gambiae OX=7165 GN=GstD1 PE=1 SV=1 && PF14497:Glutathione S-transferase, C-terminal domain|PF02798:Glutathione S-transferase, N-terminal domain	GST_N
120358140	LOC120358140	NC_052664.1	30835844	30837201	+	674	lncRNA	uncharacterized LOC120358140 && - && -	-
105201697	LOC105201697	NC_052664.1	30838742	30842769	-	2175	protein_coding	BTB/POZ domain-containing protein 17 && sp|Q8IY47|KBTB2_HUMAN Kelch repeat and BTB domain-containing protein 2 OS=Homo sapiens OX=9606 GN=KBTBD2 PE=1 SV=2 && PF00651:BTB/POZ domain|PF07707:BTB And C-terminal Kelch	BTB
105201841	LOC105201841	NC_052664.1	30843561	31093290	-	11505	protein_coding	neurogenic locus Notch protein%2C transcript variant X1 && sp|P07207|NOTCH_DROME Neurogenic locus Notch protein OS=Drosophila melanogaster OX=7227 GN=N PE=1 SV=3 && PF07684:NOTCH protein|PF13857:Ankyrin repeats (many copies)|PF12661:Human growth factor-like EGF|PF06816:NOTCH protein|PF12796:Ankyrin repeats (3 copies)|PF00008:EGF-like domain|PF00066:LNR domain|PF11936:Domain of unknown function (D…	EGF_CA
105201670	LOC105201670	NC_052664.1	31108926	31111480	+	2078	protein_coding	ribosomal RNA small subunit methyltransferase NEP1%2C transcript variant X1 && sp|Q9W4J5|NEP1_DROME Ribosomal RNA small subunit methyltransferase NEP1 OS=Drosophila melanogaster OX=7227 GN=CG3527 PE=3 SV=2 && PF03587:EMG1/NEP1 methyltransferase	-
105201608	LOC105201608	NC_052664.1	31112267	31145020	+	11196	protein_coding	homeotic protein female sterile%2C transcript variant X1 && sp|Q32S26|BRD2_BOVIN Bromodomain-containing protein 2 OS=Bos taurus OX=9913 GN=BRD2 PE=3 SV=1 && PF17035:Bromodomain extra-terminal - transcription regulation|PF00439:Bromodomain|PF17105:C-terminal domain of bromodomain protein 4	Bromodomain
105201597	LOC105201597	NC_052664.1	31146092	31148455	-	1468	protein_coding	argininosuccinate synthase%2C transcript variant X1 && sp|Q66I24|ASSY_DANRE Argininosuccinate synthase OS=Danio rerio OX=7955 GN=ass1 PE=2 SV=1 && PF00764:Arginosuccinate synthase	-
105201588	LOC105201588	NC_052664.1	31148708	31156547	-	3255	protein_coding	protein ROP%2C transcript variant X2 && sp|Q07327|ROP_DROME Protein ROP OS=Drosophila melanogaster OX=7227 GN=Rop PE=2 SV=2 && PF00995:Sec1 family	Sec1
105201550	LOC105201550	NC_052664.1	31158713	31471298	+	15138	protein_coding	ras GTPase-activating protein raskol%2C transcript variant X1 && sp|Q8T498|GAP2_DROME Ras GTPase-activating protein raskol OS=Drosophila melanogaster OX=7227 GN=raskol PE=1 SV=3 && PF00616:GTPase-activator protein for Ras-like GTPase|PF12004:Domain of unknown function (DUF3498)|PF00168:C2 domain	C2
105194372	LOC105194372	NC_052664.1	31682396	31687392	-	3586	protein_coding	serine/threonine-protein phosphatase 6 catalytic subunit && sp|Q9CQR6|PPP6_MOUSE Serine/threonine-protein phosphatase 6 catalytic subunit OS=Mus musculus OX=10090 GN=Ppp6c PE=1 SV=1 && PF00149:Calcineurin-like phosphoesterase	Metallophos
105201830	LOC105201830	NC_052664.1	31691235	31719995	+	12849	protein_coding	dynamin%2C transcript variant X19 && sp|P27619|DYN_DROME Dynamin OS=Drosophila melanogaster OX=7227 GN=shi PE=1 SV=2 && PF02212:Dynamin GTPase effector domain|PF01031:Dynamin central region|PF00169:PH domain|PF00350:Dynamin family	PH
105201539	LOC105201539	NC_052664.1	31720411	31739091	-	4393	protein_coding	1-acyl-sn-glycerol-3-phosphate acyltransferase alpha%2C transcript variant X3 && sp|Q99943|PLCA_HUMAN 1-acyl-sn-glycerol-3-phosphate acyltransferase alpha OS=Homo sapiens OX=9606 GN=AGPAT1 PE=1 SV=2 && PF02892:BED zinc finger	zf-BED
105201531	LOC105201531	NC_052664.1	31739193	31743243	+	2006	protein_coding	NEDD8-activating enzyme E1 regulatory subunit%2C transcript variant X1 && sp|Q6NTW6|ULA1_XENLA NEDD8-activating enzyme E1 regulatory subunit OS=Xenopus laevis OX=8355 GN=nae1 PE=2 SV=1 && PF00899:ThiF family	-
105201820	LOC105201820	NC_052664.1	31744433	31750135	+	2069	protein_coding	V-type proton ATPase subunit H%2C transcript variant X2 && sp|Q9V3J1|VATH_DROME V-type proton ATPase subunit H OS=Drosophila melanogaster OX=7227 GN=VhaSFD PE=2 SV=2 && PF03224:V-ATPase subunit H|PF11698:V-ATPase subunit H	V-ATPase_H
105201524	LOC105201524	NC_052664.1	31750093	31756846	-	3579	protein_coding	DNA-directed RNA polymerase I subunit RPA2 && sp|P20028|RPA2_DROME DNA-directed RNA polymerase I subunit RPA2 OS=Drosophila melanogaster OX=7227 GN=RpI135 PE=1 SV=2 && PF04561:RNA polymerase Rpb2, domain 2|PF04563:RNA polymerase beta subunit|PF00562:RNA polymerase Rpb2, domain 6|PF06883:RNA polymerase I, Rpa2 specific domain|PF04560:RNA polymerase Rpb2, domain 7|PF04565:RNA polymerase Rpb2, domai…	RNA_pol_Rpb2_6
105201508	LOC105201508	NC_052664.1	31756925	31769160	+	2729	protein_coding	graves disease carrier protein homolog%2C transcript variant X1 && sp|Q8C0K5|GDC_MOUSE Graves disease carrier protein homolog OS=Mus musculus OX=10090 GN=Slc25a16 PE=1 SV=1 && PF00153:Mitochondrial carrier protein	Mito_carr
105201502	LOC105201502	NC_052664.1	31768878	31776234	-	3864	protein_coding	serine/threonine-protein phosphatase 2A catalytic subunit beta isoform && sp|P67774|PP2AA_BOVIN Serine/threonine-protein phosphatase 2A catalytic subunit alpha isoform OS=Bos taurus OX=9913 GN=PPP2CA PE=1 SV=1 && PF00149:Calcineurin-like phosphoesterase	Metallophos
105201486	LOC105201486	NC_052664.1	31776659	31779404	-	2096	protein_coding	protein phosphatase 1 regulatory subunit 7 && sp|Q15435|PP1R7_HUMAN Protein phosphatase 1 regulatory subunit 7 OS=Homo sapiens OX=9606 GN=PPP1R7 PE=1 SV=1 && PF14580:Leucine-rich repeat	-
105201465	LOC105201465	NC_052664.1	31779679	31786123	+	3422	protein_coding	alpha-methylacyl-CoA racemase%2C transcript variant X1 && sp|O09174|AMACR_MOUSE Alpha-methylacyl-CoA racemase OS=Mus musculus OX=10090 GN=Amacr PE=1 SV=4 && PF02515:CoA-transferase family III	CoA_transf_3
105201446	LOC105201446	NC_052664.1	31784903	31795204	-	3906	protein_coding	mediator of RNA polymerase II transcription subunit 15%2C transcript variant X1 && sp|Q17BA4|MED15_AEDAE Mediator of RNA polymerase II transcription subunit 15 OS=Aedes aegypti OX=7159 GN=MED15 PE=3 SV=1 && PF09606:ARC105 or Med15 subunit of Mediator complex non-fungal	-
105201813	LOC105201813	NC_052664.1	31797995	31804601	+	2230	protein_coding	ras guanine nucleotide exchange factor R && sp|Q17BA4|MED15_AEDAE Mediator of RNA polymerase II transcription subunit 15 OS=Aedes aegypti OX=7159 GN=MED15 PE=3 SV=1 && PF09606:ARC105 or Med15 subunit of Mediator complex non-fungal	-
105201437	LOC105201437	NC_052664.1	31806292	31811515	+	4228	protein_coding	uncharacterized LOC105201437 && - && PF10441:Urb2/Npa2 family	-
105201429	LOC105201429	NC_052664.1	31812882	31813812	-	681	protein_coding	cytochrome b-c1 complex subunit 10 && - && -	-
105198059	LOC105198059	NC_052664.1	31816733	31870978	+	19744	protein_coding	afadin%2C transcript variant X5 && sp|P55196|AFAD_HUMAN Afadin OS=Homo sapiens OX=9606 GN=AFDN PE=1 SV=3 && -	-
105201413	LOC105201413	NC_052664.1	31871242	31880392	-	5500	protein_coding	uncharacterized LOC105201413 && - && PF00188:Cysteine-rich secretory protein family	SCP
105201391	LOC105201391	NC_052664.1	31880548	31881801	-	594	protein_coding	60S ribosomal protein L31%2C transcript variant X1 && sp|Q9GP16|RL31_HELVI 60S ribosomal protein L31 OS=Heliothis virescens OX=7102 GN=RpL31 PE=2 SV=1 && PF01198:Ribosomal protein L31e	Ribosomal_L31e
105201350	LOC105201350	NC_052664.1	31882013	31893980	+	4801	protein_coding	THO complex subunit 2%2C transcript variant X1 && sp|B1AZI6|THOC2_MOUSE THO complex subunit 2 OS=Mus musculus OX=10090 GN=Thoc2 PE=1 SV=1 && PF16134:THO complex subunit 2 N-terminus|PF11262:Transcription factor/nuclear export subunit protein 2|PF11732:Transcription- and export-related complex subunit	-
105201382	LOC105201382	NC_052664.1	31893908	31896819	-	1691	protein_coding	protein MLP1 && - && PF16045:LisH	-
105201337	LOC105201337	NC_052664.1	31897296	31928051	-	2597	protein_coding	uncharacterized LOC105201337%2C transcript variant X2 && - && PF05485:THAP domain	THAP
105201334	LOC105201334	NC_052664.1	31910077	31914155	+	1263	protein_coding	palmitoyl-protein thioesterase 1 && sp|Q8HXW6|PPT1_MACFA Palmitoyl-protein thioesterase 1 OS=Macaca fascicularis OX=9541 GN=PPT1 PE=2 SV=1 && PF02089:Palmitoyl protein thioesterase	-
105201324	LOC105201324	NC_052664.1	31943265	31945729	-	605	protein_coding	60S ribosomal protein L14 && sp|Q95ZE8|RL14_DROVI 60S ribosomal protein L14 OS=Drosophila virilis OX=7244 GN=RpL14 PE=3 SV=1 && PF01929:Ribosomal protein L14	-
105198619	LOC105198619	NC_052664.1	31954537	31963129	+	1423	protein_coding	surfeit locus protein 1%2C transcript variant X2 && sp|Q15526|SURF1_HUMAN Surfeit locus protein 1 OS=Homo sapiens OX=9606 GN=SURF1 PE=1 SV=1 && PF02104:SURF1 family	-
105198620	LOC105198620	NC_052664.1	31972955	31975323	-	1028	pseudogene	- && - && -	-
105198621	LOC105198621	NC_052664.1	31986199	32023925	-	6063	protein_coding	glutamine synthetase 2 cytoplasmic%2C transcript variant X1 && sp|P20478|GLNA2_DROME Glutamine synthetase 2 cytoplasmic OS=Drosophila melanogaster OX=7227 GN=Gs2 PE=2 SV=3 && PF00120:Glutamine synthetase, catalytic domain|PF03951:Glutamine synthetase, beta-Grasp domain	-
105198624	LOC105198624	NC_052664.1	32031733	32036923	-	3316	protein_coding	putative peptidyl-prolyl cis-trans isomerase dodo%2C transcript variant X1 && sp|P54353|DOD_DROME Putative peptidyl-prolyl cis-trans isomerase dodo OS=Drosophila melanogaster OX=7227 GN=dod PE=2 SV=3 && PF00639:PPIC-type PPIASE domain|PF00397:WW domain	WW
105198623	LOC105198623	NC_052664.1	32036767	32040536	+	1684	protein_coding	presenilins-associated rhomboid-like protein%2C mitochondrial%2C transcript variant X1 && sp|Q2KHV4|PARL_BOVIN Presenilins-associated rhomboid-like protein, mitochondrial OS=Bos taurus OX=9913 GN=PARL PE=2 SV=1 && PF01694:Rhomboid family	Rhomboid
105198622	LOC105198622	NC_052664.1	32040473	32041533	-	663	protein_coding	S-formylglutathione hydrolase && sp|B0BNE5|ESTD_RAT S-formylglutathione hydrolase OS=Rattus norvegicus OX=10116 GN=Esd PE=2 SV=1 && PF00756:Putative esterase	-
105198626	LOC105198626	NC_052664.1	32050938	32056126	+	3464	protein_coding	transmembrane 9 superfamily member 3 && sp|Q9HD45|TM9S3_HUMAN Transmembrane 9 superfamily member 3 OS=Homo sapiens OX=9606 GN=TM9SF3 PE=1 SV=2 && PF02990:Endomembrane protein 70	-
105198627	LOC105198627	NC_052664.1	32057257	32059959	+	1234	protein_coding	stress-associated endoplasmic reticulum protein 2 && sp|Q3T073|SERP2_BOVIN Stress-associated endoplasmic reticulum protein 2 OS=Bos taurus OX=9913 GN=SERP2 PE=3 SV=1 && -	-
105198628	LOC105198628	NC_052664.1	32061085	32063208	+	1199	protein_coding	uncharacterized LOC105198628 && - && -	-
105196416	LOC105196416	NC_052664.1	32063872	32066828	+	1695	protein_coding	protein AAR2 homolog && sp|Q08DJ7|AAR2_BOVIN Protein AAR2 homolog OS=Bos taurus OX=9913 GN=AAR2 PE=2 SV=1 && PF05282:AAR2 protein	-
105198629	LOC105198629	NC_052664.1	32067606	32073195	-	2695	protein_coding	leucine-rich repeat and coiled-coil domain-containing protein 1%2C transcript variant X1 && - && -	-
120356768	LOC120356768	NC_052664.1	32078548	32084507	-	3622	protein_coding	uncharacterized LOC120356768%2C transcript variant X2 && - && -	-
105198630	LOC105198630	NC_052664.1	32084349	32088063	-	1911	protein_coding	histone PARylation factor 1 && sp|Q8CFE2|HPF1_MOUSE Histone PARylation factor 1 OS=Mus musculus OX=10090 GN=Hpf1 PE=1 SV=1 && PF10283:PBZ domain|PF10228:Uncharacterised conserved protein (DUF2228)	-
105198631	LOC105198631	NC_052664.1	32090148	32094033	-	2321	protein_coding	sorting nexin-2%2C transcript variant X2 && sp|Q99N27|SNX1_RAT Sorting nexin-1 OS=Rattus norvegicus OX=10116 GN=Snx1 PE=1 SV=1 && PF09325:Vps5 C terminal like|PF00787:PX domain	PX
105198632	LOC105198632	NC_052664.1	32095576	32129987	+	5712	protein_coding	phospholipid phosphatase 1%2C transcript variant X2 && - && PF01569:PAP2 superfamily	-
105198635	LOC105198635	NC_052664.1	32216842	32220767	-	2813	protein_coding	ras-related protein Rab-35 && sp|Q15286|RAB35_HUMAN Ras-related protein Rab-35 OS=Homo sapiens OX=9606 GN=RAB35 PE=1 SV=1 && PF00071:Ras family	Ras
105198634	LOC105198634	NC_052664.1	32220802	32225340	+	3338	protein_coding	exostosin-2%2C transcript variant X2 && sp|O77783|EXT2_BOVIN Exostosin-2 OS=Bos taurus OX=9913 GN=EXT2 PE=1 SV=1 && PF03016:Exostosin family|PF09258:Glycosyl transferase family 64 domain	-
105198636	LOC105198636	NC_052664.1	32226148	32229169	-	1842	protein_coding	threonine aspartase 1%2C transcript variant X1 && sp|Q9H6P5|TASP1_HUMAN Threonine aspartase 1 OS=Homo sapiens OX=9606 GN=TASP1 PE=1 SV=1 && PF01112:Asparaginase	Asparaginase_2
105198637	LOC105198637	NC_052664.1	32229386	32234027	+	2964	protein_coding	sentrin-specific protease 1 && sp|Q5RBB1|SENP1_PONAB Sentrin-specific protease 1 OS=Pongo abelii OX=9601 GN=SENP1 PE=2 SV=1 && PF02902:Ulp1 protease family, C-terminal catalytic domain	Peptidase_C48
105205727	LOC105205727	NC_052664.1	32248092	32255323	-	5875	protein_coding	uncharacterized protein MAL13P1.304 && - && -	-
105198638	LOC105198638	NC_052664.1	32256732	32258456	+	1284	protein_coding	tubulin-folding cofactor B && sp|Q5E951|TBCB_BOVIN Tubulin-folding cofactor B OS=Bos taurus OX=9913 GN=TBCB PE=2 SV=1 && PF14560:Ubiquitin-like domain|PF01302:CAP-Gly domain	-
105198640	LOC105198640	NC_052664.1	32259124	32263007	+	2979	protein_coding	integrator complex subunit 11%2C transcript variant X3 && sp|Q9VAH9|INT11_DROME Integrator complex subunit 11 OS=Drosophila melanogaster OX=7227 GN=IntS11 PE=1 SV=1 && PF07521:Zn-dependent metallo-hydrolase RNA specificity domain|PF16661:Metallo-beta-lactamase superfamily domain|PF10996:Beta-Casp domain	-
105198641	LOC105198641	NC_052664.1	32262786	32281570	-	5752	protein_coding	kinectin%2C transcript variant X1 && sp|Q99PL5|RRBP1_MOUSE Ribosome-binding protein 1 OS=Mus musculus OX=10090 GN=Rrbp1 PE=1 SV=2 && -	-
105198643	LOC105198643	NC_052664.1	32284122	32293154	+	7748	protein_coding	adenylate cyclase type 9%2C transcript variant X1 && sp|P51830|ADCY9_MOUSE Adenylate cyclase type 9 OS=Mus musculus OX=10090 GN=Adcy9 PE=1 SV=1 && PF00211:Adenylate and Guanylate cyclase catalytic domain	Guanylate_cyc
105198644	LOC105198644	NC_052664.1	32293597	32304007	-	6673	protein_coding	exportin-5%2C transcript variant X1 && sp|Q9HAV4|XPO5_HUMAN Exportin-5 OS=Homo sapiens OX=9606 GN=XPO5 PE=1 SV=1 && PF08389:Exportin 1-like protein|PF03810:Importin-beta N-terminal domain	-
105198647	LOC105198647	NC_052664.1	32303892	32305687	+	1390	protein_coding	nucleoporin Nup37%2C transcript variant X1 && sp|Q8NFH4|NUP37_HUMAN Nucleoporin Nup37 OS=Homo sapiens OX=9606 GN=NUP37 PE=1 SV=1 && -	-
105198646	LOC105198646	NC_052664.1	32305839	32313157	-	4311	protein_coding	gem-associated protein 5%2C transcript variant X1 && sp|Q8BX17|GEMI5_MOUSE Gem-associated protein 5 OS=Mus musculus OX=10090 GN=Gemin5 PE=1 SV=2 && -	-
105198648	LOC105198648	NC_052664.1	32312709	32329226	+	2529	protein_coding	gastric triacylglycerol lipase && sp|Q9CPP7|LIPG_MOUSE Gastric triacylglycerol lipase OS=Mus musculus OX=10090 GN=Lipf PE=2 SV=1 && PF04083:Partial alpha/beta-hydrolase lipase region|PF00561:alpha/beta hydrolase fold	Abhydrolase_1
105198650	LOC105198650	NC_052664.1	32329633	32334650	+	2236	protein_coding	serine/threonine-protein phosphatase 5%2C transcript variant X1 && sp|P53042|PPP5_RAT Serine/threonine-protein phosphatase 5 OS=Rattus norvegicus OX=10116 GN=Ppp5c PE=1 SV=1 && PF00149:Calcineurin-like phosphoesterase|PF08321:PPP5 TPR repeat region	Metallophos
105198653	LOC105198653	NC_052664.1	32334887	32336542	-	816	protein_coding	cancer-related nucleoside-triphosphatase homolog && sp|Q9CQA9|NTPCR_MOUSE Cancer-related nucleoside-triphosphatase homolog OS=Mus musculus OX=10090 GN=Ntpcr PE=1 SV=1 && PF03266:NTPase	-
105198652	LOC105198652	NC_052664.1	32336828	32342068	+	4014	protein_coding	DDB1- and CUL4-associated factor 5 && sp|Q80T85|DCAF5_MOUSE DDB1- and CUL4-associated factor 5 OS=Mus musculus OX=10090 GN=Dcaf5 PE=1 SV=2 && -	-
105198651	LOC105198651	NC_052664.1	32342209	32348085	+	3514	protein_coding	integrin alpha-PS4 && sp|B8JK39|ITA9_MOUSE Integrin alpha-9 OS=Mus musculus OX=10090 GN=Itga9 PE=1 SV=1 && PF08441:Integrin alpha|PF01839:FG-GAP repeat	FG-GAP
105198654	LOC105198654	NC_052664.1	32355175	32358438	-	2146	protein_coding	spidroin-2 && sp|P38552|LEG4_RAT Galectin-4 OS=Rattus norvegicus OX=10116 GN=Lgals4 PE=1 SV=1 && PF00337:Galactoside-binding lectin	-
105198655	LOC105198655	NC_052664.1	32364957	32377936	+	1504	protein_coding	uncharacterized LOC105198655%2C transcript variant X2 && - && -	-
105198656	LOC105198656	NC_052664.1	32405544	32423843	+	2974	protein_coding	cytochrome P450 4c3 && sp|Q9VA27|CP4C3_DROME Cytochrome P450 4c3 OS=Drosophila melanogaster OX=7227 GN=Cyp4c3 PE=2 SV=1 && PF00067:Cytochrome P450	p450
105198660	LOC105198660	NC_052664.1	32432210	32436236	+	2265	protein_coding	UDP-xylose and UDP-N-acetylglucosamine transporter && sp|Q9W429|S35B4_DROME UDP-xylose and UDP-N-acetylglucosamine transporter OS=Drosophila melanogaster OX=7227 GN=Efr PE=2 SV=1 && -	-
105198658	LOC105198658	NC_052664.1	32434590	32476347	-	12714	protein_coding	AMP deaminase 2%2C transcript variant X11 && sp|Q01433|AMPD2_HUMAN AMP deaminase 2 OS=Homo sapiens OX=9606 GN=AMPD2 PE=1 SV=2 && PF00962:Adenosine/AMP deaminase	-
105198664	LOC105198664	NC_052664.1	32476683	32479332	-	2472	protein_coding	peroxynitrite isomerase THAP4%2C transcript variant X1 && sp|Q8WY91|THAP4_HUMAN Peroxynitrite isomerase THAP4 OS=Homo sapiens OX=9606 GN=THAP4 PE=1 SV=2 && -	-
105198662	LOC105198662	NC_052664.1	32479265	32480826	-	1041	protein_coding	peroxynitrite isomerase THAP4 && sp|Q8WY91|THAP4_HUMAN Peroxynitrite isomerase THAP4 OS=Homo sapiens OX=9606 GN=THAP4 PE=1 SV=2 && PF08768:Domain of unknown function (DUF1794)	-
105198665	LOC105198665	NC_052664.1	32481403	32482675	+	1094	protein_coding	DNA repair protein XRCC4 && - && PF06632:DNA double-strand break repair and V(D)J recombination protein XRCC4	-
105198666	LOC105198666	NC_052664.1	32483209	32488940	-	4512	protein_coding	aftiphilin%2C transcript variant X1 && - && PF15045:Clathrin-binding box of Aftiphilin, vesicle trafficking	-
105198667	LOC105198667	NC_052664.1	32489240	32492443	-	2996	protein_coding	zinc finger protein 271 && - && PF07776:Zinc-finger associated domain (zf-AD)	zf-AD
105198668	LOC105198668	NC_052664.1	32492793	32494546	-	1369	protein_coding	spindle and kinetochore-associated protein 1 && - && PF07160:Spindle and kinetochore-associated protein 1	-
105198669	LOC105198669	NC_052664.1	32500775	32544470	-	6814	protein_coding	protein patched && sp|P18502|PTC_DROME Protein patched OS=Drosophila melanogaster OX=7227 GN=ptc PE=2 SV=2 && PF02460:Patched family	-
105198672	LOC105198672	NC_052664.1	32569051	32579871	-	1162	protein_coding	uncharacterized LOC105198672 && sp|Q27377|OB10_DROME Putative odorant-binding protein A10 OS=Drosophila melanogaster OX=7227 GN=a10 PE=2 SV=2 && PF03392:Insect pheromone-binding family, A10/OS-D	-
105198670	LOC105198670	NC_052664.1	32580952	32590503	-	6547	protein_coding	transcriptional adapter 2B%2C transcript variant X1 && sp|Q8I8V0|TAD2B_DROME Transcriptional adapter 2B OS=Drosophila melanogaster OX=7227 GN=Ada2b PE=1 SV=1 && PF00569:Zinc finger, ZZ type|PF00249:Myb-like DNA-binding domain	Myb_DNA-binding
105198677	LOC105198677	NC_052664.1	32592561	32598322	-	3999	protein_coding	probable Dol-P-Man_Man(7)GlcNAc(2)-PP-Dol alpha-1%2C6-mannosyltransferase && sp|Q9VH78|ALG12_DROME Probable Dol-P-Man:Man(7)GlcNAc(2)-PP-Dol alpha-1,6-mannosyltransferase OS=Drosophila melanogaster OX=7227 GN=Alg12 PE=2 SV=1 && PF03901:Alg9-like mannosyltransferase family	Glyco_transf_22
105198676	LOC105198676	NC_052664.1	32600487	32602263	+	1400	protein_coding	pseudouridine-5'-phosphatase && sp|Q08623|HDHD1_HUMAN Pseudouridine-5'-phosphatase OS=Homo sapiens OX=9606 GN=PUDP PE=1 SV=3 && PF13419:Haloacid dehalogenase-like hydrolase	-
105198675	LOC105198675	NC_052664.1	32601718	32609008	-	4482	protein_coding	DNA polymerase alpha catalytic subunit && sp|Q9DE46|DPOLA_XENLA DNA polymerase alpha catalytic subunit OS=Xenopus laevis OX=8355 GN=pola1 PE=1 SV=1 && PF00136:DNA polymerase family B|PF12254:DNA polymerase alpha subunit p180 N terminal|PF08996:DNA Polymerase alpha zinc finger|PF03104:DNA polymerase family B, exonuclease domain	DNA_pol_B
105198680	LOC105198680	NC_052664.1	32616451	32618730	+	1481	protein_coding	transport and Golgi organization protein 11%2C transcript variant X2 && sp|Q961C9|TNG11_DROME Transport and Golgi organization protein 11 OS=Drosophila melanogaster OX=7227 GN=Tango11 PE=1 SV=1 && PF05644:Mitochondrial and peroxisomal fission factor Mff	-
105205914	LOC105205914	NC_052664.1	32620683	32625703	+	3930	protein_coding	YTH domain-containing family protein 3-like%2C transcript variant X1 && sp|E7F1H9|YTHD2_DANRE YTH domain-containing family protein 2 OS=Danio rerio OX=7955 GN=ythdf2 PE=1 SV=1 && PF04146:YT521-B-like domain	YTH
105198709	LOC105198709	NC_052664.1	32625578	32629572	-	2667	protein_coding	EF-hand domain-containing protein 1 && sp|Q9D9T8|EFHC1_MOUSE EF-hand domain-containing protein 1 OS=Mus musculus OX=10090 GN=Efhc1 PE=1 SV=1 && PF06565:DUF1126 PH-like domain	-
105198681	LOC105198681	NC_052664.1	32629794	32635278	-	3940	protein_coding	sodium-dependent phosphate transporter 1-A%2C transcript variant X1 && sp|Q6NV12|S20AA_DANRE Sodium-dependent phosphate transporter 1-A OS=Danio rerio OX=7955 GN=slc20a1a PE=2 SV=1 && PF01384:Phosphate transporter family	-
105206215	LOC105206215	NC_052664.1	32635519	32636808	-	609	protein_coding	cytochrome b-c1 complex subunit 7 && sp|P14927|QCR7_HUMAN Cytochrome b-c1 complex subunit 7 OS=Homo sapiens OX=9606 GN=UQCRB PE=1 SV=2 && PF02271:Ubiquinol-cytochrome C reductase complex 14kD subunit	-
105198682	LOC105198682	NC_052664.1	32637728	32644643	+	2956	protein_coding	polyadenylate-binding protein 4-like && sp|Q9EPH8|PABP1_RAT Polyadenylate-binding protein 1 OS=Rattus norvegicus OX=10116 GN=Pabpc1 PE=1 SV=1 && PF00076:RNA recognition motif. (a.k.a. RRM, RBD, or RNP domain)|PF00658:Poly-adenylate binding protein, unique domain	RRM_1
105198710	LOC105198710	NC_052664.1	32647314	32654139	+	2454	protein_coding	polyadenylate-binding protein 4-like%2C transcript variant X1 && sp|Q9EPH8|PABP1_RAT Polyadenylate-binding protein 1 OS=Rattus norvegicus OX=10116 GN=Pabpc1 PE=1 SV=1 && PF00076:RNA recognition motif. (a.k.a. RRM, RBD, or RNP domain)|PF00658:Poly-adenylate binding protein, unique domain	RRM_1
105198683	LOC105198683	NC_052664.1	32655567	32665611	+	6822	protein_coding	tudor domain-containing protein 7%2C transcript variant X9 && sp|Q6NU04|TDRD7_XENLA Tudor domain-containing protein 7 OS=Xenopus laevis OX=8355 GN=tdrd7 PE=2 SV=1 && PF00567:Tudor domain|PF12872:OST-HTH/LOTUS domain	-
105198684	LOC105198684	NC_052664.1	32665128	32671687	-	4375	protein_coding	jouberin && sp|Q8K3E5|AHI1_MOUSE Jouberin OS=Mus musculus OX=10090 GN=Ahi1 PE=1 SV=2 && -	-
105198690	LOC105198690	NC_052664.1	32672946	32678140	-	2546	protein_coding	dynein intermediate chain 2%2C axonemal%2C transcript variant X1 && sp|A2AC93|DNAI2_MOUSE Dynein axonemal intermediate chain 2 OS=Mus musculus OX=10090 GN=Dnai2 PE=1 SV=2 && -	-
105198689	LOC105198689	NC_052664.1	32678165	32680766	-	2228	protein_coding	uncharacterized LOC105198689%2C transcript variant X2 && - && -	-
105198688	LOC105198688	NC_052664.1	32681461	32686256	-	2188	protein_coding	protein disulfide-isomerase%2C transcript variant X1 && sp|P54399|PDI_DROME Protein disulfide-isomerase OS=Drosophila melanogaster OX=7227 GN=Pdi PE=2 SV=1 && PF00085:Thioredoxin|PF13848:Thioredoxin-like domain	-
105198686	LOC105198686	NC_052664.1	32686285	32689689	+	2880	protein_coding	methyltransferase-like protein 22%2C transcript variant X2 && sp|Q9BUU2|MET22_HUMAN Methyltransferase-like protein 22 OS=Homo sapiens OX=9606 GN=METTL22 PE=1 SV=2 && PF10294:Lysine methyltransferase	-
105198712	LOC105198712	NC_052664.1	32690127	32697597	-	4350	protein_coding	polycomb protein suz12-B%2C transcript variant X1 && sp|Q15022|SUZ12_HUMAN Polycomb protein SUZ12 OS=Homo sapiens OX=9606 GN=SUZ12 PE=1 SV=3 && PF09733:VEFS-Box of polycomb protein	-
105198713	LOC105198713	NC_052664.1	32699529	32706487	+	2278	protein_coding	regulator of nonsense transcripts 3A && sp|B0S733|REN3A_DANRE Regulator of nonsense transcripts 3A OS=Danio rerio OX=7955 GN=upf3a PE=1 SV=2 && PF03467:Smg-4/UPF3 family	-
105198691	LOC105198691	NC_052664.1	32707048	32709868	-	1722	protein_coding	phosphatidylinositol glycan anchor biosynthesis class U protein && sp|Q9H490|PIGU_HUMAN Phosphatidylinositol glycan anchor biosynthesis class U protein OS=Homo sapiens OX=9606 GN=PIGU PE=1 SV=3 && PF06728:GPI transamidase subunit PIG-U	-
105198693	LOC105198693	NC_052664.1	32710671	32711922	+	586	lncRNA	uncharacterized LOC105198693 && - && -	-
105198692	LOC105198692	NC_052664.1	32711887	32714492	-	1600	protein_coding	WD repeat domain phosphoinositide-interacting protein 4 && sp|Q7ZUX3|WIPI4_DANRE WD repeat domain phosphoinositide-interacting protein 4 OS=Danio rerio OX=7955 GN=wdr45 PE=2 SV=1 && -	-
105198694	LOC105198694	NC_052664.1	32714728	32716056	+	1180	protein_coding	splicing factor 3A subunit 2 && sp|Q6AXT8|SF3A2_RAT Splicing factor 3A subunit 2 OS=Rattus norvegicus OX=10116 GN=Sf3a2 PE=2 SV=1 && PF16835:Pre-mRNA-splicing factor SF3a complex subunit 2 (Prp11)|PF12874:Zinc-finger of C2H2 type	-
105194016	LOC105194016	NC_052664.1	32716043	32719037	-	671	protein_coding	60S ribosomal protein L27a && sp|P47830|RL27A_XENLA 60S ribosomal protein L27a OS=Xenopus laevis OX=8355 GN=rpl27a PE=2 SV=2 && PF00828:Ribosomal proteins 50S-L15, 50S-L18e, 60S-L27A	-
105198714	LOC105198714	NC_052664.1	32724139	32734640	-	5298	protein_coding	liprin-beta-2%2C transcript variant X1 && sp|Q8C8U0|LIPB1_MOUSE Liprin-beta-1 OS=Mus musculus OX=10090 GN=Ppfibp1 PE=1 SV=3 && PF07647:SAM domain (Sterile alpha motif)|PF00536:SAM domain (Sterile alpha motif)	SAM_1
105198696	LOC105198696	NC_052664.1	32734000	32741782	+	6222	protein_coding	zinc finger protein ztf-16%2C transcript variant X1 && - && -	-
105198699	LOC105198699	NC_052664.1	32747463	32768838	-	3052	protein_coding	AF4/FMR2 family member lilli%2C transcript variant X2 && - && -	-
105198701	LOC105198701	NC_052664.1	32825659	32828443	+	2695	protein_coding	fork head domain transcription factor slp1 && sp|P32031|SLP2_DROME Fork head domain transcription factor slp2 OS=Drosophila melanogaster OX=7227 GN=slp2 PE=2 SV=3 && PF00250:Forkhead domain	Fork_head
105194850	LOC105194850	NC_052664.1	32936406	32939996	+	2394	protein_coding	methyltransferase-like protein 7A && - && PF08241:Methyltransferase domain	Methyltransf_11
105194852	LOC105194852	NC_052664.1	32945960	32948017	+	1650	protein_coding	uncharacterized LOC105194852 && - && PF15311:Hydrolethalus syndrome protein 1 C-terminus	-
105194851	LOC105194851	NC_052664.1	32947631	32949310	-	1265	protein_coding	39S ribosomal protein L4%2C mitochondrial%2C transcript variant X1 && sp|Q32PI6|RM04_BOVIN 39S ribosomal protein L4, mitochondrial OS=Bos taurus OX=9913 GN=MRPL4 PE=1 SV=1 && PF00573:Ribosomal protein L4/L1 family	-
105194728	LOC105194728	NC_052664.1	32963553	32965325	+	1618	protein_coding	tRNA-specific adenosine deaminase 1%2C transcript variant X2 && sp|Q28FE8|ADAT1_XENTR tRNA-specific adenosine deaminase 1 OS=Xenopus tropicalis OX=8364 GN=adat1 PE=2 SV=1 && PF02137:Adenosine-deaminase (editase) domain	-
105194729	LOC105194729	NC_052664.1	32965197	32967359	-	1375	protein_coding	probable RNA 3'-terminal phosphate cyclase-like protein && sp|P56175|RCL1_DROME Probable RNA 3'-terminal phosphate cyclase-like protein OS=Drosophila melanogaster OX=7227 GN=Rtc1 PE=2 SV=3 && PF01137:RNA 3'-terminal phosphate cyclase|PF05189:RNA 3'-terminal phosphate cyclase (RTC), insert domain	-
105204175	LOC105204175	NC_052664.1	32967899	32975109	+	2663	protein_coding	pre-mRNA-splicing factor syf1 homolog && sp|A1Z9G2|SYF1_DROME Pre-mRNA-splicing factor syf1 homolog OS=Drosophila melanogaster OX=7227 GN=fand PE=1 SV=1 && -	-
105194725	LOC105194725	NC_052664.1	32975929	32979759	+	1532	protein_coding	26S proteasome regulatory subunit 6B && sp|P46507|PRS6B_MANSE 26S proteasome regulatory subunit 6B OS=Manduca sexta OX=7130 PE=2 SV=1 && PF17862:AAA+ lid domain|PF00004:ATPase family associated with various cellular activities (AAA)|PF16450:Proteasomal ATPase OB C-terminal domain	AAA
105194726	LOC105194726	NC_052664.1	32981056	32987096	+	1792	protein_coding	uncharacterized LOC105194726 && - && -	-
105198275	LOC105198275	NC_052664.1	32986802	33002082	-	4981	protein_coding	dnaJ homolog subfamily C member 5%2C transcript variant X1 && sp|O42196|DNJC5_XENLA DnaJ homolog subfamily C member 5 OS=Xenopus laevis OX=8355 GN=dnajc5 PE=2 SV=1 && PF00226:DnaJ domain	DnaJ
105207309	LOC105207309	NC_052664.1	33012160	33019364	-	3675	protein_coding	uncharacterized LOC105207309%2C transcript variant X4 && - && -	-
120357405	LOC120357405	NC_052664.1	33016166	33018483	+	1477	lncRNA	uncharacterized LOC120357405 && - && -	-
120356778	LOC120356778	NC_052665.1	34829	36212	-	816	protein_coding	bromodomain adjacent to zinc finger domain protein 2B-like && - && -	-
113005256	LOC113005256	NC_052665.1	35952	37038	-	597	protein_coding	uncharacterized LOC113005256 && - && -	-
113005255	LOC113005255	NC_052665.1	36824	40711	-	3132	protein_coding	uncharacterized LOC113005255%2C transcript variant X2 && - && -	-
113005842	LOC113005842	NC_052665.1	122912	129397	-	1969	protein_coding	uncharacterized LOC113005842 && sp|P08770|TRA1_MAIZE Putative AC transposase OS=Zea mays OX=4577 PE=2 SV=2 && -	-
105202757	LOC105202757	NC_052665.1	261193	263589	-	2155	protein_coding	phosphopantothenoylcysteine decarboxylase subunit VHS3-like && - && PF02992:Transposase family tnp2	Transposase_21
120356874	LOC120356874	NC_052665.1	263585	268181	+	1662	protein_coding	uncharacterized LOC120356874%2C transcript variant X1 && - && -	-
105198679	LOC105198679	NC_052665.1	419045	426084	+	4984	protein_coding	rab3 GTPase-activating protein non-catalytic subunit && sp|Q9VKB9|RBGPR_DROME Rab3 GTPase-activating protein regulatory subunit OS=Drosophila melanogaster OX=7227 GN=Rab3-GAP PE=1 SV=2 && PF14655:Rab3 GTPase-activating protein regulatory subunit N-terminus|PF14656:Rab3 GTPase-activating protein regulatory subunit C-terminus	-
105198671	LOC105198671	NC_052665.1	425990	429676	-	1720	protein_coding	acylphosphatase-2 && sp|P07033|ACYP2_BOVIN Acylphosphatase-2 OS=Bos taurus OX=9913 GN=ACYP2 PE=1 SV=2 && PF00708:Acylphosphatase	-
105198659	LOC105198659	NC_052665.1	430034	438096	-	4631	protein_coding	uncharacterized LOC105198659 && - && PF15993:Fuseless	-
105198645	LOC105198645	NC_052665.1	444832	448910	-	2805	protein_coding	START domain-containing protein 10 && sp|Q9JMD3|STA10_MOUSE START domain-containing protein 10 OS=Mus musculus OX=10090 GN=Stard10 PE=1 SV=1 && PF01852:START domain	START
105198639	LOC105198639	NC_052665.1	449114	450378	+	887	protein_coding	succinate dehydrogenase assembly factor 2%2C mitochondrial && sp|Q178L7|SDHF2_AEDAE Succinate dehydrogenase assembly factor 2, mitochondrial OS=Aedes aegypti OX=7159 GN=AAEL005866 PE=3 SV=1 && PF03937:Flavinator of succinate dehydrogenase	-
105198617	LOC105198617	NC_052665.1	450848	457382	-	4843	protein_coding	Bloom syndrome protein homolog%2C transcript variant X6 && sp|Q9VGI8|BLM_DROME Bloom syndrome protein homolog OS=Drosophila melanogaster OX=7227 GN=Blm PE=1 SV=1 && PF00270:DEAD/DEAH box helicase|PF09382:RQC domain|PF16124:RecQ zinc-binding|PF00570:HRDC domain|PF00271:Helicase conserved C-terminal domain	DEAD
105198536	LOC105198536	NC_052665.1	457681	461579	+	2664	protein_coding	ethanolamine kinase 1%2C transcript variant X2 && sp|Q9HBU6|EKI1_HUMAN Ethanolamine kinase 1 OS=Homo sapiens OX=9606 GN=ETNK1 PE=1 SV=1 && PF01633:Choline/ethanolamine kinase	Choline_kinase
105206008	LOC105206008	NC_052665.1	461807	466594	+	2100	protein_coding	uncharacterized LOC105206008%2C transcript variant X1 && - && PF15798:Proline-rich AKT1 substrate 1	-
105194859	LOC105194859	NC_052665.1	467686	470720	-	2168	protein_coding	eukaryotic translation initiation factor 3 subunit M && sp|Q17D30|EIF3M_AEDAE Eukaryotic translation initiation factor 3 subunit M OS=Aedes aegypti OX=7159 GN=AAEL004347 PE=3 SV=1 && PF18005:eIF3 subunit M, C-terminal helix|PF01399:PCI domain	-
105198516	LOC105198516	NC_052665.1	472202	483268	-	5258	protein_coding	dual oxidase 2 && sp|Q9VQH2|DUOX_DROME Dual oxidase OS=Drosophila melanogaster OX=7227 GN=Duox PE=1 SV=2 && PF03098:Animal haem peroxidase|PF08022:FAD-binding domain|PF08030:Ferric reductase NAD binding domain|PF13499:EF-hand domain pair|PF01794:Ferric reductase like transmembrane component	An_peroxidase
105198525	LOC105198525	NC_052665.1	483419	485364	+	1946	protein_coding	GPI mannosyltransferase 2 && sp|Q9V7W1|PIGV_DROME GPI mannosyltransferase 2 OS=Drosophila melanogaster OX=7227 GN=PIG-V PE=1 SV=1 && PF04188:Mannosyltransferase (PIG-V)	-
105198493	LOC105198493	NC_052665.1	485286	491241	-	4123	protein_coding	probable ATP-dependent RNA helicase DHX34%2C transcript variant X2 && sp|Q14147|DHX34_HUMAN Probable ATP-dependent RNA helicase DHX34 OS=Homo sapiens OX=9606 GN=DHX34 PE=1 SV=2 && PF04408:Helicase associated domain (HA2)|PF07717:Oligonucleotide/oligosaccharide-binding (OB)-fold|PF00270:DEAD/DEAH box helicase|PF00271:Helicase conserved C-terminal domain	HA2
105198488	LOC105198488	NC_052665.1	493358	497889	+	2398	protein_coding	uncharacterized LOC105198488%2C transcript variant X1 && sp|Q55EA1|ZNTD_DICDI Protein zntD OS=Dictyostelium discoideum OX=44689 GN=zntD PE=2 SV=1 && PF02535:ZIP Zinc transporter	-
105198448	LOC105198448	NC_052665.1	500028	600215	+	11590	protein_coding	calcium/calmodulin-dependent 3'%2C5'-cyclic nucleotide phosphodiesterase 1%2C transcript variant X6 && sp|B7YZV4|PDE1_DROME Calcium/calmodulin-dependent 3',5'-cyclic nucleotide phosphodiesterase 1 OS=Drosophila melanogaster OX=7227 GN=Pde1c PE=1 SV=1 && -	-
105198437	LOC105198437	NC_052665.1	562990	573654	-	2240	protein_coding	alpha-glucosidase && sp|Q17058|MAL1_APIME Alpha-glucosidase OS=Apis mellifera OX=7460 PE=1 SV=1 && PF00128:Alpha amylase, catalytic domain	-
105198395	LOC105198395	NC_052665.1	651172	655525	-	2817	protein_coding	ADP-ribosylation factor-like protein 6-interacting protein 4%2C transcript variant X1 && sp|Q5F4A9|AR6P4_CHICK ADP-ribosylation factor-like protein 6-interacting protein 4 OS=Gallus gallus OX=9031 GN=ARL6IP4 PE=2 SV=1 && PF10500:Nuclear RNA-splicing-associated protein	-
105198376	LOC105198376	NC_052665.1	660622	670061	+	2806	protein_coding	fructose-bisphosphate aldolase%2C transcript variant X1 && sp|P07764|ALF_DROME Fructose-bisphosphate aldolase OS=Drosophila melanogaster OX=7227 GN=Ald1 PE=1 SV=5 && PF00274:Fructose-bisphosphate aldolase class-I	-
105198368	LOC105198368	NC_052665.1	670213	672563	+	2107	protein_coding	structure-specific endonuclease subunit slx1%2C transcript variant X2 && sp|Q0IH86|SLX1_XENLA Structure-specific endonuclease subunit slx1 OS=Xenopus laevis OX=8355 GN=slx1a PE=2 SV=1 && PF01541:GIY-YIG catalytic domain	GIY-YIG
105198349	LOC105198349	NC_052665.1	679219	683875	+	2980	protein_coding	organic cation transporter protein%2C transcript variant X2 && sp|Q9VCA2|ORCT_DROME Organic cation transporter protein OS=Drosophila melanogaster OX=7227 GN=Orct PE=1 SV=1 && PF00083:Sugar (and other) transporter|PF07690:Major Facilitator Superfamily	MFS_1
105196664	LOC105196664	NC_052665.1	684967	687496	-	2161	protein_coding	mediator of RNA polymerase II transcription subunit 31 && sp|Q28FE2|MED31_XENTR Mediator of RNA polymerase II transcription subunit 31 OS=Xenopus tropicalis OX=8364 GN=med31 PE=2 SV=2 && PF05669:SOH1	-
105198331	LOC105198331	NC_052665.1	688680	691647	+	1491	protein_coding	alpha-tocopherol transfer protein-like%2C transcript variant X1 && - && PF00650:CRAL/TRIO domain	-
105198322	LOC105198322	NC_052665.1	691825	695651	+	2659	protein_coding	alpha-tocopherol transfer protein-like && - && PF00650:CRAL/TRIO domain	-
105206636	LOC105206636	NC_052665.1	696763	709947	+	3350	protein_coding	alpha-tocopherol transfer protein-like%2C transcript variant X1 && - && PF00650:CRAL/TRIO domain	-
105205159	LOC105205159	NC_052665.1	706393	709947	+	1605	protein_coding	alpha-tocopherol transfer protein-like%2C transcript variant X1 && - && PF00650:CRAL/TRIO domain	-
105198281	LOC105198281	NC_052665.1	774558	777688	+	1651	protein_coding	alpha-tocopherol transfer protein-like && - && PF00650:CRAL/TRIO domain	-
105198271	LOC105198271	NC_052665.1	778372	783612	+	2201	protein_coding	uncharacterized LOC105198271 && - && PF00379:Insect cuticle protein	Chitin_bind_4
105198261	LOC105198261	NC_052665.1	784260	785890	-	1443	protein_coding	synaptosomal-associated protein 29 && sp|Q5R5K4|SNP29_PONAB Synaptosomal-associated protein 29 OS=Pongo abelii OX=9601 GN=SNAP29 PE=2 SV=1 && PF12352:Snare region anchored in the vesicle membrane C-terminus	-
105198253	LOC105198253	NC_052665.1	790593	791896	+	923	protein_coding	TATA-box-binding protein && sp|O45211|TBP_BOMMO TATA-box-binding protein OS=Bombyx mori OX=7091 GN=Tbp PE=2 SV=1 && PF00352:Transcription factor TFIID (or TATA-binding protein, TBP)	-
105198243	LOC105198243	NC_052665.1	793409	796410	-	1003	protein_coding	uncharacterized LOC105198243%2C transcript variant X1 && - && PF05281:Neuroendocrine protein 7B2 precursor (Secretogranin V)	-
105198222	LOC105198222	NC_052665.1	833959	848843	-	4267	protein_coding	synaptotagmin 1%2C transcript variant X1 && sp|P21521|SY65_DROME Synaptotagmin 1 OS=Drosophila melanogaster OX=7227 GN=Syt1 PE=1 SV=3 && PF00168:C2 domain	C2
105198719	LOC105198719	NC_052665.1	857648	860587	+	1795	protein_coding	ribosomal RNA-processing protein 8 && sp|Q7K2B0|RRP8_DROME Ribosomal RNA-processing protein 8 OS=Drosophila melanogaster OX=7227 GN=CG7137 PE=1 SV=1 && PF05148:Hypothetical methyltransferase	-
105198711	LOC105198711	NC_052665.1	860821	865417	-	3295	protein_coding	helicase POLQ-like%2C transcript variant X3 && sp|Q8TDG4|HELQ_HUMAN Helicase POLQ-like OS=Homo sapiens OX=9606 GN=HELQ PE=1 SV=2 && PF14520:Helix-hairpin-helix domain|PF00270:DEAD/DEAH box helicase|PF00271:Helicase conserved C-terminal domain	DEAD
105198203	LOC105198203	NC_052665.1	865664	867492	+	1376	protein_coding	zinc finger protein 330 homolog && sp|Q9VAU9|ZN330_DROME Zinc finger protein 330 homolog OS=Drosophila melanogaster OX=7227 GN=Noa36 PE=2 SV=1 && PF06524:NOA36 protein	-
105198213	LOC105198213	NC_052665.1	867483	869509	-	942	protein_coding	signal peptidase complex subunit 3 && sp|Q9VCA9|SPCS3_DROME Signal peptidase complex subunit 3 OS=Drosophila melanogaster OX=7227 GN=Spase22-23 PE=2 SV=1 && PF04573:Signal peptidase subunit	-
105198178	LOC105198178	NC_052665.1	869641	871958	+	1186	protein_coding	ADP-ribosylation factor-like protein 1 && sp|P25160|ARL1_DROME ADP-ribosylation factor-like protein 1 OS=Drosophila melanogaster OX=7227 GN=Arl1 PE=2 SV=5 && PF00025:ADP-ribosylation factor family	Arf
105198186	LOC105198186	NC_052665.1	871151	877387	-	3757	protein_coding	DNA polymerase delta catalytic subunit && sp|P54358|DPOD1_DROME DNA polymerase delta catalytic subunit OS=Drosophila melanogaster OX=7227 GN=DNApol-delta PE=1 SV=2 && PF14260:C4-type zinc-finger of DNA polymerase delta|PF00136:DNA polymerase family B|PF03104:DNA polymerase family B, exonuclease domain	DNA_pol_B
120356919	LOC120356919	NC_052665.1	879116	880874	+	1238	pseudogene	- && sp|Q7PWB8|NARF_ANOGA Probable cytosolic Fe-S cluster assembly factor AGAP009023 OS=Anopheles gambiae OX=7165 GN=AGAP009023 PE=3 SV=3 && -	-
105196443	LOC105196443	NC_052665.1	939790	1420676	-	18782	protein_coding	teneurin-a%2C transcript variant X7 && sp|Q9VYN8|TENA_DROME Teneurin-a OS=Drosophila melanogaster OX=7227 GN=Ten-a PE=1 SV=2 && PF15636:GHH signature containing HNH/Endo VII superfamily nuclease toxin	-
105196447	LOC105196447	NC_052665.1	1555376	1742887	+	4848	protein_coding	transcription factor Sox-6%2C transcript variant X4 && sp|B1H349|SOX6_XENTR Transcription factor Sox-6 OS=Xenopus tropicalis OX=8364 GN=sox6 PE=2 SV=1 && PF00505:HMG (high mobility group) box	HMG_box
105196448	LOC105196448	NC_052665.1	1748528	1752074	-	2537	protein_coding	DNA-directed RNA polymerase III subunit RPC3%2C transcript variant X1 && sp|Q2TBL4|RPC3_BOVIN DNA-directed RNA polymerase III subunit RPC3 OS=Bos taurus OX=9913 GN=POLR3C PE=2 SV=1 && PF08221:RNA polymerase III subunit RPC82 helix-turn-helix domain|PF05645:RNA polymerase III subunit RPC82	RNA_pol_Rpc82
105196450	LOC105196450	NC_052665.1	1752707	1797123	+	5935	protein_coding	N-alpha-acetyltransferase 15%2C NatA auxiliary subunit && sp|Q9BXJ9|NAA15_HUMAN N-alpha-acetyltransferase 15, NatA auxiliary subunit OS=Homo sapiens OX=9606 GN=NAA15 PE=1 SV=1 && PF12569:NMDA receptor-regulated protein 1	-
105196449	LOC105196449	NC_052665.1	1756102	1772370	-	5204	protein_coding	adhesive plaque matrix protein%2C transcript variant X2 && - && -	-
105205936	LOC105205936	NC_052665.1	1797363	1799195	-	740	protein_coding	deoxycytidylate deaminase && sp|Q5RC69|DCTD_PONAB Deoxycytidylate deaminase OS=Pongo abelii OX=9601 GN=DCTD PE=2 SV=1 && PF00383:Cytidine and deoxycytidylate deaminase zinc-binding region	-
105206016	LOC105206016	NC_052665.1	1800261	1801414	-	796	protein_coding	deoxycytidylate deaminase%2C transcript variant X1 && sp|Q5RC69|DCTD_PONAB Deoxycytidylate deaminase OS=Pongo abelii OX=9601 GN=DCTD PE=2 SV=1 && PF00383:Cytidine and deoxycytidylate deaminase zinc-binding region	-
105196476	LOC105196476	NC_052665.1	1802177	1817911	-	2319	protein_coding	deoxycytidylate deaminase%2C transcript variant X5 && sp|Q8K2D6|DCTD_MOUSE Deoxycytidylate deaminase OS=Mus musculus OX=10090 GN=Dctd PE=2 SV=1 && PF00383:Cytidine and deoxycytidylate deaminase zinc-binding region	-
105196452	LOC105196452	NC_052665.1	1824468	1862898	+	5049	protein_coding	growth arrest-specific protein 2%2C transcript variant X2 && sp|P11862|GAS2_MOUSE Growth arrest-specific protein 2 OS=Mus musculus OX=10090 GN=Gas2 PE=1 SV=1 && PF02187:Growth-Arrest-Specific Protein 2 Domain|PF00307:Calponin homology (CH) domain	CH
105196453	LOC105196453	NC_052665.1	1863305	1866047	-	1574	protein_coding	septin-2 && sp|P54359|SEPT2_DROME Septin-2 OS=Drosophila melanogaster OX=7227 GN=Sep2 PE=2 SV=2 && PF00735:Septin	GTP_CDC
113003908	LOC113003908	NC_052665.1	1867584	1993397	+	2108	protein_coding	neurobeachin && sp|Q9W4E2|NBEA_DROME Neurobeachin OS=Drosophila melanogaster OX=7227 GN=rg PE=1 SV=4 && -	-
105196478	LOC105196478	NC_052665.1	2003722	2237113	+	17842	protein_coding	neurobeachin%2C transcript variant X2 && sp|Q9W4E2|NBEA_DROME Neurobeachin OS=Drosophila melanogaster OX=7227 GN=rg PE=1 SV=4 && PF02138:Beige/BEACH domain|PF14844:PH domain associated with Beige/BEACH|PF06469:Domain of Unknown Function (DUF1088)|PF15787:Domain of unknown function (DUF4704)	Beach
105196458	LOC105196458	NC_052665.1	2058787	2061464	-	1508	protein_coding	nucleolar protein 12 && - && PF02944:BESS motif|PF10545:Alcohol dehydrogenase transcription factor Myb/SANT-like	BESS
105196457	LOC105196457	NC_052665.1	2193211	2195986	-	2776	protein_coding	protein mab-21 && sp|Q0IES8|MAB21_AEDAE Protein mab-21 OS=Aedes aegypti OX=7159 GN=mab-21 PE=3 SV=1 && PF03281:Mab-21 protein	-
105196456	LOC105196456	NC_052665.1	2199224	2201150	-	1926	protein_coding	protein mab-21 && sp|Q9Y106|MB21L_DROME Protein mab-21-like OS=Drosophila melanogaster OX=7227 GN=CG4766 PE=1 SV=1 && PF03281:Mab-21 protein	-
105196460	LOC105196460	NC_052665.1	2237715	2273231	-	4129	protein_coding	synaptotagmin-10 && sp|Q9R0N4|SYT10_MOUSE Synaptotagmin-10 OS=Mus musculus OX=10090 GN=Syt10 PE=1 SV=1 && PF00168:C2 domain	C2
105196461	LOC105196461	NC_052665.1	2278258	2310037	-	4685	protein_coding	myb-like protein D%2C transcript variant X4 && sp|Q9W4S1|GRCR2_DROME Glutaredoxin domain-containing cysteine-rich protein CG12206 OS=Drosophila melanogaster OX=7227 GN=CG12206 PE=2 SV=2 && PF00462:Glutaredoxin	-
105196463	LOC105196463	NC_052665.1	2315189	2327632	-	2275	protein_coding	guanylate cyclase soluble subunit beta-1%2C transcript variant X1 && sp|P16068|GCYB1_BOVIN Guanylate cyclase soluble subunit beta-1 OS=Bos taurus OX=9913 GN=GUCY1B1 PE=1 SV=1 && PF07700:Haem-NO-binding|PF00211:Adenylate and Guanylate cyclase catalytic domain|PF07701:Heme NO binding associated	Guanylate_cyc
105196464	LOC105196464	NC_052665.1	2343264	2368500	+	3262	protein_coding	head-specific guanylate cyclase%2C transcript variant X1 && sp|Q07093|GCYH_DROME Head-specific guanylate cyclase OS=Drosophila melanogaster OX=7227 GN=Gycalpha99B PE=2 SV=2 && PF07700:Haem-NO-binding|PF07701:Heme NO binding associated|PF00211:Adenylate and Guanylate cyclase catalytic domain	Guanylate_cyc
105196465	LOC105196465	NC_052665.1	2411498	2652884	+	12562	protein_coding	slit homolog 3 protein && - && -	-
105196467	LOC105196467	NC_052665.1	2653660	2669207	-	2950	protein_coding	LARGE xylosyl- and glucuronyltransferase 2%2C transcript variant X2 && sp|Q66PG4|LARG2_CHICK LARGE xylosyl- and glucuronyltransferase 2 OS=Gallus gallus OX=9031 GN=LARGE2 PE=2 SV=1 && PF01501:Glycosyl transferase family 8|PF13896:Glycosyl-transferase for dystroglycan	Glyco_transf_8
105196469	LOC105196469	NC_052665.1	2670832	2685378	-	5665	protein_coding	protein mesh%2C transcript variant X1 && sp|H9JIQ1|MESH_BOMMO Protein mesh OS=Bombyx mori OX=7091 PE=1 SV=1 && PF00094:von Willebrand factor type D domain|PF06119:Nidogen-like|PF03782:AMOP domain	VWD
105196470	LOC105196470	NC_052665.1	2685597	2697670	-	3123	protein_coding	CCR4-NOT transcription complex subunit 7%2C transcript variant X5 && sp|Q5ZJV9|CNOT7_CHICK CCR4-NOT transcription complex subunit 7 OS=Gallus gallus OX=9031 GN=CNOT7 PE=2 SV=1 && PF04857:CAF1 family ribonuclease	CAF1
105196471	LOC105196471	NC_052665.1	2693521	2694280	-	553	protein_coding	PI-actitoxin-Afv2a && sp|D8KY58|VKT_BOMTE Kunitz-type serine protease inhibitor Bt-KTI OS=Bombus terrestris OX=30195 PE=2 SV=1 && -	-
105196472	LOC105196472	NC_052665.1	2909535	3317865	+	15797	protein_coding	fat-like cadherin-related tumor suppressor homolog%2C transcript variant X2 && sp|Q9VW71|FAT2_DROME Fat-like cadherin-related tumor suppressor homolog OS=Drosophila melanogaster OX=7227 GN=kug PE=2 SV=3 && -	-
105198991	LOC105198991	NC_052665.1	3388478	3398078	+	3420	protein_coding	far upstream element-binding protein 1%2C transcript variant X1 && sp|Q91WJ8|FUBP1_MOUSE Far upstream element-binding protein 1 OS=Mus musculus OX=10090 GN=Fubp1 PE=1 SV=1 && PF00013:KH domain|PF09005:Domain of unknown function (DUF1897)	KH_1
105205605	LOC105205605	NC_052665.1	3398335	3401906	-	1695	protein_coding	GMP reductase 1 && sp|Q9DCZ1|GMPR1_MOUSE GMP reductase 1 OS=Mus musculus OX=10090 GN=Gmpr PE=1 SV=1 && PF00478:IMP dehydrogenase / GMP reductase domain	-
105194070	LOC105194070	NC_052665.1	3404730	3408245	-	2233	protein_coding	FK506-binding protein 59%2C transcript variant X2 && sp|Q9VL78|FKB59_DROME FK506-binding protein 59 OS=Drosophila melanogaster OX=7227 GN=Fkbp59 PE=1 SV=1 && PF00254:FKBP-type peptidyl-prolyl cis-trans isomerase	FKBP_C
105198992	LOC105198992	NC_052665.1	3409582	3415103	+	4826	protein_coding	uncharacterized LOC105198992 && - && PF07776:Zinc-finger associated domain (zf-AD)	zf-AD
105198993	LOC105198993	NC_052665.1	3415531	3474475	-	3627	protein_coding	protein kinase C and casein kinase substrate in neurons protein 2%2C transcript variant X1 && sp|Q9DDA9|PACN2_XENLA Protein kinase C and casein kinase substrate in neurons protein 2 OS=Xenopus laevis OX=8355 GN=pacsin2 PE=2 SV=1 && PF00018:SH3 domain|PF00611:Fes/CIP4, and EFC/F-BAR homology domain	SH3_1
105198994	LOC105198994	NC_052665.1	3475322	3481702	+	5353	protein_coding	RING finger protein 121%2C transcript variant X1 && sp|Q6P360|RN121_XENTR RING finger protein 121 OS=Xenopus tropicalis OX=8364 GN=rnf121 PE=2 SV=1 && PF13639:Ring finger domain	-
105198996	LOC105198996	NC_052665.1	3482630	4018142	-	20327	protein_coding	teneurin-m%2C transcript variant X15 && sp|O61307|TENM_DROME Teneurin-m OS=Drosophila melanogaster OX=7227 GN=Ten-m PE=1 SV=2 && PF15636:GHH signature containing HNH/Endo VII superfamily nuclease toxin	-
105198997	LOC105198997	NC_052665.1	3710163	3908065	+	3412	protein_coding	sialin%2C transcript variant X1 && sp|Q9NRA2|S17A5_HUMAN Sialin OS=Homo sapiens OX=9606 GN=SLC17A5 PE=1 SV=2 && PF07690:Major Facilitator Superfamily	MFS_1
105198998	LOC105198998	NC_052665.1	4074423	4074929	-	434	protein_coding	hypothetical protein && - && -	-
105198999	LOC105198999	NC_052665.1	4183034	4190414	-	5544	protein_coding	uncharacterized LOC105198999 && - && PF01757:Acyltransferase family	-
105199000	LOC105199000	NC_052665.1	4195350	4200662	+	2146	protein_coding	probable cytochrome P450 6a13 && sp|Q964R0|CP6K1_BLAGE Cytochrome P450 6k1 OS=Blattella germanica OX=6973 GN=CYP6K1 PE=2 SV=1 && PF00067:Cytochrome P450	p450
105199002	LOC105199002	NC_052665.1	4202154	4215888	+	7452	protein_coding	phosphatidylinositol 4-phosphate 3-kinase C2 domain-containing subunit beta%2C transcript variant X1 && sp|O00750|P3C2B_HUMAN Phosphatidylinositol 4-phosphate 3-kinase C2 domain-containing subunit beta OS=Homo sapiens OX=9606 GN=PIK3C2B PE=1 SV=2 && PF00168:C2 domain|PF00787:PX domain|PF00794:PI3-kinase family, ras-binding domain|PF00613:Phosphoinositide 3-kinase family, accessory domain (PIK dom…	PI3_PI4_kinase
105199001	LOC105199001	NC_052665.1	4211271	4213204	-	1608	protein_coding	uncharacterized LOC105199001%2C transcript variant X1 && sp|O00443|P3C2A_HUMAN Phosphatidylinositol 4-phosphate 3-kinase C2 domain-containing subunit alpha OS=Homo sapiens OX=9606 GN=PIK3C2A PE=1 SV=2 && -	-
105206537	LOC105206537	NC_052665.1	4265487	4271649	+	2747	protein_coding	proclotting enzyme%2C transcript variant X1 && sp|B5U2W0|VSP_BOMIG Venom serine protease Bi-VSP OS=Bombus ignitus OX=130704 PE=1 SV=1 && PF00089:Trypsin|PF16030:Serine protease gd N-terminus	Trypsin
105201562	LOC105201562	NC_052665.1	4281119	4286223	+	2593	protein_coding	serine protease gd && sp|O62589|GD_DROME Serine protease gd OS=Drosophila melanogaster OX=7227 GN=gd PE=1 SV=2 && PF16030:Serine protease gd N-terminus|PF00089:Trypsin	Trypsin
105199128	LOC105199128	NC_052665.1	4304470	4440608	-	14808	protein_coding	uncharacterized LOC105199128 && sp|Q9JJZ8|CNGA3_MOUSE Cyclic nucleotide-gated cation channel alpha-3 OS=Mus musculus OX=10090 GN=Cnga3 PE=1 SV=2 && PF00520:Ion transport protein|PF00027:Cyclic nucleotide-binding domain|PF12738:twin BRCT domain|PF00533:BRCA1 C Terminus (BRCT) domain|PF16770:Regulator of Ty1 transposition protein 107 BRCT domain	Ion_trans
105199006	LOC105199006	NC_052665.1	4449354	4453277	+	2644	protein_coding	vacuolar protein sorting-associated protein 33A && sp|Q63615|VP33A_RAT Vacuolar protein sorting-associated protein 33A OS=Rattus norvegicus OX=10116 GN=Vps33a PE=1 SV=1 && PF00995:Sec1 family	Sec1
105199007	LOC105199007	NC_052665.1	4453654	4464901	+	7218	protein_coding	serine/threonine-protein kinase Tao%2C transcript variant X1 && sp|Q0KHQ5|TAO_DROME Serine/threonine-protein kinase Tao OS=Drosophila melanogaster OX=7227 GN=Tao PE=1 SV=1 && PF00069:Protein kinase domain	Pkinase
105199009	LOC105199009	NC_052665.1	4466330	4468585	-	1540	protein_coding	protein NipSnap && sp|Q9VXK0|NIPSN_DROME Protein NipSnap OS=Drosophila melanogaster OX=7227 GN=Nipsnap PE=2 SV=2 && PF07978:NIPSNAP	-
105199129	LOC105199129	NC_052665.1	4469328	4495632	+	6497	protein_coding	alpha%2Calpha-trehalose-phosphate synthase [UDP-forming]%2C transcript variant X1 && sp|G4RK44|TPSP_THETK Bifunctional trehalose-6-phosphate synthase/phosphatase OS=Thermoproteus tenax (strain ATCC 35583 / DSM 2078 / JCM 9277 / NBRC 100435 / Kra 1) OX=768679 GN=tpsp PE=1 SV=1 && PF02358:Trehalose-phosphatase|PF00982:Glycosyltransferase family 20	-
105199011	LOC105199011	NC_052665.1	4555595	4564934	+	4068	protein_coding	zinc finger RNA-binding protein%2C transcript variant X1 && sp|Q9UPR6|ZFR2_HUMAN Zinc finger RNA-binding protein 2 OS=Homo sapiens OX=9606 GN=ZFR2 PE=2 SV=3 && PF07528:DZF domain|PF12874:Zinc-finger of C2H2 type	-
120356901	LOC120356901	NC_052665.1	4565091	4567895	+	876	protein_coding	uncharacterized LOC120356901 && - && -	-
105199012	LOC105199012	NC_052665.1	4567377	4571973	+	2835	protein_coding	polyubiquitin-A && sp|P0CG71|UBIQ1_CAEEL Polyubiquitin-A OS=Caenorhabditis elegans OX=6239 GN=ubq-1 PE=3 SV=1 && PF00240:Ubiquitin family	ubiquitin
105199016	LOC105199016	NC_052665.1	4660401	4665478	+	3359	protein_coding	transmembrane protein 53 && sp|Q6P2H8|TMM53_HUMAN Transmembrane protein 53 OS=Homo sapiens OX=9606 GN=TMEM53 PE=2 SV=1 && PF05705:Eukaryotic protein of unknown function (DUF829)	-
105199017	LOC105199017	NC_052665.1	4669988	4673061	-	2197	protein_coding	sodium-dependent phosphate transport protein 1%2C chloroplastic && sp|Q9NRA2|S17A5_HUMAN Sialin OS=Homo sapiens OX=9606 GN=SLC17A5 PE=1 SV=2 && PF07690:Major Facilitator Superfamily	MFS_1
105199134	LOC105199134	NC_052665.1	4695486	4698788	+	1222	protein_coding	endocuticle structural glycoprotein SgAbd-5 && sp|P45589|CU12_HYACE Flexible cuticle protein 12 OS=Hyalophora cecropia OX=7123 GN=CP12 PE=2 SV=1 && PF00379:Insect cuticle protein	Chitin_bind_4
105199020	LOC105199020	NC_052665.1	4699454	4706666	-	4437	protein_coding	anillin%2C transcript variant X3 && sp|Q9V4P1|ANLN_DROME Anillin OS=Drosophila melanogaster OX=7227 GN=scra PE=1 SV=3 && PF16018:Anillin N-terminus|PF00169:PH domain|PF08174:Cell division protein anillin	PH
105199021	LOC105199021	NC_052665.1	4708160	4711833	+	3137	pseudogene	- && sp|Q9CZP5|BCS1_MOUSE Mitochondrial chaperone BCS1 OS=Mus musculus OX=10090 GN=Bcs1l PE=1 SV=1 && -	-
105199022	LOC105199022	NC_052665.1	4712424	4714568	-	1720	protein_coding	serine/threonine-protein phosphatase 2A regulatory subunit B'' subunit gamma%2C transcript variant X1 && sp|Q803V3|P2R3C_DANRE Serine/threonine-protein phosphatase 2A regulatory subunit B'' subunit gamma OS=Danio rerio OX=7955 GN=ppp2r3c PE=2 SV=1 && -	-
105199023	LOC105199023	NC_052665.1	4715021	4717399	+	2379	protein_coding	ER degradation-enhancing alpha-mannosidase-like protein 2 && sp|Q9BV94|EDEM2_HUMAN ER degradation-enhancing alpha-mannosidase-like protein 2 OS=Homo sapiens OX=9606 GN=EDEM2 PE=1 SV=2 && PF01532:Glycosyl hydrolase family 47	-
105199024	LOC105199024	NC_052665.1	4717997	4722677	+	3710	protein_coding	CXXC-type zinc finger protein 1 && sp|Q9W352|CXXC1_DROME CXXC-type zinc finger protein 1 OS=Drosophila melanogaster OX=7227 GN=Cfp1 PE=1 SV=1 && -	-
105199027	LOC105199027	NC_052665.1	4722159	4751021	-	12400	protein_coding	probable serine/threonine-protein kinase DDB_G0282963%2C transcript variant X5 && - && -	-
105199026	LOC105199026	NC_052665.1	4746360	4749470	+	1795	protein_coding	CDP-diacylglycerol--inositol 3-phosphatidyltransferase && sp|Q8SX37|CDIPT_DROME CDP-diacylglycerol--inositol 3-phosphatidyltransferase OS=Drosophila melanogaster OX=7227 GN=Pis PE=1 SV=1 && PF01066:CDP-alcohol phosphatidyltransferase	CDP-OH_P_transf
105199025	LOC105199025	NC_052665.1	4749466	4753775	-	3479	protein_coding	leucine-rich repeat-containing protein 47 && sp|Q505F5|LRC47_MOUSE Leucine-rich repeat-containing protein 47 OS=Mus musculus OX=10090 GN=Lrrc47 PE=1 SV=1 && -	-
105199031	LOC105199031	NC_052665.1	4794487	4802817	-	3086	protein_coding	endoglucanase E-4%2C transcript variant X2 && sp|P26221|GUN4_THEFU Endoglucanase E-4 OS=Thermobifida fusca OX=2021 GN=celD PE=1 SV=2 && PF00759:Glycosyl hydrolase family 9	-
105199032	LOC105199032	NC_052665.1	4805774	4851134	-	3178	protein_coding	alpha-tocopherol transfer protein-like%2C transcript variant X1 && sp|Q9D3D0|TTPAL_MOUSE Alpha-tocopherol transfer protein-like OS=Mus musculus OX=10090 GN=Ttpal PE=1 SV=3 && PF00650:CRAL/TRIO domain	-
105199034	LOC105199034	NC_052665.1	4851182	4856208	+	3147	protein_coding	RING finger and transmembrane domain-containing protein 2%2C transcript variant X2 && sp|Q96EX2|RNFT2_HUMAN RING finger and transmembrane domain-containing protein 2 OS=Homo sapiens OX=9606 GN=RNFT2 PE=2 SV=2 && PF13920:Zinc finger, C3HC4 type (RING finger)	-
105199140	LOC105199140	NC_052665.1	4856590	4860373	-	3148	protein_coding	uncharacterized LOC105199140%2C transcript variant X1 && sp|Q9VDR1|MED25_DROME Mediator of RNA polymerase II transcription subunit 25 OS=Drosophila melanogaster OX=7227 GN=MED25 PE=2 SV=1 && PF11232:Mediator complex subunit 25 PTOV activation and synapsin 2	-
105199038	LOC105199038	NC_052665.1	4861093	4866201	-	3039	protein_coding	mediator of RNA polymerase II transcription subunit 25%2C transcript variant X2 && sp|Q9VDR1|MED25_DROME Mediator of RNA polymerase II transcription subunit 25 OS=Drosophila melanogaster OX=7227 GN=MED25 PE=2 SV=1 && PF11265:Mediator complex subunit 25 von Willebrand factor type A|PF11232:Mediator complex subunit 25 PTOV activation and synapsin 2	-
105195510	LOC105195510	NC_052665.1	4866620	4868800	+	1215	protein_coding	caltractin%2C transcript variant X1 && sp|P53441|CATR_NAEGR Caltractin OS=Naegleria gruberi OX=5762 GN=CTN PE=2 SV=1 && PF13499:EF-hand domain pair	-
105199141	LOC105199141	NC_052665.1	4868986	4872154	-	1296	protein_coding	exosome complex component RRP43%2C transcript variant X2 && sp|Q96B26|EXOS8_HUMAN Exosome complex component RRP43 OS=Homo sapiens OX=9606 GN=EXOSC8 PE=1 SV=1 && PF03725:3' exoribonuclease family, domain 2|PF01138:3' exoribonuclease family, domain 1	RNase_PH
105199039	LOC105199039	NC_052665.1	4870865	4872754	+	1890	protein_coding	serine/threonine-protein kinase PAK 1 && sp|Q29502|PAK2_RABIT Serine/threonine-protein kinase PAK 2 OS=Oryctolagus cuniculus OX=9986 GN=PAK2 PE=1 SV=1 && PF00069:Protein kinase domain|PF00786:P21-Rho-binding domain	Pkinase
105199040	LOC105199040	NC_052665.1	4874648	4878541	-	2666	protein_coding	dihydrolipoyllysine-residue acetyltransferase component of pyruvate dehydrogenase complex && sp|Q8BMF4|ODP2_MOUSE Dihydrolipoyllysine-residue acetyltransferase component of pyruvate dehydrogenase complex, mitochondrial OS=Mus musculus OX=10090 GN=Dlat PE=1 SV=2 && PF02817:e3 binding domain|PF00198:2-oxoacid dehydrogenases acyltransferase (catalytic domain)|PF00364:Biotin-requiring enzyme	Biotin_lipoyl
105199142	LOC105199142	NC_052665.1	4880102	5048640	-	20846	protein_coding	uncharacterized LOC105199142%2C transcript variant X18 && sp|B6RSP1|PKHA7_DANRE Pleckstrin homology domain-containing family A member 7 OS=Danio rerio OX=7955 GN=plekha7 PE=2 SV=2 && PF00169:PH domain	PH
105199042	LOC105199042	NC_052665.1	5049723	5053024	+	2974	protein_coding	nischarin && sp|Q9Y2I1|NISCH_HUMAN Nischarin OS=Homo sapiens OX=9606 GN=NISCH PE=1 SV=3 && PF00787:PX domain|PF13855:Leucine rich repeat	PX
105199144	LOC105199144	NC_052665.1	5052725	5075346	-	1761	protein_coding	alpha-crystallin A chain%2C transcript variant X3 && sp|Q00649|HSPB1_CHICK Heat shock protein beta-1 OS=Gallus gallus OX=9031 GN=HSPB1 PE=2 SV=1 && PF00011:Hsp20/alpha crystallin family	-
105199043	LOC105199043	NC_052665.1	5080527	5083268	+	1113	protein_coding	thyroid transcription factor 1-associated protein 26 homolog%2C transcript variant X1 && - && PF08524:rRNA processing	-
105199044	LOC105199044	NC_052665.1	5083919	5090997	+	5078	protein_coding	AP-2 complex subunit alpha%2C transcript variant X1 && sp|Q7QG73|AP2A_ANOGA AP-2 complex subunit alpha OS=Anopheles gambiae OX=7165 GN=alpha-Adaptin PE=3 SV=4 && PF01602:Adaptin N terminal region|PF02296:Alpha adaptin AP2, C-terminal domain|PF02883:Adaptin C-terminal domain	-
105199048	LOC105199048	NC_052665.1	5093224	5107769	-	5718	protein_coding	tumor necrosis factor receptor superfamily member 3 && - && PF00020:TNFR/NGFR cysteine-rich region	-
105199045	LOC105199045	NC_052665.1	5121530	5126339	+	2606	protein_coding	protein ABHD18%2C transcript variant X1 && sp|Q8C1A9|ABD18_MOUSE Protein ABHD18 OS=Mus musculus OX=10090 GN=Abhd18 PE=2 SV=1 && PF09752:Abhydrolase domain containing 18	-
105199049	LOC105199049	NC_052665.1	5129073	5150098	+	7397	protein_coding	la-related protein 1B && sp|Q9VAW5|LARP_DROME La-related protein 1 OS=Drosophila melanogaster OX=7227 GN=larp PE=1 SV=5 && PF05383:La domain	-
105199050	LOC105199050	NC_052665.1	5153433	5156087	+	1607	protein_coding	cell cycle checkpoint protein RAD17 && sp|Q9XT62|RAD17_CHLAE Cell cycle checkpoint protein RAD17 OS=Chlorocebus aethiops OX=9534 GN=RAD17 PE=1 SV=1 && PF03215:Rad17 P-loop domain	-
105199051	LOC105199051	NC_052665.1	5156475	5161044	+	2990	protein_coding	ribosomal RNA processing protein 1 homolog && sp|Q9VJZ7|RRP1L_DROME Ribosomal RNA processing protein 1 homolog OS=Drosophila melanogaster OX=7227 GN=Nnp-1 PE=1 SV=1 && PF05997:Nucleolar protein,Nop52	-
105199052	LOC105199052	NC_052665.1	5162762	5165187	-	1773	protein_coding	lysocardiolipin acyltransferase 1%2C transcript variant X4 && sp|Q6NYV8|LCLT1_DANRE Lysocardiolipin acyltransferase 1 OS=Danio rerio OX=7955 GN=lclat1 PE=1 SV=1 && PF16076:Acyltransferase C-terminus|PF01553:Acyltransferase	Acyltransferase
105199053	LOC105199053	NC_052665.1	5165680	5169069	-	2136	protein_coding	regulator of microtubule dynamics protein 1 && sp|Q5EAU9|RMD3_XENLA Regulator of microtubule dynamics protein 3 OS=Xenopus laevis OX=8355 GN=rmdn3 PE=2 SV=1 && -	-
105199054	LOC105199054	NC_052665.1	5169863	5171983	-	1686	protein_coding	charged multivesicular body protein 2a%2C transcript variant X2 && sp|Q6DFS6|CHM2A_XENTR Charged multivesicular body protein 2a OS=Xenopus tropicalis OX=8364 GN=chmp2a PE=2 SV=1 && PF03357:Snf7	ESCRT-III
105199055	LOC105199055	NC_052665.1	5172267	5175449	-	2181	protein_coding	tubulin-specific chaperone C && sp|Q5R5J7|TBCC_PONAB Tubulin-specific chaperone C OS=Pongo abelii OX=9601 GN=TBCC PE=2 SV=1 && -	-
105199056	LOC105199056	NC_052665.1	5177758	5186625	+	3388	protein_coding	maltase A2%2C transcript variant X1 && sp|P14899|AMY3_DICT6 Alpha-amylase 3 OS=Dictyoglomus thermophilum (strain ATCC 35947 / DSM 3960 / H-6-12) OX=309799 GN=amyC PE=3 SV=2 && PF00128:Alpha amylase, catalytic domain	-
105199146	LOC105199146	NC_052665.1	5188217	5197617	-	5492	protein_coding	probable multidrug resistance-associated protein lethal(2)03659%2C transcript variant X1 && sp|P91660|L259_DROME Probable multidrug resistance-associated protein lethal(2)03659 OS=Drosophila melanogaster OX=7227 GN=l(2)03659 PE=2 SV=4 && PF00005:ABC transporter|PF00664:ABC transporter transmembrane region	ABC_tran
105199059	LOC105199059	NC_052665.1	5202449	5224539	-	6041	protein_coding	probable multidrug resistance-associated protein lethal(2)03659%2C transcript variant X2 && sp|P91660|L259_DROME Probable multidrug resistance-associated protein lethal(2)03659 OS=Drosophila melanogaster OX=7227 GN=l(2)03659 PE=2 SV=4 && PF00005:ABC transporter|PF00664:ABC transporter transmembrane region	ABC_tran
105199148	LOC105199148	NC_052665.1	5214419	5222553	+	3150	protein_coding	uncharacterized LOC105199148 && - && PF02949:7tm Odorant receptor	-
105199061	LOC105199061	NC_052665.1	5224825	5260774	-	6417	protein_coding	protein expanded%2C transcript variant X1 && sp|Q07436|EXPA_DROME Protein expanded OS=Drosophila melanogaster OX=7227 GN=ex PE=1 SV=3 && PF00373:FERM central domain|PF09380:FERM C-terminal PH-like domain	Band_41
105199062	LOC105199062	NC_052665.1	5262323	5265345	+	1986	protein_coding	ubiquitin carboxyl-terminal hydrolase 46 && sp|F1M625|UBP46_RAT Ubiquitin carboxyl-terminal hydrolase 46 OS=Rattus norvegicus OX=10116 GN=Usp46 PE=1 SV=2 && PF00443:Ubiquitin carboxyl-terminal hydrolase	UCH
105199063	LOC105199063	NC_052665.1	5265628	5266895	-	749	protein_coding	60S ribosomal protein L21%2C transcript variant X1 && sp|P46778|RL21_HUMAN 60S ribosomal protein L21 OS=Homo sapiens OX=9606 GN=RPL21 PE=1 SV=2 && PF01157:Ribosomal protein L21e	-
105199064	LOC105199064	NC_052665.1	5267206	5268891	+	1515	protein_coding	uncharacterized LOC105199064 && - && PF00589:Phage integrase family	Phage_integrase
105199149	LOC105199149	NC_052665.1	5269312	5274977	-	4302	protein_coding	sterol regulatory element-binding protein 2%2C transcript variant X3 && sp|Q9WTN3|SRBP1_MOUSE Sterol regulatory element-binding protein 1 OS=Mus musculus OX=10090 GN=Srebf1 PE=1 SV=4 && PF00010:Helix-loop-helix DNA-binding domain	HLH
105199066	LOC105199066	NC_052665.1	5279577	5283385	-	2868	protein_coding	uncharacterized protein KIAA1841 homolog && sp|Q08AX9|K1841_XENLA Uncharacterized protein KIAA1841 homolog OS=Xenopus laevis OX=8355 PE=2 SV=1 && PF11822:Domain of unknown function (DUF3342)	-
105199065	LOC105199065	NC_052665.1	5283468	5285374	+	1424	protein_coding	deoxyhypusine hydroxylase && sp|Q297S2|DOHH_DROPS Deoxyhypusine hydroxylase OS=Drosophila pseudoobscura pseudoobscura OX=46245 GN=nero PE=3 SV=1 && PF13646:HEAT repeats	-
105199069	LOC105199069	NC_052665.1	5286809	5316228	+	7970	protein_coding	uncharacterized LOC105199069%2C transcript variant X1 && - && PF12348:CLASP N terminal	-
105199151	LOC105199151	NC_052665.1	5315816	5324094	+	3820	protein_coding	uncharacterized LOC105199151 && - && -	-
105199072	LOC105199072	NC_052665.1	5331198	5337278	+	2733	protein_coding	protein inscuteable homolog && - && -	-
105199071	LOC105199071	NC_052665.1	5336801	5340576	-	2676	protein_coding	MIT domain-containing protein 1%2C transcript variant X3 && sp|Q5I0J5|MITD1_RAT MIT domain-containing protein 1 OS=Rattus norvegicus OX=10116 GN=Mitd1 PE=2 SV=1 && PF04212:MIT (microtubule interacting and transport) domain|PF16565:Phospholipase D-like domain at C-terminus of MIT	-
105199070	LOC105199070	NC_052665.1	5340013	5342345	+	1481	protein_coding	STAGA complex 65 subunit gamma%2C transcript variant X4 && sp|Q9CZV5|ST65G_MOUSE STAGA complex 65 subunit gamma OS=Mus musculus OX=10090 GN=Supt7l PE=1 SV=1 && PF07524:Bromodomain associated	-
105199073	LOC105199073	NC_052665.1	5342599	5346414	+	1959	protein_coding	ADP-ribosylation factor GTPase-activating protein 2%2C transcript variant X1 && sp|Q4R4C9|ARFG3_MACFA ADP-ribosylation factor GTPase-activating protein 3 OS=Macaca fascicularis OX=9541 GN=ARFGAP3 PE=2 SV=1 && PF01412:Putative GTPase activating protein for Arf	-
105199074	LOC105199074	NC_052665.1	5346543	5348620	-	1595	protein_coding	probable protein phosphatase 2C T23F11.1%2C transcript variant X1 && sp|P49596|PP2C2_CAEEL Probable protein phosphatase 2C T23F11.1 OS=Caenorhabditis elegans OX=6239 GN=ppm-2 PE=3 SV=2 && PF00481:Protein phosphatase 2C	PP2C
105199076	LOC105199076	NC_052665.1	5348989	5351766	+	1510	protein_coding	succinate dehydrogenase assembly factor 4%2C mitochondrial && sp|Q9VLU6|SDHF4_DROME Succinate dehydrogenase assembly factor 4, mitochondrial OS=Drosophila melanogaster OX=7227 GN=Sirup PE=3 SV=2 && PF07896:Protein of unknown function (DUF1674)	-
105199080	LOC105199080	NC_052665.1	5352188	5365062	-	6112	protein_coding	protein polybromo-1 && sp|Q90941|PB1_CHICK Protein polybromo-1 OS=Gallus gallus OX=9031 GN=PBRM1 PE=1 SV=1 && PF01426:BAH domain|PF00505:HMG (high mobility group) box|PF00439:Bromodomain	BAH
105199077	LOC105199077	NC_052665.1	5370078	5376138	-	4283	protein_coding	huntingtin-interacting protein 1 && sp|Q8VD75|HIP1_MOUSE Huntingtin-interacting protein 1 OS=Mus musculus OX=10090 GN=Hip1 PE=1 SV=2 && PF01608:I/LWEQ domain|PF07651:ANTH domain	-
105199081	LOC105199081	NC_052665.1	5376888	5384224	-	3691	protein_coding	phosphoglucomutase-2%2C transcript variant X5 && sp|Q5RFI8|PGM2_PONAB Phosphoglucomutase-2 OS=Pongo abelii OX=9601 GN=PGM2 PE=2 SV=3 && PF02879:Phosphoglucomutase/phosphomannomutase, alpha/beta/alpha domain II|PF02880:Phosphoglucomutase/phosphomannomutase, alpha/beta/alpha domain III|PF02878:Phosphoglucomutase/phosphomannomutase, alpha/beta/alpha domain I	PGM_PMM_II
105199083	LOC105199083	NC_052665.1	5384112	5388123	+	3331	protein_coding	ATP-dependent Clp protease ATP-binding subunit clpX-like%2C mitochondrial%2C transcript variant X1 && sp|Q9JHS4|CLPX_MOUSE ATP-dependent Clp protease ATP-binding subunit clpX-like, mitochondrial OS=Mus musculus OX=10090 GN=Clpx PE=1 SV=2 && PF07724:AAA domain (Cdc48 subfamily)|PF10431:C-terminal, D2-small domain, of ClpB protein	-
105199082	LOC105199082	NC_052665.1	5388117	5390434	-	1971	protein_coding	solute carrier family 25 member 46 && sp|Q5ZIG3|S2546_CHICK Solute carrier family 25 member 46 OS=Gallus gallus OX=9031 GN=SLC25A46 PE=2 SV=1 && PF00153:Mitochondrial carrier protein	Mito_carr
105199087	LOC105199087	NC_052665.1	5393348	5403982	-	5566	protein_coding	carboxypeptidase D && sp|P42787|CBPD_DROME Carboxypeptidase D OS=Drosophila melanogaster OX=7227 GN=svr PE=1 SV=2 && PF00246:Zinc carboxypeptidase|PF13620:Carboxypeptidase regulatory-like domain	-
105199086	LOC105199086	NC_052665.1	5404017	5405750	+	1651	protein_coding	nuclear speckle splicing regulatory protein 1 && sp|Q5NCR9|NSRP1_MOUSE Nuclear speckle splicing regulatory protein 1 OS=Mus musculus OX=10090 GN=Nsrp1 PE=1 SV=1 && PF09745:Coiled-coil domain-containing protein 55 (DUF2040)	-
105199085	LOC105199085	NC_052665.1	5405730	5409066	-	1470	protein_coding	serine/threonine-protein phosphatase PGAM5%2C mitochondrial%2C transcript variant X1 && sp|Q29HG0|PGAM5_DROPS Serine/threonine-protein phosphatase Pgam5, mitochondrial OS=Drosophila pseudoobscura pseudoobscura OX=46245 GN=Pgam5 PE=3 SV=1 && PF00300:Histidine phosphatase superfamily (branch 1)	-
105199084	LOC105199084	NC_052665.1	5409096	5412568	+	2211	protein_coding	protein SHQ1 homolog%2C transcript variant X1 && sp|Q3MHH1|SHQ1_BOVIN Protein SHQ1 homolog OS=Bos taurus OX=9913 GN=SHQ1 PE=2 SV=1 && PF04925:SHQ1 protein	-
105199088	LOC105199088	NC_052665.1	5412830	5416108	-	2001	protein_coding	uncharacterized LOC105199088 && sp|Q98SV1|SELPA_DANRE Selenoprotein Pa OS=Danio rerio OX=7955 GN=sepp1a PE=1 SV=3 && PF04592:Selenoprotein P, N terminal region	-
105199152	LOC105199152	NC_052665.1	5417576	5428675	+	7410	protein_coding	sushi%2C von Willebrand factor type A%2C EGF and pentraxin domain-containing protein 1 && sp|P0C6B8|SVEP1_RAT Sushi, von Willebrand factor type A, EGF and pentraxin domain-containing protein 1 OS=Rattus norvegicus OX=10116 GN=Svep1 PE=1 SV=1 && PF00084:Sushi repeat (SCR repeat)|PF00008:EGF-like domain|PF02494:HYR domain|PF00354:Pentaxin family|PF00092:von Willebrand factor type A domain|PF07699:P…	VWA
105199090	LOC105199090	NC_052665.1	5428053	5430813	-	1869	protein_coding	mesencephalic astrocyte-derived neurotrophic factor homolog && sp|B4GFM7|ARMET_DROPE Mesencephalic astrocyte-derived neurotrophic factor homolog OS=Drosophila persimilis OX=7234 GN=Manf PE=3 SV=1 && -	-
105199092	LOC105199092	NC_052665.1	5430873	5432951	+	1994	protein_coding	lethal(2)neighbour of Tid protein%2C transcript variant X2 && sp|Q24332|NT56_DROVI Lethal(2)neighbour of Tid protein OS=Drosophila virilis OX=7244 GN=l(2)not PE=1 SV=1 && PF05208:ALG3 protein	-
105199091	LOC105199091	NC_052665.1	5433479	5442473	+	3156	protein_coding	very-long-chain 3-oxoacyl-CoA reductase%2C transcript variant X3 && sp|Q28IU1|DHB12_XENTR Very-long-chain 3-oxoacyl-CoA reductase OS=Xenopus tropicalis OX=8364 GN=hsd17b12 PE=2 SV=1 && PF00106:short chain dehydrogenase	adh_short
105199095	LOC105199095	NC_052665.1	5444191	5479659	+	3699	protein_coding	elongation factor-like GTPase 1 && sp|Q7Z2Z2|EFL1_HUMAN Elongation factor-like GTPase 1 OS=Homo sapiens OX=9606 GN=EFL1 PE=1 SV=2 && PF03144:Elongation factor Tu domain 2|PF00679:Elongation factor G C-terminus|PF00009:Elongation factor Tu GTP binding domain|PF14492:Elongation Factor G, domain II	GTP_EFTU
105199093	LOC105199093	NC_052665.1	5469941	5477631	-	3161	protein_coding	protein giant-lens && sp|Q00805|GIL_DROME Protein giant-lens OS=Drosophila melanogaster OX=7227 GN=aos PE=1 SV=2 && PF11581:Antagonist of EGFR signalling, Argos	-
105199096	LOC105199096	NC_052665.1	5480046	5481809	-	1659	protein_coding	serum response factor-binding protein 1 && sp|Q8NEF9|SRFB1_HUMAN Serum response factor-binding protein 1 OS=Homo sapiens OX=9606 GN=SRFBP1 PE=1 SV=1 && -	-
105199098	LOC105199098	NC_052665.1	5481786	5552725	+	3783	protein_coding	A disintegrin and metalloproteinase with thrombospondin motifs 18 && sp|Q9R001|ATS5_MOUSE A disintegrin and metalloproteinase with thrombospondin motifs 5 OS=Mus musculus OX=10090 GN=Adamts5 PE=2 SV=2 && PF13582:Metallo-peptidase family M12B Reprolysin-like|PF17771:ADAM cysteine-rich domain	-
105199099	LOC105199099	NC_052665.1	5558232	5560865	-	2103	protein_coding	homologous-pairing protein 2 homolog%2C transcript variant X2 && sp|Q63ZL2|HOP2_XENLA Homologous-pairing protein 2 homolog OS=Xenopus laevis OX=8355 GN=psmc3ip PE=2 SV=1 && PF18517:Leucine zipper with capping helix domain|PF07106:TBPIP/Hop2 winged helix domain	TBPIP
105199103	LOC105199103	NC_052665.1	5561482	5563559	+	1404	protein_coding	NADH dehydrogenase [ubiquinone] 1 alpha subcomplex subunit 9%2C mitochondrial && sp|P0CB81|NDUA9_PONAB NADH dehydrogenase [ubiquinone] 1 alpha subcomplex subunit 9, mitochondrial OS=Pongo abelii OX=9601 GN=NDUFA9 PE=2 SV=1 && PF01370:NAD dependent epimerase/dehydratase family	Epimerase
105199106	LOC105199106	NC_052665.1	5608430	5610337	-	1166	protein_coding	FGFR1 oncogene partner 2 homolog && sp|Q7T338|FGOP2_DANRE FGFR1 oncogene partner 2 homolog OS=Danio rerio OX=7955 GN=fgfr1op2 PE=2 SV=1 && PF05769:SIKE family	-
105199107	LOC105199107	NC_052665.1	5611449	5624440	+	10668	protein_coding	B-box type zinc finger protein ncl-1 && sp|Q8MQJ9|BRAT_DROME Brain tumor protein OS=Drosophila melanogaster OX=7227 GN=brat PE=1 SV=2 && PF00643:B-box zinc finger|PF01436:NHL repeat	NHL
105199108	LOC105199108	NC_052665.1	5624651	5628041	-	1917	protein_coding	synembryn && sp|Q29IC2|RIC8_DROPS Synembryn OS=Drosophila pseudoobscura pseudoobscura OX=46245 GN=ric8a PE=3 SV=1 && PF10165:Guanine nucleotide exchange factor synembryn	-
105199109	LOC105199109	NC_052665.1	5628194	5632013	+	2386	protein_coding	myotubularin-related protein 6 && sp|Q8VE11|MTMR6_MOUSE Myotubularin-related protein 6 OS=Mus musculus OX=10090 GN=Mtmr6 PE=1 SV=1 && PF06602:Myotubularin-like phosphatase domain|PF01363:FYVE zinc finger	FYVE
105199110	LOC105199110	NC_052665.1	5632058	5637031	-	2993	protein_coding	calnexin && sp|P27824|CALX_HUMAN Calnexin OS=Homo sapiens OX=9606 GN=CANX PE=1 SV=2 && PF00262:Calreticulin family	-
105199112	LOC105199112	NC_052665.1	5637749	5638986	-	809	protein_coding	transmembrane protein 14C && sp|Q9CQN6|TM14C_MOUSE Transmembrane protein 14C OS=Mus musculus OX=10090 GN=Tmem14c PE=1 SV=1 && PF03647:Transmembrane proteins 14C	-
105199113	LOC105199113	NC_052665.1	5639811	5642666	+	2111	protein_coding	glutamate--cysteine ligase regulatory subunit && sp|P48507|GSH0_HUMAN Glutamate--cysteine ligase regulatory subunit OS=Homo sapiens OX=9606 GN=GCLM PE=1 SV=1 && -	-
105199114	LOC105199114	NC_052665.1	5647333	5701412	+	6147	protein_coding	putative transcription factor SOX-15%2C transcript variant X1 && sp|P40657|SOX15_DROME Putative transcription factor SOX-15 OS=Drosophila melanogaster OX=7227 GN=Sox15 PE=2 SV=2 && PF00505:HMG (high mobility group) box	HMG_box
105199116	LOC105199116	NC_052665.1	5701553	5705745	-	3759	protein_coding	out at first protein && sp|O18638|OAF_DROVI Out at first protein OS=Drosophila virilis OX=7244 GN=oaf PE=3 SV=1 && PF14941:Transcriptional regulator, Out at first	-
105199118	LOC105199118	NC_052665.1	5717659	5722640	+	3271	protein_coding	protein EFR3 homolog cmp44E && sp|Q8IGJ0|EFR3_DROME Protein EFR3 homolog cmp44E OS=Drosophila melanogaster OX=7227 GN=stmA PE=2 SV=3 && -	-
105199119	LOC105199119	NC_052665.1	5722791	5724625	-	1093	protein_coding	peptidyl-prolyl cis-trans isomerase Fkbp12 && sp|P48375|FKB12_DROME Peptidyl-prolyl cis-trans isomerase Fkbp12 OS=Drosophila melanogaster OX=7227 GN=Fkbp12 PE=3 SV=2 && PF00254:FKBP-type peptidyl-prolyl cis-trans isomerase	FKBP_C
105199120	LOC105199120	NC_052665.1	5727714	5735042	-	3086	protein_coding	ornithine decarboxylase 1%2C transcript variant X2 && sp|P00860|DCOR_MOUSE Ornithine decarboxylase OS=Mus musculus OX=10090 GN=Odc1 PE=1 SV=2 && PF02784:Pyridoxal-dependent decarboxylase, pyridoxal binding domain|PF00278:Pyridoxal-dependent decarboxylase, C-terminal sheet domain	-
105200864	LOC105200864	NC_052665.1	5793620	5794851	+	1092	protein_coding	dnaJ homolog subfamily C member 30%2C mitochondrial && sp|Q7NBW0|DNAJ_MYCGA Chaperone protein DnaJ OS=Mycoplasma gallisepticum (strain R(low / passage 15 / clone 2)) OX=710127 GN=dnaJ PE=3 SV=2 && PF00226:DnaJ domain	DnaJ
105200865	LOC105200865	NC_052665.1	5794722	5796564	-	1370	protein_coding	vacuolar protein sorting-associated protein 37B && sp|Q9H9H4|VP37B_HUMAN Vacuolar protein sorting-associated protein 37B OS=Homo sapiens OX=9606 GN=VPS37B PE=1 SV=1 && PF07200:Modifier of rudimentary (Mod(r)) protein	-
105200863	LOC105200863	NC_052665.1	5796688	5798588	+	1194	protein_coding	uncharacterized LOC105200863 && - && PF16740:Spindle and kinetochore-associated protein 2	-
105200861	LOC105200861	NC_052665.1	5799473	5812926	+	7932	protein_coding	uncharacterized LOC105200861%2C transcript variant X1 && - && PF03067:Lytic polysaccharide mono-oxygenase, cellulose-degrading	-
105200862	LOC105200862	NC_052665.1	5812822	5816878	-	3480	protein_coding	squamous cell carcinoma antigen recognized by T-cells 3%2C transcript variant X1 && sp|Q9JLI8|SART3_MOUSE Squamous cell carcinoma antigen recognized by T-cells 3 OS=Mus musculus OX=10090 GN=Sart3 PE=1 SV=1 && PF00076:RNA recognition motif. (a.k.a. RRM, RBD, or RNP domain)	RRM_1
105200860	LOC105200860	NC_052665.1	5816939	5820306	+	3149	protein_coding	coiled-coil and C2 domain-containing protein 2A && - && PF00168:C2 domain	C2
105206542	LOC105206542	NC_052665.1	5823407	5851449	-	2835	protein_coding	elongation of very long chain fatty acids protein 4%2C transcript variant X2 && sp|Q95K73|ELOV4_MACFA Elongation of very long chain fatty acids protein 4 OS=Macaca fascicularis OX=9541 GN=ELOVL4 PE=2 SV=1 && PF01151:GNS1/SUR4 family	ELO
105200858	LOC105200858	NC_052665.1	5857119	5861977	-	3302	protein_coding	periodic tryptophan protein 2 homolog && sp|Q5RFQ3|PWP2_PONAB Periodic tryptophan protein 2 homolog OS=Pongo abelii OX=9601 GN=PWP2 PE=2 SV=1 && PF04003:Dip2/Utp12 Family|PF00400:WD domain, G-beta repeat	WD40
105200856	LOC105200856	NC_052665.1	5863521	5867235	+	518	protein_coding	V-type proton ATPase 16 kDa proteolipid subunit && sp|Q26250|VATL_NEPNO V-type proton ATPase 16 kDa proteolipid subunit OS=Nephrops norvegicus OX=6829 PE=2 SV=1 && PF00137:ATP synthase subunit C	-
105200855	LOC105200855	NC_052665.1	5870941	5885825	-	6205	protein_coding	eukaryotic translation initiation factor 4 gamma 2%2C transcript variant X2 && sp|Q62448|IF4G2_MOUSE Eukaryotic translation initiation factor 4 gamma 2 OS=Mus musculus OX=10090 GN=Eif4g2 PE=1 SV=2 && PF02854:MIF4G domain|PF02847:MA3 domain|PF02020:eIF4-gamma/eIF5/eIF2-epsilon	-
105200854	LOC105200854	NC_052665.1	5886146	5890953	+	3078	protein_coding	syntaxin-12%2C transcript variant X2 && sp|Q96NA8|TSNA1_HUMAN t-SNARE domain-containing protein 1 OS=Homo sapiens OX=9606 GN=TSNARE1 PE=1 SV=2 && PF05739:SNARE domain|PF14523:Syntaxin-like protein	SNARE
105200853	LOC105200853	NC_052665.1	5889830	5922138	-	11119	protein_coding	ankyrin repeat and BTB/POZ domain-containing protein BTBD11%2C transcript variant X3 && sp|Q8N961|ABTB2_HUMAN Ankyrin repeat and BTB/POZ domain-containing protein 2 OS=Homo sapiens OX=9606 GN=ABTB2 PE=2 SV=2 && -	-
105201507	LOC105201507	NC_052665.1	5916550	5918588	+	1228	protein_coding	39S ribosomal protein L44%2C mitochondrial && - && PF00035:Double-stranded RNA binding motif	-
120360060	LOC120360060	NC_052665.1	5932702	5953914	+	785	pseudogene	- && - && -	-
105200946	LOC105200946	NC_052665.1	5954139	6015082	+	13337	protein_coding	nuclear receptor corepressor 1 && sp|O75376|NCOR1_HUMAN Nuclear receptor corepressor 1 OS=Homo sapiens OX=9606 GN=NCOR1 PE=1 SV=2 && -	-
105200848	LOC105200848	NC_052665.1	6016028	6027340	-	5294	protein_coding	protein rhomboid%2C transcript variant X1 && sp|P58873|RHBL3_MOUSE Rhomboid-related protein 3 OS=Mus musculus OX=10090 GN=Rhbdl3 PE=2 SV=1 && PF13499:EF-hand domain pair|PF01694:Rhomboid family	Rhomboid
105200847	LOC105200847	NC_052665.1	6029378	6032761	+	2674	protein_coding	zinc finger protein 292 && - && -	-
105200845	LOC105200845	NC_052665.1	6033226	6038891	+	3026	protein_coding	SURP and G-patch domain-containing protein 1%2C transcript variant X1 && sp|Q8IWZ8|SUGP1_HUMAN SURP and G-patch domain-containing protein 1 OS=Homo sapiens OX=9606 GN=SUGP1 PE=1 SV=2 && PF01585:G-patch domain|PF01805:Surp module	G-patch
105200846	LOC105200846	NC_052665.1	6038682	6046247	-	3175	protein_coding	uncharacterized LOC105200846%2C transcript variant X2 && - && PF02958:Ecdysteroid kinase	-
105200844	LOC105200844	NC_052665.1	6048780	6054848	+	4028	protein_coding	angiopoietin-related protein 1 && sp|Q9U8W7|TL5B_TACTR Techylectin-5B OS=Tachypleus tridentatus OX=6853 PE=1 SV=1 && PF00147:Fibrinogen beta and gamma chains, C-terminal globular domain	Fibrinogen_C
105200842	LOC105200842	NC_052665.1	6055013	6072179	-	8837	protein_coding	protein unc-79 homolog%2C transcript variant X2 && sp|Q0KK59|UNC79_MOUSE Protein unc-79 homolog OS=Mus musculus OX=10090 GN=Unc79 PE=1 SV=1 && PF14776:Cation-channel complex subunit UNC-79	-
105200841	LOC105200841	NC_052665.1	6072742	6076615	+	3132	protein_coding	ubiquitin domain-containing protein 1 && sp|Q5EAE3|UBTD2_BOVIN Ubiquitin domain-containing protein 2 OS=Bos taurus OX=9913 GN=UBTD2 PE=2 SV=1 && PF16455:Ubiquitin-binding domain|PF00240:Ubiquitin family	ubiquitin
105200839	LOC105200839	NC_052665.1	6077022	6079040	-	1484	protein_coding	cytochrome c oxidase assembly protein COX15 homolog && sp|Q8BJ03|COX15_MOUSE Cytochrome c oxidase assembly protein COX15 homolog OS=Mus musculus OX=10090 GN=Cox15 PE=1 SV=1 && PF02628:Cytochrome oxidase assembly protein	-
105200840	LOC105200840	NC_052665.1	6079021	6083801	+	3644	protein_coding	MMS19 nucleotide excision repair protein homolog%2C transcript variant X1 && sp|Q95U54|MMS19_DROME MMS19 nucleotide excision repair protein OS=Drosophila melanogaster OX=7227 GN=Mms19 PE=1 SV=1 && PF14500:Dos2-interacting transcription regulator of RNA-Pol-II|PF12460:RNAPII transcription regulator C-terminal	-
105200837	LOC105200837	NC_052665.1	6083815	6085321	+	971	protein_coding	MORN repeat-containing protein 4 homolog%2C transcript variant X1 && sp|Q9VN91|MORN4_DROME MORN repeat-containing protein 4 homolog OS=Drosophila melanogaster OX=7227 GN=rtp PE=1 SV=1 && -	-
105200838	LOC105200838	NC_052665.1	6085854	6086761	+	792	protein_coding	cuticle protein 67 && sp|P45588|CU76_LOCMI Cuticle protein 76 OS=Locusta migratoria OX=7004 PE=1 SV=1 && PF11018:Pupal cuticle protein C1	-
113002973	LOC113002973	NC_052665.1	6086992	6088390	-	839	protein_coding	heterogeneous nuclear ribonucleoprotein 87F && - && -	-
105196732	LOC105196732	NC_052665.1	6089503	6092369	-	1591	protein_coding	pyridoxal phosphate homeostasis protein%2C transcript variant X1 && sp|O94903|PLPHP_HUMAN Pyridoxal phosphate homeostasis protein OS=Homo sapiens OX=9606 GN=PLPBP PE=1 SV=1 && PF01168:Alanine racemase, N-terminal domain	Ala_racemase_N
105196427	LOC105196427	NC_052665.1	6092755	6096027	+	2134	protein_coding	uncharacterized LOC105196427 && - && -	-
105196345	LOC105196345	NC_052665.1	6096176	6102838	+	5438	protein_coding	uncharacterized LOC105196345 && - && PF09494:Slx4 endonuclease	-
105200836	LOC105200836	NC_052665.1	6103059	6106081	+	1997	protein_coding	asparagine--tRNA ligase%2C cytoplasmic && sp|Q2KJG3|SYNC_BOVIN Asparagine--tRNA ligase, cytoplasmic OS=Bos taurus OX=9913 GN=NARS PE=2 SV=3 && PF01336:OB-fold nucleic acid binding domain|PF00152:tRNA synthetases class II (D, K and N)	tRNA-synt_2
105200834	LOC105200834	NC_052665.1	6107291	6131686	-	11338	protein_coding	dmX-like protein 2%2C transcript variant X1 && sp|Q9Y485|DMXL1_HUMAN DmX-like protein 1 OS=Homo sapiens OX=9606 GN=DMXL1 PE=1 SV=3 && PF12234:RAVE protein 1 C terminal	-
105200833	LOC105200833	NC_052665.1	6128250	6134155	+	4762	protein_coding	uncharacterized LOC105200833%2C transcript variant X3 && - && -	-
105200832	LOC105200832	NC_052665.1	6152294	6155599	-	2375	protein_coding	protein CASP%2C transcript variant X2 && - && -	-
105200831	LOC105200831	NC_052665.1	6155598	6157626	+	1415	protein_coding	RILP-like protein homolog%2C transcript variant X1 && sp|O76878|RIPL_DROME RILP-like protein homolog OS=Drosophila melanogaster OX=7227 GN=Rilpl PE=1 SV=1 && PF11461:Rab interacting lysosomal protein|PF09744:JNK_SAPK-associated protein-1	-
105200830	LOC105200830	NC_052665.1	6161943	6166318	-	2677	protein_coding	microprocessor complex subunit DGCR8%2C transcript variant X2 && sp|A6QR44|DGCR8_BOVIN Microprocessor complex subunit DGCR8 OS=Bos taurus OX=9913 GN=DGCR8 PE=2 SV=1 && PF00035:Double-stranded RNA binding motif	-
105200829	LOC105200829	NC_052665.1	6166432	6167288	+	689	protein_coding	mitochondrial import inner membrane translocase subunit Tim8 && sp|Q9Y1A3|TIM8_DROME Mitochondrial import inner membrane translocase subunit Tim8 OS=Drosophila melanogaster OX=7227 GN=Tim8 PE=3 SV=1 && -	-
105200827	LOC105200827	NC_052665.1	6167339	6171089	-	2579	protein_coding	ufm1-specific protease 2%2C transcript variant X1 && sp|Q2M1D1|UFSP2_DROPS Probable Ufm1-specific protease 2 OS=Drosophila pseudoobscura pseudoobscura OX=46245 GN=GA14252 PE=3 SV=1 && PF07910:Peptidase family C78	DUF1671
105200826	LOC105200826	NC_052665.1	6171873	6183322	+	4524	protein_coding	tyrosine-protein kinase CSK%2C transcript variant X4 && sp|P41239|CSK_CHICK Tyrosine-protein kinase CSK OS=Gallus gallus OX=9031 GN=CSK PE=2 SV=1 && PF00017:SH2 domain|PF07714:Protein tyrosine kinase	Pkinase_Tyr
105200822	LOC105200822	NC_052665.1	6190165	6191842	+	1468	misc_RNA	uncharacterized LOC105200822 && - && -	-
105200821	LOC105200821	NC_052665.1	6196152	6504635	+	7512	protein_coding	zwei Ig domain protein zig-8%2C transcript variant X3 && - && PF07686:Immunoglobulin V-set domain|PF13927:Immunoglobulin domain	V-set
105200817	LOC105200817	NC_052665.1	6364173	6366164	-	1784	protein_coding	uncharacterized LOC105200817 && - && PF02958:Ecdysteroid kinase	-
105200818	LOC105200818	NC_052665.1	6366333	6368076	-	1586	protein_coding	uncharacterized LOC105200818 && - && PF02958:Ecdysteroid kinase	-
105200819	LOC105200819	NC_052665.1	6369301	6371362	-	2062	protein_coding	uncharacterized LOC105200819 && - && PF02958:Ecdysteroid kinase	-
105200820	LOC105200820	NC_052665.1	6372563	6374857	-	2295	protein_coding	uncharacterized LOC105200820 && - && PF02958:Ecdysteroid kinase	-
105200814	LOC105200814	NC_052665.1	6542274	6547296	+	3111	protein_coding	anaphase-promoting complex subunit 4%2C transcript variant X2 && sp|Q5RAQ5|APC4_PONAB Anaphase-promoting complex subunit 4 OS=Pongo abelii OX=9601 GN=ANAPC4 PE=2 SV=1 && PF12894:Anaphase-promoting complex subunit 4 WD40 domain|PF12896:Anaphase-promoting complex, cyclosome, subunit 4	-
105200816	LOC105200816	NC_052665.1	6546155	6547867	-	1310	protein_coding	uncharacterized LOC105200816%2C transcript variant X1 && - && -	-
105200813	LOC105200813	NC_052665.1	6548011	6549149	-	910	protein_coding	transmembrane protein 60 && sp|Q9H2L4|TMM60_HUMAN Transmembrane protein 60 OS=Homo sapiens OX=9606 GN=TMEM60 PE=1 SV=1 && PF10269:Transmembrane Fragile-X-F protein	-
105200811	LOC105200811	NC_052665.1	6550071	6554776	+	2902	protein_coding	NADH-cytochrome b5 reductase 3%2C transcript variant X2 && sp|Q5BJ68|NB5R2_XENTR NADH-cytochrome b5 reductase 2 OS=Xenopus tropicalis OX=8364 GN=cyb5r2 PE=2 SV=1 && PF00970:Oxidoreductase FAD-binding domain|PF00175:Oxidoreductase NAD-binding domain	FAD_binding_6
105200812	LOC105200812	NC_052665.1	6554783	6557626	-	2045	protein_coding	T-complex protein 1 subunit beta && sp|Q3ZBH0|TCPB_BOVIN T-complex protein 1 subunit beta OS=Bos taurus OX=9913 GN=CCT2 PE=1 SV=3 && PF00118:TCP-1/cpn60 chaperonin family	-
105200809	LOC105200809	NC_052665.1	6557973	6559679	-	721	protein_coding	trafficking protein particle complex subunit 2-like protein && sp|B5XGE7|TPC2L_SALSA Trafficking protein particle complex subunit 2-like protein OS=Salmo salar OX=8030 GN=trappc2l PE=2 SV=1 && PF05347:Complex 1 protein (LYR family)|PF04628:Sedlin, N-terminal conserved region	-
105200810	LOC105200810	NC_052665.1	6560143	6563986	+	2364	protein_coding	digestive cysteine proteinase 1 && sp|P13277|CYSP1_HOMAM Digestive cysteine proteinase 1 OS=Homarus americanus OX=6706 GN=LCP1 PE=1 SV=2 && PF08246:Cathepsin propeptide inhibitor domain (I29)|PF00112:Papain family cysteine protease	Peptidase_C1
105200807	LOC105200807	NC_052665.1	6564024	6574394	-	4325	protein_coding	eyes absent homolog 4%2C transcript variant X2 && sp|Q05201|EYA_DROME Developmental protein eyes absent OS=Drosophila melanogaster OX=7227 GN=eya PE=1 SV=1 && -	-
105200806	LOC105200806	NC_052665.1	6580930	6583427	-	1625	protein_coding	nuclear transcription factor Y subunit gamma && sp|Q5E9X1|NFYC_BOVIN Nuclear transcription factor Y subunit gamma OS=Bos taurus OX=9913 GN=NFYC PE=2 SV=1 && PF00808:Histone-like transcription factor (CBF/NF-Y) and archaeal histone	-
105200804	LOC105200804	NC_052665.1	6583808	6585628	-	1347	protein_coding	intraflagellar transport protein 52 homolog && sp|Q62559|IFT52_MOUSE Intraflagellar transport protein 52 homolog OS=Mus musculus OX=10090 GN=Ift52 PE=1 SV=2 && -	-
105200803	LOC105200803	NC_052665.1	6586419	6589362	+	1697	protein_coding	serine/arginine-rich splicing factor 7 && sp|Q3T106|SRSF7_BOVIN Serine/arginine-rich splicing factor 7 OS=Bos taurus OX=9913 GN=SRSF7 PE=2 SV=1 && PF00076:RNA recognition motif. (a.k.a. RRM, RBD, or RNP domain)	RRM_1
105200802	LOC105200802	NC_052665.1	6589441	6594495	+	3869	protein_coding	ankyrin-3 && - && PF13857:Ankyrin repeats (many copies)|PF13637:Ankyrin repeats (many copies)	-
105198062	LOC105198062	NC_052665.1	6594806	6601617	-	6349	protein_coding	fibroblast growth factor receptor substrate 3 && sp|Q8WU20|FRS2_HUMAN Fibroblast growth factor receptor substrate 2 OS=Homo sapiens OX=9606 GN=FRS2 PE=1 SV=4 && PF02174:PTB domain (IRS-1 type)	-
105200800	LOC105200800	NC_052665.1	6631133	6661464	+	7945	protein_coding	phospholipid-transporting ATPase ID%2C transcript variant X5 && sp|P98198|AT8B2_HUMAN Phospholipid-transporting ATPase ID OS=Homo sapiens OX=9606 GN=ATP8B2 PE=1 SV=2 && PF16209:Phospholipid-translocating ATPase N-terminal|PF13246:Cation transport ATPase (P-type)|PF16212:Phospholipid-translocating P-type ATPase C-terminal	-
105200799	LOC105200799	NC_052665.1	6664314	6666248	-	1426	protein_coding	cyclin-dependent kinase 7 && sp|P50613|CDK7_HUMAN Cyclin-dependent kinase 7 OS=Homo sapiens OX=9606 GN=CDK7 PE=1 SV=1 && PF00069:Protein kinase domain	Pkinase
105200797	LOC105200797	NC_052665.1	6666271	6669355	+	2216	protein_coding	28S ribosomal protein S30%2C mitochondrial && sp|Q9NP92|RT30_HUMAN 39S ribosomal protein S30, mitochondrial OS=Homo sapiens OX=9606 GN=MRPS30 PE=1 SV=2 && PF07147:Mitochondrial 28S ribosomal protein S30 (PDCD9)	-
105200798	LOC105200798	NC_052665.1	6669351	6688269	-	2107	protein_coding	lysosomal acid glucosylceramidase%2C transcript variant X2 && sp|P17439|GLCM_MOUSE Lysosomal acid glucosylceramidase OS=Mus musculus OX=10090 GN=Gba PE=1 SV=1 && PF02055:Glycosyl hydrolase family 30 TIM-barrel domain|PF17189:Glycosyl hydrolase family 30 beta sandwich domain	Glyco_hydro_30
105200795	LOC105200795	NC_052665.1	6793510	6983666	-	3699	protein_coding	zwei Ig domain protein zig-8%2C transcript variant X1 && - && -	-
105200941	LOC105200941	NC_052665.1	6910268	6927865	+	2351	protein_coding	fatty acyl-CoA reductase 1 && sp|A1ZAI5|FACR1_DROME Putative fatty acyl-CoA reductase CG5065 OS=Drosophila melanogaster OX=7227 GN=CG5065 PE=3 SV=1 && PF03015:Male sterility protein|PF07993:Male sterility protein	NAD_binding_4
105200792	LOC105200792	NC_052665.1	7104508	7158373	+	5365	protein_coding	A disintegrin and metalloproteinase with thrombospondin motifs 7 && sp|Q9UKP4|ATS7_HUMAN A disintegrin and metalloproteinase with thrombospondin motifs 7 OS=Homo sapiens OX=9606 GN=ADAMTS7 PE=1 SV=2 && PF01421:Reprolysin (M12B) family zinc metalloprotease|PF17771:ADAM cysteine-rich domain|PF00090:Thrombospondin type 1 domain|PF01562:Reprolysin family propeptide|PF05986:ADAM-TS Spacer 1	TSP_1
105200793	LOC105200793	NC_052665.1	7159021	7163024	+	2907	protein_coding	tetratricopeptide repeat protein 5%2C transcript variant X1 && sp|Q8N0Z6|TTC5_HUMAN Tetratricopeptide repeat protein 5 OS=Homo sapiens OX=9606 GN=TTC5 PE=1 SV=2 && PF16669:Tetratricopeptide repeat protein 5 OB fold domain	-
105200794	LOC105200794	NC_052665.1	7162822	7188957	-	4816	protein_coding	torso-like protein%2C transcript variant X2 && sp|P40689|TSL_DROME Torso-like protein OS=Drosophila melanogaster OX=7227 GN=tsl PE=1 SV=2 && -	-
105200790	LOC105200790	NC_052665.1	7255604	7262761	-	2378	protein_coding	transmembrane 7 superfamily member 3 && sp|Q9NS93|TM7S3_HUMAN Transmembrane 7 superfamily member 3 OS=Homo sapiens OX=9606 GN=TM7SF3 PE=2 SV=1 && PF13886:Domain of unknown function (DUF4203)	-
105200791	LOC105200791	NC_052665.1	7262915	7307608	+	6203	protein_coding	ankyrin repeat and SAM domain-containing protein 1A && sp|Q8BIZ1|ANS1B_MOUSE Ankyrin repeat and sterile alpha motif domain-containing protein 1B OS=Mus musculus OX=10090 GN=Anks1b PE=1 SV=3 && PF00640:Phosphotyrosine interaction domain (PTB/PID)|PF12796:Ankyrin repeats (3 copies)|PF00536:SAM domain (Sterile alpha motif)|PF07647:SAM domain (Sterile alpha motif)	PID
105200784	LOC105200784	NC_052665.1	7398696	7402963	+	2978	protein_coding	UDP-glucosyltransferase 2%2C transcript variant X1 && sp|A0A291PQH4|UGT2_DACCO UDP-glucosyltransferase 2 OS=Dactylopius coccus OX=765876 GN=UTG2 PE=1 SV=1 && PF00201:UDP-glucoronosyl and UDP-glucosyl transferase	UDPGT
105200782	LOC105200782	NC_052665.1	7443840	7447104	-	2011	protein_coding	myrosinase 1%2C transcript variant X1 && sp|Q95X01|MYRO1_BREBR Myrosinase 1 OS=Brevicoryne brassicae OX=69196 PE=1 SV=1 && PF00232:Glycosyl hydrolase family 1	Glyco_hydro_1
105200781	LOC105200781	NC_052665.1	7529086	7657206	-	9455	protein_coding	protein O-mannosyl-transferase TMTC1%2C transcript variant X1 && sp|Q3UV71|TMTC1_MOUSE Protein O-mannosyl-transferase TMTC1 OS=Mus musculus OX=10090 GN=Tmtc1 PE=2 SV=2 && -	-
105200780	LOC105200780	NC_052665.1	7693923	7697026	+	1823	protein_coding	UDP-glycosyltransferase UGT5 && sp|A0A291PQH4|UGT2_DACCO UDP-glucosyltransferase 2 OS=Dactylopius coccus OX=765876 GN=UTG2 PE=1 SV=1 && PF00201:UDP-glucoronosyl and UDP-glucosyl transferase	UDPGT
105200778	LOC105200778	NC_052665.1	7734099	7736538	-	1179	protein_coding	trypsin-1 && sp|P35035|TRY1_ANOGA Trypsin-1 OS=Anopheles gambiae OX=7165 GN=TRYP1 PE=2 SV=3 && PF00089:Trypsin	Trypsin
105200776	LOC105200776	NC_052665.1	7768377	7815911	-	6929	protein_coding	beta-1%2C4-glucuronyltransferase 1%2C transcript variant X3 && sp|L7YAI7|B4GA1_DANRE Beta-1,4-glucuronyltransferase 1 OS=Danio rerio OX=7955 GN=b4gat1 PE=2 SV=1 && PF13896:Glycosyl-transferase for dystroglycan	-
105200775	LOC105200775	NC_052665.1	7837453	7846157	+	2146	protein_coding	dipeptidase 1%2C transcript variant X9 && sp|P31430|DPEP1_RAT Dipeptidase 1 OS=Rattus norvegicus OX=10116 GN=Dpep1 PE=2 SV=2 && PF01244:Membrane dipeptidase (Peptidase family M19)	-
105200773	LOC105200773	NC_052665.1	7852449	7856392	+	2354	protein_coding	serine/threonine-protein phosphatase 2A 65 kDa regulatory subunit A alpha isoform%2C transcript variant X1 && sp|Q32PI5|2AAA_BOVIN Serine/threonine-protein phosphatase 2A 65 kDa regulatory subunit A alpha isoform OS=Bos taurus OX=9913 GN=PPP2R1A PE=1 SV=1 && PF13646:HEAT repeats	-
105200772	LOC105200772	NC_052665.1	7856531	7863277	-	4694	protein_coding	uncharacterized LOC105200772%2C transcript variant X1 && - && PF12906:RING-variant domain	-
105200770	LOC105200770	NC_052665.1	7863651	7865128	+	563	protein_coding	cytochrome c oxidase subunit 6C && - && -	-
105200769	LOC105200769	NC_052665.1	7865718	7881325	+	11867	protein_coding	putative mediator of RNA polymerase II transcription subunit 26%2C transcript variant X4 && sp|Q14686|NCOA6_HUMAN Nuclear receptor coactivator 6 OS=Homo sapiens OX=9606 GN=NCOA6 PE=1 SV=3 && PF13820:Putative nucleic acid-binding region	-
105200766	LOC105200766	NC_052665.1	7883355	7885471	+	881	protein_coding	RNA-binding protein pno1 && sp|Q29IG6|PNO1_DROPS RNA-binding protein pno1 OS=Drosophila pseudoobscura pseudoobscura OX=46245 GN=l(1)G0004 PE=3 SV=1 && -	-
105200767	LOC105200767	NC_052665.1	7885395	7888462	-	1939	protein_coding	EARP-interacting protein homolog%2C transcript variant X1 && sp|Q3KPT3|EIPR1_XENLA EARP-interacting protein homolog OS=Xenopus laevis OX=8355 GN=eipr1 PE=2 SV=1 && -	-
105200765	LOC105200765	NC_052665.1	7888646	7918089	+	4701	protein_coding	uncharacterized LOC105200765 && - && PF14160:Centrosome-associated C terminus	-
105200764	LOC105200764	NC_052665.1	7921230	7928937	+	5013	protein_coding	transport and Golgi organization protein 1%2C transcript variant X1 && sp|Q9VMA7|TGO1_DROME Transport and Golgi organization protein 1 OS=Drosophila melanogaster OX=7227 GN=Tango1 PE=1 SV=2 && -	-
105200763	LOC105200763	NC_052665.1	7929187	7931924	-	1623	protein_coding	syntaxin-5 && sp|Q24509|STX5_DROME Syntaxin-5 OS=Drosophila melanogaster OX=7227 GN=Syx5 PE=2 SV=2 && PF05739:SNARE domain	SNARE
105200762	LOC105200762	NC_052665.1	7934026	7972154	-	2255	protein_coding	icarapin-like && sp|Q5EF78|ICA_APICA Icarapin OS=Apis mellifera carnica OX=88217 PE=1 SV=2 && -	-
105200759	LOC105200759	NC_052665.1	8074689	8083723	-	6120	protein_coding	ATP-dependent RNA helicase me31b && sp|P23128|DDX6_DROME ATP-dependent RNA helicase me31b OS=Drosophila melanogaster OX=7227 GN=me31B PE=1 SV=3 && PF00270:DEAD/DEAH box helicase|PF00271:Helicase conserved C-terminal domain	DEAD
105200758	LOC105200758	NC_052665.1	8084849	8087483	-	1192	protein_coding	protein snail && - && PF00096:Zinc finger, C2H2 type	zf-C2H2
105200755	LOC105200755	NC_052665.1	8103881	8107721	-	2306	protein_coding	glutathione synthetase && sp|P35668|GSHB_XENLA Glutathione synthetase OS=Xenopus laevis OX=8355 GN=gss PE=2 SV=1 && PF03917:Eukaryotic glutathione synthase, ATP binding domain|PF03199:Eukaryotic glutathione synthase	-
105200754	LOC105200754	NC_052665.1	8111793	8120923	-	2515	protein_coding	glutamate receptor ionotropic%2C delta-2%2C transcript variant X1 && - && PF00060:Ligand-gated ion channel|PF10613:Ligated ion channel L-glutamate- and glycine-binding site	Lig_chan
105200753	LOC105200753	NC_052665.1	8122203	8139994	-	5629	protein_coding	LIRP && - && PF00049:Insulin/IGF/Relaxin family	-
105200752	LOC105200752	NC_052665.1	8147930	8153918	-	3121	protein_coding	protein O-mannosyl-transferase Tmtc3 && sp|Q7K4B6|TMTC3_DROME Protein O-mannosyl-transferase Tmtc3 OS=Drosophila melanogaster OX=7227 GN=Tmtc3 PE=2 SV=1 && PF08409:Domain of unknown function (DUF1736)|PF13414:TPR repeat	-
105200751	LOC105200751	NC_052665.1	8154916	8161546	+	5671	protein_coding	3'-5' RNA helicase YTHDC2%2C transcript variant X1 && sp|B2RR83|YTDC2_MOUSE 3'-5' RNA helicase YTHDC2 OS=Mus musculus OX=10090 GN=Ythdc2 PE=1 SV=1 && PF07717:Oligonucleotide/oligosaccharide-binding (OB)-fold|PF00271:Helicase conserved C-terminal domain|PF01424:R3H domain|PF04408:Helicase associated domain (HA2)|PF00270:DEAD/DEAH box helicase	HA2
105200750	LOC105200750	NC_052665.1	8161599	8177793	+	8622	protein_coding	von Willebrand factor A domain-containing protein 8%2C transcript variant X4 && sp|A3KMH1|VWA8_HUMAN von Willebrand factor A domain-containing protein 8 OS=Homo sapiens OX=9606 GN=VWA8 PE=1 SV=2 && PF07728:AAA domain (dynein-related subfamily)	AAA_5
105200923	LOC105200923	NC_052665.1	8178235	8381845	+	7807	protein_coding	uncharacterized LOC105200923%2C transcript variant X1 && sp|Q7M4L6|SHF_HUMAN SH2 domain-containing adapter protein F OS=Homo sapiens OX=9606 GN=SHF PE=1 SV=2 && PF00017:SH2 domain	SH2
113002966	LOC113002966	NC_052665.1	8184949	8188215	-	1170	protein_coding	chymotrypsin-2 && sp|P49275|DERF3_DERFA Mite allergen Der f 3 OS=Dermatophagoides farinae OX=6954 GN=DERF3 PE=1 SV=2 && PF00089:Trypsin	Trypsin
113002968	LOC113002968	NC_052665.1	8190791	8193171	-	1077	protein_coding	chymotrypsin-2 && sp|P39675|DERP3_DERPT Mite allergen Der p 3 OS=Dermatophagoides pteronyssinus OX=6956 GN=DERP3 PE=1 SV=1 && PF00089:Trypsin	Trypsin
105200928	LOC105200928	NC_052665.1	8194121	8196948	-	1070	protein_coding	mite allergen Der f 3 && sp|P49275|DERF3_DERFA Mite allergen Der f 3 OS=Dermatophagoides farinae OX=6954 GN=DERF3 PE=1 SV=2 && PF00089:Trypsin	Trypsin
105193613	LOC105193613	NC_052665.1	8279964	8286412	-	1688	protein_coding	chymotrypsin-2%2C transcript variant X1 && sp|P51588|TRYP_SARBU Trypsin OS=Sarcophaga bullata OX=7385 PE=1 SV=1 && PF00089:Trypsin	Trypsin
120356916	LOC120356916	NC_052665.1	8280709	8282060	-	470	protein_coding	trypsin zeta-like && sp|P54630|TRYZ_DROER Trypsin zeta OS=Drosophila erecta OX=7220 GN=zetaTry PE=3 SV=1 && -	-
105200925	LOC105200925	NC_052665.1	8287534	8289611	-	937	protein_coding	chymotrypsin-2 && sp|P49275|DERF3_DERFA Mite allergen Der f 3 OS=Dermatophagoides farinae OX=6954 GN=DERF3 PE=1 SV=2 && PF00089:Trypsin	Trypsin
120356743	LOC120356743	NC_052665.1	8290274	8292481	-	1059	protein_coding	chymotrypsin-2-like && sp|O97370|EURM3_EURMA Mite allergen Eur m 3 OS=Euroglyphus maynei OX=6958 GN=EURM3 PE=1 SV=1 && PF00089:Trypsin	Trypsin
105200924	LOC105200924	NC_052665.1	8295194	8297406	-	1057	protein_coding	trypsin-1 && sp|O97370|EURM3_EURMA Mite allergen Eur m 3 OS=Euroglyphus maynei OX=6958 GN=EURM3 PE=1 SV=1 && PF00089:Trypsin	Trypsin
105200746	LOC105200746	NC_052665.1	8299813	8306478	-	1908	protein_coding	uncharacterized LOC105200746%2C transcript variant X1 && - && -	-
105200743	LOC105200743	NC_052665.1	8521650	8862046	-	11097	protein_coding	semaphorin-2A%2C transcript variant X2 && sp|Q9XZC8|SEM2A_SCHGR Semaphorin-2A OS=Schistocerca gregaria OX=7010 GN=SEMA-2A PE=2 SV=1 && -	-
105200920	LOC105200920	NC_052665.1	8925346	8931372	-	2536	protein_coding	modular serine protease && sp|Q9VER6|MODSP_DROME Modular serine protease OS=Drosophila melanogaster OX=7227 GN=modSP PE=1 SV=2 && PF00057:Low-density lipoprotein receptor domain class A|PF00089:Trypsin	Trypsin
105200737	LOC105200737	NC_052665.1	8939940	8948582	-	3981	protein_coding	extensin%2C transcript variant X1 && sp|A0JM64|KHDC4_XENTR KH homology domain-containing protein 4 OS=Xenopus tropicalis OX=8364 GN=khdc4 PE=2 SV=1 && -	-
105200736	LOC105200736	NC_052665.1	8948929	8952692	-	3258	protein_coding	BTB/POZ domain-containing protein 1 && sp|Q9BX70|BTBD2_HUMAN BTB/POZ domain-containing protein 2 OS=Homo sapiens OX=9606 GN=BTBD2 PE=1 SV=1 && PF08005:PHR domain|PF07707:BTB And C-terminal Kelch|PF00651:BTB/POZ domain	BTB
105200734	LOC105200734	NC_052665.1	8954467	9036548	-	5504	protein_coding	uncharacterized LOC105200734%2C transcript variant X1 && - && -	-
105200733	LOC105200733	NC_052665.1	9061409	9062828	-	1008	protein_coding	probable ribosome biogenesis protein RLP24 && sp|Q9VGN9|RLP24_DROME Probable ribosome biogenesis protein RLP24 OS=Drosophila melanogaster OX=7227 GN=RpL24-like PE=1 SV=1 && PF01246:Ribosomal protein L24e	-
105200918	LOC105200918	NC_052665.1	9071353	9136741	-	13386	protein_coding	zinc finger protein chinmo%2C transcript variant X2 && sp|Q9VQ30|CHNMO_DROME Zinc finger protein chinmo OS=Drosophila melanogaster OX=7227 GN=chinmo PE=1 SV=3 && -	-
105200732	LOC105200732	NC_052665.1	9137359	9139613	-	1136	protein_coding	cytochrome b-c1 complex subunit Rieske%2C mitochondrial && sp|Q9CR68|UCRI_MOUSE Cytochrome b-c1 complex subunit Rieske, mitochondrial OS=Mus musculus OX=10090 GN=Uqcrfs1 PE=1 SV=1 && PF00355:Rieske [2Fe-2S] domain|PF09165:Ubiquinol-cytochrome c reductase 8 kDa, N-terminal|PF02921:Ubiquinol cytochrome reductase transmembrane region	-
105200731	LOC105200731	NC_052665.1	9140701	9143171	+	1557	protein_coding	coiled-coil domain-containing protein 43%2C transcript variant X1 && sp|Q5ZK95|CCD43_CHICK Coiled-coil domain-containing protein 43 OS=Gallus gallus OX=9031 GN=CCDC43 PE=2 SV=1 && -	-
105200730	LOC105200730	NC_052665.1	9143272	9310934	-	9131	protein_coding	uncharacterized LOC105200730%2C transcript variant X1 && sp|Q9V3D5|DYRK2_DROME Dual specificity tyrosine-phosphorylation-regulated kinase 2 OS=Drosophila melanogaster OX=7227 GN=Dyrk2 PE=1 SV=1 && -	-
120356965	LOC120356965	NC_052665.1	9317771	9319130	+	605	lncRNA	uncharacterized LOC120356965 && - && -	-
105200728	LOC105200728	NC_052665.1	9319295	9323149	+	3123	protein_coding	DNA repair endonuclease XPF%2C transcript variant X2 && sp|Q24087|XPF_DROME DNA repair endonuclease XPF OS=Drosophila melanogaster OX=7227 GN=mei-9 PE=1 SV=2 && PF02732:ERCC4 domain	-
105200729	LOC105200729	NC_052665.1	9323063	9325694	-	1654	protein_coding	zinc finger protein 277%2C transcript variant X2 && sp|Q9NRM2|ZN277_HUMAN Zinc finger protein 277 OS=Homo sapiens OX=9606 GN=ZNF277 PE=1 SV=2 && PF12756:C2H2 type zinc-finger (2 copies)	-
105200724	LOC105200724	NC_052665.1	9325704	9337165	+	3976	protein_coding	E3 ubiquitin-protein ligase TRAIP%2C transcript variant X1 && - && PF13639:Ring finger domain	-
105200725	LOC105200725	NC_052665.1	9328779	9347394	-	4133	protein_coding	dystrobrevin beta%2C transcript variant X1 && sp|O70585|DTNB_MOUSE Dystrobrevin beta OS=Mus musculus OX=10090 GN=Dtnb PE=1 SV=3 && PF00569:Zinc finger, ZZ type|PF09068:EF hand|PF09069:EF-hand	ZZ
105200917	LOC105200917	NC_052665.1	9347787	9378526	-	3785	protein_coding	collagen alpha-2(IX) chain%2C transcript variant X1 && sp|P20849|CO9A1_HUMAN Collagen alpha-1(IX) chain OS=Homo sapiens OX=9606 GN=COL9A1 PE=1 SV=3 && PF01391:Collagen triple helix repeat (20 copies)	Collagen
105200720	LOC105200720	NC_052665.1	9384591	9395380	-	8574	protein_coding	ATPase family AAA domain-containing protein 2%2C transcript variant X1 && sp|Q5RDX4|ATAD2_PONAB ATPase family AAA domain-containing protein 2 OS=Pongo abelii OX=9601 GN=ATAD2 PE=2 SV=1 && PF00439:Bromodomain|PF00004:ATPase family associated with various cellular activities (AAA)	AAA
105200721	LOC105200721	NC_052665.1	9397257	9400836	+	1759	protein_coding	transmembrane protein 68%2C transcript variant X1 && sp|Q0VCR6|TMM68_BOVIN Transmembrane protein 68 OS=Bos taurus OX=9913 GN=TMEM68 PE=2 SV=1 && PF01553:Acyltransferase	Acyltransferase
105200719	LOC105200719	NC_052665.1	9401499	9408993	-	2669	protein_coding	heat shock protein 75 kDa%2C mitochondrial%2C transcript variant X1 && sp|Q9CQN1|TRAP1_MOUSE Heat shock protein 75 kDa, mitochondrial OS=Mus musculus OX=10090 GN=Trap1 PE=1 SV=1 && PF00183:Hsp90 protein|PF13589:Histidine kinase-, DNA gyrase B-, and HSP90-like ATPase	-
105200916	LOC105200916	NC_052665.1	9438192	9680964	-	9098	protein_coding	neurogenic protein mastermind && sp|P21519|MAM_DROME Neurogenic protein mastermind OS=Drosophila melanogaster OX=7227 GN=mam PE=2 SV=2 && -	-
105200717	LOC105200717	NC_052665.1	9681087	9684330	+	1681	protein_coding	elongator complex protein 4%2C transcript variant X1 && sp|Q5XG58|ELP4_XENLA Elongator complex protein 4 OS=Xenopus laevis OX=8355 GN=elp4 PE=2 SV=1 && PF05625:PAXNEB protein	-
105200716	LOC105200716	NC_052665.1	9685761	9694053	+	1386	protein_coding	tetraspanin-9 && - && PF00335:Tetraspanin family	Tetraspannin
105200712	LOC105200712	NC_052665.1	9928024	9942069	-	5625	protein_coding	cysteine--tRNA ligase%2C cytoplasmic%2C transcript variant X1 && sp|Q7KN90|SYCC_DROME Cysteine--tRNA ligase, cytoplasmic OS=Drosophila melanogaster OX=7227 GN=CysRS PE=1 SV=1 && PF01406:tRNA synthetases class I (C) catalytic domain	tRNA-synt_1e
105200711	LOC105200711	NC_052665.1	9942072	9959757	+	5909	protein_coding	exportin-1%2C transcript variant X1 && sp|Q6P5F9|XPO1_MOUSE Exportin-1 OS=Mus musculus OX=10090 GN=Xpo1 PE=1 SV=1 && PF18787:CRM1 / Exportin repeat 3|PF18784:CRM1 / Exportin repeat 2|PF08389:Exportin 1-like protein|PF08767:CRM1 C terminal|PF18777:Chromosome region maintenance or exportin repeat|PF03810:Importin-beta N-terminal domain	-
105200913	LOC105200913	NC_052665.1	9969884	9987119	+	5046	protein_coding	E3 ubiquitin-protein ligase HECW2 && sp|Q76N89|HECW1_HUMAN E3 ubiquitin-protein ligase HECW1 OS=Homo sapiens OX=9606 GN=HECW1 PE=1 SV=3 && PF18436:Helical box domain of E3 ubiquitin-protein ligase HECW1|PF00397:WW domain|PF00632:HECT-domain (ubiquitin-transferase)	HECT
105200710	LOC105200710	NC_052665.1	10039985	10057412	+	2213	protein_coding	protein SPT2 homolog%2C transcript variant X2 && sp|Q8IMP6|SPT2_DROME Protein SPT2 homolog OS=Drosophila melanogaster OX=7227 GN=CG5815 PE=2 SV=1 && PF08243:SPT2 chromatin protein	-
105200708	LOC105200708	NC_052665.1	10064672	10083615	+	5156	protein_coding	uncharacterized LOC105200708%2C transcript variant X1 && sp|P98153|IDD_HUMAN Integral membrane protein DGCR2/IDD OS=Homo sapiens OX=9606 GN=DGCR2 PE=1 SV=1 && -	-
105193764	LOC105193764	NC_052665.1	10099457	10143496	-	14134	protein_coding	uncharacterized LOC105193764%2C transcript variant X2 && sp|Q8SY41|BCAS3_DROME Breast carcinoma-amplified sequence 3 homolog OS=Drosophila melanogaster OX=7227 GN=rudhira PE=1 SV=1 && PF12490:Breast carcinoma amplified sequence 3	-
105193763	LOC105193763	NC_052665.1	10146941	10164861	+	3173	protein_coding	iduronate 2-sulfatase%2C transcript variant X2 && sp|Q08890|IDS_MOUSE Iduronate 2-sulfatase OS=Mus musculus OX=10090 GN=Ids PE=2 SV=3 && PF00884:Sulfatase	Sulfatase
105193767	LOC105193767	NC_052665.1	10164087	10201860	-	10525	protein_coding	transcriptional regulator ATRX%2C transcript variant X2 && sp|Q9GQN5|ATRX_DROME Transcriptional regulator ATRX homolog OS=Drosophila melanogaster OX=7227 GN=XNP PE=1 SV=2 && PF00176:SNF2 family N-terminal domain|PF00271:Helicase conserved C-terminal domain	SNF2_N
105196431	LOC105196431	NC_052665.1	10203670	10212131	+	1137	protein_coding	dehydrodolichyl diphosphate synthase complex subunit Nus1%2C transcript variant X1 && - && -	-
120359596	LOC120359596	NC_052665.1	10204050	10206253	+	1786	protein_coding	nuclear pore glycoprotein p62-like && sp|Q7JXF5|NUP62_DROME Nuclear pore glycoprotein p62 OS=Drosophila melanogaster OX=7227 GN=Nup62 PE=1 SV=1 && -	-
105193762	LOC105193762	NC_052665.1	10212456	10219309	-	2148	protein_coding	brahma-associated protein of 60 kDa%2C transcript variant X2 && sp|Q9VYG2|BAP60_DROME Brahma-associated protein of 60 kDa OS=Drosophila melanogaster OX=7227 GN=Bap60 PE=1 SV=1 && PF02201:SWIB/MDM2 domain	-
105193766	LOC105193766	NC_052665.1	10223561	10226094	+	519	protein_coding	ATP synthase subunit g%2C mitochondrial && sp|Q5RFH0|ATP5L_PONAB ATP synthase subunit g, mitochondrial OS=Pongo abelii OX=9601 GN=ATP5MG PE=3 SV=1 && PF04718:Mitochondrial ATP synthase g subunit	-
105193761	LOC105193761	NC_052665.1	10226116	10240855	-	7011	protein_coding	uncharacterized LOC105193761%2C transcript variant X5 && sp|Q13395|TARB1_HUMAN Probable methyltransferase TARBP1 OS=Homo sapiens OX=9606 GN=TARBP1 PE=1 SV=1 && PF00588:SpoU rRNA Methylase family	SpoU_methylase
120356957	LOC120356957	NC_052665.1	10253398	10257673	-	1566	protein_coding	uncharacterized LOC120356957%2C transcript variant X1 && - && -	-
105193676	LOC105193676	NC_052665.1	10363999	10389286	-	5663	protein_coding	tolloid-like protein 2%2C transcript variant X1 && sp|Q9Y6L7|TLL2_HUMAN Tolloid-like protein 2 OS=Homo sapiens OX=9606 GN=TLL2 PE=1 SV=1 && PF07645:Calcium-binding EGF domain|PF01400:Astacin (Peptidase family M12A)|PF14670:Coagulation Factor Xa inhibitory site|PF00431:CUB domain	Astacin
105193671	LOC105193671	NC_052665.1	10391997	10395186	+	1725	protein_coding	methionine aminopeptidase 1 && sp|Q5I0A0|MAP1_XENTR Methionine aminopeptidase 1 OS=Xenopus tropicalis OX=8364 GN=metap1 PE=2 SV=1 && PF15801:zf-MYND-like zinc finger, mRNA-binding|PF00557:Metallopeptidase family M24	Peptidase_M24
105193672	LOC105193672	NC_052665.1	10395179	10400868	-	4001	protein_coding	uncharacterized LOC105193672%2C transcript variant X2 && - && -	-
105193670	LOC105193670	NC_052665.1	10402775	10406165	+	1678	protein_coding	chromatin modification-related protein MEAF6 && sp|Q58CU0|EAF6_BOVIN Chromatin modification-related protein MEAF6 OS=Bos taurus OX=9913 GN=MEAF6 PE=2 SV=2 && PF09340:Histone acetyltransferase subunit NuA4	-
105205994	LOC105205994	NC_052665.1	10406366	10408672	-	1973	protein_coding	uncharacterized LOC105205994%2C transcript variant X3 && sp|P45583|CU19_LOCMI Cuticle protein 19 OS=Locusta migratoria OX=7004 PE=1 SV=1 && PF00379:Insect cuticle protein	Chitin_bind_4
105193669	LOC105193669	NC_052665.1	10409580	10411114	-	1168	protein_coding	28S ribosomal protein S15%2C mitochondrial && sp|Q8WTC1|RT15_DROME 28S ribosomal protein S15, mitochondrial OS=Drosophila melanogaster OX=7227 GN=bonsai PE=2 SV=2 && PF00312:Ribosomal protein S15	-
105193667	LOC105193667	NC_052665.1	10411196	10413828	+	1625	protein_coding	cytochrome b-c1 complex subunit 2%2C mitochondrial && sp|P22695|QCR2_HUMAN Cytochrome b-c1 complex subunit 2, mitochondrial OS=Homo sapiens OX=9606 GN=UQCRC2 PE=1 SV=3 && PF00675:Insulinase (Peptidase family M16)|PF05193:Peptidase M16 inactive domain	-
105193668	LOC105193668	NC_052665.1	10413119	10416422	-	2946	protein_coding	nucleolar protein 11 && sp|Q5RB52|NOL11_PONAB Nucleolar protein 11 OS=Pongo abelii OX=9601 GN=NOL11 PE=2 SV=1 && -	-
105193666	LOC105193666	NC_052665.1	10424160	10429394	+	3567	protein_coding	sodium-coupled monocarboxylate transporter 1%2C transcript variant X1 && sp|Q8N695|SC5A8_HUMAN Sodium-coupled monocarboxylate transporter 1 OS=Homo sapiens OX=9606 GN=SLC5A8 PE=1 SV=2 && PF00474:Sodium:solute symporter family	-
113003957	LOC113003957	NC_052665.1	10428255	10431364	+	3110	protein_coding	uncharacterized LOC113003957 && - && -	-
105193665	LOC105193665	NC_052665.1	10431820	10434980	+	1850	protein_coding	methanethiol oxidase%2C transcript variant X1 && sp|Q52KZ7|SBP1A_XENLA Methanethiol oxidase OS=Xenopus laevis OX=8355 GN=selenbp1-a PE=2 SV=1 && PF05694:56kDa selenium binding protein (SBP56)	-
105193664	LOC105193664	NC_052665.1	10436412	10454787	-	12511	protein_coding	serine/threonine-protein kinase SMG1 && sp|Q8BKX6|SMG1_MOUSE Serine/threonine-protein kinase SMG1 OS=Mus musculus OX=10090 GN=Smg1 PE=1 SV=3 && PF15785:Serine/threonine-protein kinase smg-1|PF00454:Phosphatidylinositol 3- and 4-kinase|PF02260:FATC domain	PI3_PI4_kinase
105193663	LOC105193663	NC_052665.1	10441509	10444259	+	2072	protein_coding	histamine H2 receptor%2C transcript variant X1 && sp|Q13639|5HT4R_HUMAN 5-hydroxytryptamine receptor 4 OS=Homo sapiens OX=9606 GN=HTR4 PE=1 SV=2 && -	-
105193662	LOC105193662	NC_052665.1	10455056	10456703	-	1162	protein_coding	ATP synthase subunit d%2C mitochondrial && sp|Q24251|ATP5H_DROME ATP synthase subunit d, mitochondrial OS=Drosophila melanogaster OX=7227 GN=ATPsynD PE=2 SV=2 && -	-
105193674	LOC105193674	NC_052665.1	10457731	10466022	+	7048	protein_coding	uncharacterized LOC105193674%2C transcript variant X1 && sp|A7Y7X5|ZN711_DANRE Zinc finger protein 711 OS=Danio rerio OX=7955 GN=znf711 PE=1 SV=1 && -	-
105193661	LOC105193661	NC_052665.1	10467094	10468214	-	707	protein_coding	uncharacterized LOC105193661 && - && -	-
105193656	LOC105193656	NC_052665.1	10496457	10513791	-	7482	protein_coding	uncharacterized LOC105193656%2C transcript variant X2 && - && -	-
105193655	LOC105193655	NC_052665.1	10514635	10538402	-	10625	protein_coding	protein enabled%2C transcript variant X4 && sp|Q8T4F7|ENA_DROME Protein enabled OS=Drosophila melanogaster OX=7227 GN=ena PE=1 SV=4 && PF00568:WH1 domain|PF08776:VASP tetramerisation domain	-
105193654	LOC105193654	NC_052665.1	10538923	10550961	+	10393	protein_coding	uncharacterized LOC105193654 && sp|Q9NR48|ASH1L_HUMAN Histone-lysine N-methyltransferase ASH1L OS=Homo sapiens OX=9606 GN=ASH1L PE=1 SV=2 && PF17907:AWS domain|PF00856:SET domain|PF01426:BAH domain|PF00439:Bromodomain	SET
105193653	LOC105193653	NC_052665.1	10551131	10558053	-	5642	protein_coding	heterogeneous nuclear ribonucleoprotein U%2C transcript variant X2 && sp|Q8VDM6|HNRL1_MOUSE Heterogeneous nuclear ribonucleoprotein U-like protein 1 OS=Mus musculus OX=10090 GN=Hnrnpul1 PE=1 SV=1 && PF00622:SPRY domain|PF02037:SAP domain|PF13671:AAA domain	SPRY
105193650	LOC105193650	NC_052665.1	10558382	10559592	+	984	protein_coding	ciliogenesis and planar polarity effector 2%2C transcript variant X2 && sp|Q6GNL4|CPLN2_XENLA Ciliogenesis and planar polarity effector 2 OS=Xenopus laevis OX=8355 GN=cplane2 PE=1 SV=1 && PF00071:Ras family	Ras
105193651	LOC105193651	NC_052665.1	10559540	10560843	-	881	protein_coding	mitotic spindle assembly checkpoint protein MAD2B && sp|Q0E7J8|REV7_SCHPO DNA polymerase zeta processivity subunit OS=Schizosaccharomyces pombe (strain 972 / ATCC 24843) OX=284812 GN=rev7 PE=3 SV=1 && PF02301:HORMA domain	HORMA
105193652	LOC105193652	NC_052665.1	10560998	10565124	-	2445	protein_coding	atypical kinase COQ8B%2C mitochondrial%2C transcript variant X3 && sp|A3QJU3|COQ8B_DANRE Atypical kinase COQ8B, mitochondrial OS=Danio rerio OX=7955 GN=coq8b PE=3 SV=2 && PF03109:ABC1 family	ABC1
120357039	Trnap-cgg	NC_052665.1	10561770	10561846	-	77	tRNA	tRNA-Pro && - && -	-
105198148	LOC105198148	NC_052665.1	10566124	10568826	-	1810	protein_coding	homocysteine-responsive endoplasmic reticulum-resident ubiquitin-like domain member 2 protein && sp|Q0P5H8|HERP2_BOVIN Homocysteine-responsive endoplasmic reticulum-resident ubiquitin-like domain member 2 protein OS=Bos taurus OX=9913 GN=HERPUD2 PE=2 SV=1 && PF00240:Ubiquitin family	ubiquitin
105193644	LOC105193644	NC_052665.1	10569010	10574549	+	4860	protein_coding	uncharacterized LOC105193644 && - && -	-
113002642	LOC113002642	NC_052665.1	10577123	10587520	+	4007	protein_coding	uncharacterized LOC113002642%2C transcript variant X2 && - && PF13855:Leucine rich repeat	-
105193648	LOC105193648	NC_052665.1	10587359	10589092	+	1314	protein_coding	adenine phosphoribosyltransferase%2C transcript variant X1 && sp|P12426|APT_DROME Adenine phosphoribosyltransferase OS=Drosophila melanogaster OX=7227 GN=Aprt PE=2 SV=3 && PF00156:Phosphoribosyl transferase domain	Pribosyltran
105193649	LOC105193649	NC_052665.1	10588496	10591866	-	3095	protein_coding	TBC1 domain family member 31 && sp|Q96DN5|TBC31_HUMAN TBC1 domain family member 31 OS=Homo sapiens OX=9606 GN=TBC1D31 PE=1 SV=2 && PF00566:Rab-GTPase-TBC domain	TBC
105193643	LOC105193643	NC_052665.1	10596303	10597828	+	1072	protein_coding	DET1- and DDB1-associated protein 1 && sp|Q7T2A3|DDA1_DANRE DET1- and DDB1-associated protein 1 OS=Danio rerio OX=7955 GN=dda1 PE=3 SV=1 && PF10172:Det1 complexing ubiquitin ligase	-
105193642	LOC105193642	NC_052665.1	10598536	10601539	+	2416	protein_coding	protein tamozhennic%2C transcript variant X1 && sp|Q9W1A4|TAMO_DROME Protein tamozhennic OS=Drosophila melanogaster OX=7227 GN=tamo PE=1 SV=1 && -	-
105206807	LOC105206807	NC_052665.1	10602621	10606213	-	2816	protein_coding	activating signal cointegrator 1%2C transcript variant X2 && sp|Q15650|TRIP4_HUMAN Activating signal cointegrator 1 OS=Homo sapiens OX=9606 GN=TRIP4 PE=1 SV=4 && PF06221:Putative zinc finger motif, C2HC5-type|PF04266:ASCH domain	-
105201329	LOC105201329	NC_052665.1	10606485	10609594	+	2359	protein_coding	HEAT repeat-containing protein 3%2C transcript variant X1 && - && -	-
105201331	LOC105201331	NC_052665.1	10609790	10619781	-	3257	protein_coding	uncharacterized LOC105201331%2C transcript variant X1 && - && -	-
105193059	LOC105193059	NC_052665.1	10623813	10629018	+	3967	protein_coding	solute carrier family 12 member 9%2C transcript variant X1 && sp|Q0VGW6|S12A9_XENLA Solute carrier family 12 member 9 OS=Xenopus laevis OX=8355 GN=slc12a9 PE=2 SV=1 && PF00324:Amino acid permease|PF03522:Solute carrier family 12	AA_permease
105201338	LOC105201338	NC_052665.1	10629354	10650492	+	10191	protein_coding	triple functional domain protein%2C transcript variant X1 && sp|F1M0Z1|TRIO_RAT Triple functional domain protein OS=Rattus norvegicus OX=10116 GN=Trio PE=1 SV=4 && PF13716:Divergent CRAL/TRIO domain|PF00069:Protein kinase domain|PF07679:Immunoglobulin I-set domain|PF00621:RhoGEF domain|PF00435:Spectrin repeat	Pkinase
105195036	LOC105195036	NC_052665.1	10651151	10653783	+	1934	protein_coding	synaptobrevin homolog YKT6%2C transcript variant X2 && sp|O15498|YKT6_HUMAN Synaptobrevin homolog YKT6 OS=Homo sapiens OX=9606 GN=YKT6 PE=1 SV=1 && PF13774:Regulated-SNARE-like domain|PF00957:Synaptobrevin	-
105206001	LOC105206001	NC_052665.1	10654155	10656365	-	1574	protein_coding	NADH dehydrogenase [ubiquinone] 1 alpha subcomplex subunit 10%2C mitochondrial && sp|P91929|NDUAA_DROME NADH dehydrogenase [ubiquinone] 1 alpha subcomplex subunit 10, mitochondrial OS=Drosophila melanogaster OX=7227 GN=ND-42 PE=1 SV=2 && PF01712:Deoxynucleoside kinase	-
105201332	LOC105201332	NC_052665.1	10658689	10660785	+	1383	protein_coding	myotrophin && - && PF12796:Ankyrin repeats (3 copies)	-
105201335	LOC105201335	NC_052665.1	10660888	10671104	-	5690	protein_coding	histone-lysine N-methyltransferase eggless%2C transcript variant X3 && sp|Q28Z18|SETB1_DROPS Histone-lysine N-methyltransferase eggless OS=Drosophila pseudoobscura pseudoobscura OX=46245 GN=egg PE=3 SV=2 && PF18358:Histone methyltransferase Tudor domain|PF18359:Histone methyltransferase Tudor domain 1|PF01429:Methyl-CpG binding domain|PF05033:Pre-SET motif|PF00035:Double-stranded RNA binding moti…	SET
105201333	LOC105201333	NC_052665.1	10670684	10673910	+	2405	protein_coding	intraflagellar transport protein 56%2C transcript variant X1 && sp|A0AVF1|IFT56_HUMAN Intraflagellar transport protein 56 OS=Homo sapiens OX=9606 GN=TTC26 PE=2 SV=1 && PF14559:Tetratricopeptide repeat	-
105201336	LOC105201336	NC_052665.1	10675822	10710451	-	4867	protein_coding	prominin-like protein%2C transcript variant X1 && - && PF05478:Prominin	Prominin
105195024	LOC105195024	NC_052665.1	10757439	10834887	-	16491	protein_coding	uncharacterized LOC105195024%2C transcript variant X5 && sp|Q8N957|ANKF1_HUMAN Ankyrin repeat and fibronectin type-III domain-containing protein 1 OS=Homo sapiens OX=9606 GN=ANKFN1 PE=2 SV=2 && PF13637:Ankyrin repeats (many copies)	-
105195022	LOC105195022	NC_052665.1	10838837	10840193	+	1142	protein_coding	transcription factor MafG && sp|Q90595|MAFF_CHICK Transcription factor MafF OS=Gallus gallus OX=9031 GN=MAFF PE=2 SV=1 && PF03131:bZIP Maf transcription factor	bZIP_Maf
105195023	LOC105195023	NC_052665.1	10840134	10843180	-	1600	protein_coding	tRNA (cytosine(38)-C(5))-methyltransferase%2C transcript variant X1 && sp|A0A2H1VE33|TRDMT_SPOFR tRNA (cytosine(38)-C(5))-methyltransferase OS=Spodoptera frugiperda OX=7108 GN=TRDMT1 PE=1 SV=1 && PF00145:C-5 cytosine-specific DNA methylase	DNA_methylase
105206393	LOC105206393	NC_052665.1	10842726	10845679	+	1504	protein_coding	uncharacterized LOC105206393%2C transcript variant X1 && - && -	-
105195031	LOC105195031	NC_052665.1	10846257	10851908	+	4130	protein_coding	protein CLEC16A homolog%2C transcript variant X1 && sp|Q9VEV4|CL16A_DROME Protein CLEC16A homolog OS=Drosophila melanogaster OX=7227 GN=ema PE=1 SV=2 && PF09758:Uncharacterised conserved protein	-
105195021	LOC105195021	NC_052665.1	10854604	10859153	-	3142	protein_coding	hepatocyte growth factor-regulated tyrosine kinase substrate && sp|Q960X8|HRS_DROME Hepatocyte growth factor-regulated tyrosine kinase substrate OS=Drosophila melanogaster OX=7227 GN=Hrs PE=1 SV=1 && PF12210:Hepatocyte growth factor-regulated tyrosine kinase substrate|PF00790:VHS domain|PF01363:FYVE zinc finger	FYVE
105195020	LOC105195020	NC_052665.1	10859730	10863222	+	3006	protein_coding	uncharacterized LOC105195020 && - && PF16025:Calcium-dependent calmodulin binding	-
105195017	LOC105195017	NC_052665.1	10863376	10882120	+	5603	protein_coding	uncharacterized LOC105195017%2C transcript variant X2 && - && -	-
105194158	LOC105194158	NC_052665.1	10868912	10875737	+	6784	protein_coding	uncharacterized LOC105194158 && - && -	-
105192935	LOC105192935	NC_052665.1	10885246	10892989	+	5051	protein_coding	uncharacterized LOC105192935 && - && -	-
105192927	LOC105192927	NC_052665.1	10893248	10895244	-	1416	protein_coding	putative E3 ubiquitin-protein ligase UBR7 && sp|Q8N806|UBR7_HUMAN Putative E3 ubiquitin-protein ligase UBR7 OS=Homo sapiens OX=9606 GN=UBR7 PE=1 SV=2 && PF02207:Putative zinc finger in N-recognin (UBR box)	zf-UBR1
105195016	LOC105195016	NC_052665.1	10917200	10921952	+	3904	protein_coding	ubiquitin carboxyl-terminal hydrolase 36%2C transcript variant X1 && sp|B4LG38|UBP36_DROVI Ubiquitin carboxyl-terminal hydrolase 36 OS=Drosophila virilis OX=7244 GN=Usp36 PE=3 SV=1 && PF00443:Ubiquitin carboxyl-terminal hydrolase	UCH
105195015	LOC105195015	NC_052665.1	10923591	10930547	-	4921	protein_coding	vacuolar protein sorting-associated protein 8 homolog%2C transcript variant X1 && sp|Q0P5W1|VPS8_MOUSE Vacuolar protein sorting-associated protein 8 homolog OS=Mus musculus OX=10090 GN=Vps8 PE=1 SV=1 && -	-
105195012	LOC105195012	NC_052665.1	10930683	10932176	+	1008	protein_coding	protein KTI12 homolog%2C transcript variant X2 && sp|Q4KLF3|KTI12_XENLA Protein KTI12 homolog OS=Xenopus laevis OX=8355 GN=kti12 PE=2 SV=1 && PF08433:Chromatin associated protein KTI12	-
105195013	LOC105195013	NC_052665.1	10931846	10936223	-	3401	protein_coding	carnosine N-methyltransferase%2C transcript variant X2 && sp|Q80UY1|CARME_MOUSE Carnosine N-methyltransferase OS=Mus musculus OX=10090 GN=Carnmt1 PE=1 SV=1 && PF08433:Chromatin associated protein KTI12	-
105195009	LOC105195009	NC_052665.1	10936410	10942525	+	4285	protein_coding	phosphatidylinositol 5-phosphate 4-kinase type-2 alpha%2C transcript variant X1 && sp|Q5F356|PI42A_CHICK Phosphatidylinositol 5-phosphate 4-kinase type-2 alpha OS=Gallus gallus OX=9031 GN=PIP4K2A PE=2 SV=1 && PF01504:Phosphatidylinositol-4-phosphate 5-Kinase	PIP5K
105195010	LOC105195010	NC_052665.1	10942212	10945819	-	2750	protein_coding	kinesin-like protein KIF23%2C transcript variant X3 && - && PF16540:Arf6-interacting domain of mitotic kinesin-like protein 1	-
105195008	LOC105195008	NC_052665.1	10945909	10953988	+	4247	protein_coding	sodium-dependent nutrient amino acid transporter 1%2C transcript variant X4 && sp|B3MRS1|NAAT1_DROAN Sodium-dependent nutrient amino acid transporter 1 OS=Drosophila ananassae OX=7217 GN=NAAT1 PE=3 SV=1 && PF00209:Sodium:neurotransmitter symporter family	SNF
105195007	LOC105195007	NC_052665.1	10954106	10959038	+	2800	protein_coding	sodium-dependent nutrient amino acid transporter 1 && sp|B3MRS1|NAAT1_DROAN Sodium-dependent nutrient amino acid transporter 1 OS=Drosophila ananassae OX=7217 GN=NAAT1 PE=3 SV=1 && PF00209:Sodium:neurotransmitter symporter family	SNF
105195028	LOC105195028	NC_052665.1	10958808	10960835	-	1161	protein_coding	sodium-dependent nutrient amino acid transporter 1 && sp|B3MRS1|NAAT1_DROAN Sodium-dependent nutrient amino acid transporter 1 OS=Drosophila ananassae OX=7217 GN=NAAT1 PE=3 SV=1 && PF00209:Sodium:neurotransmitter symporter family	SNF
120360077	LOC120360077	NC_052665.1	10961342	10962323	+	638	lncRNA	uncharacterized LOC120360077 && sp|Q29GB8|NAAT1_DROPS Sodium-dependent nutrient amino acid transporter 1 OS=Drosophila pseudoobscura pseudoobscura OX=46245 GN=NAAT1 PE=3 SV=1 && -	-
105195004	LOC105195004	NC_052665.1	10961987	10976648	-	3330	protein_coding	sodium-dependent nutrient amino acid transporter 1%2C transcript variant X2 && sp|Q9W4C5|NAAT1_DROME Sodium-dependent nutrient amino acid transporter 1 OS=Drosophila melanogaster OX=7227 GN=NAAT1 PE=1 SV=2 && PF00209:Sodium:neurotransmitter symporter family	SNF
120360076	LOC120360076	NC_052665.1	10967633	10970186	+	1952	lncRNA	uncharacterized LOC120360076 && sp|B4NDL8|NAAT1_DROWI Sodium-dependent nutrient amino acid transporter 1 OS=Drosophila willistoni OX=7260 GN=NAAT1 PE=3 SV=1 && PF00209:Sodium:neurotransmitter symporter family	SNF
105195006	LOC105195006	NC_052665.1	10975358	10977514	+	1776	protein_coding	intraflagellar transport protein 46 homolog%2C transcript variant X1 && sp|A7MBP4|IFT46_DANRE Intraflagellar transport protein 46 homolog OS=Danio rerio OX=7955 GN=ift46 PE=2 SV=2 && PF12317:Intraflagellar transport complex B protein 46 C terminal	-
105195002	LOC105195002	NC_052665.1	10977663	10981959	+	3150	protein_coding	H(+)/Cl(-) exchange transporter 7 && sp|P51798|CLCN7_HUMAN H(+)/Cl(-) exchange transporter 7 OS=Homo sapiens OX=9606 GN=CLCN7 PE=1 SV=2 && PF00571:CBS domain|PF00654:Voltage gated chloride channel	Voltage_CLC
105195003	LOC105195003	NC_052665.1	10982969	10986073	+	2525	protein_coding	protein PELPK1%2C transcript variant X1 && sp|P49119|CDKA1_MESAU Cyclin-dependent kinase 2-associated protein 1 OS=Mesocricetus auratus OX=10036 GN=CDK2AP1 PE=2 SV=1 && PF09806:Cyclin-dependent kinase 2-associated protein	-
120360073	LOC120360073	NC_052665.1	10988464	10990063	+	1522	protein_coding	uncharacterized LOC120360073%2C transcript variant X3 && - && -	-
105195000	LOC105195000	NC_052665.1	10991284	10992803	+	1128	protein_coding	diphthine methyltransferase && sp|Q9BTV6|DPH7_HUMAN Diphthine methyltransferase OS=Homo sapiens OX=9606 GN=DPH7 PE=1 SV=2 && -	-
105195001	LOC105195001	NC_052665.1	10992695	11009007	+	6967	protein_coding	uncharacterized LOC105195001%2C transcript variant X8 && - && -	-
105194999	LOC105194999	NC_052665.1	11010753	11019646	+	3977	protein_coding	RING finger protein unkempt%2C transcript variant X8 && sp|Q86B79|UNK_DROME RING finger protein unkempt OS=Drosophila melanogaster OX=7227 GN=unk PE=1 SV=1 && PF00642:Zinc finger C-x8-C-x5-C-x3-H type (and similar)|PF18384:Unkempt Zinc finger domain 1 (Znf1)|PF13920:Zinc finger, C3HC4 type (RING finger)	zf-CCCH
105194997	LOC105194997	NC_052665.1	11031019	11033823	+	1834	protein_coding	histone H3.3A%2C transcript variant X1 && sp|C0HL66|H33A_DROME Histone H3.3A OS=Drosophila melanogaster OX=7227 GN=His3.3A PE=1 SV=1 && PF00125:Core histone H2A/H2B/H3/H4	Histone
105194996	LOC105194996	NC_052665.1	11034536	11038136	+	1542	protein_coding	histone H3.3A%2C transcript variant X3 && sp|C0HL66|H33A_DROME Histone H3.3A OS=Drosophila melanogaster OX=7227 GN=His3.3A PE=1 SV=1 && PF00125:Core histone H2A/H2B/H3/H4	Histone
105195027	LOC105195027	NC_052665.1	11038329	11047063	-	5265	protein_coding	nuclear distribution protein nudE-like 1-A%2C transcript variant X1 && sp|Q66IZ7|NDL1B_XENLA Nuclear distribution protein nudE-like 1-B OS=Xenopus laevis OX=8355 GN=ndel1-b PE=2 SV=1 && PF04880:NUDE protein, C-terminal conserved region	-
105200815	LOC105200815	NC_052665.1	11047276	11050878	+	1413	protein_coding	60S ribosomal protein L3 && sp|O16797|RL3_DROME 60S ribosomal protein L3 OS=Drosophila melanogaster OX=7227 GN=RpL3 PE=1 SV=3 && PF00297:Ribosomal protein L3	-
105194995	LOC105194995	NC_052665.1	11052627	11053784	+	800	protein_coding	NADH dehydrogenase [ubiquinone] 1 beta subcomplex subunit 10 && sp|Q1HPL8|NDUBA_BOMMO NADH dehydrogenase [ubiquinone] 1 beta subcomplex subunit 10 OS=Bombyx mori OX=7091 PE=1 SV=1 && PF10249:NADH-ubiquinone oxidoreductase subunit 10	-
105194994	LOC105194994	NC_052665.1	11053877	11065792	-	8416	protein_coding	meiosis regulator and mRNA stability factor 1%2C transcript variant X2 && sp|Q8VIG2|MARF1_RAT Meiosis regulator and mRNA stability factor 1 OS=Rattus norvegicus OX=10116 GN=Marf1 PE=1 SV=2 && PF01936:NYN domain|PF11608:Limkain b1|PF12872:OST-HTH/LOTUS domain	DUF88
105194993	LOC105194993	NC_052665.1	11065891	11068704	+	2010	protein_coding	inhibitor of growth protein 5%2C transcript variant X1 && sp|Q8WYH8|ING5_HUMAN Inhibitor of growth protein 5 OS=Homo sapiens OX=9606 GN=ING5 PE=1 SV=1 && PF12998:Inhibitor of growth proteins N-terminal histone-binding	-
105194992	LOC105194992	NC_052665.1	11068633	11071314	-	2021	protein_coding	beta-1%2C3-galactosyltransferase 6 && sp|Q96L58|B3GT6_HUMAN Beta-1,3-galactosyltransferase 6 OS=Homo sapiens OX=9606 GN=B3GALT6 PE=1 SV=2 && PF01762:Galactosyltransferase	Galactosyl_T
105194990	LOC105194990	NC_052665.1	11071722	11089059	-	5915	protein_coding	serine/threonine-protein kinase OSR1%2C transcript variant X4 && sp|Q863I2|OXSR1_PIG Serine/threonine-protein kinase OSR1 OS=Sus scrofa OX=9823 GN=OXSR1 PE=2 SV=1 && PF12202:Oxidative-stress-responsive kinase 1 C-terminal domain|PF00069:Protein kinase domain	Pkinase
105194988	LOC105194988	NC_052665.1	11089941	11093035	-	2281	protein_coding	tRNA-dihydrouridine(47) synthase [NAD(P)(+)]-like && sp|Q28BT8|DUS3L_XENTR tRNA-dihydrouridine(47) synthase [NAD(P)(+)]-like OS=Xenopus tropicalis OX=8364 GN=dus3l PE=2 SV=2 && PF01207:Dihydrouridine synthase (Dus)	Dus
105194986	LOC105194986	NC_052665.1	11093255	11095212	+	1142	protein_coding	THAP domain-containing protein 1%2C transcript variant X2 && - && PF05485:THAP domain	THAP
105194987	LOC105194987	NC_052665.1	11094944	11099599	+	2350	protein_coding	uncharacterized protein CG4449%2C transcript variant X1 && - && PF11976:Ubiquitin-2 like Rad60 SUMO-like	-
105194985	LOC105194985	NC_052665.1	11099860	11102394	-	1514	protein_coding	V-type proton ATPase subunit E && sp|P31402|VATE_MANSE V-type proton ATPase subunit E OS=Manduca sexta OX=7130 GN=VHA26 PE=2 SV=1 && PF01991:ATP synthase (E/31 kDa) subunit	-
105194983	LOC105194983	NC_052665.1	11102514	11106009	+	1985	protein_coding	parafibromin && sp|Q5ZLM0|CDC73_CHICK Parafibromin OS=Gallus gallus OX=9031 GN=CDC73 PE=2 SV=1 && PF16050:Paf1 complex subunit CDC73 N-terminal|PF05179:RNA pol II accessory factor, Cdc73 family, C-terminal	-
105194982	LOC105194982	NC_052665.1	11106850	11119156	-	9053	protein_coding	doublesex- and mab-3-related transcription factor A2-like && sp|Q2I327|DMTA2_XIPMA Doublesex- and mab-3-related transcription factor A2 OS=Xiphophorus maculatus OX=8083 GN=dmrta2 PE=2 SV=1 && -	-
105194981	LOC105194981	NC_052665.1	11119890	11132132	-	3573	protein_coding	GTP-binding protein Di-Ras2%2C transcript variant X1 && sp|Q96HU8|DIRA2_HUMAN GTP-binding protein Di-Ras2 OS=Homo sapiens OX=9606 GN=DIRAS2 PE=1 SV=1 && PF00071:Ras family	Ras
105194980	LOC105194980	NC_052665.1	11132391	11134218	-	1572	protein_coding	ARL14 effector protein%2C transcript variant X1 && sp|P0DKL9|A14EL_HUMAN ARL14 effector protein-like OS=Homo sapiens OX=9606 GN=ARL14EPL PE=4 SV=1 && PF14949:ARF7 effector protein C-terminus	-
105194979	LOC105194979	NC_052665.1	11134334	11138272	+	2307	protein_coding	arginyl-tRNA--protein transferase 1%2C transcript variant X3 && sp|O95260|ATE1_HUMAN Arginyl-tRNA--protein transferase 1 OS=Homo sapiens OX=9606 GN=ATE1 PE=1 SV=2 && PF04377:Arginine-tRNA-protein transferase, C terminus|PF04376:Arginine-tRNA-protein transferase, N terminus	-
105194975	LOC105194975	NC_052665.1	11138429	11149479	-	3910	protein_coding	uncharacterized transporter slc-17.2%2C transcript variant X2 && sp|Q5W8I8|VGL2A_DANRE Vesicular glutamate transporter 2.1 OS=Danio rerio OX=7955 GN=slc17a6b PE=2 SV=2 && PF07690:Major Facilitator Superfamily	MFS_1
105194976	LOC105194976	NC_052665.1	11144711	11153912	+	2490	protein_coding	2-hydroxyacyl-CoA lyase 1 && sp|Q9UJ83|HACL1_HUMAN 2-hydroxyacyl-CoA lyase 1 OS=Homo sapiens OX=9606 GN=HACL1 PE=1 SV=2 && PF00205:Thiamine pyrophosphate enzyme, central domain|PF02775:Thiamine pyrophosphate enzyme, C-terminal TPP binding domain|PF02776:Thiamine pyrophosphate enzyme, N-terminal TPP binding domain	TPP_enzyme_N
105194978	LOC105194978	NC_052665.1	11154033	11168069	+	6150	protein_coding	tripartite motif-containing protein 2%2C transcript variant X1 && - && -	-
105194974	LOC105194974	NC_052665.1	11167918	11170984	+	1200	protein_coding	basic helix-loop-helix transcription factor amos%2C transcript variant X2 && sp|Q20561|HLH13_CAEEL Helix-loop-helix protein 13 OS=Caenorhabditis elegans OX=6239 GN=hlh-13 PE=2 SV=1 && PF00010:Helix-loop-helix DNA-binding domain	HLH
105194971	LOC105194971	NC_052665.1	11181741	11186526	-	2580	protein_coding	tyrosine-protein phosphatase corkscrew && sp|Q06124|PTN11_HUMAN Tyrosine-protein phosphatase non-receptor type 11 OS=Homo sapiens OX=9606 GN=PTPN11 PE=1 SV=3 && PF00102:Protein-tyrosine phosphatase|PF00017:SH2 domain	Y_phosphatase
105194969	LOC105194969	NC_052665.1	11192542	11201203	+	2618	protein_coding	cyclic AMP response element-binding protein A%2C transcript variant X1 && sp|Q08CW8|CR3L4_XENTR Cyclic AMP-responsive element-binding protein 3-like protein 4 OS=Xenopus tropicalis OX=8364 GN=creb3l4 PE=2 SV=1 && PF00170:bZIP transcription factor	bZIP_1
105194965	LOC105194965	NC_052665.1	11203056	11207524	+	3768	protein_coding	DNA primase small subunit%2C transcript variant X1 && sp|Q24317|PRI1_DROME DNA primase small subunit OS=Drosophila melanogaster OX=7227 GN=Prim1 PE=1 SV=2 && PF01896:DNA primase small subunit	-
105194964	LOC105194964	NC_052665.1	11249906	11253020	-	2113	protein_coding	E3 ubiquitin-protein ligase RING1 && sp|Q9VB08|RING1_DROME E3 ubiquitin-protein ligase RING1 OS=Drosophila melanogaster OX=7227 GN=Sce PE=1 SV=1 && PF16207:RAWUL domain RING finger- and WD40-associated ubiquitin-like|PF13923:Zinc finger, C3HC4 type (RING finger)	-
105194961	LOC105194961	NC_052665.1	11253053	11305302	+	6238	protein_coding	uncharacterized LOC105194961%2C transcript variant X1 && - && -	-
105194960	LOC105194960	NC_052665.1	11305213	11313935	-	3250	protein_coding	sodium-independent sulfate anion transporter%2C transcript variant X4 && sp|Q86WA9|S2611_HUMAN Sodium-independent sulfate anion transporter OS=Homo sapiens OX=9606 GN=SLC26A11 PE=1 SV=2 && PF00916:Sulfate permease family	Sulfate_transp
105194959	LOC105194959	NC_052665.1	11314344	11320031	+	4412	protein_coding	putative uncharacterized protein DDB_G0286901%2C transcript variant X2 && - && -	-
105194955	LOC105194955	NC_052665.1	11320626	11355820	-	3894	protein_coding	sodium-independent sulfate anion transporter && sp|Q58DD2|S2611_BOVIN Sodium-independent sulfate anion transporter OS=Bos taurus OX=9913 GN=SLC26A11 PE=2 SV=1 && PF01740:STAS domain|PF00916:Sulfate permease family	Sulfate_transp
105195025	LOC105195025	NC_052665.1	11339545	11355129	+	6121	protein_coding	mucin-12%2C transcript variant X1 && - && PF01391:Collagen triple helix repeat (20 copies)|PF01607:Chitin binding Peritrophin-A domain	CBM_14
105194956	LOC105194956	NC_052665.1	11355806	11357755	+	1583	protein_coding	RNA-binding region-containing protein 3 && sp|F1Q8J0|RNPC3_DANRE RNA-binding region-containing protein 3 OS=Danio rerio OX=7955 GN=rnpc3 PE=2 SV=1 && -	-
105194957	LOC105194957	NC_052665.1	11357747	11360983	-	1542	protein_coding	adenylate kinase isoenzyme 1%2C transcript variant X4 && sp|Q20140|KAD1_CAEEL Adenylate kinase isoenzyme 1 OS=Caenorhabditis elegans OX=6239 GN=F38B2.4 PE=2 SV=1 && PF00406:Adenylate kinase	ADK
105196818	LOC105196818	NC_052665.1	11361753	11365325	+	2059	protein_coding	T-complex protein 1 subunit eta%2C transcript variant X2 && sp|Q5ZJK8|TCPH_CHICK T-complex protein 1 subunit eta OS=Gallus gallus OX=9031 GN=CCT7 PE=1 SV=1 && PF00118:TCP-1/cpn60 chaperonin family	-
105196816	LOC105196816	NC_052665.1	11365847	11367496	+	1018	protein_coding	dolichyldiphosphatase 1 && sp|Q9JMF7|DOPP1_MOUSE Dolichyldiphosphatase 1 OS=Mus musculus OX=10090 GN=Dolpp1 PE=2 SV=1 && PF01569:PAP2 superfamily	-
105196815	LOC105196815	NC_052665.1	11369532	11376667	+	5214	protein_coding	endophilin-B1%2C transcript variant X2 && sp|Q5ZIR1|SHLB1_CHICK Endophilin-B1 OS=Gallus gallus OX=9031 GN=SH3GLB1 PE=2 SV=1 && PF03114:BAR domain	-
105196814	LOC105196814	NC_052665.1	11376044	11377557	-	624	protein_coding	40S ribosomal protein S18 && sp|Q962R1|RS18_SPOFR 40S ribosomal protein S18 OS=Spodoptera frugiperda OX=7108 GN=RpS18 PE=2 SV=1 && PF00416:Ribosomal protein S13/S18	-
105196812	LOC105196812	NC_052665.1	11427385	11428839	-	782	protein_coding	coatomer subunit zeta-1 && sp|P35604|COPZ1_BOVIN Coatomer subunit zeta-1 OS=Bos taurus OX=9913 GN=COPZ1 PE=1 SV=2 && PF01217:Clathrin adaptor complex small chain	-
105196811	LOC105196811	NC_052665.1	11429020	11431697	-	2002	protein_coding	sulfide_quinone oxidoreductase%2C mitochondrial%2C transcript variant X1 && sp|Q9Y6N5|SQOR_HUMAN Sulfide:quinone oxidoreductase, mitochondrial OS=Homo sapiens OX=9606 GN=SQOR PE=1 SV=1 && PF07992:Pyridine nucleotide-disulphide oxidoreductase	Pyr_redox_2
105196809	LOC105196809	NC_052665.1	11432479	11457358	-	13033	protein_coding	cyclin-T%2C transcript variant X1 && sp|O96433|CCNT_DROME Cyclin-T OS=Drosophila melanogaster OX=7227 GN=CycT PE=1 SV=2 && PF00134:Cyclin, N-terminal domain	-
113003967	LOC113003967	NC_052665.1	11439410	11445889	+	2893	lncRNA	uncharacterized LOC113003967 && - && -	-
105196808	LOC105196808	NC_052665.1	11458551	11462162	+	2139	protein_coding	KAT8 regulatory NSL complex subunit 2%2C transcript variant X2 && sp|Q6AY70|KANL2_RAT KAT8 regulatory NSL complex subunit 2 OS=Rattus norvegicus OX=10116 GN=Kansl2 PE=1 SV=2 && PF13891:Potential DNA-binding domain	-
105196807	LOC105196807	NC_052665.1	11462105	11470034	-	6611	protein_coding	zinc transporter foi%2C transcript variant X3 && sp|Q9VSL7|FOI_DROME Zinc transporter foi OS=Drosophila melanogaster OX=7227 GN=foi PE=1 SV=3 && PF02535:ZIP Zinc transporter	-
105196806	LOC105196806	NC_052665.1	11470108	11474647	+	2419	protein_coding	signal recognition particle subunit SRP68 && sp|Q9VSS2|SRP68_DROME Signal recognition particle subunit SRP68 OS=Drosophila melanogaster OX=7227 GN=Srp68 PE=2 SV=1 && PF16969:RNA-binding signal recognition particle 68	-
105196805	LOC105196805	NC_052665.1	11474731	11477181	-	1201	protein_coding	cytosolic Fe-S cluster assembly factor NUBP2 homolog && sp|Q16H50|NUBP2_AEDAE Cytosolic Fe-S cluster assembly factor NUBP2 homolog OS=Aedes aegypti OX=7159 GN=AAEL008143 PE=3 SV=1 && PF10609:NUBPL iron-transfer P-loop NTPase	-
105196803	LOC105196803	NC_052665.1	11477191	11481953	+	2892	protein_coding	nuclear envelope phosphatase-regulatory subunit 1 && sp|Q561X0|NEPR1_DANRE Nuclear envelope phosphatase-regulatory subunit 1 OS=Danio rerio OX=7955 GN=cnep1r1 PE=2 SV=1 && PF09771:Transmembrane protein 188	-
105196802	LOC105196802	NC_052665.1	11481335	11487110	-	3699	protein_coding	regulation of nuclear pre-mRNA domain-containing protein 1B && sp|Q9NQG5|RPR1B_HUMAN Regulation of nuclear pre-mRNA domain-containing protein 1B OS=Homo sapiens OX=9606 GN=RPRD1B PE=1 SV=1 && PF16566:Cell-cycle alteration and expression-elevated protein in tumour|PF04818:RNA polymerase II-binding domain.	-
105196801	LOC105196801	NC_052665.1	11487797	11497967	+	8106	protein_coding	nucleolar protein 58 && - && -	-
105196798	LOC105196798	NC_052665.1	11512589	11616319	-	5236	protein_coding	zinc finger protein 423 homolog && sp|A1Z9R4|ZN423_DROME Zinc finger protein 423 homolog OS=Drosophila melanogaster OX=7227 GN=Oaz PE=2 SV=2 && -	-
105196794	LOC105196794	NC_052665.1	11616864	11618287	+	1238	protein_coding	ragulator complex protein LAMTOR4 homolog%2C transcript variant X2 && sp|Q9VZL6|LTOR4_DROME Ragulator complex protein LAMTOR4 homolog OS=Drosophila melanogaster OX=7227 GN=CG14977 PE=1 SV=2 && -	-
105196797	LOC105196797	NC_052665.1	11618244	11621155	-	1514	protein_coding	coiled-coil domain-containing protein 130 homolog && sp|Q7K0F0|CC130_DROME Coiled-coil domain-containing protein 130 homolog OS=Drosophila melanogaster OX=7227 GN=CG15084 PE=1 SV=1 && PF04502:Family of unknown function (DUF572)	-
105196825	LOC105196825	NC_052665.1	11652962	11792011	-	12557	protein_coding	potassium voltage-gated channel subfamily H member 6%2C transcript variant X2 && sp|Q9TSZ3|KCNH2_CANLF Potassium voltage-gated channel subfamily H member 2 OS=Canis lupus familiaris OX=9615 GN=KCNH2 PE=2 SV=1 && -	-
105196793	LOC105196793	NC_052665.1	11792163	11825326	+	10182	protein_coding	guanine nucleotide-binding protein G(I)/G(S)/G(T) subunit beta-1%2C transcript variant X1 && sp|O45040|GBB1_HOMAM Guanine nucleotide-binding protein G(I)/G(S)/G(T) subunit beta-1 OS=Homarus americanus OX=6706 GN=GBETA1 PE=2 SV=1 && -	-
105196790	LOC105196790	NC_052665.1	11875501	11890102	-	4994	protein_coding	facilitated trehalose transporter Tret1%2C transcript variant X1 && sp|A5LGM7|TRET1_POLVA Facilitated trehalose transporter Tret1 OS=Polypedilum vanderplanki OX=319348 GN=Tret1 PE=1 SV=1 && PF00083:Sugar (and other) transporter	Sugar_tr
105196789	LOC105196789	NC_052665.1	11892737	11909835	-	4926	protein_coding	protein gooseberry%2C transcript variant X1 && sp|P06601|PRD_DROME Segmentation protein paired OS=Drosophila melanogaster OX=7227 GN=prd PE=1 SV=1 && PF00046:Homeodomain|PF00292:'Paired box' domain	PAX
105196788	LOC105196788	NC_052665.1	11956110	11961049	+	3917	protein_coding	uncharacterized LOC105196788 && - && -	-
105196786	LOC105196786	NC_052665.1	11972832	11982398	+	7015	protein_coding	SH3 domain-containing kinase-binding protein 1%2C transcript variant X1 && sp|Q96B97|SH3K1_HUMAN SH3 domain-containing kinase-binding protein 1 OS=Homo sapiens OX=9606 GN=SH3KBP1 PE=1 SV=2 && -	-
105196782	LOC105196782	NC_052665.1	11989869	11990833	-	738	protein_coding	CDGSH iron-sulfur domain-containing protein 3%2C mitochondrial && sp|B1AR13|CISD3_MOUSE CDGSH iron-sulfur domain-containing protein 3, mitochondrial OS=Mus musculus OX=10090 GN=Cisd3 PE=1 SV=1 && PF09360:Iron-binding zinc finger CDGSH type	-
105196781	LOC105196781	NC_052665.1	12020690	12036309	-	7421	protein_coding	probable cation-transporting ATPase 13A3%2C transcript variant X1 && sp|Q95JN5|AT133_MACFA Polyamine-transporting ATPase 13A3 OS=Macaca fascicularis OX=9541 GN=ATP13A3 PE=2 SV=3 && -	-
105196778	LOC105196778	NC_052665.1	12041687	12053204	-	2329	protein_coding	neuroblastoma suppressor of tumorigenicity 1%2C transcript variant X1 && - && -	-
105196779	LOC105196779	NC_052665.1	12053260	12057327	-	2829	protein_coding	hyaluronidase && sp|Q08169|HUGA_APIME Hyaluronidase OS=Apis mellifera OX=7460 PE=1 SV=1 && PF01630:Hyaluronidase	-
105196777	LOC105196777	NC_052665.1	12061419	12065672	-	2100	protein_coding	glycylpeptide N-tetradecanoyltransferase 1 && sp|P30419|NMT1_HUMAN Glycylpeptide N-tetradecanoyltransferase 1 OS=Homo sapiens OX=9606 GN=NMT1 PE=1 SV=2 && PF02799:Myristoyl-CoA:protein N-myristoyltransferase, C-terminal domain|PF01233:Myristoyl-CoA:protein N-myristoyltransferase, N-terminal domain	-
105196776	LOC105196776	NC_052665.1	12084091	12110257	-	2906	protein_coding	uncharacterized LOC105196776 && sp|Q8NI32|LPD6B_HUMAN Ly6/PLAUR domain-containing protein 6B OS=Homo sapiens OX=9606 GN=LYPD6B PE=1 SV=1 && -	-
105196821	LOC105196821	NC_052665.1	12203495	12296797	+	11476	protein_coding	zinc finger protein castor homolog 1%2C transcript variant X1 && sp|Q7M3M8|CAS_DROME Transcription factor castor OS=Drosophila melanogaster OX=7227 GN=cas PE=1 SV=2 && -	-
105196774	LOC105196774	NC_052665.1	12306345	12310933	+	2230	protein_coding	uncharacterized LOC105196774%2C transcript variant X2 && - && -	-
105196773	LOC105196773	NC_052665.1	12310926	12314369	-	1807	protein_coding	alkaline phosphatase%2C transcript variant X1 && sp|Q24238|APH4_DROME Alkaline phosphatase 4 OS=Drosophila melanogaster OX=7227 GN=Alp4 PE=2 SV=3 && PF00245:Alkaline phosphatase	-
105196771	LOC105196771	NC_052665.1	12326032	12361172	-	6237	protein_coding	MAP7 domain-containing protein 1%2C transcript variant X1 && - && PF13920:Zinc finger, C3HC4 type (RING finger)	-
105196769	LOC105196769	NC_052665.1	12373433	12415713	+	7771	protein_coding	uncharacterized LOC105196769 && - && -	-
105196767	LOC105196767	NC_052665.1	12426368	12457335	+	4780	protein_coding	NAD kinase%2C transcript variant X2 && sp|P58058|NADK_MOUSE NAD kinase OS=Mus musculus OX=10090 GN=Nadk PE=1 SV=2 && PF01513:ATP-NAD kinase	NAD_kinase
105196766	LOC105196766	NC_052665.1	12459159	12467772	-	3201	protein_coding	uncharacterized LOC105196766%2C transcript variant X1 && - && PF00688:TGF-beta propeptide	TGFb_propeptide
105196765	LOC105196765	NC_052665.1	12478199	12484002	+	2968	protein_coding	solute carrier family 28 member 3%2C transcript variant X2 && sp|Q9UA35|S28A3_EPTST Solute carrier family 28 member 3 OS=Eptatretus stoutii OX=7765 GN=SLC28A3 PE=2 SV=1 && PF07662:Na+ dependent nucleoside transporter C-terminus|PF01773:Na+ dependent nucleoside transporter N-terminus	-
105196764	LOC105196764	NC_052665.1	12484220	12485946	-	1070	protein_coding	ceramide-1-phosphate transfer protein && - && PF08718:Glycolipid transfer protein (GLTP)	-
105196760	LOC105196760	NC_052665.1	12660329	12694072	+	3235	protein_coding	protein lozenge && sp|Q9W349|LOZEN_DROME Protein lozenge OS=Drosophila melanogaster OX=7227 GN=lz PE=2 SV=2 && PF00853:Runt domain	Runt
105196759	LOC105196759	NC_052665.1	12697350	12714768	-	7252	protein_coding	brefeldin A-inhibited guanine nucleotide-exchange protein 3%2C transcript variant X1 && sp|Q3UGY8|BIG3_MOUSE Brefeldin A-inhibited guanine nucleotide-exchange protein 3 OS=Mus musculus OX=10090 GN=Arfgef3 PE=1 SV=1 && PF09324:Domain of unknown function (DUF1981)	-
105196758	LOC105196758	NC_052665.1	12715126	12720912	+	3254	protein_coding	probable C-mannosyltransferase DPY19L1%2C transcript variant X1 && sp|A8Y3M2|DPY19_CAEBR C-mannosyltransferase dpy-19 OS=Caenorhabditis briggsae OX=6238 GN=dpy-19 PE=3 SV=1 && PF10034:Q-cell neuroblast polarisation	-
105196757	LOC105196757	NC_052665.1	12721507	12744356	+	3970	protein_coding	uncharacterized LOC105196757 && - && -	-
105196756	LOC105196756	NC_052665.1	12747868	12751014	-	2092	protein_coding	uncharacterized LOC105196756 && - && -	-
105196754	LOC105196754	NC_052665.1	12756569	12775162	-	3498	protein_coding	uncharacterized LOC105196754 && - && -	-
105196752	LOC105196752	NC_052665.1	12781415	12788231	-	3482	protein_coding	apyrase%2C transcript variant X3 && sp|B3A0N5|APY_TABYA Apyrase OS=Tabanus yao OX=485572 PE=1 SV=1 && PF00149:Calcineurin-like phosphoesterase|PF02872:5'-nucleotidase, C-terminal domain	Metallophos
105196820	LOC105196820	NC_052665.1	12787295	12800203	+	3284	protein_coding	protein 5NUC%2C transcript variant X3 && sp|Q9XZ43|5NTD_LUTLO Protein 5NUC OS=Lutzomyia longipalpis OX=7200 GN=5NUC PE=1 SV=1 && PF00149:Calcineurin-like phosphoesterase|PF02872:5'-nucleotidase, C-terminal domain	Metallophos
105196751	LOC105196751	NC_052665.1	12800143	12805638	-	3291	protein_coding	SET and MYND domain-containing protein 4%2C transcript variant X1 && sp|Q8BTK5|SMYD4_MOUSE SET and MYND domain-containing protein 4 OS=Mus musculus OX=10090 GN=Smyd4 PE=2 SV=2 && PF00856:SET domain	SET
105196749	LOC105196749	NC_052665.1	12806537	12808373	+	1323	protein_coding	protein OSCP1%2C transcript variant X1 && sp|Q29S00|OSCP1_BOVIN Protein OSCP1 OS=Bos taurus OX=9913 GN=OSCP1 PE=2 SV=1 && PF10188:Organic solute transport protein 1	-
105196750	LOC105196750	NC_052665.1	12808289	12811913	-	2031	protein_coding	enoyl-[acyl-carrier-protein] reductase%2C mitochondrial%2C transcript variant X1 && sp|Q9V6U9|MECR_DROME Enoyl-[acyl-carrier-protein] reductase, mitochondrial OS=Drosophila melanogaster OX=7227 GN=CG16935 PE=3 SV=2 && PF08240:Alcohol dehydrogenase GroES-like domain|PF00107:Zinc-binding dehydrogenase	ADH_zinc_N
105196748	LOC105196748	NC_052665.1	12812552	12815318	+	1460	protein_coding	uncharacterized LOC105196748%2C transcript variant X1 && - && PF10545:Alcohol dehydrogenase transcription factor Myb/SANT-like	-
105196747	LOC105196747	NC_052665.1	12819319	12822707	+	1956	protein_coding	ribosome biogenesis protein BRX1 homolog%2C transcript variant X1 && sp|Q9VZE6|BRX1_DROME Ribosome biogenesis protein BRX1 homolog OS=Drosophila melanogaster OX=7227 GN=CG11583 PE=2 SV=2 && PF04427:Brix domain	-
105196745	LOC105196745	NC_052665.1	12823012	12830197	-	4428	protein_coding	choline transporter-like 1%2C transcript variant X1 && sp|Q7Q5R7|CTL1L_ANOGA Choline transporter-like 1 OS=Anopheles gambiae OX=7165 GN=Ctl1 PE=3 SV=4 && PF04515:Plasma-membrane choline transporter	-
105196819	LOC105196819	NC_052665.1	12831439	12835744	+	1887	protein_coding	E3 ubiquitin-protein ligase Hakai%2C transcript variant X2 && sp|M9PBE2|HAKAI_DROME E3 ubiquitin-protein ligase Hakai OS=Drosophila melanogaster OX=7227 GN=Hakai PE=1 SV=1 && PF18408:C2H2 Hakai zinc finger domain	-
105196744	LOC105196744	NC_052665.1	12839156	12842418	-	2114	protein_coding	transmembrane protein 115 && sp|Q9WUH1|TM115_MOUSE Transmembrane protein 115 OS=Mus musculus OX=10090 GN=Tmem115 PE=1 SV=1 && PF08551:Eukaryotic integral membrane protein (DUF1751)	-
105196743	LOC105196743	NC_052665.1	12901725	12942626	+	3788	protein_coding	uncharacterized LOC105196743%2C transcript variant X2 && sp|Q9PTU1|DBX1A_DANRE Homeobox protein DBX1-A OS=Danio rerio OX=7955 GN=dbx1a PE=2 SV=1 && PF00046:Homeodomain	Homeobox
105196741	LOC105196741	NC_052665.1	12943111	12947187	-	1711	protein_coding	eukaryotic translation initiation factor 3 subunit G%2C transcript variant X1 && sp|Q1HQN4|EIF3G_AEDAE Eukaryotic translation initiation factor 3 subunit G OS=Aedes aegypti OX=7159 GN=eIF3-S4-1 PE=2 SV=1 && PF00076:RNA recognition motif. (a.k.a. RRM, RBD, or RNP domain)|PF12353:Eukaryotic translation initiation factor 3 subunit G	RRM_1
105207556	LOC105207556	NC_052665.1	13014170	13020356	+	3433	protein_coding	calcium homeostasis endoplasmic reticulum protein%2C transcript variant X1 && sp|Q8CGZ0|CHERP_MOUSE Calcium homeostasis endoplasmic reticulum protein OS=Mus musculus OX=10090 GN=Cherp PE=1 SV=1 && PF01585:G-patch domain|PF04818:RNA polymerase II-binding domain.|PF01805:Surp module	G-patch
105207557	LOC105207557	NC_052665.1	13041418	13102705	+	5810	protein_coding	transcription factor cwo%2C transcript variant X1 && sp|Q9VGZ5|CWO_DROME Transcription factor cwo OS=Drosophila melanogaster OX=7227 GN=cwo PE=1 SV=2 && PF00010:Helix-loop-helix DNA-binding domain|PF07527:Hairy Orange	HLH
105207558	LOC105207558	NC_052665.1	13102942	13110861	-	2991	protein_coding	elongation factor 1-alpha%2C transcript variant X3 && sp|P19039|EF1A_APIME Elongation factor 1-alpha OS=Apis mellifera OX=7460 PE=3 SV=1 && PF00009:Elongation factor Tu GTP binding domain|PF03143:Elongation factor Tu C-terminal domain|PF03144:Elongation factor Tu domain 2	GTP_EFTU
105207559	LOC105207559	NC_052665.1	13112428	13121886	+	1337	protein_coding	actin-binding Rho-activating protein-like && sp|B5SNZ6|ABRA_PIG Actin-binding Rho-activating protein OS=Sus scrofa OX=9823 GN=ABRA PE=2 SV=1 && PF14705:Costars	-
113003107	LOC113003107	NC_052665.1	13259924	13262975	+	1866	protein_coding	ornithine decarboxylase 2-like%2C transcript variant X1 && sp|P40808|DCOR2_DROME Ornithine decarboxylase 2 OS=Drosophila melanogaster OX=7227 GN=Odc2 PE=3 SV=2 && PF02784:Pyridoxal-dependent decarboxylase, pyridoxal binding domain|PF00278:Pyridoxal-dependent decarboxylase, C-terminal sheet domain	-
105197369	LOC105197369	NC_052665.1	13929375	13933117	-	2728	protein_coding	glycine--tRNA ligase && sp|Q04451|GARS_BOMMO Glycine--tRNA ligase OS=Bombyx mori OX=7091 GN=GlyRS PE=1 SV=3 && PF03129:Anticodon binding domain|PF00458:WHEP-TRS domain|PF00587:tRNA synthetase class II core domain (G, H, P, S and T)	HGTP_anticodon
105197370	LOC105197370	NC_052665.1	13934493	13952443	-	15521	protein_coding	uncharacterized LOC105197370%2C transcript variant X4 && sp|A4IHD2|ARIP4_XENTR Helicase ARIP4 OS=Xenopus tropicalis OX=8364 GN=rad54l2 PE=2 SV=1 && PF00271:Helicase conserved C-terminal domain|PF00176:SNF2 family N-terminal domain	SNF2_N
105197372	LOC105197372	NC_052665.1	13952349	13971701	+	2752	protein_coding	E3 ubiquitin-protein ligase FANCL%2C transcript variant X2 && sp|Q9CR14|FANCL_MOUSE E3 ubiquitin-protein ligase FANCL OS=Mus musculus OX=10090 GN=Fancl PE=1 SV=1 && PF09765:WD-repeat region|PF11793:FANCL C-terminal domain	-
105197373	LOC105197373	NC_052665.1	13954620	13956236	-	1196	protein_coding	transcription elongation factor 1 homolog && sp|Q8MQI6|ELOF1_DROME Transcription elongation factor 1 homolog OS=Drosophila melanogaster OX=7227 GN=CG40228 PE=3 SV=1 && -	-
105197371	LOC105197371	NC_052665.1	13959165	13962282	-	2583	protein_coding	NADH-cytochrome b5 reductase-like%2C transcript variant X2 && sp|A5E7U2|NCB5R_LODEL NADH-cytochrome b5 reductase 1 OS=Lodderomyces elongisporus (strain ATCC 11503 / CBS 2605 / JCM 1781 / NBRC 1676 / NRRL YB-4239) OX=379508 GN=CBR1 PE=3 SV=1 && PF09791:Oxidoreductase-like protein, N-terminal|PF00175:Oxidoreductase NAD-binding domain|PF00970:Oxidoreductase FAD-binding domain	FAD_binding_6
105197527	LOC105197527	NC_052665.1	13973758	13982974	+	5303	protein_coding	transcription cofactor vestigial-like protein 4%2C transcript variant X1 && - && -	-
105197375	LOC105197375	NC_052665.1	13992517	14001550	-	5920	protein_coding	sorting nexin-13%2C transcript variant X2 && sp|Q6PHS6|SNX13_MOUSE Sorting nexin-13 OS=Mus musculus OX=10090 GN=Snx13 PE=2 SV=1 && PF00787:PX domain|PF00615:Regulator of G protein signaling domain|PF08628:Sorting nexin C terminal|PF02194:PXA domain	PX
105197377	LOC105197377	NC_052665.1	14001597	14008769	+	5527	protein_coding	gamma-tubulin complex component 6%2C transcript variant X2 && sp|Q9FG37|GACP3_ARATH Gamma-tubulin complex component 3 OS=Arabidopsis thaliana OX=3702 GN=GCP3 PE=1 SV=1 && PF04130:Gamma tubulin complex component C-terminal|PF17681:Gamma tubulin complex component N-terminal	-
105197376	LOC105197376	NC_052665.1	14007823	14012267	-	3266	protein_coding	isoleucine--tRNA ligase%2C mitochondrial%2C transcript variant X1 && sp|Q9NSE4|SYIM_HUMAN Isoleucine--tRNA ligase, mitochondrial OS=Homo sapiens OX=9606 GN=IARS2 PE=1 SV=2 && PF00133:tRNA synthetases class I (I, L, M and V)|PF08264:Anticodon-binding domain of tRNA	-
105197379	LOC105197379	NC_052665.1	14024276	14035644	+	6173	protein_coding	cubilin%2C transcript variant X2 && - && PF00431:CUB domain	CUB
105197382	LOC105197382	NC_052665.1	14048122	14050249	+	788	protein_coding	cuticle protein 64 && - && -	-
105197384	LOC105197384	NC_052665.1	14077577	14078594	+	935	protein_coding	uncharacterized LOC105197384 && - && PF16053:Mitochondrial 28S ribosomal protein S34	-
105197386	LOC105197386	NC_052665.1	14078713	14079495	-	460	protein_coding	IQ domain-containing protein K-like && - && -	-
105197388	LOC105197388	NC_052665.1	14086654	14092985	+	5041	protein_coding	TATA element modulatory factor%2C transcript variant X2 && sp|P82094|TMF1_HUMAN TATA element modulatory factor OS=Homo sapiens OX=9606 GN=TMF1 PE=1 SV=2 && PF12325:TATA element modulatory factor 1 TATA binding|PF12329:TATA element modulatory factor 1 DNA binding	-
105197392	LOC105197392	NC_052665.1	14093171	14097774	+	1999	protein_coding	uncharacterized LOC105197392%2C transcript variant X1 && - && -	-
105197391	LOC105197391	NC_052665.1	14097235	14098835	-	1090	protein_coding	protein BUD31 homolog%2C transcript variant X1 && sp|Q962X9|BUD31_BRABE Protein BUD31 homolog OS=Branchiostoma belcheri OX=7741 PE=2 SV=1 && PF01125:G10 protein	-
105197389	LOC105197389	NC_052665.1	14098731	14102014	+	2076	protein_coding	sphingolipid delta(4)-desaturase DES1%2C transcript variant X1 && sp|O15121|DEGS1_HUMAN Sphingolipid delta(4)-desaturase DES1 OS=Homo sapiens OX=9606 GN=DEGS1 PE=1 SV=1 && PF00487:Fatty acid desaturase	-
105197394	LOC105197394	NC_052665.1	14102300	14106643	+	2995	protein_coding	CCAAT/enhancer-binding protein zeta%2C transcript variant X2 && sp|P53569|CEBPZ_MOUSE CCAAT/enhancer-binding protein zeta OS=Mus musculus OX=10090 GN=Cebpz PE=1 SV=2 && PF12717:non-SMC mitotic condensation complex subunit 1|PF03914:CBF/Mak21 family	CBF
105197395	LOC105197395	NC_052665.1	14107012	14108972	-	1386	protein_coding	chromobox protein homolog 1%2C transcript variant X2 && sp|P83916|CBX1_HUMAN Chromobox protein homolog 1 OS=Homo sapiens OX=9606 GN=CBX1 PE=1 SV=1 && PF00385:Chromo (CHRromatin Organisation MOdifier) domain|PF01393:Chromo shadow domain	Chromo
105197396	LOC105197396	NC_052665.1	14110410	14112877	+	2093	protein_coding	isocitrate dehydrogenase [NAD] subunit gamma%2C mitochondrial && sp|P41565|IDHG1_RAT Isocitrate dehydrogenase [NAD] subunit gamma 1, mitochondrial OS=Rattus norvegicus OX=10116 GN=Idh3g PE=1 SV=2 && PF00180:Isocitrate/isopropylmalate dehydrogenase	-
105203000	LOC105203000	NC_052665.1	14112788	14116863	-	3010	protein_coding	probable ATP-dependent RNA helicase DDX10 && sp|Q13206|DDX10_HUMAN Probable ATP-dependent RNA helicase DDX10 OS=Homo sapiens OX=9606 GN=DDX10 PE=1 SV=2 && PF00271:Helicase conserved C-terminal domain|PF00270:DEAD/DEAH box helicase|PF13959:Domain of unknown function (DUF4217)	DEAD
105203001	LOC105203001	NC_052665.1	14117451	14119488	-	1737	protein_coding	uncharacterized LOC105203001 && - && PF05485:THAP domain	THAP
105197398	LOC105197398	NC_052665.1	14159898	14271715	-	16403	protein_coding	insulin-like growth factor 2 mRNA-binding protein 1%2C transcript variant X1 && sp|O42254|IF2B1_CHICK Insulin-like growth factor 2 mRNA-binding protein 1 OS=Gallus gallus OX=9031 GN=IGF2BP1 PE=1 SV=1 && PF00013:KH domain|PF00076:RNA recognition motif. (a.k.a. RRM, RBD, or RNP domain)	KH_1
120357030	LOC120357030	NC_052665.1	14193206	14196978	-	778	protein_coding	uncharacterized LOC120357030%2C transcript variant X1 && - && -	-
105197400	LOC105197400	NC_052665.1	14305307	14323085	+	3865	protein_coding	venom carboxylesterase-6%2C transcript variant X3 && sp|D6WMZ8|ESTJ_TRICA Juvenile hormone esterase OS=Tribolium castaneum OX=7070 GN=Tcjhe PE=1 SV=2 && PF00135:Carboxylesterase family	COesterase
105197401	LOC105197401	NC_052665.1	14326674	14455822	+	17128	protein_coding	amyloid beta A4 precursor protein-binding family B member 1-interacting protein%2C transcript variant X4 && sp|Q70E73|RAPH1_HUMAN Ras-associated and pleckstrin homology domains-containing protein 1 OS=Homo sapiens OX=9606 GN=RAPH1 PE=1 SV=3 && PF00788:Ras association (RalGDS/AF-6) domain|PF00169:PH domain	PH
105197535	LOC105197535	NC_052665.1	14659413	14663035	+	1922	protein_coding	cytochrome P450 6k1 && sp|Q964R0|CP6K1_BLAGE Cytochrome P450 6k1 OS=Blattella germanica OX=6973 GN=CYP6K1 PE=2 SV=1 && PF00067:Cytochrome P450	p450
105197405	LOC105197405	NC_052665.1	14735050	14744530	+	3636	protein_coding	uncharacterized LOC105197405 && sp|Q964R0|CP6K1_BLAGE Cytochrome P450 6k1 OS=Blattella germanica OX=6973 GN=CYP6K1 PE=2 SV=1 && PF00067:Cytochrome P450	p450
105197537	LOC105197537	NC_052665.1	14746505	14900406	-	9598	protein_coding	uncharacterized LOC105197537%2C transcript variant X2 && sp|Q9I7S6|PDE9A_DROME High affinity cGMP-specific 3',5'-cyclic phosphodiesterase 9A OS=Drosophila melanogaster OX=7227 GN=Pde9 PE=2 SV=2 && -	-
105197408	LOC105197408	NC_052665.1	14906277	14909357	-	2400	protein_coding	DNA-directed RNA polymerase II subunit Rpb4%2C transcript variant X3 && sp|Q6AYE3|TAD2A_RAT Transcriptional adapter 2-alpha OS=Rattus norvegicus OX=10116 GN=Tada2a PE=2 SV=1 && PF04433:SWIRM domain|PF00249:Myb-like DNA-binding domain	SWIRM
105197409	LOC105197409	NC_052665.1	14925069	14949599	+	4359	protein_coding	neprilysin-2%2C transcript variant X1 && sp|A0A0B4K692|NEP2_DROME Neprilysin-2 OS=Drosophila melanogaster OX=7227 GN=Nep2 PE=1 SV=1 && PF05649:Peptidase family M13|PF01431:Peptidase family M13	-
105197410	LOC105197410	NC_052665.1	14952519	14957131	+	3119	protein_coding	phospholipase A-2-activating protein%2C transcript variant X2 && sp|P54319|PLAP_RAT Phospholipase A-2-activating protein OS=Rattus norvegicus OX=10116 GN=Plaa PE=1 SV=3 && PF08324:PUL domain|PF09070:PFU (PLAA family ubiquitin binding)|PF00400:WD domain, G-beta repeat	WD40
105197411	LOC105197411	NC_052665.1	14957815	14966491	-	6104	protein_coding	dual specificity protein phosphatase Mpk3 && sp|Q9VVW5|DUSK3_DROME Dual specificity protein phosphatase Mpk3 OS=Drosophila melanogaster OX=7227 GN=Mkp3 PE=1 SV=2 && -	-
105197415	LOC105197415	NC_052665.1	14990172	15009900	-	4223	protein_coding	ATP-binding cassette sub-family G member 8%2C transcript variant X1 && sp|Q9SW08|AB4G_ARATH ABC transporter G family member 4 OS=Arabidopsis thaliana OX=3702 GN=ABCG4 PE=3 SV=1 && PF01061:ABC-2 type transporter|PF00005:ABC transporter	ABC2_membrane
105197414	LOC105197414	NC_052665.1	15010139	15014436	+	3196	protein_coding	ATP-binding cassette sub-family G member 5 && sp|Q9DBM0|ABCG8_MOUSE ATP-binding cassette sub-family G member 8 OS=Mus musculus OX=10090 GN=Abcg8 PE=1 SV=1 && PF00005:ABC transporter	ABC_tran
105197413	LOC105197413	NC_052665.1	15014061	15017388	-	2362	protein_coding	succinyl-CoA_3-ketoacid coenzyme A transferase 1%2C mitochondrial && sp|P55809|SCOT1_HUMAN Succinyl-CoA:3-ketoacid coenzyme A transferase 1, mitochondrial OS=Homo sapiens OX=9606 GN=OXCT1 PE=1 SV=1 && PF01144:Coenzyme A transferase	-
105197416	LOC105197416	NC_052665.1	15019512	15032554	-	2656	protein_coding	PDZ domain-containing protein GIPC3%2C transcript variant X1 && sp|Q9Z254|GIPC1_RAT PDZ domain-containing protein GIPC1 OS=Rattus norvegicus OX=10116 GN=Gipc1 PE=1 SV=2 && PF00595:PDZ domain	PDZ
105197417	LOC105197417	NC_052665.1	15032966	15035779	-	2729	protein_coding	glucoside xylosyltransferase 1 && sp|Q3UHH8|GXLT1_MOUSE Glucoside xylosyltransferase 1 OS=Mus musculus OX=10090 GN=Gxylt1 PE=1 SV=2 && PF01501:Glycosyl transferase family 8	Glyco_transf_8
105197419	LOC105197419	NC_052665.1	15037177	15039043	-	1211	protein_coding	uncharacterized LOC105197419 && - && PF12348:CLASP N terminal	-
105197418	LOC105197418	NC_052665.1	15039398	15044609	-	3180	protein_coding	kelch-like ECH-associated protein 1B && sp|Q14145|KEAP1_HUMAN Kelch-like ECH-associated protein 1 OS=Homo sapiens OX=9606 GN=KEAP1 PE=1 SV=2 && PF00651:BTB/POZ domain|PF07707:BTB And C-terminal Kelch|PF01344:Kelch motif	BACK
105197420	LOC105197420	NC_052665.1	15045753	15062125	-	12677	protein_coding	uncharacterized LOC105197420%2C transcript variant X3 && sp|Q8TCU5|NMD3A_HUMAN Glutamate receptor ionotropic, NMDA 3A OS=Homo sapiens OX=9606 GN=GRIN3A PE=1 SV=2 && PF00060:Ligand-gated ion channel|PF10613:Ligated ion channel L-glutamate- and glycine-binding site	Lig_chan
105197422	LOC105197422	NC_052665.1	15063388	15070026	-	4052	protein_coding	cyclin-G-associated kinase && sp|Q99KY4|GAK_MOUSE Cyclin-G-associated kinase OS=Mus musculus OX=10090 GN=Gak PE=1 SV=2 && PF00226:DnaJ domain|PF10409:C2 domain of PTEN tumour-suppressor protein|PF00069:Protein kinase domain	Pkinase
105197423	LOC105197423	NC_052665.1	15069518	15075754	+	3842	protein_coding	ubiquitin-like modifier-activating enzyme atg7%2C transcript variant X1 && sp|Q94CD5|ATG7_ARATH Ubiquitin-like modifier-activating enzyme atg7 OS=Arabidopsis thaliana OX=3702 GN=ATG7 PE=1 SV=1 && PF00899:ThiF family|PF16420:Ubiquitin-like modifier-activating enzyme ATG7 N-terminus	-
105196509	LOC105196509	NC_052665.1	15076472	15080453	+	2814	protein_coding	peroxisomal membrane protein PEX13 && sp|Q92968|PEX13_HUMAN Peroxisomal membrane protein PEX13 OS=Homo sapiens OX=9606 GN=PEX13 PE=1 SV=2 && PF14604:Variant SH3 domain|PF04088:Peroxin 13, N-terminal region	-
105197424	LOC105197424	NC_052665.1	15081515	15085555	-	2416	protein_coding	transcription initiation factor IIA subunit 1%2C transcript variant X3 && sp|P52654|TF2AA_DROME Transcription initiation factor IIA subunit 1 OS=Drosophila melanogaster OX=7227 GN=TfIIA-L PE=1 SV=2 && PF03153:Transcription factor IIA, alpha/beta subunit	-
105197426	LOC105197426	NC_052665.1	15085737	15088849	+	2266	protein_coding	vacuolar protein sorting-associated protein 45 && sp|O08700|VPS45_RAT Vacuolar protein sorting-associated protein 45 OS=Rattus norvegicus OX=10116 GN=Vps45 PE=1 SV=1 && PF00995:Sec1 family	Sec1
105197425	LOC105197425	NC_052665.1	15088733	15092901	-	1451	protein_coding	metaxin-1%2C transcript variant X1 && sp|Q5HYI7|MTX3_HUMAN Metaxin-3 OS=Homo sapiens OX=9606 GN=MTX3 PE=1 SV=2 && PF10568:Outer mitochondrial membrane transport complex protein|PF17171:Glutathione S-transferase, C-terminal domain	-
105197427	LOC105197427	NC_052665.1	15093057	15095462	+	1942	protein_coding	very-long-chain (3R)-3-hydroxyacyl-CoA dehydratase%2C transcript variant X2 && sp|Q7SY06|HACD3_DANRE Very-long-chain (3R)-3-hydroxyacyl-CoA dehydratase OS=Danio rerio OX=7955 GN=hacd3 PE=2 SV=2 && PF04387:Protein tyrosine phosphatase-like protein, PTPLA|PF04969:CS domain	-
105197429	LOC105197429	NC_052665.1	15095804	15098671	+	2169	protein_coding	mitochondrial import inner membrane translocase subunit Tim22%2C transcript variant X1 && sp|Q8IN78|TIM22_DROME Mitochondrial import inner membrane translocase subunit Tim22 OS=Drosophila melanogaster OX=7227 GN=Tim22 PE=2 SV=1 && PF02466:Tim17/Tim22/Tim23/Pmp24 family	-
105197428	LOC105197428	NC_052665.1	15097338	15101664	-	3421	protein_coding	septin-1 && sp|P42207|SEPT1_DROME Septin-1 OS=Drosophila melanogaster OX=7227 GN=Sep1 PE=1 SV=1 && -	-
105197430	LOC105197430	NC_052665.1	15101975	15106399	-	2120	protein_coding	eukaryotic translation initiation factor 4H && sp|Q9WUK2|IF4H_MOUSE Eukaryotic translation initiation factor 4H OS=Mus musculus OX=10090 GN=Eif4h PE=1 SV=3 && PF00076:RNA recognition motif. (a.k.a. RRM, RBD, or RNP domain)	RRM_1
105197431	LOC105197431	NC_052665.1	15107157	15112417	+	4201	protein_coding	myb-binding protein 1A && sp|Q6DRL5|MBB1A_DANRE Myb-binding protein 1A-like protein OS=Danio rerio OX=7955 GN=mybbp1a PE=1 SV=1 && PF04931:DNA polymerase phi	-
105197432	LOC105197432	NC_052665.1	15113140	15119412	+	1999	protein_coding	aldehyde dehydrogenase%2C mitochondrial && sp|Q5RF00|ALDH2_PONAB Aldehyde dehydrogenase, mitochondrial OS=Pongo abelii OX=9601 GN=ALDH2 PE=2 SV=1 && PF00171:Aldehyde dehydrogenase family	Aldedh
105197539	LOC105197539	NC_052665.1	15120158	15124406	-	2604	protein_coding	excitatory amino acid transporter 3%2C transcript variant X1 && sp|P51907|EAA3_RAT Excitatory amino acid transporter 3 OS=Rattus norvegicus OX=10116 GN=Slc1a1 PE=1 SV=1 && PF00375:Sodium:dicarboxylate symporter family	SDF
105197433	LOC105197433	NC_052665.1	15124627	15135068	-	5664	protein_coding	ankyrin repeat domain-containing protein 50%2C transcript variant X3 && sp|Q9ULJ7|ANR50_HUMAN Ankyrin repeat domain-containing protein 50 OS=Homo sapiens OX=9606 GN=ANKRD50 PE=1 SV=4 && PF12796:Ankyrin repeats (3 copies)|PF13637:Ankyrin repeats (many copies)|PF13857:Ankyrin repeats (many copies)	-
105197435	LOC105197435	NC_052665.1	15253475	15261354	+	2354	protein_coding	uncharacterized LOC105197435%2C transcript variant X6 && sp|Q9SUR9|SGT1A_ARATH Protein SGT1 homolog A OS=Arabidopsis thaliana OX=3702 GN=SGT1A PE=1 SV=1 && -	-
105197436	LOC105197436	NC_052665.1	15253912	15258846	-	4506	protein_coding	S1 RNA-binding domain-containing protein 1%2C transcript variant X2 && sp|Q8N5C6|SRBD1_HUMAN S1 RNA-binding domain-containing protein 1 OS=Homo sapiens OX=9606 GN=SRBD1 PE=1 SV=2 && PF09371:Tex-like protein N-terminal domain|PF00575:S1 RNA binding domain|PF12836:Helix-hairpin-helix motif|PF17674:HHH domain|PF16921:Tex protein YqgF-like domain	S1
105197434	LOC105197434	NC_052665.1	15260906	15263144	-	1146	protein_coding	protein SGT1 homolog && sp|Q9Y2Z0|SGT1_HUMAN Protein SGT1 homolog OS=Homo sapiens OX=9606 GN=SUGT1 PE=1 SV=3 && PF05002:SGS domain|PF04969:CS domain	-
105197437	LOC105197437	NC_052665.1	15264544	15271730	+	3392	protein_coding	RNA-binding protein 26%2C transcript variant X1 && sp|Q9VIV2|SWM_DROME Zinc finger protein swm OS=Drosophila melanogaster OX=7227 GN=swm PE=1 SV=1 && PF01480:PWI domain|PF14605:Nup53/35/40-type RNA recognition motif	-
105197439	LOC105197439	NC_052665.1	15271954	15275485	-	2763	protein_coding	sodium/bile acid cotransporter 7%2C transcript variant X1 && - && PF13593:SBF-like CPA transporter family (DUF4137)	-
105197440	LOC105197440	NC_052665.1	15278394	15288592	-	6381	protein_coding	wee1-like protein kinase 2%2C transcript variant X2 && sp|Q63802|WEE1_RAT Wee1-like protein kinase OS=Rattus norvegicus OX=10116 GN=Wee1 PE=1 SV=1 && PF00069:Protein kinase domain	Pkinase
105197441	LOC105197441	NC_052665.1	15292178	15294120	+	1388	protein_coding	prenylated Rab acceptor protein 1 && sp|Q9UI14|PRAF1_HUMAN Prenylated Rab acceptor protein 1 OS=Homo sapiens OX=9606 GN=RABAC1 PE=1 SV=1 && PF03208:PRA1 family protein	-
105197540	LOC105197540	NC_052665.1	15295052	15302003	+	4517	protein_coding	anoctamin-1%2C transcript variant X6 && sp|Q8BHY3|ANO1_MOUSE Anoctamin-1 OS=Mus musculus OX=10090 GN=Ano1 PE=1 SV=2 && PF04547:Calcium-activated chloride channel|PF16178:Dimerisation domain of Ca+-activated chloride-channel, anoctamin	-
105197442	LOC105197442	NC_052665.1	15303744	15306913	+	2038	protein_coding	sorting and assembly machinery component 50 homolog && sp|Q2HJ55|SAM50_BOVIN Sorting and assembly machinery component 50 homolog OS=Bos taurus OX=9913 GN=SAMM50 PE=2 SV=1 && PF01103:Surface antigen	-
105197443	LOC105197443	NC_052665.1	15311033	15318945	+	5661	protein_coding	uncharacterized LOC105197443 && sp|Q2KI51|PR15A_BOVIN Protein phosphatase 1 regulatory subunit 15A OS=Bos taurus OX=9913 GN=PPP1R15A PE=2 SV=2 && -	-
105197444	LOC105197444	NC_052665.1	15329295	15339633	+	1954	protein_coding	uncharacterized LOC105197444 && - && PF15430:Single domain von Willebrand factor type C	-
105197446	LOC105197446	NC_052665.1	15345326	15350264	+	3164	protein_coding	ras-related protein rab7 && sp|H9BW96|RAB7_EPICO Ras-related protein rab7 OS=Epinephelus coioides OX=94232 GN=rab7 PE=1 SV=1 && PF00071:Ras family	Ras
105197448	LOC105197448	NC_052665.1	15350763	15354033	-	1234	protein_coding	uncharacterized LOC105197448 && - && -	-
105197447	LOC105197447	NC_052665.1	15354543	15355724	+	1182	protein_coding	mitochondrial import receptor subunit TOM40 homolog 1 && sp|Q9U4L6|TO401_DROME Mitochondrial import receptor subunit TOM40 homolog 1 OS=Drosophila melanogaster OX=7227 GN=Tom40 PE=2 SV=2 && PF01459:Eukaryotic porin	-
105197449	LOC105197449	NC_052665.1	15355939	15359672	-	1862	protein_coding	endoplasmic reticulum lectin 1%2C transcript variant X1 && sp|Q8VEH8|ERLEC_MOUSE Endoplasmic reticulum lectin 1 OS=Mus musculus OX=10090 GN=Erlec1 PE=1 SV=1 && PF07915:Glucosidase II beta subunit-like protein	-
105197450	LOC105197450	NC_052665.1	15359977	15367738	+	5085	protein_coding	GATA zinc finger domain-containing protein 10%2C transcript variant X1 && sp|O15234|CASC3_HUMAN Protein CASC3 OS=Homo sapiens OX=9606 GN=CASC3 PE=1 SV=2 && PF09405:CASC3/Barentsz eIF4AIII binding	-
105197453	LOC105197453	NC_052665.1	15419962	15435486	-	5851	protein_coding	protein croquemort%2C transcript variant X2 && sp|B7Z031|PESTE_DROME Protein peste OS=Drosophila melanogaster OX=7227 GN=pes PE=2 SV=1 && PF01130:CD36 family	-
105197454	LOC105197454	NC_052665.1	15436510	15440601	-	2203	protein_coding	intraflagellar transport protein 57 homolog%2C transcript variant X1 && sp|Q28HX4|IFT57_XENTR Intraflagellar transport protein 57 homolog OS=Xenopus tropicalis OX=8364 GN=ift57 PE=2 SV=1 && PF10498:Intra-flagellar transport protein 57	-
105197458	LOC105197458	NC_052665.1	15464321	15479697	-	1506	protein_coding	uncharacterized LOC105197458%2C transcript variant X1 && - && -	-
105197459	LOC105197459	NC_052665.1	15494115	15498155	+	3140	protein_coding	ATPase family protein 2 homolog%2C transcript variant X1 && sp|Q3UMC0|AFG2H_MOUSE ATPase family protein 2 homolog OS=Mus musculus OX=10090 GN=Spata5 PE=1 SV=2 && PF17862:AAA+ lid domain|PF00004:ATPase family associated with various cellular activities (AAA)	AAA
105197461	LOC105197461	NC_052665.1	15499169	15503687	+	3021	protein_coding	transmembrane and ubiquitin-like domain-containing protein 1 && sp|Q6P135|TMUB1_DANRE Transmembrane and ubiquitin-like domain-containing protein 1 OS=Danio rerio OX=7955 GN=tmub1 PE=2 SV=1 && PF00240:Ubiquitin family	ubiquitin
105197462	LOC105197462	NC_052665.1	15505181	15509674	-	4337	protein_coding	isoleucine--tRNA ligase%2C cytoplasmic && sp|P41252|SYIC_HUMAN Isoleucine--tRNA ligase, cytoplasmic OS=Homo sapiens OX=9606 GN=IARS1 PE=1 SV=2 && PF08264:Anticodon-binding domain of tRNA|PF00133:tRNA synthetases class I (I, L, M and V)	-
105197464	LOC105197464	NC_052665.1	15510382	15516037	-	3227	protein_coding	ADAM 17-like protease && sp|Q9VAC5|ADA17_DROME ADAM 17-like protease OS=Drosophila melanogaster OX=7227 GN=Tace PE=2 SV=2 && PF00200:Disintegrin|PF01562:Reprolysin family propeptide|PF16698:Membrane-proximal domain, switch, for ADAM17|PF13688:Metallo-peptidase family M12	-
105197463	LOC105197463	NC_052665.1	15516982	15521554	+	3983	protein_coding	N-acetyltransferase ESCO2%2C transcript variant X3 && sp|Q8CIB9|ESCO2_MOUSE N-acetyltransferase ESCO2 OS=Mus musculus OX=10090 GN=Esco2 PE=1 SV=3 && PF13878:zinc-finger of acetyl-transferase ESCO|PF13880:ESCO1/2 acetyl-transferase	-
105197465	LOC105197465	NC_052665.1	15521622	15526839	-	3234	protein_coding	probable ATP-dependent RNA helicase DDX43%2C transcript variant X1 && sp|Q9NXZ2|DDX43_HUMAN Probable ATP-dependent RNA helicase DDX43 OS=Homo sapiens OX=9606 GN=DDX43 PE=1 SV=2 && PF00013:KH domain|PF00271:Helicase conserved C-terminal domain|PF00270:DEAD/DEAH box helicase	DEAD
105197467	LOC105197467	NC_052665.1	15537919	15542092	-	1527	protein_coding	uncharacterized LOC105197467 && - && PF14780:Domain of unknown function (DUF4477)	-
105197471	LOC105197471	NC_052665.1	15543080	15551352	-	4778	protein_coding	protein wings apart-like && sp|Q9W517|WAPL_DROME Protein wings apart-like OS=Drosophila melanogaster OX=7227 GN=wapl PE=1 SV=1 && PF07814:Wings apart-like protein regulation of heterochromatin	-
120359718	LOC120359718	NC_052665.1	15551395	15552663	+	506	protein_coding	uncharacterized LOC120359718 && - && -	-
105197542	LOC105197542	NC_052665.1	15552486	15562372	+	5948	protein_coding	ral GTPase-activating protein subunit beta%2C transcript variant X1 && sp|Q86X10|RLGPB_HUMAN Ral GTPase-activating protein subunit beta OS=Homo sapiens OX=9606 GN=RALGAPB PE=1 SV=1 && -	-
105197472	LOC105197472	NC_052665.1	15569765	15593892	+	9102	protein_coding	multidrug resistance-associated protein 1%2C transcript variant X3 && sp|Q5F364|MRP1_CHICK Multidrug resistance-associated protein 1 OS=Gallus gallus OX=9031 GN=ABCC1 PE=2 SV=1 && PF00005:ABC transporter|PF00664:ABC transporter transmembrane region	ABC_membrane
105197473	LOC105197473	NC_052665.1	15594645	15599110	-	3142	protein_coding	cleft lip and palate transmembrane protein 1 homolog && sp|Q6DEL2|CLPT1_DANRE Cleft lip and palate transmembrane protein 1 homolog OS=Danio rerio OX=7955 GN=clptm1 PE=2 SV=1 && PF05602:Cleft lip and palate transmembrane protein 1 (CLPTM1)	-
105197474	LOC105197474	NC_052665.1	15599819	15604503	+	2882	protein_coding	protein lethal(2)denticleless%2C transcript variant X1 && sp|Q24371|L2DTL_DROME Protein lethal(2)denticleless OS=Drosophila melanogaster OX=7227 GN=l(2)dtl PE=1 SV=2 && -	-
105197476	LOC105197476	NC_052665.1	15604368	15607087	-	1850	protein_coding	acylglycerol kinase%2C mitochondrial && sp|Q7ZYJ3|AGK_XENLA Acylglycerol kinase, mitochondrial OS=Xenopus laevis OX=8355 GN=agk PE=2 SV=1 && PF00781:Diacylglycerol kinase catalytic domain	-
105197477	LOC105197477	NC_052665.1	15607334	15609072	+	645	protein_coding	60S ribosomal protein L23 && sp|Q9GNE2|RL23_AEDAE 60S ribosomal protein L23 OS=Aedes aegypti OX=7159 GN=RpL23-A PE=2 SV=1 && PF00238:Ribosomal protein L14p/L23e	-
105197478	LOC105197478	NC_052665.1	15609617	15615312	+	3137	protein_coding	DDB1- and CUL4-associated factor 8%2C transcript variant X3 && sp|Q6NRH1|DCAF8_XENLA DDB1- and CUL4-associated factor 8 OS=Xenopus laevis OX=8355 GN=dcaf8 PE=2 SV=1 && -	-
105197479	LOC105197479	NC_052665.1	15621345	15627078	+	1629	protein_coding	bax inhibitor 1 && sp|Q9D2C7|BI1_MOUSE Bax inhibitor 1 OS=Mus musculus OX=10090 GN=Tmbim6 PE=1 SV=1 && PF01027:Inhibitor of apoptosis-promoting Bax1	-
105197480	LOC105197480	NC_052665.1	15627143	15635262	-	1797	protein_coding	RNA-binding protein cabeza%2C transcript variant X1 && sp|Q27294|CAZ_DROME RNA-binding protein cabeza OS=Drosophila melanogaster OX=7227 GN=caz PE=2 SV=2 && PF00076:RNA recognition motif. (a.k.a. RRM, RBD, or RNP domain)	RRM_1
105197481	LOC105197481	NC_052665.1	15635588	15640831	+	3738	protein_coding	mediator of RNA polymerase II transcription subunit 24%2C transcript variant X1 && sp|Q16X15|MED24_AEDAE Mediator of RNA polymerase II transcription subunit 24 OS=Aedes aegypti OX=7159 GN=MED24 PE=3 SV=1 && PF11277:Mediator complex subunit 24 N-terminal	-
105197484	LOC105197484	NC_052665.1	15641498	15668575	-	14005	protein_coding	transformation/transcription domain-associated protein%2C transcript variant X5 && sp|Q9Y4A5|TRRAP_HUMAN Transformation/transcription domain-associated protein OS=Homo sapiens OX=9606 GN=TRRAP PE=1 SV=3 && PF02259:FAT domain|PF00454:Phosphatidylinositol 3- and 4-kinase	PI3_PI4_kinase
105197485	LOC105197485	NC_052665.1	15669990	15673168	-	2023	protein_coding	protein LSM12 homolog A && sp|Q0VCF9|LSM12_BOVIN Protein LSM12 homolog OS=Bos taurus OX=9913 GN=LSM12 PE=2 SV=2 && PF09793:Anticodon-binding domain	-
105197486	LOC105197486	NC_052665.1	15676227	15777871	+	5331	protein_coding	gastrin/cholecystokinin type B receptor%2C transcript variant X1 && sp|C3ZQF9|QRFPR_BRAFL QRFP-like peptide receptor OS=Branchiostoma floridae OX=7739 GN=QRFPR PE=3 SV=1 && PF00001:7 transmembrane receptor (rhodopsin family)	7tm_1
105197487	LOC105197487	NC_052665.1	15783130	15794816	-	2341	protein_coding	RNA-binding protein squid%2C transcript variant X5 && sp|Q08473|SQD_DROME RNA-binding protein squid OS=Drosophila melanogaster OX=7227 GN=sqd PE=1 SV=3 && PF00076:RNA recognition motif. (a.k.a. RRM, RBD, or RNP domain)	RRM_1
105197489	LOC105197489	NC_052665.1	15810742	15830446	+	10861	protein_coding	high-affinity choline transporter 1 && sp|Q9VE46|SC5A7_DROME High-affinity choline transporter 1 OS=Drosophila melanogaster OX=7227 GN=ChT PE=2 SV=2 && PF00474:Sodium:solute symporter family	-
105197490	LOC105197490	NC_052665.1	15887586	15991958	+	16406	protein_coding	vesicular acetylcholine transporter%2C transcript variant X1 && sp|P07668|CLAT_DROME Choline O-acetyltransferase OS=Drosophila melanogaster OX=7227 GN=ChAT PE=1 SV=3 && PF00755:Choline/Carnitine o-acyltransferase	-
105197492	LOC105197492	NC_052665.1	15991957	16003154	-	5594	protein_coding	mitogen-activated protein kinase kinase kinase 4 && sp|Q9Y6R4|M3K4_HUMAN Mitogen-activated protein kinase kinase kinase 4 OS=Homo sapiens OX=9606 GN=MAP3K4 PE=1 SV=2 && PF00069:Protein kinase domain	Pkinase
105197494	LOC105197494	NC_052665.1	16008021	16045692	-	2300	protein_coding	moesin/ezrin/radixin homolog 1%2C transcript variant X4 && sp|P46150|MOEH_DROME Moesin/ezrin/radixin homolog 1 OS=Drosophila melanogaster OX=7227 GN=Moe PE=1 SV=2 && PF00769:Ezrin/radixin/moesin family|PF09379:FERM N-terminal domain|PF00373:FERM central domain|PF09380:FERM C-terminal PH-like domain	Band_41
105197495	LOC105197495	NC_052665.1	16048105	16056946	+	4828	protein_coding	probable E3 ubiquitin-protein ligase HERC4%2C transcript variant X1 && sp|Q6PAV2|HERC4_MOUSE Probable E3 ubiquitin-protein ligase HERC4 OS=Mus musculus OX=10090 GN=Herc4 PE=1 SV=2 && PF00415:Regulator of chromosome condensation (RCC1) repeat|PF00632:HECT-domain (ubiquitin-transferase)	HECT
105197496	LOC105197496	NC_052665.1	16057984	16080342	-	2859	protein_coding	AP2-associated protein kinase 1%2C transcript variant X4 && - && -	-
105197497	LOC105197497	NC_052665.1	16075919	16079683	-	3686	protein_coding	serine palmitoyltransferase 1 && sp|Q5R9T5|SPTC1_PONAB Serine palmitoyltransferase 1 OS=Pongo abelii OX=9601 GN=SPTLC1 PE=2 SV=1 && PF00155:Aminotransferase class I and II	Aminotran_1_2
105198052	LOC105198052	NC_052665.1	16081767	16087560	+	3993	protein_coding	zinc finger and SCAN domain-containing protein 12%2C transcript variant X1 && - && PF07776:Zinc-finger associated domain (zf-AD)|PF00096:Zinc finger, C2H2 type	zf-AD
105203280	LOC105203280	NC_052665.1	16088208	16102427	-	3790	protein_coding	S-adenosylmethionine synthase%2C transcript variant X2 && sp|P40320|METK_DROME S-adenosylmethionine synthase OS=Drosophila melanogaster OX=7227 GN=Sam-S PE=2 SV=2 && PF02773:S-adenosylmethionine synthetase, C-terminal domain|PF00438:S-adenosylmethionine synthetase, N-terminal domain|PF02772:S-adenosylmethionine synthetase, central domain	-
105197499	LOC105197499	NC_052665.1	16196893	16199935	+	1372	protein_coding	uncharacterized LOC105197499%2C transcript variant X2 && - && -	-
105197502	LOC105197502	NC_052665.1	16199797	16233191	+	1491	protein_coding	ribonuclease P protein subunit rpr2%2C transcript variant X2 && - && -	-
105197501	LOC105197501	NC_052665.1	16200862	16417174	-	8078	protein_coding	cadherin-87A%2C transcript variant X2 && sp|Q9VGG5|CAD87_DROME Cadherin-87A OS=Drosophila melanogaster OX=7227 GN=Cad87A PE=1 SV=4 && PF00028:Cadherin domain	Cadherin
105197503	LOC105197503	NC_052665.1	16418461	16430195	-	2033	protein_coding	histone H2A.V && sp|P08991|H2AV_STRPU Histone H2A.V (Fragment) OS=Strongylocentrotus purpuratus OX=7668 GN=H2A.F/Z PE=1 SV=1 && PF00125:Core histone H2A/H2B/H3/H4|PF16211:C-terminus of histone H2A	Histone
105197504	LOC105197504	NC_052665.1	16429676	16439468	-	1737	protein_coding	SPARC%2C transcript variant X1 && sp|P34714|SPRC_CAEEL SPARC OS=Caenorhabditis elegans OX=6239 GN=ost-1 PE=1 SV=1 && -	-
105197506	LOC105197506	NC_052665.1	16440167	16450963	-	6966	protein_coding	ras GTPase-activating protein-binding protein 2 && sp|P97855|G3BP1_MOUSE Ras GTPase-activating protein-binding protein 1 OS=Mus musculus OX=10090 GN=G3bp1 PE=1 SV=1 && -	-
105197507	LOC105197507	NC_052665.1	16452214	16456109	+	2899	protein_coding	ubiquitin carboxyl-terminal hydrolase 1 && sp|Q29RP1|UBP1_BOVIN Ubiquitin carboxyl-terminal hydrolase 1 OS=Bos taurus OX=9913 GN=USP1 PE=2 SV=1 && PF00443:Ubiquitin carboxyl-terminal hydrolase	UCH
105197510	LOC105197510	NC_052665.1	16463287	16544911	+	15639	protein_coding	uncharacterized LOC105197510%2C transcript variant X3 && - && -	-
105197511	LOC105197511	NC_052665.1	16547693	16575263	-	4288	protein_coding	uridine phosphorylase 1%2C transcript variant X1 && sp|Q16831|UPP1_HUMAN Uridine phosphorylase 1 OS=Homo sapiens OX=9606 GN=UPP1 PE=1 SV=1 && PF01048:Phosphorylase superfamily	-
105197512	LOC105197512	NC_052665.1	16577942	16630090	-	7287	protein_coding	guanine nucleotide-binding protein G(q) subunit alpha%2C transcript variant X7 && sp|P91950|GNAQ_HOMAM Guanine nucleotide-binding protein G(q) subunit alpha OS=Homarus americanus OX=6706 PE=2 SV=1 && PF00503:G-protein alpha subunit	G-alpha
120356981	LOC120356981	NC_052665.1	16630044	16630736	-	693	protein_coding	GPI-anchored hemophore cfmA-like && - && -	-
105197513	LOC105197513	NC_052665.1	16630736	16637074	+	5920	protein_coding	uncharacterized LOC105197513 && - && -	-
105197514	LOC105197514	NC_052665.1	16636491	16678091	-	3115	protein_coding	amphiphysin%2C transcript variant X1 && sp|O08539|BIN1_MOUSE Myc box-dependent-interacting protein 1 OS=Mus musculus OX=10090 GN=Bin1 PE=1 SV=1 && PF03114:BAR domain|PF14604:Variant SH3 domain	-
105194558	LOC105194558	NC_052665.1	16679079	16692212	-	3934	protein_coding	acidic leucine-rich nuclear phosphoprotein 32 family member A && sp|Q28XE2|AN32A_DROPS Acidic leucine-rich nuclear phosphoprotein 32 family member A OS=Drosophila pseudoobscura pseudoobscura OX=46245 GN=Anp32a PE=3 SV=2 && PF14580:Leucine-rich repeat	-
105197516	LOC105197516	NC_052665.1	16697024	16703179	-	3948	protein_coding	uncharacterized LOC105197516%2C transcript variant X1 && sp|Q9W0K7|BAB1_DROME Protein bric-a-brac 1 OS=Drosophila melanogaster OX=7227 GN=bab1 PE=2 SV=2 && PF00651:BTB/POZ domain	BTB
105197517	LOC105197517	NC_052665.1	16704132	16712340	-	3862	protein_coding	aminopeptidase N%2C transcript variant X3 && sp|P79098|AMPN_BOVIN Aminopeptidase N OS=Bos taurus OX=9913 GN=ANPEP PE=2 SV=4 && PF11838:ERAP1-like C-terminal domain|PF01433:Peptidase family M1 domain|PF17900:Peptidase M1 N-terminal domain	-
105197518	LOC105197518	NC_052665.1	16714088	16728690	+	4549	protein_coding	thyrotropin-releasing hormone-degrading ectoenzyme%2C transcript variant X1 && sp|Q10836|TRHDE_RAT Thyrotropin-releasing hormone-degrading ectoenzyme OS=Rattus norvegicus OX=10116 GN=Trhde PE=1 SV=1 && PF17900:Peptidase M1 N-terminal domain|PF11838:ERAP1-like C-terminal domain|PF01433:Peptidase family M1 domain	-
105197520	LOC105197520	NC_052665.1	16727730	16914585	-	12308	protein_coding	acetylcholine receptor subunit alpha-like%2C transcript variant X5 && sp|P91766|ACH1_MANSE Acetylcholine receptor subunit alpha-like OS=Manduca sexta OX=7130 GN=ARA1 PE=2 SV=1 && PF02931:Neurotransmitter-gated ion-channel ligand binding domain|PF02932:Neurotransmitter-gated ion-channel transmembrane region	Neur_chan_memb
105197522	LOC105197522	NC_052665.1	16920111	16924393	-	4283	protein_coding	TWiK family of potassium channels protein 18 && sp|P34410|TWK7_CAEEL TWiK family of potassium channels protein 7 OS=Caenorhabditis elegans OX=6239 GN=twk-7 PE=3 SV=3 && PF07885:Ion channel	Ion_trans_2
105197523	LOC105197523	NC_052665.1	16924550	16940244	+	2374	protein_coding	putative carbonic anhydrase 3%2C transcript variant X1 && sp|P18761|CAH6_MOUSE Carbonic anhydrase 6 OS=Mus musculus OX=10090 GN=Ca6 PE=1 SV=3 && PF00194:Eukaryotic-type carbonic anhydrase	-
105197524	LOC105197524	NC_052665.1	17023192	17032169	-	3257	protein_coding	thyrotropin-releasing hormone-degrading ectoenzyme%2C transcript variant X1 && sp|Q32LQ0|AMPE_BOVIN Glutamyl aminopeptidase OS=Bos taurus OX=9913 GN=ENPEP PE=2 SV=1 && PF17900:Peptidase M1 N-terminal domain|PF01433:Peptidase family M1 domain|PF11838:ERAP1-like C-terminal domain	-
105198176	LOC105198176	NC_052665.1	17042679	17044120	-	995	protein_coding	MKI67 FHA domain-interacting nucleolar phosphoprotein && sp|Q6GL69|MK67I_XENTR MKI67 FHA domain-interacting nucleolar phosphoprotein-like OS=Xenopus tropicalis OX=8364 GN=nifk PE=2 SV=1 && PF00076:RNA recognition motif. (a.k.a. RRM, RBD, or RNP domain)	RRM_1
105197526	LOC105197526	NC_052665.1	17044244	17050733	+	658	protein_coding	proteasome assembly chaperone 4 && - && PF16093:Proteasome assembly chaperone 4	-
105197525	LOC105197525	NC_052665.1	17044982	17047281	-	1007	protein_coding	uncharacterized LOC105197525%2C transcript variant X2 && - && -	-
105194581	LOC105194581	NC_052665.1	17106567	17202853	+	16267	protein_coding	midasin && sp|Q9NU22|MDN1_HUMAN Midasin OS=Homo sapiens OX=9606 GN=MDN1 PE=1 SV=2 && PF00092:von Willebrand factor type A domain|PF17867:Midasin AAA lid domain|PF17865:Midasin AAA lid domain|PF07728:AAA domain (dynein-related subfamily)	AAA_5
105194561	LOC105194561	NC_052665.1	17203062	17209895	-	3501	protein_coding	zinc finger protein 2 homolog%2C transcript variant X2 && - && -	-
105206036	LOC105206036	NC_052665.1	17210945	17214780	+	2172	protein_coding	glycerol kinase%2C transcript variant X1 && sp|Q14409|GLPK3_HUMAN Glycerol kinase 3 OS=Homo sapiens OX=9606 GN=GK3P PE=2 SV=2 && PF02782:FGGY family of carbohydrate kinases, C-terminal domain|PF00370:FGGY family of carbohydrate kinases, N-terminal domain	FGGY_N
105194563	LOC105194563	NC_052665.1	17217803	17219289	+	876	protein_coding	RNA-binding protein 8A && sp|Q9V535|RBM8A_DROME RNA-binding protein 8A OS=Drosophila melanogaster OX=7227 GN=tsu PE=1 SV=1 && PF00076:RNA recognition motif. (a.k.a. RRM, RBD, or RNP domain)	RRM_1
105194562	LOC105194562	NC_052665.1	17219389	17222090	-	1817	protein_coding	26S proteasome regulatory subunit 6A-B && sp|O42587|PR6AA_XENLA 26S proteasome regulatory subunit 6A-A OS=Xenopus laevis OX=8355 GN=psmc3-a PE=2 SV=2 && PF00004:ATPase family associated with various cellular activities (AAA)|PF17862:AAA+ lid domain|PF16450:Proteasomal ATPase OB C-terminal domain	AAA
105194571	LOC105194571	NC_052665.1	17461351	17677096	+	7944	protein_coding	furin-like protease 1%2C transcript variant X1 && sp|P26016|FUR11_DROME Furin-like protease 1, isoforms 1/1-X/2 OS=Drosophila melanogaster OX=7227 GN=Fur1 PE=2 SV=2 && PF00082:Subtilase family|PF01483:Proprotein convertase P-domain|PF16470:Peptidase S8 pro-domain	Peptidase_S8
105194584	LOC105194584	NC_052665.1	17895775	18221942	+	4231	protein_coding	zwei Ig domain protein zig-8 && - && -	-
105194572	LOC105194572	NC_052665.1	18247419	18254940	+	2507	protein_coding	maternal protein exuperantia%2C transcript variant X1 && sp|Q24747|EXU_DROVI Maternal protein exuperantia OS=Drosophila virilis OX=7244 GN=exu PE=3 SV=1 && PF18609:Exuperantia SAM-like domain	-
105194587	LOC105194587	NC_052665.1	18265879	18286121	+	5105	protein_coding	uncharacterized LOC105194587%2C transcript variant X1 && - && -	-
105194573	LOC105194573	NC_052665.1	18285918	18294664	-	4151	protein_coding	ethanolamine-phosphate cytidylyltransferase%2C transcript variant X1 && sp|Q99447|PCY2_HUMAN Ethanolamine-phosphate cytidylyltransferase OS=Homo sapiens OX=9606 GN=PCYT2 PE=1 SV=1 && PF01467:Cytidylyltransferase-like	CTP_transf_2
105194574	LOC105194574	NC_052665.1	18296840	18304555	-	2609	protein_coding	ATP-dependent RNA helicase dbp2%2C transcript variant X1 && sp|P17844|DDX5_HUMAN Probable ATP-dependent RNA helicase DDX5 OS=Homo sapiens OX=9606 GN=DDX5 PE=1 SV=1 && PF00270:DEAD/DEAH box helicase|PF00271:Helicase conserved C-terminal domain	DEAD
105194576	LOC105194576	NC_052665.1	18305439	18313798	-	4010	protein_coding	probable ATP-dependent RNA helicase DDX5%2C transcript variant X1 && sp|P17844|DDX5_HUMAN Probable ATP-dependent RNA helicase DDX5 OS=Homo sapiens OX=9606 GN=DDX5 PE=1 SV=1 && PF00270:DEAD/DEAH box helicase|PF00271:Helicase conserved C-terminal domain	DEAD
113002647	LOC113002647	NC_052665.1	18313703	18316492	+	1006	protein_coding	ubiquinone biosynthesis protein COQ4 homolog%2C mitochondrial && sp|Q1HPV1|COQ4_BOMMO Ubiquinone biosynthesis protein COQ4 homolog, mitochondrial OS=Bombyx mori OX=7091 PE=2 SV=1 && PF05019:Coenzyme Q (ubiquinone) biosynthesis protein Coq4	-
105194588	LOC105194588	NC_052665.1	18313992	18315444	+	1453	protein_coding	UDP-sugar transporter UST74c && sp|Q95YI5|US74C_DROME UDP-sugar transporter UST74c OS=Drosophila melanogaster OX=7227 GN=frc PE=1 SV=2 && PF03151:Triose-phosphate Transporter family	-
105194580	LOC105194580	NC_052665.1	18316616	18325079	-	4387	protein_coding	uncharacterized LOC105194580 && sp|Q95ZV7|DDRB_CAEEL Discoidin domain-containing receptor tyrosine kinase B OS=Caenorhabditis elegans OX=6239 GN=ddr-2 PE=1 SV=1 && PF07714:Protein tyrosine kinase|PF00754:F5/8 type C domain	Pkinase_Tyr
105194579	LOC105194579	NC_052665.1	18325444	18328512	-	1842	protein_coding	exopolyphosphatase PRUNE1%2C transcript variant X2 && - && PF01368:DHH family|PF02833:DHHA2 domain	-
105194578	LOC105194578	NC_052665.1	18328323	18330854	+	1336	protein_coding	methionine aminopeptidase 1D%2C mitochondrial && sp|Q4VBS4|MAP12_DANRE Methionine aminopeptidase 1D, mitochondrial OS=Danio rerio OX=7955 GN=metap1d PE=2 SV=1 && PF00557:Metallopeptidase family M24	Peptidase_M24
105194577	LOC105194577	NC_052665.1	18330641	18332815	-	1201	protein_coding	proteasome subunit beta type-4 && sp|P28024|PSB4_XENLA Proteasome subunit beta type-4 (Fragment) OS=Xenopus laevis OX=8355 GN=psmb4 PE=2 SV=2 && PF00227:Proteasome subunit	Proteasome
105193618	LOC105193618	NC_052665.1	18393932	18398480	+	2776	protein_coding	vacuolar protein sorting-associated protein 53 homolog && sp|Q8CCB4|VPS53_MOUSE Vacuolar protein sorting-associated protein 53 homolog OS=Mus musculus OX=10090 GN=Vps53 PE=1 SV=1 && PF04100:Vps53-like, N-terminal	-
105193625	LOC105193625	NC_052665.1	18398488	18401137	-	1005	protein_coding	60S ribosomal protein L7a && sp|Q2TBQ5|RL7A_BOVIN 60S ribosomal protein L7a OS=Bos taurus OX=9913 GN=RPL7A PE=2 SV=3 && PF01248:Ribosomal protein L7Ae/L30e/S12e/Gadd45 family	-
105193647	LOC105193647	NC_052665.1	18401396	18403698	+	2001	protein_coding	arginine-hydroxylase NDUFAF5%2C mitochondrial%2C transcript variant X3 && sp|A3KP37|NDUF5_DANRE Arginine-hydroxylase NDUFAF5, mitochondrial OS=Danio rerio OX=7955 GN=ndufaf5 PE=2 SV=1 && PF13489:Methyltransferase domain	-
105193634	LOC105193634	NC_052665.1	18402638	18405153	-	1545	protein_coding	ubiquitin-fold modifier-conjugating enzyme 1%2C transcript variant X2 && sp|C3ZDX5|UFC1_BRAFL Ubiquitin-fold modifier-conjugating enzyme 1 OS=Branchiostoma floridae OX=7739 GN=BRAFLDRAFT_275690 PE=3 SV=1 && PF08694:Ubiquitin-fold modifier-conjugating enzyme 1	-
105193658	LOC105193658	NC_052665.1	18404974	18407699	+	1299	protein_coding	SAP domain-containing ribonucleoprotein%2C transcript variant X1 && - && PF02037:SAP domain	SAP
105193675	LOC105193675	NC_052665.1	18410610	18414513	+	2796	protein_coding	uncharacterized LOC105193675 && - && -	-
105193696	LOC105193696	NC_052665.1	18622515	18834230	+	10509	protein_coding	MOXD1 homolog 2%2C transcript variant X1 && sp|Q6NP60|MOX12_DROME MOXD1 homolog 2 OS=Drosophila melanogaster OX=7227 GN=olf413 PE=2 SV=1 && PF03712:Copper type II ascorbate-dependent monooxygenase, C-terminal domain|PF03351:DOMON domain|PF01082:Copper type II ascorbate-dependent monooxygenase, N-terminal domain	Cu2_monoox_C
105193729	LOC105193729	NC_052665.1	18976467	19005855	-	11910	protein_coding	serine-rich adhesin for platelets%2C transcript variant X2 && sp|Q28C33|TBC30_XENTR TBC1 domain family member 30 OS=Xenopus tropicalis OX=8364 GN=tbc1d30 PE=2 SV=1 && PF00566:Rab-GTPase-TBC domain|PF15733:Domain of unknown function (DUF4682)	TBC
105193711	LOC105193711	NC_052665.1	19010609	19062107	-	11785	protein_coding	synapsin%2C transcript variant X4 && sp|Q24546|SYN_DROME Synapsin OS=Drosophila melanogaster OX=7227 GN=Syn PE=1 SV=2 && PF02078:Synapsin, N-terminal domain|PF02750:Synapsin, ATP binding domain	-
105193703	LOC105193703	NC_052665.1	19038951	19053029	+	2277	protein_coding	tissue inhibitor of metalloproteinase && - && PF00965:Tissue inhibitor of metalloproteinase	-
105193736	LOC105193736	NC_052665.1	19065852	19096461	+	2505	protein_coding	uncharacterized LOC105193736%2C transcript variant X1 && - && PF00100:Zona pellucida-like domain	Zona_pellucida
105193756	LOC105193756	NC_052665.1	19240039	19242727	-	672	protein_coding	troponin C%2C isoform 1-like && sp|Q1A7B2|TNNC2_BLAGE Troponin C, isoallergen Bla g 6.0201 OS=Blattella germanica OX=6973 PE=1 SV=1 && PF13833:EF-hand domain pair|PF13499:EF-hand domain pair	-
105193765	LOC105193765	NC_052665.1	19244823	19246754	-	1208	protein_coding	troponin C%2C isoallergen Bla g 6.0101-like && sp|Q1A7B3|TNNC1_BLAGE Troponin C, isoallergen Bla g 6.0101 OS=Blattella germanica OX=6973 PE=1 SV=1 && PF13499:EF-hand domain pair|PF13833:EF-hand domain pair	-
105193775	LOC105193775	NC_052665.1	19250247	19359294	-	9024	protein_coding	leucine-rich repeat-containing protein let-4%2C transcript variant X4 && - && PF13855:Leucine rich repeat	-
105193795	LOC105193795	NC_052665.1	19387963	19399983	-	2566	protein_coding	sodium- and chloride-dependent GABA transporter 1%2C transcript variant X2 && sp|P27799|S6A12_CANLF Sodium- and chloride-dependent betaine transporter OS=Canis lupus familiaris OX=9615 GN=SLC6A12 PE=1 SV=2 && PF00209:Sodium:neurotransmitter symporter family	SNF
105193813	LOC105193813	NC_052665.1	19404008	19424482	-	5044	protein_coding	laccase-4%2C transcript variant X1 && sp|Q99044|LAC1_TRAVI Laccase-1 OS=Trametes villosa OX=47662 GN=LCC1 PE=3 SV=1 && PF07731:Multicopper oxidase|PF07732:Multicopper oxidase|PF00394:Multicopper oxidase	-
105193840	LOC105193840	NC_052665.1	19425679	19432866	+	1978	protein_coding	pre-piRNA 3'-exonuclease trimmer%2C transcript variant X3 && sp|B2RXZ1|PNDC1_MOUSE Poly(A)-specific ribonuclease PNLDC1 OS=Mus musculus OX=10090 GN=Pnldc1 PE=1 SV=1 && PF04857:CAF1 family ribonuclease	CAF1
105193852	LOC105193852	NC_052665.1	19451784	19501243	+	15616	protein_coding	calcium-transporting ATPase sarcoplasmic/endoplasmic reticulum type%2C transcript variant X8 && sp|Q7PPA5|ATC1_ANOGA Calcium-transporting ATPase sarcoplasmic/endoplasmic reticulum type OS=Anopheles gambiae OX=7165 GN=SERCA PE=3 SV=5 && -	-
105193867	LOC105193867	NC_052665.1	19602816	19643019	+	3522	protein_coding	caspase-1%2C transcript variant X1 && sp|O01382|DRICE_DROME Caspase OS=Drosophila melanogaster OX=7227 GN=Drice PE=1 SV=2 && PF00656:Caspase domain	Peptidase_C14
105193879	LOC105193879	NC_052665.1	19749281	19756246	-	5896	protein_coding	forkhead box protein K1 && sp|P85037|FOXK1_HUMAN Forkhead box protein K1 OS=Homo sapiens OX=9606 GN=FOXK1 PE=1 SV=1 && -	-
105193900	LOC105193900	NC_052665.1	19761252	19764521	+	2907	protein_coding	ras-related protein Rab-40B && sp|Q96S21|RB40C_HUMAN Ras-related protein Rab-40C OS=Homo sapiens OX=9606 GN=RAB40C PE=1 SV=1 && PF00071:Ras family|PF07525:SOCS box	Ras
105193906	LOC105193906	NC_052665.1	19764477	19768414	-	3294	protein_coding	glucose-induced degradation protein 4 homolog && sp|Q8IVV7|GID4_HUMAN Glucose-induced degradation protein 4 homolog OS=Homo sapiens OX=9606 GN=GID4 PE=1 SV=1 && PF09783:Vacuolar import and degradation protein	-
105193912	LOC105193912	NC_052665.1	19769788	19775970	+	5363	protein_coding	BTB/POZ domain-containing protein KCTD5%2C transcript variant X2 && sp|Q8VC57|KCTD5_MOUSE BTB/POZ domain-containing protein KCTD5 OS=Mus musculus OX=10090 GN=Kctd5 PE=1 SV=1 && PF02214:BTB/POZ domain	K_tetra
105193928	LOC105193928	NC_052665.1	19776758	19778166	-	937	protein_coding	ragulator complex protein LAMTOR2 && sp|B5FYY5|LTOR2_TAEGU Ragulator complex protein LAMTOR2 OS=Taeniopygia guttata OX=59729 GN=LAMTOR2 PE=2 SV=1 && PF03259:Roadblock/LC7 domain	-
105208260	LOC105208260	NC_052665.1	19789940	19791465	+	843	protein_coding	coiled-coil-helix-coiled-coil-helix domain-containing protein 2 && sp|Q9D1L0|CHCH2_MOUSE Coiled-coil-helix-coiled-coil-helix domain-containing protein 2 OS=Mus musculus OX=10090 GN=Chchd2 PE=2 SV=1 && PF06747:CHCH domain	-
105208259	LOC105208259	NC_052665.1	19791592	19797843	-	2973	protein_coding	mitochondrial Rho GTPase%2C transcript variant X2 && sp|Q298L5|MIRO_DROPS Mitochondrial Rho GTPase OS=Drosophila pseudoobscura pseudoobscura OX=46245 GN=Miro PE=3 SV=1 && PF00071:Ras family|PF08355:EF hand associated|PF08356:EF hand associated	Ras
105208258	LOC105208258	NC_052665.1	19797768	19799625	+	1191	protein_coding	protein CutA homolog && sp|Q66KY3|CUTA_XENLA Protein CutA homolog OS=Xenopus laevis OX=8355 GN=cuta PE=2 SV=2 && PF03091:CutA1 divalent ion tolerance protein	-
105208262	LOC105208262	NC_052665.1	19799694	19810964	-	2878	protein_coding	E3 ubiquitin-protein ligase UHRF1 && sp|F6UA42|UHRF1_XENTR E3 ubiquitin-protein ligase UHRF1 OS=Xenopus tropicalis OX=8364 GN=uhrf1 PE=3 SV=2 && PF12148:Tandem tudor domain within UHRF1|PF02182:SAD/SRA domain|PF00240:Ubiquitin family|PF00628:PHD-finger	ubiquitin
105205500	LOC105205500	NC_052665.1	19828335	19833740	+	3879	protein_coding	CTD small phosphatase-like protein 2%2C transcript variant X1 && sp|Q08BB5|CTL2A_DANRE CTD small phosphatase-like protein 2-A OS=Danio rerio OX=7955 GN=ctdspl2a PE=2 SV=1 && PF03031:NLI interacting factor-like phosphatase	NIF
105205499	LOC105205499	NC_052665.1	19832489	19836979	-	3371	protein_coding	metaxin-2%2C transcript variant X1 && sp|Q2L969|MTX2_PIG Metaxin-2 OS=Sus scrofa OX=9823 GN=MTX2 PE=2 SV=1 && PF17171:Glutathione S-transferase, C-terminal domain|PF10568:Outer mitochondrial membrane transport complex protein	-
113003780	LOC113003780	NC_052665.1	19883615	19978687	+	4423	protein_coding	xyloside xylosyltransferase 1-like%2C transcript variant X3 && sp|Q3U4G3|XXLT1_MOUSE Xyloside xylosyltransferase 1 OS=Mus musculus OX=10090 GN=Xxylt1 PE=1 SV=2 && -	-
105197698	LOC105197698	NC_052665.1	20016487	20135687	-	6349	protein_coding	uncharacterized LOC105197698%2C transcript variant X2 && - && -	-
105202478	LOC105202478	NC_052665.1	21191467	21480849	-	9376	protein_coding	activated Cdc42 kinase-like%2C transcript variant X5 && sp|Q9I7F7|ACKL_DROME Activated Cdc42 kinase-like OS=Drosophila melanogaster OX=7227 GN=Ack-like PE=1 SV=3 && PF07714:Protein tyrosine kinase	Pkinase_Tyr
105205077	LOC105205077	NC_052665.1	21495778	21499526	-	3219	protein_coding	uncharacterized LOC105205077%2C transcript variant X3 && - && PF02992:Transposase family tnp2	Transposase_21
113004723	LOC113004723	NC_052665.1	21518531	21527927	-	3645	protein_coding	uncharacterized LOC113004723%2C transcript variant X4 && - && -	-
105196674	LOC105196674	NC_052665.1	21961541	22045120	+	4079	protein_coding	branched-chain-amino-acid aminotransferase%2C cytosolic%2C transcript variant X1 && sp|P10978|POLX_TOBAC Retrovirus-related Pol polyprotein from transposon TNT 1-94 OS=Nicotiana tabacum OX=4097 PE=2 SV=1 && -	-
120356887	LOC120356887	NC_052665.1	22049824	22057537	-	1505	protein_coding	uncharacterized LOC120356887 && - && -	-
105203979	LOC105203979	NC_052665.1	22275189	22276406	+	673	lncRNA	uncharacterized LOC105203979%2C transcript variant X2 && - && -	-
105204985	LOC105204985	NC_052665.1	22289750	22325128	+	1640	protein_coding	lipoyl synthase%2C mitochondrial%2C transcript variant X1 && sp|Q7JQW6|LIAS_DROME Lipoyl synthase, mitochondrial OS=Drosophila melanogaster OX=7227 GN=Las PE=2 SV=2 && PF16881:N-terminal domain of lipoyl synthase of Radical_SAM family|PF04055:Radical SAM superfamily	Radical_SAM
120356987	LOC120356987	NC_052665.1	22291525	22292415	-	481	lncRNA	uncharacterized LOC120356987 && - && -	-
105204986	LOC105204986	NC_052665.1	22324987	22344847	-	1359	protein_coding	proteasome subunit alpha type-1%2C transcript variant X2 && sp|Q9R1P4|PSA1_MOUSE Proteasome subunit alpha type-1 OS=Mus musculus OX=10090 GN=Psma1 PE=1 SV=1 && PF00227:Proteasome subunit|PF10584:Proteasome subunit A N-terminal signature	Proteasome
105204990	LOC105204990	NC_052665.1	22353176	22408716	+	4305	protein_coding	WD repeat-containing protein 26%2C transcript variant X1 && sp|Q5SP67|WDR26_DANRE WD repeat-containing protein 26 OS=Danio rerio OX=7955 GN=wdr26 PE=1 SV=1 && PF17814:LisH-like dimerisation domain	-
105205120	LOC105205120	NC_052665.1	22438526	22457200	+	776	protein_coding	thioredoxin-2 && sp|Q6XHI1|THIO2_DROYA Thioredoxin-2 OS=Drosophila yakuba OX=7245 GN=Trx-2 PE=3 SV=1 && PF00085:Thioredoxin	-
105205121	LOC105205121	NC_052665.1	22447536	22500939	-	8003	protein_coding	DNA-directed RNA polymerase I subunit RPA1%2C transcript variant X7 && sp|P91875|RPA1_DROME DNA-directed RNA polymerase I subunit RPA1 OS=Drosophila melanogaster OX=7227 GN=RpI1 PE=1 SV=2 && PF00623:RNA polymerase Rpb1, domain 2|PF04983:RNA polymerase Rpb1, domain 3|PF04997:RNA polymerase Rpb1, domain 1|PF04998:RNA polymerase Rpb1, domain 5|PF05000:RNA polymerase Rpb1, domain 4	-
105206596	LOC105206596	NC_052665.1	22506040	22528049	+	1394	protein_coding	probable tRNA(His) guanylyltransferase && sp|Q05B50|THG1_BOVIN Probable tRNA(His) guanylyltransferase OS=Bos taurus OX=9913 GN=THG1L PE=2 SV=1 && PF04446:tRNAHis guanylyltransferase|PF14413:Thg1 C terminal domain	-
105201264	LOC105201264	NC_052665.1	22530401	22540781	-	2051	protein_coding	V-type proton ATPase subunit d && sp|Q25531|VA0D_MANSE V-type proton ATPase subunit d OS=Manduca sexta OX=7130 PE=2 SV=1 && PF01992:ATP synthase (C/AC39) subunit	-
105203446	LOC105203446	NC_052665.1	22543107	22648233	+	2729	protein_coding	coiled-coil and C2 domain-containing protein 1-like%2C transcript variant X3 && sp|Q9VKJ9|C2D1_DROME Coiled-coil and C2 domain-containing protein 1-like OS=Drosophila melanogaster OX=7227 GN=l(2)gd1 PE=1 SV=1 && -	-
105205441	LOC105205441	NC_052665.1	23891358	23938225	-	1330	protein_coding	28S ribosomal protein S22%2C mitochondrial%2C transcript variant X1 && sp|P82650|RT22_HUMAN 28S ribosomal protein S22, mitochondrial OS=Homo sapiens OX=9606 GN=MRPS22 PE=1 SV=1 && PF10245:Mitochondrial 28S ribosomal protein S22	-
105205440	LOC105205440	NC_052665.1	23938343	23980364	+	4095	protein_coding	caspase-8%2C transcript variant X9 && sp|Q5IS99|CASP3_SAIBB Caspase-3 OS=Saimiri boliviensis boliviensis OX=39432 GN=CASP3 PE=2 SV=1 && PF00656:Caspase domain	Peptidase_C14
105201598	LOC105201598	NC_052665.1	24185374	24318552	-	4326	protein_coding	UPF0518 protein CPIJ015043%2C transcript variant X1 && sp|Q7PZ36|U518_ANOGA FHIP family protein AGAP011705 OS=Anopheles gambiae OX=7165 GN=AGAP011705 PE=3 SV=4 && PF10257:Retinoic acid induced 16-like protein	-
105201542	LOC105201542	NC_052665.1	24346586	24377112	-	686	protein_coding	enhancer of rudimentary homolog && sp|Q93104|ERH_AEDAE Enhancer of rudimentary homolog OS=Aedes aegypti OX=7159 PE=3 SV=1 && PF01133:Enhancer of rudimentary	-
105206304	LOC105206304	NC_052665.1	24392743	24394058	-	864	protein_coding	uncharacterized LOC105206304 && - && PF05485:THAP domain	THAP
120360079	LOC120360079	NC_052665.1	24402608	24403433	+	747	lncRNA	uncharacterized LOC120360079 && - && -	-
105201497	LOC105201497	NC_052665.1	24408303	24602548	+	5015	protein_coding	Fanconi anemia group D2 protein homolog%2C transcript variant X1 && - && PF14631:Fanconi anaemia protein FancD2 nuclease	-
105206819	LOC105206819	NC_052665.1	24421443	24423208	-	1235	protein_coding	uncharacterized LOC105206819%2C transcript variant X2 && - && -	-
105194094	LOC105194094	NC_052665.1	24590048	24603053	-	1922	protein_coding	transport and Golgi organization protein 2%2C transcript variant X1 && sp|Q9VYA8|TNG2_DROME Transport and Golgi organization protein 2 OS=Drosophila melanogaster OX=7227 GN=Tango2 PE=2 SV=2 && PF05742:Transport and Golgi organisation 2	DUF833
105199499	LOC105199499	NC_052665.1	24606579	24969820	-	6933	protein_coding	golgin subfamily A member 1%2C transcript variant X4 && - && PF16064:Domain of unknown function (DUF4806)	-
105194559	LOC105194559	NC_052665.1	25235961	25362203	-	7096	protein_coding	protein mahjong%2C transcript variant X1 && sp|Q9W2F2|DCAF1_DROME Protein mahjong OS=Drosophila melanogaster OX=7227 GN=mahj PE=1 SV=2 && -	-
120357023	LOC120357023	NC_052665.1	25369508	25370166	+	570	lncRNA	uncharacterized LOC120357023 && - && -	-
120357025	LOC120357025	NC_052665.1	25384410	25390601	+	377	lncRNA	uncharacterized LOC120357025 && - && -	-
105201122	LOC105201122	NC_052665.1	25785159	25949947	-	8706	protein_coding	phospholipase DDHD1%2C transcript variant X3 && sp|O46606|DDHD1_BOVIN Phospholipase DDHD1 OS=Bos taurus OX=9913 GN=DDHD1 PE=1 SV=1 && PF02862:DDHD domain	-
120359604	LOC120359604	NC_052665.1	26319574	26324872	+	4769	lncRNA	uncharacterized LOC120359604%2C transcript variant X1 && - && -	-
105203306	LOC105203306	NC_052666.1	42093	51004	-	3067	protein_coding	la-related protein 6%2C transcript variant X1 && sp|Q9BRS8|LARP6_HUMAN La-related protein 6 OS=Homo sapiens OX=9606 GN=LARP6 PE=1 SV=1 && PF05383:La domain	-
105203307	LOC105203307	NC_052666.1	51204	56983	-	2762	protein_coding	CCR4-NOT transcription complex subunit 10-B && sp|Q6NU53|CN10B_XENLA CCR4-NOT transcription complex subunit 10-B OS=Xenopus laevis OX=8355 GN=cnot10-b PE=2 SV=1 && -	-
105203291	LOC105203291	NC_052666.1	57344	60282	+	2299	protein_coding	asparagine synthetase domain-containing protein 1 && sp|Q8JFW1|ASND1_DANRE Asparagine synthetase domain-containing protein 1 OS=Danio rerio OX=7955 GN=asnsd1 PE=2 SV=1 && PF13537:Glutamine amidotransferase domain|PF00733:Asparagine synthase	-
105197810	LOC105197810	NC_052666.1	63090	68863	+	4386	protein_coding	myb-like protein Q%2C transcript variant X3 && - && -	-
105203292	LOC105203292	NC_052666.1	71419	83292	+	6368	protein_coding	uncharacterized LOC105203292%2C transcript variant X2 && sp|Q6P798|RCBT2_RAT RCC1 and BTB domain-containing protein 2 OS=Rattus norvegicus OX=10116 GN=Rcbtb2 PE=2 SV=1 && PF00415:Regulator of chromosome condensation (RCC1) repeat	-
105203294	LOC105203294	NC_052666.1	83081	88248	-	4461	protein_coding	RRP12-like protein && sp|Q6P5B0|RRP12_MOUSE RRP12-like protein OS=Mus musculus OX=10090 GN=Rrp12 PE=1 SV=1 && PF08161:NUC173 domain	NUC173
105206159	LOC105206159	NC_052666.1	88587	90975	+	1492	protein_coding	28S ribosomal protein S5%2C mitochondrial && sp|P82675|RT05_HUMAN 28S ribosomal protein S5, mitochondrial OS=Homo sapiens OX=9606 GN=MRPS5 PE=1 SV=2 && PF03719:Ribosomal protein S5, C-terminal domain|PF00333:Ribosomal protein S5, N-terminal domain	-
105203295	LOC105203295	NC_052666.1	91115	92554	+	771	protein_coding	uncharacterized LOC105203295 && - && -	-
105203298	LOC105203298	NC_052666.1	93604	97823	+	3233	protein_coding	coiled-coil domain-containing protein 50 && - && PF15295:Coiled-coil domain-containing protein 50 N-terminus	-
105203297	LOC105203297	NC_052666.1	97750	107814	-	8900	protein_coding	protein ELYS && sp|Q9VWE6|ELYS_DROME Protein ELYS homolog OS=Drosophila melanogaster OX=7227 GN=Elys PE=1 SV=2 && PF13934:Nuclear pore complex assembly	-
105203300	LOC105203300	NC_052666.1	108108	109222	+	856	protein_coding	protein FAM32A-like && sp|A6QR31|FA32A_BOVIN Protein FAM32A OS=Bos taurus OX=9913 GN=FAM32A PE=3 SV=1 && -	-
105203299	LOC105203299	NC_052666.1	109667	113674	-	2478	protein_coding	uncharacterized LOC105203299 && - && -	-
105203301	LOC105203301	NC_052666.1	114102	116384	+	1471	protein_coding	dephospho-CoA kinase && sp|Q8BHC4|DCAKD_MOUSE Dephospho-CoA kinase domain-containing protein OS=Mus musculus OX=10090 GN=Dcakd PE=1 SV=1 && PF01121:Dephospho-CoA kinase	-
105192962	LOC105192962	NC_052666.1	117108	131716	-	3118	protein_coding	zinc finger CCCH domain-containing protein 10 && sp|Q96K80|ZC3HA_HUMAN Zinc finger CCCH domain-containing protein 10 OS=Homo sapiens OX=9606 GN=ZC3H10 PE=1 SV=1 && -	-
105203302	LOC105203302	NC_052666.1	120509	125900	-	5392	protein_coding	sarcolemmal membrane-associated protein && sp|Q14BN4|SLMAP_HUMAN Sarcolemmal membrane-associated protein OS=Homo sapiens OX=9606 GN=SLMAP PE=1 SV=1 && -	-
[truncated: 7,615 more rows]
