# Supplementary material for: Comparative Analyses of Reproductive Caste Types Reveal Vitellogenin Genes Involved in Queen Fertility in Solenopsis invicta
Source: Int J Mol Sci. 2023 Dec 5;24(24):17130. doi: 10.3390/ijms242417130 (PMC10743176; doi:10.3390/ijms242417130)
Supplement: Supplementary file 1 [file ijms-24-17130-s001.zip › Table S3/FAvsQA_deg_all.xls]

gene_id	FA1	FA2	FA3	QA1	QA2	QA3	FA	QA	log2FoldChange	pvalue	padj	gene_name	gene_chr	gene_start	gene_end	gene_strand	gene_length	gene_biotype	gene_description	tf_family
113003293	114.685043090642	57.4305444400111	68.7772554825178	0	0	0	80.2976143377237	0	8.78664114168931	1.49161016660617e-12	1.36116634878931e-08	LOC113003293	NC_052679.1	7476334	7511605	-	4652	protein_coding	transient receptor potential cation channel protein painless-like%2C transcript variant X1 && sp|Q9W0Y6|PAIN_DROME Transient receptor potential cation channel protein painless OS=Drosophila melanogaster OX=7227 GN=pain PE=1 SV=1 && PF00520:Ion transport protein|PF12796:Ankyrin repeats (3 copies)	Ion_trans
105206374	261.227042595352	271.837910349386	233.244605549408	594.460428731076	625.760069708546	465.273493939714	255.436519498049	561.831330793112	-1.13617858925306	2.19542959482146e-12	1.36116634878931e-08	LOC105206374	NC_052664.1	5686944	5695298	+	3080	protein_coding	ribonucleoside-diphosphate reductase large subunit%2C transcript variant X2 && sp|P48591|RIR1_DROME Ribonucleoside-diphosphate reductase large subunit OS=Drosophila melanogaster OX=7227 GN=RnrL PE=1 SV=2 && PF02867:Ribonucleotide reductase, barrel domain	Ribonuc_red_lgC
105193899	1165.96460475486	833.700070120828	1008.73308041026	1926.77349823539	1714.32185763904	1928.22762618703	1002.79925176198	1856.44099402049	-0.889286895351811	2.35849749148077e-10	9.74845629812053e-07	LOC105193899	NC_052669.1	4075753	4101797	+	2412	protein_coding	juvenile hormone acid O-methyltransferase%2C transcript variant X1 && sp|Q767F1|JHAMT_BOMMO Juvenile hormone acid O-methyltransferase OS=Bombyx mori OX=7091 GN=JHAMT PE=1 SV=1 && PF08241:Methyltransferase domain	Methyltransf_11
120359532	8.4951883770846	8.61458166600167	6.9774027301105	44.6320130197453	46.7147274261588	49.4178260096289	8.02905759106559	46.9215221518443	-2.54731397942961	1.86580491692238e-08	5.78399524245938e-05	LOC120359532	NC_052677.1	7204591	7205937	+	1253	lncRNA	uncharacterized LOC120359532 && - && -	-
105193074	96.6327677893374	106.246507214021	115.625530956117	374.149215527227	178.16779762535	449.422493144172	106.168268653158	333.913168765583	-1.65436352532279	3.21993305048152e-08	7.98543396519417e-05	LOC105193074	NC_052676.1	2166878	2175675	+	2782	protein_coding	lipase 3 && sp|P07098|LIPG_HUMAN Gastric triacylglycerol lipase OS=Homo sapiens OX=9606 GN=LIPF PE=1 SV=1 && PF04083:Partial alpha/beta-hydrolase lipase region	-
105199981	1034.28918491005	1411.83421748361	1551.97372154029	2536.42780373914	2567.13723041891	2097.92657588047	1332.69904131132	2400.49720334618	-0.848536846859845	1.56051152345923e-07	0.00029084070476873	LOC105199981	NC_052668.1	12536473	12538066	+	1301	protein_coding	uncharacterized LOC105199981%2C transcript variant X1 && - && -	-
105203214	20.1760723955759	24.8865692573381	26.9128391018548	61.7251243890095	83.6519537631216	104.430122888272	23.9918269182563	83.2690670134678	-1.79321184321936	1.64184268821057e-07	0.00029084070476873	LOC105203214	NC_052679.1	8449173	8451813	+	2333	protein_coding	uncharacterized LOC105203214 && - && PF13837:Myb/SANT-like DNA-binding domain	-
105194019	15.9284782070336	1.9143514813337	17.9418927345699	66.4732108804717	60.8377845549975	104.430122888272	11.9282408076457	77.2470394412472	-2.70591507751131	3.06146472172718e-07	0.000474527031867713	LOC105194019	NC_052672.1	8457170	8462365	-	2845	protein_coding	lipase member H-A%2C transcript variant X2 && sp|Q5BKQ4|LIPR1_MOUSE Inactive pancreatic lipase-related protein 1 OS=Mus musculus OX=10090 GN=Pnliprp1 PE=1 SV=2 && PF00151:Lipase	Lipase
105196138	1019.42260525015	763.826241052148	1093.45868499017	1589.65935734157	1479.66183149833	1714.70532135297	958.902510430825	1594.67550339762	-0.734391039518705	9.33516878615127e-07	0.0012861788105364	LOC105196138	NC_052672.1	15651112	15657183	+	4426	protein_coding	uncharacterized LOC105196138 && sp|Q17040|G12_ANOGA Protein G12 OS=Anopheles gambiae OX=7165 GN=AGAP006187 PE=2 SV=2 && PF06757:Insect allergen related repeat, nitrile-specifier detoxification	-
105202824	5795.84227026597	4472.8822361362	6588.66172086149	10648.0587657533	8437.98343997618	16838.4249039224	5619.12874242122	11974.822369884	-1.09166159999752	1.32616727754682e-06	0.00164444742415806	LOC105202824	NC_052679.1	24118113	24119720	+	759	protein_coding	pheromone-binding protein Gp-9 && - && PF01395:PBP/GOBP family	-
105203884	283.526912085199	255.565922758049	399.705499253473	638.142824452529	487.788665449891	660.147562543722	312.93277803224	595.359684148714	-0.928744331639791	3.01241645708519e-06	0.00339581491525967	LOC105203884	NC_052664.1	28181001	28192077	+	2176	protein_coding	cytochrome P450 4C1%2C transcript variant X1 && sp|P29981|CP4C1_BLADI Cytochrome P450 4C1 OS=Blaberus discoidalis OX=6981 GN=CYP4C1 PE=2 SV=1 && PF00067:Cytochrome P450	p450
105197215	1124.55056141657	959.090092148185	1398.47086147786	1758.69123643762	1839.25659377876	2069.0218097239	1160.70383834754	1888.9898799801	-0.702817467399486	3.50537012378126e-06	0.00354753344612041	LOC105197215	NC_052666.1	24872546	24883934	-	3382	protein_coding	synaptic vesicle glycoprotein 2B%2C transcript variant X5 && sp|Q496J9|SV2C_HUMAN Synaptic vesicle glycoprotein 2C OS=Homo sapiens OX=9606 GN=SV2C PE=1 SV=1 && PF07690:Major Facilitator Superfamily|PF00083:Sugar (and other) transporter	Sugar_tr
105201683	13421.3357372465	10929.0326069341	12272.2546304458	8647.21511825108	9125.66768324963	7983.30993008382	12207.5409915421	8585.39757719484	0.507830559892966	3.71918829028752e-06	0.00354753344612041	LOC105201683	NC_052670.1	8219661	8224260	-	3265	protein_coding	uncharacterized LOC105201683%2C transcript variant X2 && - && -	-
novel.169	98.7565648836085	156.976821469364	90.7062354914365	52.2289514060849	15.2094461387494	24.2427070990632	115.479873948136	30.5603682146325	1.91149968466249	4.85761750378081e-06	0.00424995387514968	-	NC_052673.1	7719864	7726500	+	6637	-	- && - && -	-
105203357	0	1.9143514813337	0	25.6396670538962	35.8508373270521	18.6482362300486	0.638117160444568	26.712913536999	-5.32388387067311	5.14107323606816e-06	0.00424995387514968	LOC105203357	NC_052664.1	6392033	6394748	+	1399	protein_coding	putative nuclease HARBI1 && sp|Q9M2U3|ALPL_ARATH Protein ALP1-like OS=Arabidopsis thaliana OX=3702 GN=At3g55350 PE=2 SV=1 && PF13359:DDE superfamily endonuclease	-
120356886	33.9807535083384	29.6724479606724	47.8450472921863	9.49617298292453	5.43194504955335	7.45929449201946	37.166082920399	7.46247084149911	2.3064856826163	6.61419824011042e-06	0.0046828137746879	LOC120356886	NW_024105412.1	57954	60376	-	1307	protein_coding	THAP domain-containing protein 1-like%2C transcript variant X2 && - && PF05485:THAP domain	THAP
105196695	511.835099719347	374.255714600739	731.630514843015	938.221890712944	1101.59845604942	1106.77282025339	539.240443054367	1048.86438900525	-0.959981626627694	6.64210159004568e-06	0.0046828137746879	LOC105196695	NC_052666.1	21976916	21977643	+	728	protein_coding	probable salivary secreted peptide && sp|D8KY57|SSP_BOMIG Probable salivary secreted peptide OS=Bombus ignitus OX=130704 PE=2 SV=1 && PF15868:Transcription activator MBF2	-
105203818	1249.85458997857	1468.30758618295	1370.56125055742	592.561194134491	1003.82344515746	584.622205812025	1362.90780890631	727.002281701325	0.907994030501546	6.82060167384243e-06	0.0046828137746879	LOC105203818	NC_052669.1	21770206	21773294	-	1742	protein_coding	protein takeout && - && PF06585:Haemolymph juvenile hormone binding protein (JHBP)	-
105192869	1799.9180373948	1960.29591688571	1782.22801163394	1438.67020691307	1317.78986902164	1310.97100697242	1847.48065530482	1355.81036096904	0.446396382025535	7.17527917089275e-06	0.0046828137746879	LOC105192869	NC_052671.1	762544	770388	-	2944	protein_coding	divergent protein kinase domain 1C%2C transcript variant X3 && sp|Q0P6D2|DIK1C_HUMAN Divergent protein kinase domain 1C OS=Homo sapiens OX=9606 GN=DIPK1C PE=2 SV=3 && PF12260:Protein-kinase domain of FAM69|PF14875:N-term cysteine-rich ER, FAM69	-
105198266	42.475941885423	30.6296237013393	41.864416380663	133.896039059236	99.9477889117817	72.7281212971897	38.3233273224751	102.190649756069	-1.41710820720587	1.04163585086847e-05	0.00645814227538453	LOC105198266	NC_052677.1	1133020	1171419	+	2792	protein_coding	prenylcysteine oxidase-like%2C transcript variant X1 && sp|Q0P5H1|PCYXL_BOVIN Prenylcysteine oxidase-like OS=Bos taurus OX=9913 GN=PCYOX1L PE=2 SV=1 && PF13450:NAD(P)-binding Rossmann-like domain|PF07156:Prenylcysteine lyase	-
105201648	2105.74481896985	2205.33290649643	1814.12470982873	1474.75566424818	1476.4026644686	1451.76519050929	2041.73414509833	1467.64117307536	0.476365959920325	1.15203579136279e-05	0.00655199047147037	LOC105201648	NC_052670.1	4836847	4848337	-	2936	protein_coding	glycerol kinase && sp|Q14409|GLPK3_HUMAN Glycerol kinase 3 OS=Homo sapiens OX=9606 GN=GK3P PE=2 SV=2 && PF00370:FGGY family of carbohydrate kinases, N-terminal domain|PF02782:FGGY family of carbohydrate kinases, C-terminal domain	FGGY_N
105197795	1465.41999504709	1118.93844083955	997.768590405802	778.686184599812	750.694805848273	597.675971173059	1194.04234209748	709.018987207048	0.751964058174062	1.16244992235765e-05	0.00655199047147037	LOC105197795	NC_052673.1	16945521	16950883	-	2505	protein_coding	abnormal spindle-like microcephaly-associated protein homolog%2C transcript variant X1 && - && PF00612:IQ calmodulin-binding motif	IQ
113005446	285.65070917947	269.923558868052	247.199411009629	182.326521272151	144.489738318119	143.591418971375	267.591226352384	156.802559520548	0.769565565181562	1.27879924736817e-05	0.00680028737911436	LOC113005446	NC_052679.1	13312236	13316388	+	3974	lncRNA	uncharacterized LOC113005446 && - && -	-
105198548	424.75941885423	402.013811080078	286.073511934531	207.016571027755	202.068355843385	111.889417380292	370.948913956279	173.658114750477	1.09646369407043	1.31618465402213e-05	0.00680028737911436	LOC105198548	NC_052668.1	15371991	15377499	-	4310	protein_coding	facilitated trehalose transporter Tret1 && sp|B4GAP7|TRET1_DROPE Facilitated trehalose transporter Tret1 OS=Drosophila persimilis OX=7234 GN=Tret1 PE=3 SV=2 && PF00083:Sugar (and other) transporter	Sugar_tr
105202390	1136.23144543507	1650.17097690965	1056.57812770245	668.530577997887	860.420095849251	596.743559361557	1280.99351668239	708.564744402898	0.855316069439787	1.38326212517995e-05	0.00686098014089257	LOC105202390	NC_052676.1	3149481	3154536	-	1995	protein_coding	synaptic vesicle glycoprotein 2C && sp|Q69ZS6|SV2C_MOUSE Synaptic vesicle glycoprotein 2C OS=Mus musculus OX=10090 GN=Sv2c PE=1 SV=2 && PF00083:Sugar (and other) transporter	Sugar_tr
105204008	781.557330691783	670.023018466796	647.901682081689	482.405587532566	495.393388519266	430.774256914124	699.827343746756	469.524410988652	0.57598389317356	1.46413898385415e-05	0.00698281669222747	LOC105204008	NC_052669.1	18423122	18445924	+	7159	protein_coding	cryptochrome-1%2C transcript variant X2 && sp|P97784|CRY1_MOUSE Cryptochrome-1 OS=Mus musculus OX=10090 GN=Cry1 PE=1 SV=1 && PF03441:FAD binding domain of DNA photolyase|PF00875:DNA photolyase	-
105196798	1703.28526960546	1966.03897132971	1657.63153431054	1357.00311925992	1223.27402515941	1207.47329589565	1775.6519250819	1262.58348010499	0.492032116894273	1.57319809089086e-05	0.00704818810106103	LOC105196798	NC_052665.1	11512589	11616319	-	5236	protein_coding	zinc finger protein 423 homolog && sp|A1Z9R4|ZN423_DROME Zinc finger protein 423 homolog OS=Drosophila melanogaster OX=7227 GN=Oaz PE=2 SV=2 && -	-
113004774	0	0	0.996771818587215	11.3954075795094	10.8638900991067	52.2150614441362	0.332257272862405	24.8247863742508	-6.11227918119233	1.59152634540088e-05	0.00704818810106103	LOC113004774	NC_052670.1	16136681	16139896	+	430	protein_coding	uncharacterized LOC113004774 && - && PF15430:Single domain von Willebrand factor type C	-
105203276	784.74302633319	735.110968832142	565.169621138951	310.524856541632	496.479777529176	318.884839533832	695.007872101428	375.296491201547	0.890744788728414	1.81417809760714e-05	0.00775717531390641	LOC105203276	NC_052668.1	26639481	26652019	+	3097	protein_coding	procathepsin L%2C transcript variant X1 && sp|Q9JI81|CAT8_MOUSE Cathepsin 8 OS=Mus musculus OX=10090 GN=Cts8 PE=2 SV=1 && PF00112:Papain family cysteine protease|PF08246:Cathepsin propeptide inhibitor domain (I29)	Peptidase_C1
105203111	1527.01011078096	1657.82838283499	1989.55654990008	3869.69049054175	2026.1155034834	4202.38003444146	1724.79834783867	3366.06200948887	-0.964813248783966	2.54402537582711e-05	0.0105153048867521	LOC105203111	NC_052670.1	4552241	4584427	-	4974	protein_coding	fatty acyl-CoA reductase wat%2C transcript variant X2 && sp|Q8MS59|WAT_DROME Fatty acyl-CoA reductase wat OS=Drosophila melanogaster OX=7227 GN=wat PE=1 SV=1 && PF03015:Male sterility protein|PF07993:Male sterility protein	NAD_binding_4
105204655	50.9711302625076	53.6018414773437	49.8385909293607	140.543360147283	77.1336197036576	168.76653788194	51.4705208897374	128.81450591096	-1.32657380501329	2.71900667292425e-05	0.010876026691697	LOC105204655	NC_052666.1	32521097	32524775	+	3362	protein_coding	cysteine-rich with EGF-like domain protein 2 && sp|Q5XH36|CRE2A_XENLA Cysteine-rich with EGF-like domain protein 2-A OS=Xenopus laevis OX=8355 GN=creld2-a PE=2 SV=1 && -	-
105192786	1838.14638509168	1450.12124711028	1749.33454162056	931.574569624897	1084.21623189085	1264.3504163973	1679.20072460751	1093.38040597101	0.618660876045151	2.90057050720049e-05	0.0112397107154019	LOC105192786	NC_052672.1	11781503	11787324	-	2705	protein_coding	b(0%2C+)-type amino acid transporter 1 && sp|Q9QXA6|BAT1_MOUSE b(0,+)-type amino acid transporter 1 OS=Mus musculus OX=10090 GN=Slc7a9 PE=1 SV=1 && PF13520:Amino acid permease	-
105201924	8838.18160780939	8932.36401190306	11583.485303802	13757.1058003628	13492.9515030905	16387.1375871552	9784.67697450482	14545.7316302028	-0.572018896681142	3.23164953224898e-05	0.0118235282953078	LOC105201924	NC_052664.1	27307515	27317806	+	5858	protein_coding	endoplasmic reticulum chaperone BiP%2C transcript variant X4 && sp|P29844|BIP_DROME Endoplasmic reticulum chaperone BiP OS=Drosophila melanogaster OX=7227 GN=Hsc70-3 PE=1 SV=2 && PF00490:Delta-aminolevulinic acid dehydratase|PF00012:Hsp70 protein	HSP70
105200274	508.649404077941	548.461699402106	579.124426599172	724.557998597142	763.731473967201	875.534691000784	545.411843359739	787.941387855042	-0.530732414319628	3.33707536407582e-05	0.0118235282953078	LOC105200274	NC_052674.1	10192544	10194251	-	1388	protein_coding	chymotrypsin inhibitor && - && PF01826:Trypsin Inhibitor like cysteine rich domain	TIL
105196297	45.6616375268297	42.1157325893415	60.8030809338201	116.802927689972	84.7383427730323	284.385602508242	49.5268170166638	161.975624323749	-1.71156734797677	3.33728621238527e-05	0.0118235282953078	LOC105196297	NC_052667.1	26073361	26099477	+	6540	protein_coding	fatty acid synthase && sp|P12276|FAS_CHICK Fatty acid synthase OS=Gallus gallus OX=9031 GN=FASN PE=1 SV=5 && PF00109:Beta-ketoacyl synthase, N-terminal domain|PF13602:Zinc-binding dehydrogenase|PF00698:Acyl transferase domain|PF16197:Ketoacyl-synthetase C-terminal extension|PF08659:KR domain|PF14765:Polyketide synthase dehydratase|PF00550:Phosphopantetheine attachment site|PF02801:Beta-ketoacyl s…	Acyl_transf_1
105194631	1605.59060326899	1718.130454497	1859.97621348374	2706.40930013349	2117.3721803159	2634.99577930587	1727.89909041658	2486.25908658509	-0.52521083085525	3.52809125821841e-05	0.0121523143338634	LOC105194631	NC_052674.1	2389017	2711208	+	23523	protein_coding	forkhead box protein P1%2C transcript variant X4 && sp|Q58NQ4|FOXP1_CHICK Forkhead box protein P1 OS=Gallus gallus OX=9031 GN=FOXP1 PE=2 SV=1 && -	-
105204473	1855.13676184585	1589.86890524764	1691.5217761425	1244.94827806141	1314.53070199191	1048.03087612873	1712.175814412	1202.50328539402	0.510107439238841	4.32163590796735e-05	0.0142272865885834	LOC105204473	NC_052671.1	23489861	23534054	-	2620	protein_coding	troponin C%2C transcript variant X2 && - && -	-
120358514	123.180231467727	82.3171136973492	52.8289063851224	31.337370843651	29.3325032675881	9.32411811502432	86.1087505167328	23.3313307420878	1.88822360838489	4.47099309851417e-05	0.0142272865885834	LOC120358514	NC_052671.1	9065872	9066797	-	505	protein_coding	uncharacterized LOC120358514 && - && -	-
105193553	1558.86706719502	1744.93137523567	1474.22551969049	1181.32391907581	1011.42816822683	721.686742102883	1592.6746540404	971.479609801843	0.713491365108413	4.47471110447381e-05	0.0142272865885834	LOC105193553	NC_052670.1	1111558	1121366	-	5558	protein_coding	death-associated protein kinase 3%2C transcript variant X2 && sp|Q15746|MYLK_HUMAN Myosin light chain kinase, smooth muscle OS=Homo sapiens OX=9606 GN=MYLK PE=1 SV=4 && -	-
105205771	950.39919968634	668.108666985462	984.810556764168	1577.31433246376	1544.84517209297	1172.97405887006	867.77280781199	1431.71118780893	-0.722514001493763	4.62124011894456e-05	0.0143258443687281	LOC105205771	NC_052667.1	20139227	20142718	+	1147	protein_coding	phospholipase A1-like && sp|Q68KK0|PA1_SOLIN Phospholipase A1 OS=Solenopsis invicta OX=13686 PE=1 SV=1 && PF00151:Lipase	Lipase
105197750	1133.04574979366	1028.96392121687	1217.05839049499	1563.07007298938	1453.58849526048	1559.92496064357	1126.35602050184	1525.52784296447	-0.438097603995918	4.87847815559801e-05	0.0147544217388818	LOC105197750	NC_052673.1	17627430	17678130	+	11457	protein_coding	single-minded homolog 2%2C transcript variant X1 && sp|Q61045|SIM1_MOUSE Single-minded homolog 1 OS=Mus musculus OX=10090 GN=Sim1 PE=1 SV=3 && PF00989:PAS fold|PF08447:PAS fold	PAS
105201712	12237.3188571904	13022.3759517725	12918.1627688903	9470.53331587064	9761.20525404737	10626.6974156932	12725.9525259511	9952.81199520374	0.354587772816265	5.02861498097054e-05	0.0148463870866749	LOC105201712	NC_052678.1	1544721	1596285	-	10166	protein_coding	RB1-inducible coiled-coil protein 1%2C transcript variant X2 && sp|Q9ESK9|RBCC1_MOUSE RB1-inducible coiled-coil protein 1 OS=Mus musculus OX=10090 GN=Rb1cc1 PE=1 SV=3 && -	-
105205189	258.041346953945	238.336759426046	257.167129195501	379.846919316981	345.471705151593	475.53002386624	251.181745191831	400.282882778272	-0.67400549120529	5.15776092818324e-05	0.0148735431417377	LOC105205189	NC_052669.1	526820	529490	-	2671	pseudogene	- && sp|Q964T2|CP9E2_BLAGE Cytochrome P450 9e2 OS=Blattella germanica OX=6973 GN=CYP9E2 PE=2 SV=1 && PF00067:Cytochrome P450	p450
105205812	14044.6701844151	10075.2318462593	10016.5600049829	8025.21578786952	7074.56523253829	4909.14818756031	11378.8206785524	6669.6430693227	0.770672644173029	5.41407253553576e-05	0.0152578407819644	LOC105205812	NC_052668.1	16905070	16908044	-	2126	protein_coding	actin-5%2C muscle-specific && sp|P45887|ACT5_BACDO Actin-5, muscle-specific OS=Bactrocera dorsalis OX=27457 PE=2 SV=1 && PF00022:Actin	Actin
105201711	1709.65666088828	1653.99967987232	1393.48700238493	1223.10708020068	1084.21623189085	1090.92181945785	1585.71444771517	1132.74837718312	0.485001226132795	6.12833821535793e-05	0.016886976415653	LOC105201711	NC_052678.1	1625199	1679460	-	12925	protein_coding	junctophilin-1 && sp|Q9ET80|JPH1_MOUSE Junctophilin-1 OS=Mus musculus OX=10090 GN=Jph1 PE=1 SV=1 && -	-
105200555	5579.21496665031	5189.80686589567	4596.11485550565	4087.15285185072	3632.88484914128	3494.67946951112	5121.71222935054	3738.23905683437	0.45417610008561	6.33618660152557e-05	0.0170141411879253	LOC105200555	NC_052674.1	6307004	6320190	-	7621	protein_coding	uncharacterized LOC105200555%2C transcript variant X1 && - && -	-
105202731	5549.48180733052	6083.80900767851	4600.10194277999	4191.61075466289	3557.92400745745	3231.73933866743	5411.13091926301	3660.42470026259	0.563922729448444	6.44890835348783e-05	0.0170141411879253	LOC105202731	NC_052675.1	20189828	20227448	-	5910	protein_coding	PDZ and LIM domain protein Zasp%2C transcript variant X1 && sp|A1ZA47|ZASP_DROME PDZ and LIM domain protein Zasp OS=Drosophila melanogaster OX=7227 GN=Zasp52 PE=1 SV=2 && PF00412:LIM domain|PF15936:Domain of unknown function (DUF4749)|PF00595:PDZ domain	PDZ
105203821	334.498042347706	276.62378905272	459.511808368706	531.785687043774	615.98256861935	1098.38111394987	356.877879923044	748.716456537663	-1.06951506889603	7.11452785693896e-05	0.018379196963759	LOC105203821	NC_052669.1	21814419	21816736	+	1016	protein_coding	uncharacterized LOC105203821 && - && PF06585:Haemolymph juvenile hormone binding protein (JHBP)	-
113004258	1583.29073377914	1273.04373508691	1851.00526711646	2523.13316156305	2060.87995180054	2793.50578726129	1569.1132453275	2459.17296687496	-0.6485991808561	7.63382393390466e-05	0.0191901968241183	LOC113004258	NC_052672.1	10244921	10274051	+	5194	protein_coding	uncharacterized LOC113004258 && sp|Q9M0X9|4CLL7_ARATH 4-coumarate--CoA ligase-like 7 OS=Arabidopsis thaliana OX=3702 GN=4CLL7 PE=1 SV=1 && PF13193:AMP-binding enzyme C-terminal domain|PF00501:AMP-binding enzyme	AMP-binding
105196585	2011.23584827478	1637.72769228098	1607.79294338118	1104.40491791412	1373.19570852709	1101.17834938437	1752.25216131231	1192.92632527519	0.555084168784245	7.76890837870388e-05	0.0191901968241183	LOC105196585	NC_052670.1	6398507	6439416	-	5770	protein_coding	scavenger receptor class B member 1%2C transcript variant X1 && sp|Q8WTV0|SCRB1_HUMAN Scavenger receptor class B member 1 OS=Homo sapiens OX=9606 GN=SCARB1 PE=1 SV=1 && PF01130:CD36 family	-
113003484	599.9726791316	535.06123903277	544.237412948619	411.184290160632	396.531988617395	394.410196265529	559.757110370996	400.708825014519	0.481594120729456	7.89274224217769e-05	0.0191901968241183	LOC113003484	NC_052679.1	4893718	4896753	+	3036	protein_coding	uncharacterized LOC113003484 && - && -	-
105200739	2.12379709427115	2.87152722200056	2.99031545576164	16.1434940709717	16.2958351486601	31.7020015910827	2.66187992401112	21.3804436035715	-3.00443812739427	8.09097860648729e-05	0.0192938720616235	LOC105200739	NC_052665.1	8931921	8935469	+	2311	protein_coding	uncharacterized LOC105200739 && - && -	-
105199511	39.2902462440163	50.7303142553431	63.7933963895817	100.659433619	140.144182278476	96.0384165847505	51.2713189629804	112.280677494076	-1.12592424966798	9.04894190213633e-05	0.0207805446805464	LOC105199511	NC_052679.1	23811698	23814384	+	466	lncRNA	uncharacterized LOC105199511 && - && -	-
105194599	1815.84651560183	938.032225853515	1025.67820132624	736.903023474944	707.239245451846	584.622205812025	1259.85231426053	676.254824912938	0.897380287802584	9.04959203830245e-05	0.0207805446805464	LOC105194599	NC_052675.1	9597399	9600647	-	1409	protein_coding	mpv17-like protein%2C transcript variant X2 && sp|Q2TXA2|SYM1_ASPOR Protein sym1 OS=Aspergillus oryzae (strain ATCC 42149 / RIB 40) OX=510516 GN=sym1 PE=3 SV=1 && PF04117:Mpv17 / PMP22 family	Mpv17_PMP22
105197694	575.549012547482	487.202451999428	440.573143815549	339.013375490406	316.139201884005	200.468539473023	501.108202787486	285.207038949145	0.813821020633833	9.74033516829893e-05	0.0219600283794376	LOC105197694	NC_052673.1	18416217	18418322	+	2106	protein_coding	uncharacterized LOC105197694 && - && PF02958:Ecdysteroid kinase	-
105205287	54.1568259039143	44.0300840706752	51.8321345665352	100.659433619	99.9477889117817	93.2411811502432	50.0063481803749	97.949467893675	-0.971430275717111	0.000106590187716221	0.0231205538999472	LOC105205287	NC_052669.1	1971710	1978826	+	3294	protein_coding	eukaryotic translation initiation factor 2-alpha kinase 1%2C transcript variant X1 && sp|Q4R8E0|E2AK1_MACFA Eukaryotic translation initiation factor 2-alpha kinase 1 OS=Macaca fascicularis OX=9541 GN=EIF2AK1 PE=2 SV=1 && PF00069:Protein kinase domain	Pkinase
105207131	16.9903767541692	26.8009207386718	20.9322081903315	46.5312476163302	56.4922285153549	73.6605331086921	21.5745018943909	58.8946697467924	-1.44525062370885	0.000107056363083907	0.0231205538999472	LOC105207131	NC_052673.1	6827339	6835074	-	6853	protein_coding	uncharacterized LOC105207131%2C transcript variant X1 && sp|P48591|RIR1_DROME Ribonucleoside-diphosphate reductase large subunit OS=Drosophila melanogaster OX=7227 GN=RnrL PE=1 SV=2 && -	-
120356760	112.561245996371	111.989561658022	71.7675709382794	173.779965587519	181.426964655082	184.617538677482	98.772792864224	179.941489640027	-0.865746437884298	0.000108144526306205	0.0231205538999472	LOC120356760	NC_052677.1	4876342	4879362	-	1677	protein_coding	uncharacterized LOC120356760%2C transcript variant X1 && - && PF16064:Domain of unknown function (DUF4806)	-
105197141	27068.855865033	20710.4115008087	21157.4786213322	17680.9244769072	12194.7166362473	15335.3770637805	22978.9153290579	15070.3393923117	0.60853392021811	0.000119560089869113	0.0251278832945254	LOC105197141	NC_052678.1	8231286	8571887	-	30785	protein_coding	cAMP-specific 3'%2C5'-cyclic phosphodiesterase%2C transcript variant X11 && sp|Q9W4T4|PDE4A_DROME cAMP-specific 3',5'-cyclic phosphodiesterase, isoform I OS=Drosophila melanogaster OX=7227 GN=dnc PE=1 SV=2 && -	-
105202965	1750.00880567943	2244.57711186377	1726.40878979306	1401.63513227966	1379.71404258655	1193.48711872311	1906.99823577875	1324.94543119644	0.525793466651982	0.000136613109379801	0.0282333759384922	LOC105202965	NC_052679.1	3819230	3838150	-	2857	protein_coding	uncharacterized LOC105202965%2C transcript variant X2 && - && -	-
105204028	4675.53930303794	4904.56849517695	4118.66115440237	3604.74726431815	3537.28261626914	3198.17251345334	4566.25631753909	3446.73413134688	0.405881234713079	0.000144000126468968	0.029272156855987	LOC105204028	NC_052669.1	18885042	18941065	+	7831	protein_coding	thyrotroph embryonic factor%2C transcript variant X2 && sp|Q16534|HLF_HUMAN Hepatic leukemia factor OS=Homo sapiens OX=9606 GN=HLF PE=1 SV=1 && PF07716:Basic region leucine zipper	bZIP_2
105197939	23080.3649219917	19355.0506520244	20465.7189792327	17340.0118668202	14802.0502600329	14373.12807431	20967.0448510829	15505.0634003877	0.4353447013037	0.000150307551378129	0.0300615102756258	LOC105197939	NC_052664.1	17132312	17170629	-	3419	protein_coding	transcription factor kayak%2C transcript variant X3 && sp|B4G652|FOSL_DROPE Transcription factor kayak OS=Drosophila persimilis OX=7234 GN=kay PE=3 SV=1 && PF00170:bZIP transcription factor	bZIP_1
105194306	1977.25509476644	1301.75900730692	2186.91736998035	3615.19305459937	3117.93645844362	2466.22924142393	1821.97715735124	3066.45291815564	-0.751190894808491	0.000153507821668616	0.0302142379157276	LOC105194306	NC_052664.1	15927482	15928845	-	1287	protein_coding	protein PELPK1 && - && -	-
novel.168	75.3947968466259	95.7175740666852	58.8095372966457	38.9343092299906	24.9869472279454	11.1889417380292	76.6406360699856	25.0367327319884	1.61590364623159	0.000157101746189288	0.0304384633241745	-	NC_052673.1	7704406	7719276	+	8645	-	- && - && -	-
120358913	2502.89487559855	2299.13612908178	3079.02814761591	3307.51704995261	3940.332938946	4184.66421002292	2627.01971743208	3810.83806630718	-0.536679177230929	0.000161838213862581	0.0306732370879552	LOC120358913	NC_052674.1	11876315	11879550	+	1026	lncRNA	uncharacterized LOC120358913 && - && -	-
105204516	1217.9976335645	1065.33659936221	1227.02610868086	1521.28691186451	1513.33989080556	1559.92496064357	1170.12011386919	1531.51725443788	-0.388714640312129	0.000163260778048794	0.0306732370879552	LOC105204516	NC_052674.1	12126472	12211623	-	11826	protein_coding	neo-calmodulin%2C transcript variant X6 && sp|P04464|CALM_WHEAT Calmodulin OS=Triticum aestivum OX=4565 PE=1 SV=3 && -	-
105204679	186.894144295861	195.263851096038	846.259273980545	3411.97495276478	1794.71464437243	4435.48298731707	409.472423124148	3214.05752815143	-2.97254250443556	0.000167255384357936	0.0309547278513195	LOC105204679	NC_052666.1	32834073	32835339	+	729	protein_coding	uncharacterized LOC105204679 && - && -	-
105192833	139.10870967476	168.462930357366	116.622302774704	89.2640260394906	53.2330614856228	70.8632976741848	141.39798093561	71.1201283997661	0.987834581739036	0.000191234113624484	0.0347993115850001	LOC105192833	NC_052664.1	16003292	16014998	+	3920	protein_coding	uncharacterized LOC105192833 && - && PF01697:Glycosyltransferase family 92	-
105195261	390.778665345892	324.482576086063	439.576371996962	518.491044867679	573.613397232834	707.700564930346	384.945871142972	599.93500234362	-0.640915681511972	0.000193641330593952	0.0347993115850001	LOC105195261	NC_052668.1	24573481	24581969	-	3187	protein_coding	tryptophan 2%2C3-dioxygenase && sp|O77457|T23O_ANOGA Tryptophan 2,3-dioxygenase OS=Anopheles gambiae OX=7165 GN=AGAP002721 PE=2 SV=1 && PF03301:Tryptophan 2,3-dioxygenase	-
105208195	554.31104160477	412.542744227413	272.11870647431	269.691312715057	161.87196247669	107.22735832278	412.990830768831	179.596877838175	1.20076925785046	0.000202068584396454	0.0357950063788004	LOC105208195	NC_052677.1	13252712	13267927	-	4185	protein_coding	D-galactonate transporter%2C transcript variant X2 && - && PF07690:Major Facilitator Superfamily	MFS_1
105208201	490.597128776636	384.784647748074	614.011440249724	1463.36025666867	838.692315651038	2275.08482006593	496.464405591478	1525.71246412855	-1.61993992936781	0.000207833942788827	0.0362977590222741	LOC105208201	NC_052675.1	12753260	12765881	-	2978	protein_coding	progestin and adipoQ receptor family member 3%2C transcript variant X2 && sp|Q6TCG8|PAQR3_MOUSE Progestin and adipoQ receptor family member 3 OS=Mus musculus OX=10090 GN=Paqr3 PE=2 SV=1 && PF03006:Haemolysin-III related	-
105205846	1930.53155869248	1590.82608098831	1960.65016716105	2439.56683931331	2342.25470536741	2967.86679601224	1827.33593561394	2583.22944689765	-0.499827886263375	0.000212684800329738	0.0366290489456771	LOC105205846	NC_052668.1	19340445	19354017	+	4183	protein_coding	uncharacterized LOC105205846 && sp|P13527|CP6A1_MUSDO Cytochrome P450 6A1 OS=Musca domestica OX=7370 GN=CYP6A1 PE=2 SV=1 && PF00067:Cytochrome P450	p450
105193799	1631.07616840024	1389.81917544827	1468.24488877897	2357.89975166016	1741.4815828868	2696.53495886503	1496.38007754249	2265.30543113733	-0.598768673880948	0.000220625059567989	0.0374760375156585	LOC105193799	NC_052676.1	5267754	5561390	-	12751	protein_coding	interleukin-1 receptor accessory protein-like 1%2C transcript variant X2 && - && PF07679:Immunoglobulin I-set domain|PF13676:TIR domain|PF00047:Immunoglobulin domain	ig
105194724	2.12379709427115	1.9143514813337	0	12.3450248778019	8.69111207928536	36.3640606485949	1.34604952520162	19.133399201894	-3.84044052070916	0.000239548413469022	0.040140544959674	LOC105194724	NC_052674.1	17762181	17811632	+	1623	protein_coding	cytochrome b561 domain-containing protein 2%2C transcript variant X2 && - && PF03188:Eukaryotic cytochrome b561	Cytochrom_B561
105199539	19062.1408196307	13635.92560154	12632.0892569558	10227.3783026097	10428.2481061325	10187.5314524756	15110.0518927088	10281.0526204059	0.55548628833197	0.000250738777398011	0.0414554778631377	LOC105199539	NC_052679.1	23467827	23469299	-	754	protein_coding	ejaculatory bulb-specific protein 3 && - && PF03392:Insect pheromone-binding family, A10/OS-D	-
113003396	2.12379709427115	2.87152722200056	5.98063091152329	15.1938767726793	32.5916702973201	19.5806480415511	3.65865174259833	22.4553983705168	-2.60745712910958	0.000260729043446553	0.0425400018254902	LOC113003396	NC_052664.1	3328367	3361790	+	3822	protein_coding	probable cytochrome P450 6a14 && sp|Q27698|CP6D1_MUSDO Cytochrome P450 6d1 OS=Musca domestica OX=7370 GN=CYP6D1 PE=1 SV=1 && -	-
105208007	975.884764817594	652.793855134793	723.656340294318	562.173440589132	494.306999509355	461.543846693704	784.111653415568	506.008095597397	0.631176917288287	0.000264256981576718	0.0425556697604066	LOC105208007	NC_052671.1	7497007	7499746	+	1065	protein_coding	15-hydroxyprostaglandin dehydrogenase [NAD(+)] && sp|Q8KWT4|BACC_BACIU Dihydroanticapsin 7-dehydrogenase OS=Bacillus subtilis OX=1423 GN=bacC PE=1 SV=1 && PF00106:short chain dehydrogenase	adh_short
105196640	744.390881542038	802.113270678822	640.924279351579	508.994871884755	560.576729113906	488.583789227275	729.142810524146	519.385130075312	0.490353275519935	0.000268126014849382	0.04262516133503	LOC105196640	NC_052671.1	5549865	5582902	-	4644	protein_coding	netrin receptor UNC5C%2C transcript variant X1 && sp|C5IAW9|UN5BB_XENLA Netrin receptor UNC5B-b OS=Xenopus laevis OX=8355 GN=unc5b-b PE=1 SV=1 && PF13927:Immunoglobulin domain|PF00791:ZU5 domain|PF00090:Thrombospondin type 1 domain|PF17217:UPA domain|PF00531:Death domain	Death
120356744	156.09908642893	176.120336282701	77.7482018498027	37.0350746334057	44.5419494063375	78.3225921662043	136.655874853811	53.2998720686492	1.35583230963635	0.000274068497637189	0.0429522089341037	LOC120356744	NW_024105284.1	581439	807672	-	11049	protein_coding	liprin-alpha-1-like%2C transcript variant X8 && sp|Q13136|LIPA1_HUMAN Liprin-alpha-1 OS=Homo sapiens OX=9606 GN=PPFIA1 PE=1 SV=1 && -	-
113004133	16.9903767541692	65.0879503653459	35.8837854691397	12.3450248778019	7.60472306937469	5.59447086901459	39.3207041962183	8.51473960539706	2.20924021824908	0.000277111025381314	0.0429522089341037	LOC113004133	NC_052673.1	7680424	7694119	+	1622	lncRNA	uncharacterized LOC113004133 && - && -	-
105199891	341.931332177655	240.25111090738	225.27043100071	143.39221204216	181.426964655082	96.0384165847505	269.150958028582	140.285864427331	0.942313031651275	0.000284720085653976	0.0435867785445592	LOC105199891	NC_052670.1	2758294	2766082	-	2919	protein_coding	synaptic vesicle glycoprotein 2B && sp|O15245|S22A1_HUMAN Solute carrier family 22 member 1 OS=Homo sapiens OX=9606 GN=SLC22A1 PE=1 SV=2 && PF00083:Sugar (and other) transporter	Sugar_tr
113003416	316.445767046401	224.93629905671	462.502123824468	585.913873046444	524.725891786854	720.75433029138	334.628063309193	610.464698374893	-0.868106168644611	0.000290124284711542	0.043872452810038	LOC113003416	NC_052667.1	27600670	27603996	+	2083	protein_coding	dynein regulatory complex protein 9 && sp|Q80W32|DRC9_MOUSE Dynein regulatory complex protein 9 OS=Mus musculus OX=10090 GN=Iqcg PE=1 SV=1 && PF00612:IQ calmodulin-binding motif	IQ
105195599	12442.2652767875	11061.1228591461	11031.2737163047	8823.84393573348	9650.39357503649	8181.91364593384	11511.5539507461	8885.38371890127	0.373631564241754	0.000304667722704714	0.0445204002364731	LOC105195599	NC_052667.1	4851253	4859924	+	3411	protein_coding	G-protein coupled receptor Mth2 && sp|Q95NT6|MTH2_DROYA G-protein coupled receptor Mth2 OS=Drosophila yakuba OX=7245 GN=mth2 PE=3 SV=1 && PF00002:7 transmembrane receptor (Secretin family)	7tm_2
113004861	7.43328982994903	2.87152722200056	4.98385909293607	23.7404324573113	32.5916702973201	17.7158244185462	5.09622538162855	24.6826423910592	-2.28366630196263	0.00030484455971834	0.0445204002364731	LOC113004861	NC_052673.1	6414991	6417568	+	1537	protein_coding	uncharacterized LOC113004861%2C transcript variant X5 && - && PF13837:Myb/SANT-like DNA-binding domain	-
105201286	34794.1677954443	30524.3343698659	27916.5883231721	24938.8494877564	21538.748510489	16386.2051753437	31078.3634961608	20954.601057863	0.56864563446571	0.000306984028008507	0.0445204002364731	LOC105201286	NC_052677.1	10417773	10464643	+	8463	protein_coding	myosin heavy chain%2C muscle%2C transcript variant X26 && sp|P05661|MYSA_DROME Myosin heavy chain, muscle OS=Drosophila melanogaster OX=7227 GN=Mhc PE=1 SV=4 && PF01576:Myosin tail|PF02736:Myosin N-terminal SH3-like domain|PF00063:Myosin head (motor domain)	Myosin_head
105194207	2906.41632351007	2479.08516832715	2217.81729635655	1625.74481467668	1929.42688160135	1058.28740605526	2534.43959606459	1537.81970077776	0.721145713385797	0.000308770517769087	0.0445204002364731	LOC105194207	NC_052669.1	6669210	6673316	-	1788	protein_coding	adenosine kinase 2 && sp|Q9LZG0|ADK2_ARATH Adenosine kinase 2 OS=Arabidopsis thaliana OX=3702 GN=ADK2 PE=1 SV=1 && PF00294:pfkB family carbohydrate kinase	PfkB
105198862	3288.69980047888	4295.80472411283	4195.41258443359	2829.85954891151	2987.56977725434	2838.2615542134	3926.63903634176	2885.23029345975	0.444845939813691	0.000313488883257448	0.0446811741654294	LOC105198862	NC_052678.1	2201968	2212500	+	3274	protein_coding	peptide methionine sulfoxide reductase%2C transcript variant X1 && sp|P08761|MSRA_DROME Peptide methionine sulfoxide reductase OS=Drosophila melanogaster OX=7227 GN=MsrA PE=1 SV=2 && PF01625:Peptide methionine sulfoxide reductase	PMSR
105192989	6423.4243116231	5641.59381549042	7864.52964865312	8982.43002454832	8921.42654938643	9864.91696569573	6643.18259192221	9256.25784654349	-0.478600954594705	0.000324915123030175	0.045223634841561	LOC105192989	NC_052666.1	286124	289928	+	3098	protein_coding	endoplasmin && sp|Q95M18|ENPL_BOVIN Endoplasmin OS=Bos taurus OX=9913 GN=HSP90B1 PE=2 SV=1 && PF02518:Histidine kinase-, DNA gyrase B-, and HSP90-like ATPase|PF00183:Hsp90 protein	HATPase_c
105199579	1289.14483622259	978.233606961522	1320.72265962806	1547.8761962167	1702.37157853002	2209.81599326076	1196.03370093739	1820.02125600249	-0.606099016195559	0.000327425162696381	0.045223634841561	LOC105199579	NC_052676.1	954215	957064	-	2064	protein_coding	protein FAM8A1 && sp|Q9UBU6|FA8A1_HUMAN Protein FAM8A1 OS=Homo sapiens OX=9606 GN=FAM8A1 PE=1 SV=1 && PF06271:RDD family	-
105204531	104.066057619286	156.976821469364	289.063827390292	981.904286434397	394.359210597573	1503.98025195342	183.368902159647	960.081249661798	-2.38836773142092	0.00032823605933391	0.045223634841561	LOC105204531	NC_052666.1	29772233	29784235	-	7004	protein_coding	G-protein coupled receptor Mth2%2C transcript variant X1 && sp|Q9VXD9|MTH1_DROME Probable G-protein coupled receptor Mth-like 1 OS=Drosophila melanogaster OX=7227 GN=mthl1 PE=2 SV=1 && PF15430:Single domain von Willebrand factor type C	-
novel.17	0	0	0	8.54655568463208	6.51833405946402	9.32411811502432	0	8.12966928637347	-5.46196212781573	0.000336974367328638	0.0459173863173089	-	NC_052664.1	2614771	2615833	-	965	-	- && Q7JQ07.1 RecName: Full=Mariner Mos1 transposase; AltName: Full=Transposable element Mos1 transposase && -	-
105196285	8393.24611655959	6430.30662579991	6348.43971258197	5252.33327685556	5120.15140370899	3638.27088848249	7057.33081831382	4670.25185634901	0.595655261516133	0.000349305601320519	0.0466769924180689	LOC105196285	NC_052667.1	8453924	8505947	-	10460	protein_coding	uncharacterized LOC105196285%2C transcript variant X2 && sp|Q9D534|ZC21B_MOUSE Zinc finger C2HC domain-containing protein 1B OS=Mus musculus OX=10090 GN=Zc2hc1b PE=2 SV=1 && PF13913:zinc-finger of a C2HC-type	-
113006240	39.2902462440163	60.3020716620117	161.477034611129	551.727650307915	260.733362378561	611.662148345596	87.0231175057189	474.707720344024	-2.44739308879052	0.000350077443135517	0.0466769924180689	LOC113006240	NC_052671.1	18429854	18436356	+	592	protein_coding	ejaculatory bulb-specific protein 3-like && sp|E0X9F6|THAP1_THAPI Allergen Tha p 1 OS=Thaumetopoea pityocampa OX=208016 PE=1 SV=1 && PF03392:Insect pheromone-binding family, A10/OS-D	-
105204538	16527.3889876181	15263.1243606736	13128.4816226122	11874.9643151471	11500.5140589144	9984.26567756804	14972.9983236346	11119.9146838765	0.429225536903884	0.000354459338196324	0.0467584658897279	LOC105204538	NC_052666.1	29862594	29888720	-	4013	protein_coding	probable citrate synthase 2%2C mitochondrial && sp|Q17GM7|CISY1_AEDAE Probable citrate synthase 1, mitochondrial OS=Aedes aegypti OX=7159 GN=AAEL002956 PE=3 SV=1 && PF00285:Citrate synthase, C-terminal domain	Citrate_synt
105202325	2832.08342521058	2455.15577481047	2561.70357376914	1915.37809065588	2183.64190992045	1739.88044026354	2616.31425793007	1946.30014694662	0.427101237006556	0.000358710526035115	0.0468211633982677	LOC105202325	NC_052668.1	14797731	14808888	-	2237	protein_coding	hexokinase-2%2C transcript variant X2 && sp|P27595|HXK1_BOVIN Hexokinase-1 OS=Bos taurus OX=9913 GN=HK1 PE=2 SV=1 && PF03727:Hexokinase|PF00349:Hexokinase	-
105193549	1568.42415411924	1566.89668747164	1367.57093510166	1114.85070819534	1216.75569109995	1120.75899742592	1500.96392556418	1150.78846557374	0.383628611584245	0.000371498397043338	0.0479852096180978	LOC105193549	NC_052670.1	1066879	1082368	-	10868	protein_coding	eye-specific diacylglycerol kinase%2C transcript variant X2 && sp|Q09103|DGK2_DROME Eye-specific diacylglycerol kinase OS=Drosophila melanogaster OX=7227 GN=rdgA PE=2 SV=2 && PF12796:Ankyrin repeats (3 copies)|PF00609:Diacylglycerol kinase accessory domain|PF00781:Diacylglycerol kinase catalytic domain|PF00130:Phorbol esters/diacylglycerol binding domain (C1 domain)	C1_1
105203487	1911.41738484404	1284.52984397491	1152.26822228682	998.047780505368	899.530100206035	863.413337451252	1449.40515036859	920.330406054219	0.654850645353763	0.00038957761133619	0.049801674026482	LOC105203487	NC_052670.1	4701543	4704738	+	1466	protein_coding	cobalamin trafficking protein CblD%2C transcript variant X2 && sp|Q99LS1|MMAD_MOUSE Cobalamin trafficking protein CblD OS=Mus musculus OX=10090 GN=Mmadhc PE=1 SV=1 && PF10229:Methylmalonic aciduria and homocystinuria type D protein	-
105205013	451.30688253262	447.958246632087	400.70227107206	294.381362470661	318.311979903826	323.546898591344	433.322466745589	312.080080321944	0.473642580856808	0.000419127408707314	0.0527319184353591	LOC105205013	NC_052670.1	10471388	10621069	+	2677	protein_coding	homeobox protein aristaless && sp|Q06453|AL_DROME Homeobox protein aristaless OS=Drosophila melanogaster OX=7227 GN=al PE=1 SV=2 && PF00046:Homeodomain|PF03826:OAR domain	Homeobox
novel.53	356.797911837553	374.255714600739	565.169621138951	967.66002696001	990.786777038531	496.043083719294	432.074415859081	818.163295905945	-0.920543321895359	0.000421004832669399	0.0527319184353591	-	NC_052667.1	3295116	3297021	+	1392	-	- && - && -	-
105193305	1858.32245748726	1678.88624912966	2237.7527327283	2547.82321131865	2644.27085012257	2623.80683756784	1924.9871464484	2605.30029966969	-0.436631812773402	0.000452039524037957	0.0560529009807067	LOC105193305	NC_052664.1	23689766	23693741	+	1003	protein_coding	chymotrypsin-1-like && sp|P00769|CTR2_VESCR Chymotrypsin-2 OS=Vespa crabro OX=7445 PE=1 SV=1 && PF00089:Trypsin	Trypsin
105198878	165.65617335315	194.306675355371	266.138075562786	353.257634964793	284.633920596596	469.935552997226	208.700308090436	369.275702852871	-0.823873608315896	0.000462458161525959	0.0567770416130881	LOC105198878	NC_052678.1	1938560	1955287	-	2879	protein_coding	uncharacterized LOC105198878 && sp|A0JNC4|ELOV7_BOVIN Elongation of very long chain fatty acids protein 7 OS=Bos taurus OX=9913 GN=ELOVL7 PE=2 SV=1 && PF01151:GNS1/SUR4 family|PF01771:Viral alkaline exonuclease	ELO
novel.16	54.1568259039143	30.6296237013393	28.9063827390292	10.445790281217	14.1230571288387	11.1889417380292	37.8976107814276	11.9192630493616	1.67092372036753	0.000473280058621021	0.0575360071264771	-	NC_052664.1	314597	320770	-	2457	-	- && - && -	-
105196258	371.664491497451	429.771907559416	320.960525585083	273.489781908227	249.869472279454	222.846422949081	374.132308213984	248.735225712254	0.589569727193306	0.000485551344717172	0.058454724995077	LOC105196258	NC_052667.1	6335383	6362678	-	7193	protein_coding	uncharacterized LOC105196258%2C transcript variant X1 && - && PF00024:PAN domain	PAN_1
105193182	2532.62803491835	2005.28317669705	2117.14334267924	1657.08218552033	1635.01545991556	1066.67911235878	2218.35151809821	1452.92558593156	0.61071770161064	0.000563106084476103	0.0659947815969441	LOC105193182	NC_052673.1	12289456	12307018	-	1596	protein_coding	larval cuticle protein 65Ag1%2C transcript variant X3 && sp|Q7M4F2|CUD8_SCHGR Endocuticle structural glycoprotein SgAbd-8 OS=Schistocerca gregaria OX=7010 PE=1 SV=1 && PF00379:Insect cuticle protein	Chitin_bind_4
105194339	262.288941142487	318.739521642062	262.150988288437	178.528052078981	189.031687724457	200.468539473023	281.059817024329	189.34275975882	0.570596043453353	0.000564307418652189	0.0659947815969441	LOC105194339	NC_052664.1	13783192	13806079	-	8388	protein_coding	G-protein coupled receptor 52 && sp|P0C5J4|GPR52_MOUSE G-protein coupled receptor 52 OS=Mus musculus OX=10090 GN=Gpr52 PE=2 SV=1 && PF00001:7 transmembrane receptor (rhodopsin family)	7tm_1
105195501	536.258766303466	362.769605712737	351.860451961287	222.210447800434	303.102533765077	233.102952875608	416.96294132583	252.805311480373	0.722673676029605	0.000567248442392047	0.0659947815969441	LOC105195501	NC_052678.1	9503056	9513586	-	7445	protein_coding	major facilitator superfamily domain-containing protein 6%2C transcript variant X1 && sp|Q8CBH5|MFSD6_MOUSE Major facilitator superfamily domain-containing protein 6 OS=Mus musculus OX=10090 GN=Mfsd6 PE=1 SV=1 && -	-
105206356	5.30949273567788	2.87152722200056	3.98708727434886	26.5892843521887	18.4686131684814	15.8510007955413	4.0560357440091	20.3029661054038	-2.33315852509788	0.000569471099263953	0.0659947815969441	LOC105206356	NC_052666.1	12920507	12924549	-	3353	protein_coding	uncharacterized LOC105206356%2C transcript variant X1 && - && PF05485:THAP domain	THAP
105199090	1559.92896574216	1357.2752002656	1970.61788534692	2172.72437849313	2222.75191427723	2731.96660770213	1629.27401711823	2375.8143001575	-0.544383261391654	0.000596625115527222	0.0685014021531255	LOC105199090	NC_052665.1	5428053	5430813	-	1869	protein_coding	mesencephalic astrocyte-derived neurotrophic factor homolog && sp|B4GFM7|ARMET_DROPE Mesencephalic astrocyte-derived neurotrophic factor homolog OS=Drosophila persimilis OX=7234 GN=Manf PE=3 SV=1 && -	-
105196248	30979.8282141333	34637.3185275114	28296.3583860538	22628.4306010109	25978.8203939939	18249.1639747256	31304.5017092328	22285.4716565768	0.490309190249593	0.000617272753831888	0.069649400352316	LOC105196248	NC_052667.1	6756410	6790661	-	5235	protein_coding	long-chain-fatty-acid--CoA ligase 3%2C transcript variant X3 && sp|Q5R668|ACSL3_PONAB Long-chain-fatty-acid--CoA ligase 3 OS=Pongo abelii OX=9601 GN=ACSL3 PE=2 SV=2 && -	-
113005591	2.12379709427115	32.543975182673	19.9354363717443	0	2.17277801982134	0	18.2010695495628	0.724259339940447	4.75336173374526	0.000624209159754467	0.069649400352316	LOC113005591	NC_052673.1	5670021	5675205	-	2375	protein_coding	uncharacterized LOC113005591%2C transcript variant X5 && - && PF10545:Alcohol dehydrogenase transcription factor Myb/SANT-like	-
105196233	94.5089706950662	79.4455864753487	88.7126918542621	33.2366054402359	54.3194504955335	14.9185889840389	87.5557496748923	34.1582149732694	1.36777403316962	0.000628109188638906	0.069649400352316	LOC105196233	NC_052667.1	6264105	6268059	-	3951	protein_coding	forkhead box protein D3 && sp|Q9DEN4|FXD3A_XENLA Forkhead box protein D3-A OS=Xenopus laevis OX=8355 GN=foxd3-a PE=1 SV=1 && PF00250:Forkhead domain	Fork_head
105193051	8913.57640465602	6679.17231837329	6643.48417088378	5554.31157771256	5449.32727371192	5272.78879404625	7412.07763130437	5425.47588182358	0.450046946969897	0.000633636458772162	0.069649400352316	LOC105193051	NC_052666.1	18555690	18557580	-	1029	protein_coding	40S ribosomal protein S2 && sp|P31009|RS2_DROME 40S ribosomal protein S2 OS=Drosophila melanogaster OX=7227 GN=RpS2 PE=1 SV=2 && PF00333:Ribosomal protein S5, N-terminal domain|PF03719:Ribosomal protein S5, C-terminal domain	-
105193186	936.594518573577	1524.78095488229	906.065583095778	666.631343401302	772.422586046487	662.012386166727	1122.48035218388	700.355438538172	0.681263392302162	0.000634708245146106	0.069649400352316	LOC105193186	NC_052673.1	12331858	12348274	+	6099	protein_coding	sodium- and chloride-dependent GABA transporter ine%2C transcript variant X2 && sp|Q9VR07|INE_DROME Sodium- and chloride-dependent GABA transporter ine OS=Drosophila melanogaster OX=7227 GN=ine PE=1 SV=1 && PF00209:Sodium:neurotransmitter symporter family	SNF
105208008	147.603898051845	122.518494805357	126.590020960576	223.160065098727	210.75946792267	181.820303242974	132.237471272593	205.246612088124	-0.635099930749286	0.000682525085448474	0.0742395706979041	LOC105208008	NC_052671.1	7500062	7509017	+	8039	protein_coding	uncharacterized LOC105208008%2C transcript variant X3 && - && -	-
105195645	1615.14769019321	1126.59584676488	1299.79045143773	1749.1950634547	1941.37716071037	2002.82057110722	1347.17799613194	1897.7975984241	-0.494798146335322	0.000698120918533566	0.074401662012649	LOC105195645	NC_052667.1	4022326	4025777	-	1916	protein_coding	probable cytochrome P450 6a14 && sp|Q9V4U7|C6A14_DROME Probable cytochrome P450 6a14 OS=Drosophila melanogaster OX=7227 GN=Cyp6a14 PE=3 SV=3 && PF00067:Cytochrome P450	p450
120359930	39.2902462440163	35.4155024046735	41.864416380663	18.9923459658491	13.036668118928	10.2565299265268	38.8567216764509	14.0951813371013	1.46137286021907	0.000700947930283166	0.074401662012649	LOC120359930	NW_024105284.1	205558	206912	-	1228	protein_coding	transcription factor Adf-1-like%2C transcript variant X1 && - && PF10545:Alcohol dehydrogenase transcription factor Myb/SANT-like	-
105204005	7503.37513405998	7010.35512464402	6263.71410800206	5845.84408828834	5188.59391133336	4873.71653872321	6925.81478890202	5302.71817944831	0.385199680435788	0.000702015681893543	0.074401662012649	LOC105204005	NC_052669.1	18391974	18406431	+	6115	protein_coding	ATP-dependent 6-phosphofructokinase%2C transcript variant X2 && sp|P52034|PFKA_DROME ATP-dependent 6-phosphofructokinase OS=Drosophila melanogaster OX=7227 GN=Pfk PE=2 SV=2 && PF00365:Phosphofructokinase	PFK
105204549	999.246532854576	885.387560116838	869.185025808051	1838.45908949419	1037.50150446469	1420.99560072971	917.939706259822	1432.31873156286	-0.64251392658943	0.000708343681510499	0.0744361156841542	LOC105204549	NC_052666.1	29971870	29979860	+	4902	protein_coding	uncharacterized LOC105204549%2C transcript variant X3 && - && -	-
105196698	268.660332425301	355.112199787402	518.321345665351	1609.60132060571	658.351740005866	1043.36881707122	380.697959292685	1103.7739592276	-1.53574720236535	0.000717514103538966	0.0747661754948166	LOC105196698	NC_052666.1	21984076	21984798	-	723	protein_coding	probable salivary secreted peptide && sp|D8KY57|SSP_BOMIG Probable salivary secreted peptide OS=Bombus ignitus OX=130704 PE=2 SV=1 && PF15868:Transcription activator MBF2	-
105193697	1653.37603789009	1547.7531726583	1947.69213351942	2111.94887140242	2274.89858675294	2735.69625494814	1716.27378135594	2374.18123770117	-0.46830375927267	0.000724695345339802	0.0748851856851129	LOC105193697	NC_052671.1	2568536	2571506	-	2698	protein_coding	protein catecholamines up && sp|Q9V3A4|CSUP_DROME Protein catecholamines up OS=Drosophila melanogaster OX=7227 GN=Catsup PE=2 SV=1 && PF02535:ZIP Zinc transporter	-
120358979	270.784129519572	219.193244612709	142.538370057972	90.2136433377831	132.539459209102	38.2288842715997	210.838581396751	86.9939956061615	1.28094655843236	0.000754596525443703	0.0772266580770968	LOC120358979	NC_052674.1	4080552	4085789	+	1781	lncRNA	uncharacterized LOC120358979 && - && -	-
120359735	59.4663186395922	81.3599379566824	66.7837118453434	97.8105817241227	126.021125149638	185.549950488984	69.2033228138727	136.460552454248	-0.978863182610343	0.000759810668177888	0.0772266580770968	LOC120359735	NC_052679.1	5905572	5909992	-	2465	protein_coding	CLIP domain-containing serine protease 2-like && sp|A0A126GUP6|MP1_DROME Melanization protease 1 OS=Drosophila melanogaster OX=7227 GN=MP1 PE=1 SV=1 && PF00089:Trypsin|PF12032:Regulatory CLIP domain of proteinases	Trypsin
105199527	1.06189854713558	7.65740592533481	45.8515036550119	278.237868399689	182.513353664993	610.729736534093	18.1902693758274	357.160319532925	-4.29458313118326	0.000776476013038133	0.0782788826152264	LOC105199527	NC_052670.1	16131279	16133106	-	585	protein_coding	uncharacterized LOC105199527 && - && PF15430:Single domain von Willebrand factor type C	-
105192814	10727.2991231636	8080.47760270956	8047.93566327317	6962.59403108027	6628.059349465	5318.47697280987	8951.90412971544	6303.04345111838	0.506136048801702	0.00078618940693894	0.078618940693894	LOC105192814	NC_052678.1	10383960	10386026	-	1454	protein_coding	triosephosphate isomerase && sp|P82204|TPIS_BOMMO Triosephosphate isomerase OS=Bombyx mori OX=7091 GN=Tpi PE=1 SV=2 && PF00121:Triosephosphate isomerase	-
105202913	593.601287848787	371.384187378738	343.886277412589	273.489781908227	279.201975547042	159.442419766916	436.290584213371	237.378059074062	0.878629274073922	0.000805652289094914	0.0794165205605705	LOC105202913	NC_052668.1	896387	902521	-	2946	protein_coding	neprilysin-11 && sp|Q9W436|NEP_DROME Neprilysin-1 OS=Drosophila melanogaster OX=7227 GN=Nep1 PE=2 SV=2 && PF05649:Peptidase family M13|PF01431:Peptidase family M13	-
105205552	69196.4950269955	47767.8553379792	48334.4622551126	43062.2956256679	37194.7005323116	31002.6927324559	55099.6042066958	37086.5629634785	0.571137992339884	0.000806974321825151	0.0794165205605705	LOC105205552	NC_052674.1	9544796	9548727	+	1809	protein_coding	ADP%2CATP carrier protein 2 && sp|Q7PQV7|ADT2_ANOGA ADP,ATP carrier protein 2 OS=Anopheles gambiae OX=7165 GN=AGAP002358 PE=3 SV=2 && PF00153:Mitochondrial carrier protein	Mito_carr
105196722	5143.83656232473	6053.17938397717	6363.39128986078	8099.28593713633	6823.60937124892	9383.79247096048	5853.46907872089	8102.22925978191	-0.469075609581656	0.000818244179968005	0.0798915577291596	LOC105196722	NC_052678.1	6807558	6841817	+	6647	protein_coding	elongation of very long chain fatty acids protein AAEL008004%2C transcript variant X4 && sp|Q1HRV8|ELVL1_AEDAE Elongation of very long chain fatty acids protein AAEL008004 OS=Aedes aegypti OX=7159 GN=AAEL008004 PE=2 SV=2 && PF01151:GNS1/SUR4 family	ELO
105204649	2070.70216691437	1722.91633320033	2460.03284827325	2615.24603949742	3025.59339260122	3134.76851027118	2084.55044946265	2925.2026474566	-0.48885939267589	0.00083649714704478	0.0807924070440324	LOC105204649	NC_052666.1	32482926	32487125	+	3188	protein_coding	ero1-like protein && sp|Q9V3A6|ERO1L_DROME Ero1-like protein OS=Drosophila melanogaster OX=7227 GN=Ero1L PE=2 SV=2 && PF04137:Endoplasmic Reticulum Oxidoreductin 1 (ERO1)	-
105202657	3590.27898786538	3066.79107309659	3004.27026122186	2545.92397672207	2413.95638002151	1688.5977906309	3220.44677406128	2216.15938245816	0.539311847772175	0.000840501653925821	0.0807924070440324	LOC105202657	NC_052675.1	20070343	20092093	+	3052	protein_coding	PDZ and LIM domain protein 3%2C transcript variant X7 && - && PF00595:PDZ domain|PF15936:Domain of unknown function (DUF4749)	PDZ
105197289	76.4566953937614	5.74305444400111	3.98708727434886	2.84885189487736	2.17277801982134	1.86482362300486	28.7289457040371	2.29548451256785	3.64133599331734	0.000857099721611214	0.0816018495128375	LOC105197289	NC_052673.1	8541867	8544610	+	840	protein_coding	cuticle protein 64 && - && -	-
120356832	1.06189854713558	33.5011509233398	47.8450472921863	1.89923459658491	2.17277801982134	3.72964724600973	27.4693655875539	2.60055328747199	3.39713845945827	0.000862084055337235	0.0816018495128375	LOC120356832	NC_052668.1	1755046	1757197	+	1378	protein_coding	uncharacterized LOC120356832%2C transcript variant X4 && - && PF10545:Alcohol dehydrogenase transcription factor Myb/SANT-like	-
105198376	26780.0194602121	22584.5616010344	19929.4557408328	18725.5035050289	15939.4995534094	11715.7544115281	23098.0122673597	15460.2524899888	0.579205814052843	0.000878256392167938	0.0825028732036548	LOC105198376	NC_052665.1	660622	670061	+	2806	protein_coding	fructose-bisphosphate aldolase%2C transcript variant X1 && sp|P07764|ALF_DROME Fructose-bisphosphate aldolase OS=Drosophila melanogaster OX=7227 GN=Ald1 PE=1 SV=5 && PF00274:Fructose-bisphosphate aldolase class-I	-
105207966	594.663186395922	475.716343111425	459.511808368706	349.459165771623	383.495320498467	351.519252936417	509.963779292018	361.491246402169	0.496332339066684	0.000892079939492	0.0825877122232993	LOC105207966	NC_052671.1	8318451	8326324	-	2553	protein_coding	PI-PLC X domain-containing protein 1%2C transcript variant X2 && - && -	-
novel.70	0	0.957175740666852	0	15.1938767726793	2.17277801982134	18.6482362300486	0.319058580222284	12.0049636741831	-5.06687017216217	0.00089248011596146	0.0825877122232993	-	NC_052667.1	19876164	19876966	-	373	-	- && - && -	-
105198401	4670.22981030226	3923.46336099343	3972.13569707005	3499.33974420769	3105.98617933461	3146.88986382071	4188.60962278858	3250.73859578767	0.365479601737904	0.000921198262822222	0.08461376636293	LOC105198401	NC_052678.1	7672768	7675665	-	1752	protein_coding	NADH dehydrogenase [ubiquinone] flavoprotein 1%2C mitochondrial && sp|P25708|NDUV1_BOVIN NADH dehydrogenase [ubiquinone] flavoprotein 1, mitochondrial OS=Bos taurus OX=9913 GN=NDUFV1 PE=1 SV=2 && PF01512:Respiratory-chain NADH dehydrogenase 51 Kd subunit|PF10589:NADH-ubiquinone oxidoreductase-F iron-sulfur binding region	-
105192865	10421.4723415885	8822.28880172637	8315.07051065454	7110.73432961389	7499.34333541336	6372.10231980762	9186.27721798982	6994.05999494496	0.393373690874769	0.000959907605394169	0.0872304886008967	LOC105192865	NC_052671.1	848216	873566	-	3474	protein_coding	mediator of RNA polymerase II transcription subunit 25 && - && -	-
105196694	2368.03376011233	1992.83989206839	3087.0023221646	3144.18287464631	3740.43736112244	4062.5182627161	2482.62532478177	3649.04616616162	-0.555689018719655	0.000963756204703455	0.0872304886008967	LOC105196694	NC_052666.1	21972302	21973152	-	851	protein_coding	probable salivary secreted peptide && sp|D8KY57|SSP_BOMIG Probable salivary secreted peptide OS=Bombus ignitus OX=130704 PE=2 SV=1 && PF15868:Transcription activator MBF2	-
105202339	245.298564388318	402.013811080078	155.496403699605	158.58608881484	124.934736139727	110.957005568789	267.602926389334	131.492610174452	1.02557330885703	0.00100258395520029	0.0897900011373085	LOC105202339	NC_052668.1	14410819	14415707	+	2214	protein_coding	PE-PGRS family protein PE_PGRS61 && - && -	-
105200074	160.346680617472	105.289331473354	133.567423690687	189.923459658491	202.068355843385	350.586841124915	133.067811927171	247.526218875597	-0.898030985946874	0.00100651694823273	0.0897900011373085	LOC105200074	NC_052670.1	9777266	9778887	-	1622	protein_coding	15-hydroxyprostaglandin dehydrogenase [NAD(+)]-like && sp|P70684|PGDH_CAVPO 15-hydroxyprostaglandin dehydrogenase [NAD(+)] OS=Cavia porcellus OX=10141 GN=HPGD PE=2 SV=1 && PF00106:short chain dehydrogenase	adh_short
105203213	48.8473331682365	36.3726781453404	111.638443681768	158.58608881484	126.021125149638	170.631361504945	65.6194849984483	151.746191823141	-1.21041093566929	0.00102011893888993	0.0903533917302508	LOC105203213	NC_052679.1	8451829	8453890	-	1680	protein_coding	protein ANTAGONIST OF LIKE HETEROCHROMATIN PROTEIN 1%2C transcript variant X1 && - && PF13359:DDE superfamily endonuclease	-
105197048	724.214809146462	694.909587724134	629.95978934712	479.556735637689	566.008674163459	481.124494735255	683.028062072572	508.896634845468	0.42561789191772	0.0010404900832256	0.0909395026351948	LOC105197048	NC_052672.1	8619095	8638124	-	4797	protein_coding	facilitated trehalose transporter Tret1-2 homolog%2C transcript variant X1 && sp|Q0WUU6|PLT4_ARATH Probable polyol transporter 4 OS=Arabidopsis thaliana OX=3702 GN=PLT4 PE=2 SV=1 && PF00083:Sugar (and other) transporter	Sugar_tr
105195083	95.5708692422018	54.5590172180105	59.8063091152329	27.5389016504811	33.6780593072308	34.49923702559	69.9787318584817	31.9053993277673	1.13119462602285	0.00104140398179013	0.0909395026351948	LOC105195083	NC_052668.1	20219666	20228056	+	2736	protein_coding	FMRFamide-related peptides && sp|E1ZZF9|FMRF_CAMFO FMRFamide-related peptides OS=Camponotus floridanus OX=104421 GN=EAG_11727 PE=1 SV=1 && -	-
105204994	750.762272824852	653.75103087546	628.963017528532	857.504420358085	869.111207928536	943.600753240461	677.825440409615	890.072127175694	-0.39379357399689	0.00105563022233622	0.0910205854139725	LOC105204994	NC_052672.1	4097094	4099475	+	1916	protein_coding	protein ALP1-like%2C transcript variant X1 && - && PF13359:DDE superfamily endonuclease	-
105194957	963.141982251967	822.213961232826	785.456193046725	662.832874208132	648.57423891667	477.394847489245	856.937378843839	596.267320204683	0.523597702015066	0.0010600065891112	0.0910205854139725	LOC105194957	NC_052665.1	11357747	11360983	-	1542	protein_coding	adenylate kinase isoenzyme 1%2C transcript variant X4 && sp|Q20140|KAD1_CAEEL Adenylate kinase isoenzyme 1 OS=Caenorhabditis elegans OX=6239 GN=F38B2.4 PE=2 SV=1 && PF00406:Adenylate kinase	ADK
120356865	1154.28372073637	1411.83421748361	1548.98340608453	1973.30474585172	1626.32434783627	2594.90207141127	1371.7004481015	2064.84372169975	-0.590230651085825	0.0010648713453961	0.0910205854139725	LOC120356865	NC_052676.1	2004570	2007115	+	1846	protein_coding	leucine-rich repeat-containing G-protein coupled receptor 4-like && - && PF13855:Leucine rich repeat	-
105207699	4462.09769506369	4483.41116928353	4212.35770534957	3787.0737855903	3531.85067121959	3520.78700023318	4385.95552323226	3613.23715234769	0.279527835752892	0.00107169398955161	0.0910205854139725	LOC105207699	NC_052677.1	17699824	17724517	-	3708	protein_coding	protein groucho%2C transcript variant X1 && sp|O13168|TLE3B_DANRE Transducin-like enhancer protein 3-B OS=Danio rerio OX=7955 GN=tle3b PE=1 SV=2 && PF03920:Groucho/TLE N-terminal Q-rich domain	-
105196739	2759.87432400536	1821.50543448902	2883.66087117281	3396.78107599211	3341.73259448522	5187.93931919953	2488.34687655573	3975.48432989229	-0.676158628566046	0.00113164032957791	0.0954580958283403	LOC105196739	NC_052679.1	5915897	5919198	-	1666	protein_coding	CLIP domain-containing serine protease 2 && sp|Q2VG86|BAEE_BOMMO CLIP domain-containing serine protease 2 OS=Bombyx mori OX=7091 PE=1 SV=1 && PF12032:Regulatory CLIP domain of proteinases|PF00089:Trypsin	Trypsin
105197058	8272.18968218613	4415.45169169619	4648.94376189077	3826.00809482029	3746.9556951819	3110.52580317211	5778.86171192436	3561.16319772477	0.698380449904686	0.0011564899043932	0.0963756253141029	LOC105197058	NC_052673.1	14350566	14354971	-	1557	protein_coding	isocitrate dehydrogenase [NAD] subunit beta%2C mitochondrial && sp|Q28479|IDH3B_MACFA Isocitrate dehydrogenase [NAD] subunit beta, mitochondrial OS=Macaca fascicularis OX=9541 GN=IDH3B PE=2 SV=2 && PF00180:Isocitrate/isopropylmalate dehydrogenase	-
105202496	8.4951883770846	25.843744998005	55.819221840884	8.54655568463208	3.25916702973201	4.66205905751216	30.0527184053245	5.48926059062542	2.44543567193414	0.00115806194933882	0.0963756253141029	LOC105202496	NW_024105284.1	897451	914165	-	5283	protein_coding	probable cation-transporting ATPase 13A3%2C transcript variant X1 && sp|Q95JN5|AT133_MACFA Polyamine-transporting ATPase 13A3 OS=Macaca fascicularis OX=9541 GN=ATP13A3 PE=2 SV=3 && PF00122:E1-E2 ATPase|PF00690:Cation transporter/ATPase, N-terminus|PF12409:P5-type ATPase cation transporter|PF00702:haloacid dehalogenase-like hydrolase	E1-E2_ATPase
105196952	10667.832804524	11930.2384316716	9061.65260277637	7350.98750608188	8918.16738235669	6737.60774991658	10553.2412796573	7668.92087945172	0.460709044729708	0.00120540833183392	0.0996470887649376	LOC105196952	NC_052668.1	10744135	10793428	-	3860	protein_coding	ATP-binding cassette sub-family G member 1%2C transcript variant X1 && sp|P45844|ABCG1_HUMAN ATP-binding cassette sub-family G member 1 OS=Homo sapiens OX=9606 GN=ABCG1 PE=1 SV=3 && PF00005:ABC transporter|PF01061:ABC-2 type transporter	ABC2_membrane
105200924	1238.17370596008	1097.88057454488	1322.71620326523	1502.29456589866	1537.2404490236	1679.27367251588	1219.59016125673	1572.93622914605	-0.367412548664694	0.00123916756579392	0.101122225591276	LOC105200924	NC_052665.1	8295194	8297406	-	1057	protein_coding	trypsin-1 && sp|O97370|EURM3_EURMA Mite allergen Eur m 3 OS=Euroglyphus maynei OX=6958 GN=EURM3 PE=1 SV=1 && PF00089:Trypsin	Trypsin
113002721	60.5282171867278	24.8865692573381	31.8966981947909	13.2946421760943	14.1230571288387	11.1889417380292	39.1038282129523	12.8688803476541	1.60219832919228	0.00124058249443956	0.101122225591276	LOC113002721	NC_052676.1	3082688	3090452	-	2610	protein_coding	sterol O-acyltransferase 1-like && sp|Q60457|SOAT1_CRIGR Sterol O-acyltransferase 1 OS=Cricetulus griseus OX=10029 GN=SOAT1 PE=2 SV=1 && PF03062:MBOAT, membrane-bound O-acyltransferase family	MBOAT
105196301	3608.33126316668	3478.37664158334	3097.96681216906	2867.84424084321	2670.34418636043	2506.32294931854	3394.89157230636	2681.50379217406	0.340280377029898	0.00124959771256757	0.101122225591276	LOC105196301	NC_052667.1	26249570	26253922	-	2771	protein_coding	dihydrolipoyllysine-residue succinyltransferase component of 2-oxoglutarate dehydrogenase complex%2C mitochondrial && sp|Q90512|ODO2_TAKRU Dihydrolipoyllysine-residue succinyltransferase component of 2-oxoglutarate dehydrogenase complex, mitochondrial (Fragment) OS=Takifugu rubripes OX=31033 GN=dlst PE=3 SV=1 && PF00364:Biotin-requiring enzyme|PF00198:2-oxoacid dehydrogenases acyltransferase (cat…	Biotin_lipoyl
105195025	252.731854218267	184.734917948702	225.27043100071	396.940030686245	245.523916239812	584.622205812025	220.912401055893	409.028717579361	-0.890694750926745	0.00125587280169811	0.101122225591276	LOC105195025	NC_052665.1	11339545	11355129	+	6121	protein_coding	mucin-12%2C transcript variant X1 && - && PF01391:Collagen triple helix repeat (20 copies)|PF01607:Chitin binding Peritrophin-A domain	CBM_14
105195968	1136.23144543507	964.833146592186	903.075267640016	768.240394318595	751.781194858184	511.894084514835	1001.37995322242	677.305224563871	0.564498521083652	0.00126648617739787	0.10131889419183	LOC105195968	NC_052675.1	17223376	17311557	+	4547	protein_coding	low density lipoprotein receptor adapter protein 1%2C transcript variant X2 && sp|Q5SW96|ARH_HUMAN Low density lipoprotein receptor adapter protein 1 OS=Homo sapiens OX=9606 GN=LDLRAP1 PE=1 SV=3 && PF00640:Phosphotyrosine interaction domain (PTB/PID)	PID
105194739	726.338606240734	530.275360329436	478.450472921863	389.343092299906	393.272821587663	199.536127661521	578.354813164011	327.384013849696	0.821669143372756	0.00128237848931927	0.101932649151019	LOC105194739	NC_052664.1	20327100	20333299	-	1024	protein_coding	putative defense protein 3 && - && PF02014:Reeler domain	-
105200270	4215.73723212823	3158.67994420061	2828.83842115051	2400.63253008332	2444.37527229901	2471.82371229295	3401.08519915979	2438.94383822509	0.479576372767046	0.00130214630049155	0.102452960071359	LOC105200270	NC_052674.1	10276341	10307852	-	1038	protein_coding	muscle-specific protein 20 && sp|P14318|MP20_DROME Muscle-specific protein 20 OS=Drosophila melanogaster OX=7227 GN=Mp20 PE=2 SV=2 && PF00307:Calponin homology (CH) domain|PF00402:Calponin family repeat	CH
105204887	721.029113505056	702.566993649469	732.627286661603	941.070742607821	988.61399901871	842.900277598199	718.741131272042	924.195006408243	-0.36216692959421	0.00130544900736087	0.102452960071359	LOC105204887	NC_052679.1	7134193	7153812	-	7068	protein_coding	uncharacterized LOC105204887 && - && -	-
105197679	530.949273567788	752.340132164145	489.414962926322	427.327784231604	403.050322676859	288.115249754252	590.901456219418	372.831118887571	0.665464078989478	0.00140314097638269	0.108630876465715	LOC105197679	NC_052673.1	18531150	18544541	+	1213	protein_coding	uncharacterized LOC105197679 && - && -	-
105203086	220.8748978042	245.994165351381	293.050914664641	358.955338754547	398.704766637216	335.668252140876	253.306659273407	364.442785844213	-0.523135609937954	0.00140712576098417	0.108630876465715	LOC105203086	NC_052679.1	16669969	16681821	-	2576	protein_coding	cytochrome P450 4C1%2C transcript variant X2 && sp|P29981|CP4C1_BLADI Cytochrome P450 4C1 OS=Blaberus discoidalis OX=6981 GN=CYP4C1 PE=2 SV=1 && PF00067:Cytochrome P450	p450
105199597	556.434838699042	353.197848306068	463.498895643055	579.266551958396	694.202577332918	870.872631943272	457.710527549388	714.780587078195	-0.644059468191291	0.00141651341164679	0.108630876465715	LOC105199597	NC_052676.1	243075	264130	+	2489	protein_coding	purine nucleoside phosphorylase%2C transcript variant X1 && sp|A4Q998|PNPH_ANOGA Purine nucleoside phosphorylase OS=Anopheles gambiae OX=7165 GN=pnp PE=1 SV=1 && PF01048:Phosphorylase superfamily	-
105194043	28431.2717010079	25508.7334887716	23539.7632677557	20545.9198658555	20557.7392345396	21262.7189495015	25826.5894858451	20788.7926832989	0.313025771928753	0.00141920983769724	0.108630876465715	LOC105194043	NC_052677.1	5550309	5585065	-	1201	protein_coding	40S ribosomal protein SA && sp|Q0PXX8|RSSA_DIACI 40S ribosomal protein SA OS=Diaphorina citri OX=121845 PE=2 SV=1 && PF00318:Ribosomal protein S2|PF16122:40S ribosomal protein SA C-terminus	-
105205707	55.2187244510499	61.2592474026785	72.7643427568667	87.3647914429057	107.552511981156	199.536127661521	63.080771536865	131.484477028528	-1.06062407967765	0.00144673599309439	0.110050196585545	LOC105205707	NC_052668.1	19033508	19039812	+	3172	protein_coding	vacuolar protein sorting-associated protein 16 homolog && sp|Q5E9L7|VPS16_BOVIN Vacuolar protein sorting-associated protein 16 homolog OS=Bos taurus OX=9913 GN=VPS16 PE=2 SV=1 && PF04841:Vps16, N-terminal region|PF04840:Vps16, C-terminal region	-
105203783	2132.29228264824	1922.96606299971	2321.48156548962	3022.63186046488	2429.16582616026	2971.59644325825	2125.57997037919	2807.79804329446	-0.401951734821139	0.00145550260000237	0.110050196585545	LOC105203783	NC_052669.1	20887925	20968168	-	7098	protein_coding	box A-binding factor%2C transcript variant X5 && sp|Q91677|GATA4_XENLA Transcription factor GATA-4 OS=Xenopus laevis OX=8355 GN=gata4 PE=2 SV=1 && PF00320:GATA zinc finger	GATA
105194401	290.960201915148	234.508056463379	244.209095553868	113.954075795094	161.87196247669	195.806480415511	256.559117977465	157.210839562432	0.705906216953415	0.00148252217945442	0.111257713137103	LOC105194401	NC_052664.1	1705400	1707599	+	1740	protein_coding	putative nuclease HARBI1%2C transcript variant X7 && - && PF13359:DDE superfamily endonuclease	-
105194218	346.178926366198	245.994165351381	248.196182828216	186.124990465321	194.46363277401	170.631361504945	280.123091515265	183.739994914759	0.607916339605127	0.00148941777264186	0.111257713137103	LOC105194218	NC_052669.1	6878916	6902421	-	4624	protein_coding	zinc finger CCCH domain-containing protein 13%2C transcript variant X1 && - && PF01607:Chitin binding Peritrophin-A domain	CBM_14
105197190	10356.6965302133	9342.99240464914	8224.36427516311	7529.51555816086	6928.98910521026	4717.07135439081	9308.01773667517	6391.85867258731	0.542277499047039	0.0015531891117369	0.115081245615309	LOC105197190	NC_052666.1	24375419	24409886	-	2247	protein_coding	troponin I%2C transcript variant X18 && sp|P36188|TNNI_DROME Troponin I OS=Drosophila melanogaster OX=7227 GN=wupA PE=2 SV=3 && PF00992:Troponin	-
105197396	6256.70623972281	3741.59997026672	3528.57223779874	3152.72943033094	3027.76617062104	2430.79759258684	4508.95948259609	2870.43106451294	0.651470510913219	0.00156781230198655	0.115081245615309	LOC105197396	NC_052665.1	14110410	14112877	+	2093	protein_coding	isocitrate dehydrogenase [NAD] subunit gamma%2C mitochondrial && sp|P41565|IDHG1_RAT Isocitrate dehydrogenase [NAD] subunit gamma 1, mitochondrial OS=Rattus norvegicus OX=10116 GN=Idh3g PE=1 SV=2 && PF00180:Isocitrate/isopropylmalate dehydrogenase	-
105201619	454.492578174026	835.614421602162	461.50535200588	393.141561493076	356.3355952507	224.711246572086	583.870783927356	324.729467771954	0.847443456236404	0.0015684460087893	0.115081245615309	LOC105201619	NC_052674.1	5612561	5616954	+	2573	protein_coding	adenosine deaminase 2 && sp|Q5RC46|ADA2_PONAB Adenosine deaminase 2 OS=Pongo abelii OX=9601 GN=ADA2 PE=2 SV=1 && PF08451:Adenosine/AMP deaminase N-terminal|PF00962:Adenosine/AMP deaminase	-
105201337	127.427825656269	161.762700172698	235.238149186583	301.028683558708	280.288364556953	275.99389620472	174.809558338517	285.77031477346	-0.708101526284787	0.00160636107202986	0.116493257250721	LOC105201337	NC_052664.1	31897296	31928051	-	2597	protein_coding	uncharacterized LOC105201337%2C transcript variant X2 && - && PF05485:THAP domain	THAP
105199316	219.812999257064	221.107596094043	205.334994628966	153.838002323377	154.267239407315	140.794183536867	215.418529993358	149.633141755853	0.526478621971709	0.00160647959595753	0.116493257250721	LOC105199316	NC_052679.1	15476624	15481907	-	3846	protein_coding	galactoside alpha-(1%2C2)-fucosyltransferase 2%2C transcript variant X1 && sp|Q9TTY3|SEC1_BOVIN Galactoside 2-alpha-L-fucosyltransferase SEC1 OS=Bos taurus OX=9913 GN=SEC1 PE=1 SV=1 && PF01531:Glycosyl transferase family 11	-
105196697	1237.11180741295	1182.11203972356	1674.57665522652	1775.78434780689	2033.72022655277	1866.68844662787	1364.60016745434	1892.06434032918	-0.47130064575687	0.00163405835164662	0.117405946740918	LOC105196697	NC_052666.1	21982253	21982995	-	743	protein_coding	probable salivary secreted peptide && sp|D8KY57|SSP_BOMIG Probable salivary secreted peptide OS=Bombus ignitus OX=130704 PE=2 SV=1 && PF15868:Transcription activator MBF2	-
105196351	1795.67044320626	1665.48578876032	1655.63799067336	1394.03819389332	1437.29266011182	1247.56700379025	1705.59807421331	1359.63261926513	0.327315860807837	0.00163800232146604	0.117405946740918	LOC105196351	NC_052667.1	27220228	27225731	-	3487	protein_coding	solute carrier organic anion transporter family member 74D%2C transcript variant X2 && sp|Q9VVH9|SO74D_DROME Solute carrier organic anion transporter family member 74D OS=Drosophila melanogaster OX=7227 GN=Oatp74D PE=2 SV=2 && PF07648:Kazal-type serine protease inhibitor domain|PF03137:Organic Anion Transporter Polypeptide (OATP) family	-
105201568	1531.2577049695	966.74749807352	1003.74922131733	895.489112289783	717.016746541042	473.665200243236	1167.25147478678	695.390353024687	0.747108174631508	0.0016513226063942	0.117680461605104	LOC105201568	NC_052670.1	13739633	13771372	-	7869	protein_coding	fatty acyl-CoA reductase 1%2C transcript variant X1 && sp|P10978|POLX_TOBAC Retrovirus-related Pol polyprotein from transposon TNT 1-94 OS=Nicotiana tabacum OX=4097 PE=2 SV=1 && PF13976:GAG-pre-integrase domain|PF14223:gag-polypeptide of LTR copia-type|PF00665:Integrase core domain	rve
105201451	14406.7775889884	10807.4712878694	10192.9886168729	9036.55821055099	8902.95793621794	6189.34960475315	11802.4124979102	8042.95525050736	0.553301358332327	0.00166778816740838	0.118174704433508	LOC105201451	NC_052667.1	21812065	21815903	+	1082	protein_coding	myosin light chain alkali%2C transcript variant X2 && sp|P06742|MLC1_DROME Myosin light chain alkali OS=Drosophila melanogaster OX=7227 GN=Mlc1 PE=1 SV=4 && -	-
novel.130	210.255912332844	244.079813870047	318.966981947909	391.242326896491	340.03976010204	441.03078684065	257.7675693836	390.770957946394	-0.600528977078819	0.0016973809646792	0.118948679581503	-	NC_052670.1	13818195	13826339	-	1814	-	- && A1ZAI5.1 RecName: Full=Putative fatty acyl-CoA reductase CG5065 && PF07993:Male sterility protein	NAD_binding_4
105193009	13561.5063454684	11306.1598487569	15089.1317897733	17122.5495055112	16263.2434783627	20749.8924531751	13318.9326613328	18045.2284790164	-0.438188011608907	0.00169789647467146	0.118948679581503	LOC105193009	NC_052666.1	451111	456199	+	2116	protein_coding	calreticulin && sp|P29413|CALR_DROME Calreticulin OS=Drosophila melanogaster OX=7227 GN=Calr PE=1 SV=2 && PF00262:Calreticulin family	-
105199645	873.942504292579	755.211659386146	779.475562135202	618.200861188387	609.464234559886	646.161385371186	802.876575271309	624.60882703982	0.361401580569893	0.00170784347893793	0.118973365948485	LOC105199645	NC_052671.1	3117666	3152960	-	11662	protein_coding	protein FAM135A%2C transcript variant X2 && sp|Q9P2D6|F135A_HUMAN Protein FAM135A OS=Homo sapiens OX=9606 GN=FAM135A PE=1 SV=2 && -	-
105199190	6634.74212250307	7786.62465032484	6925.57059554397	6261.77646494044	5079.95501034229	4585.60128896896	7115.64578945729	5309.11092141723	0.422541817213822	0.0017263269135863	0.119589126974693	LOC105199190	NC_052667.1	19694569	19705613	+	1821	protein_coding	rhodopsin && sp|Q17292|OPSD_CAMAT Rhodopsin OS=Camponotus atriceps OX=104420 PE=2 SV=1 && PF00001:7 transmembrane receptor (rhodopsin family)	7tm_1
120358947	35.042652055474	37.3298538860072	65.7869400267562	95.9113471275378	65.1833405946402	154.780360709404	46.0531486560791	105.291682810527	-1.19504912424087	0.00174429678821328	0.12016266763247	LOC120358947	NC_052674.1	6737478	6745742	+	8187	lncRNA	uncharacterized LOC120358947%2C transcript variant X1 && - && -	-
105194942	684.924562902446	707.352872352803	741.598233028888	937.272273414651	879.975098027643	866.21057288576	711.291889428046	894.485981442685	-0.330550742985284	0.00180617051813352	0.123235118162304	LOC105194942	NC_052668.1	4207451	4480133	-	11783	protein_coding	flotillin-2 && sp|O61492|FLOT2_DROME Flotillin-2 OS=Drosophila melanogaster OX=7227 GN=Flo2 PE=2 SV=3 && PF15975:Flotillin|PF01145:SPFH domain / Band 7 family	-
105198199	125.304028561998	290.024249422056	74.7578863940411	82.6167049514434	64.0969515847296	46.6205905751216	163.362054792698	64.4447490370982	1.34320440169979	0.00180877350851123	0.123235118162304	LOC105198199	NC_052675.1	13247869	13267930	+	4738	protein_coding	probable serine/threonine-protein kinase DDB_G0267686%2C transcript variant X1 && - && -	-
105207694	3467.09875639765	3094.54916957593	3042.14759032818	2575.36211296913	2633.40696002347	2633.13095568287	3201.26517210059	2613.96667622516	0.292267013428616	0.00183748040287534	0.124506868828711	LOC105207694	NC_052677.1	17455801	17482745	+	3360	protein_coding	MOB kinase activator-like 2%2C transcript variant X2 && sp|Q8IQG1|MOB2_DROME MOB kinase activator-like 2 OS=Drosophila melanogaster OX=7227 GN=Mob2 PE=1 SV=3 && -	-
105196981	1488.78176308408	1067.25095084354	1338.66455236263	756.844986739085	1057.05650664308	451.287316767177	1298.23242209675	755.062936716448	0.782597749437403	0.00188447798028526	0.126997429106181	LOC105196981	NC_052674.1	1992477	2084547	-	9808	protein_coding	cytochrome P450 18a1%2C transcript variant X1 && sp|Q95078|CP18A_DROME Cytochrome P450 18a1 OS=Drosophila melanogaster OX=7227 GN=Cyp18a1 PE=2 SV=2 && -	-
105196369	2395.64312233786	1921.05171151837	3464.77884140916	3588.60377024718	3771.94264240985	4444.80710543209	2593.8245584218	3935.11783936304	-0.601397984569893	0.00193522810578603	0.128483834957786	LOC105196369	NC_052667.1	27603608	27606562	-	2459	protein_coding	dnaJ homolog subfamily C member 3 && sp|Q91YW3|DNJC3_MOUSE DnaJ homolog subfamily C member 3 OS=Mus musculus OX=10090 GN=Dnajc3 PE=1 SV=1 && PF00226:DnaJ domain|PF13414:TPR repeat	DnaJ
105202031	443.873592702671	393.399229414076	337.905646501066	264.943226223594	298.756977725434	275.99389620472	391.726156205937	279.898033384583	0.485227373669151	0.00193595425291872	0.128483834957786	LOC105202031	NC_052664.1	25368570	25371834	+	1063	protein_coding	inositol monophosphatase 2 && sp|Q8CIN7|IMPA2_RAT Inositol monophosphatase 2 OS=Rattus norvegicus OX=10116 GN=Impa2 PE=2 SV=1 && PF00459:Inositol monophosphatase family	-
105205669	57.3425215453211	92.8460468446846	65.7869400267562	97.8105817241227	132.539459209102	179.955479619969	71.9918361389206	136.768506851065	-0.923948028042898	0.00193761912396015	0.128483834957786	LOC105205669	NC_052668.1	19336028	19338614	+	1027	protein_coding	uncharacterized LOC105205669 && - && -	-
113004468	3029.5965549778	2531.72983406382	3096.97004035048	3968.45068956416	3513.38205805111	3582.32617979234	2886.09880979736	3688.05297580254	-0.353963637276643	0.00200274390351046	0.13209587448686	LOC113004468	NC_052674.1	11126600	11131560	-	2313	protein_coding	probable cytochrome P450 305a1%2C transcript variant X1 && sp|Q9VW43|CP305_DROME Probable cytochrome P450 305a1 OS=Drosophila melanogaster OX=7227 GN=Cyp305a1 PE=2 SV=1 && PF00067:Cytochrome P450	p450
105193598	11343.2002805022	9780.42171813389	9006.83015275407	8188.54996317582	7179.94496649962	4506.34628499125	10043.4840504634	6624.94707155557	0.600307216843243	0.00201754690758975	0.132368156900068	LOC105193598	NC_052670.1	1092303	1106623	-	3351	protein_coding	troponin T%2C skeletal muscle%2C transcript variant X1 && sp|P19351|TNNT_DROME Troponin T, skeletal muscle OS=Drosophila melanogaster OX=7227 GN=up PE=1 SV=3 && PF00992:Troponin	-
105204019	624.396345715718	554.204753846107	557.195446590253	422.579697740142	474.751997330963	319.817251345334	578.598848717359	405.716315472146	0.513368847169031	0.00204219383903235	0.133280018968427	LOC105204019	NC_052669.1	18676580	18717567	-	3872	protein_coding	aryl hydrocarbon receptor nuclear translocator-like protein 1%2C transcript variant X1 && sp|Q9WTL8|BMAL1_MOUSE Aryl hydrocarbon receptor nuclear translocator-like protein 1 OS=Mus musculus OX=10090 GN=Arntl PE=1 SV=2 && PF00010:Helix-loop-helix DNA-binding domain|PF14598:PAS domain|PF00989:PAS fold	HLH
105193592	2186.44910855215	2324.02269833912	2620.51311106579	2869.74347543979	2944.11421685792	3103.06650868009	2376.99497265235	2972.3080669926	-0.322377059088397	0.00206711107743927	0.134199881467262	LOC105193592	NC_052670.1	841459	853123	+	6100	protein_coding	endoribonuclease dcr-1%2C transcript variant X1 && sp|Q6TV19|DICER_DANRE Endoribonuclease Dicer OS=Danio rerio OX=7955 GN=dicer1 PE=2 SV=2 && PF02170:PAZ domain|PF03368:Dicer dimerisation domain|PF00271:Helicase conserved C-terminal domain|PF04851:Type III restriction enzyme, res subunit|PF00636:Ribonuclease III domain	Ribonuclease_3
113004370	1853.01296475158	2465.68470795781	1972.6114289841	1552.62428270816	1610.02851268761	1618.66690476822	2097.10303389783	1593.773233388	0.396260271872346	0.00207988067683423	0.134325627045544	LOC113004370	NC_052675.1	10883653	10905207	+	21553	protein_coding	uncharacterized LOC113004370 && - && -	-
105199197	8767.03440515131	5794.74193399712	6468.05233081243	5035.82053284488	5509.07866925701	3912.39996106421	7009.94288998696	4819.09972105537	0.540669378830084	0.00210093159674279	0.134982133676739	LOC105199197	NC_052667.1	19558707	19565043	-	1793	protein_coding	cytochrome c%2C transcript variant X1 && sp|P00038|CYC_APIME Cytochrome c OS=Apis mellifera OX=7460 GN=cytC PE=1 SV=2 && PF00034:Cytochrome c	-
105194302	732.709997523547	709.267223834137	593.079232059393	516.591810271095	474.751997330963	538.001615236903	678.352151139026	509.781807612987	0.411227999778429	0.00212269588934986	0.135543510305002	LOC105194302	NC_052664.1	16116522	16120649	+	2978	protein_coding	uncharacterized protein DDB_G0283697-like && - && -	-
105205834	1419.75835752026	1096.92339880421	1071.52970498126	950.566915590746	883.234265057375	809.333452384111	1196.07048710191	881.044877677411	0.44065602072447	0.00213153100882866	0.135543510305002	LOC105205834	NC_052668.1	16143556	16265715	-	12400	protein_coding	tensin-1%2C transcript variant X7 && sp|Q8R4L0|SLAP2_MOUSE Src-like-adapter 2 OS=Mus musculus OX=10090 GN=Sla2 PE=1 SV=3 && PF00017:SH2 domain	SH2
105202151	12520.8457692756	9055.83968244908	8830.40154086413	8298.70556977775	7001.77716887427	5331.53073817091	10135.6956641963	6877.33782560764	0.559502518222072	0.00215437795767828	0.136009712846186	LOC105202151	NC_052669.1	25763703	25787783	-	1610	protein_coding	uncharacterized LOC105202151%2C transcript variant X5 && - && PF15929:Myofilin	-
105201707	1803.10373303621	1635.81334079965	1552.97049335888	1238.30095697336	1444.89738318119	1178.56852973907	1663.96252239825	1287.25562329787	0.370794109722539	0.00216820212541116	0.136009712846186	LOC105201707	NC_052678.1	1878578	1896726	+	4114	protein_coding	breast cancer anti-estrogen resistance protein 3 homolog%2C transcript variant X2 && sp|Q58DL5|BCAR3_BOVIN Breast cancer anti-estrogen resistance protein 3 homolog OS=Bos taurus OX=9913 GN=BCAR3 PE=2 SV=2 && PF00617:RasGEF domain|PF00017:SH2 domain	SH2
novel.44	0	0.957175740666852	0.996771818587215	9.49617298292453	6.51833405946402	15.8510007955413	0.651315853084689	10.6218359459766	-4.00248169320468	0.00217176799544716	0.136009712846186	-	NC_052666.1	30202514	30203521	+	689	-	- && - && -	-
novel.28	71.1472026580835	55.5161929586774	57.8127654780584	70.2716800736415	173.822241585707	132.402477233345	61.4920536982731	125.498799630898	-1.02792068649674	0.00218922618721753	0.136414094077876	-	NC_052665.1	20429738	20433157	+	2223	-	- && Q7M3K2.2 RecName: Full=Transposable element P transposase; Short=P-element transposase; AltName: Full=THAP domain-containing protein; Short=DmTHAP && PF12017:Transposase protein	-
105202706	1299.76382169394	1074.90835676887	1239.98414232249	1545.97696162011	1425.3423810028	1896.52562459595	1204.88544026177	1622.61498907295	-0.430095871001802	0.00220511194482766	0.136716940579315	LOC105202706	NC_052675.1	20887279	20894281	-	3386	protein_coding	stimulator of interferon genes protein%2C transcript variant X5 && sp|Q2KI99|STING_BOVIN Stimulator of interferon genes protein OS=Bos taurus OX=9913 GN=STING1 PE=2 SV=1 && PF15009:Transmembrane protein 173	-
105207039	53.0949273567788	58.387720180678	48.8418191107735	94.0121125309529	116.243624060442	76.4577685431994	53.4414888827434	95.571168378198	-0.834629066174297	0.00222458844281824	0.137100100891366	LOC105207039	NC_052664.1	10464882	10468454	+	1284	protein_coding	uncharacterized LOC105207039%2C transcript variant X1 && - && -	-
105202267	2897.92113513299	2906.94272440523	4409.71852542984	4718.6483552152	4430.29438241571	5714.75199269841	3404.86079498935	4954.56491010977	-0.541212084753032	0.00223343865332657	0.137100100891366	LOC105202267	NC_052676.1	2008337	2012667	+	2715	protein_coding	leucine-rich repeat-containing protein 15 && - && PF13855:Leucine rich repeat	-
105202530	741.205185900632	994.505594552859	1020.69434223331	1276.28564890506	1117.89429119808	1479.73754485436	918.801707562266	1291.30582831917	-0.490985032786367	0.00225355946027013	0.137100100891366	LOC105202530	NC_052679.1	12751508	12779144	-	3360	protein_coding	uncharacterized LOC105202530%2C transcript variant X3 && - && PF05485:THAP domain	THAP
105205403	879.251997028256	1077.77988399088	1018.70079859613	1330.41383490773	1151.57235050531	1536.61466535601	991.910893205088	1339.53361692302	-0.433631338844787	0.00227352689551828	0.137100100891366	LOC105205403	NC_052670.1	7102159	7143368	+	11008	protein_coding	titin && - && -	-
105200279	3794.16350891541	3971.32214802677	3784.74259517565	4647.42705784327	4378.14770994	5097.4953734838	3850.07608403928	4707.69004708902	-0.290263320061096	0.00227631510657731	0.137100100891366	LOC105200279	NC_052674.1	9975563	10134234	-	21454	protein_coding	headcase protein && sp|Q9N2M8|HDC_DROME Headcase protein OS=Drosophila melanogaster OX=7227 GN=hdc PE=1 SV=2 && -	-
105199319	1187.20257569757	1349.61779434026	1148.28113501247	988.551607522444	990.786777038531	943.600753240461	1228.3671683501	974.313045933812	0.334723187557815	0.00227877338109467	0.137100100891366	LOC105199319	NC_052679.1	15717500	15720868	+	2659	protein_coding	arrestin homolog && sp|P55274|ARRH_HELVI Arrestin homolog OS=Heliothis virescens OX=7102 PE=3 SV=1 && PF02752:Arrestin (or S-antigen), C-terminal domain|PF00339:Arrestin (or S-antigen), N-terminal domain	-
105203062	2283.08187634149	2092.38616909774	2087.24018812163	1757.74161913933	1820.78798061028	1748.27214656706	2154.23607785362	1775.60058210556	0.278848133901338	0.0022992003165299	0.137100100891366	LOC105203062	NC_052679.1	3896928	3960787	-	4731	protein_coding	uncharacterized MFS-type transporter C09D4.1%2C transcript variant X1 && sp|O01735|YC91_CAEEL Uncharacterized MFS-type transporter C09D4.1 OS=Caenorhabditis elegans OX=6239 GN=C09D4.1 PE=3 SV=2 && PF07690:Major Facilitator Superfamily	MFS_1
105201089	76460.94298795	59106.5591619188	58043.0197681521	53496.6904993054	48199.8212027067	43605.1707767227	64536.8406393403	48433.8941595783	0.414097972826394	0.00229974362785518	0.137100100891366	LOC105201089	NC_052677.1	12987621	12994113	-	2260	protein_coding	putative phospholipase B-like lamina ancestor && sp|Q9VRK8|PLBL_DROME Putative phospholipase B-like lamina ancestor OS=Drosophila melanogaster OX=7227 GN=lama PE=2 SV=3 && PF04916:Phospholipase B	-
105194441	139.10870967476	64.1307746246791	107.651356407419	145.291446638745	157.526406437047	416.788079741587	103.63028023562	239.86864427246	-1.21335170530346	0.00231829451594444	0.137544746400531	LOC105194441	NC_052679.1	19387374	19394652	+	3614	protein_coding	clotting factor C%2C transcript variant X1 && sp|Q14C59|TM11B_MOUSE Transmembrane protease serine 11B-like protein OS=Mus musculus OX=10090 GN=Tmprss11b PE=2 SV=2 && PF00089:Trypsin	Trypsin
105199428	243.174767294047	165.591403135365	185.399558257222	288.683658680906	258.56058435874	391.612960831022	198.055242895545	312.952401290222	-0.662802790342338	0.00235517408006491	0.139067421870499	LOC105199428	NC_052666.1	29342009	29348049	-	2685	protein_coding	beta-galactosidase && sp|O19015|BGAL_FELCA Beta-galactosidase OS=Felis catus OX=9685 GN=GLB1 PE=2 SV=1 && PF13364:Beta-galactosidase jelly roll domain|PF01301:Glycosyl hydrolases family 35	-
105194530	1205.25485099888	1158.18264620689	1445.31913695146	1461.46102207209	1730.6176927877	2054.10322073986	1269.58554471908	1748.72731186655	-0.46202556482076	0.00240285800097671	0.141210612379674	LOC105194530	NC_052666.1	18999002	19001625	+	1650	protein_coding	programmed cell death protein 6%2C transcript variant X1 && sp|P12815|PDCD6_MOUSE Programmed cell death protein 6 OS=Mus musculus OX=10090 GN=Pdcd6 PE=1 SV=2 && PF13833:EF-hand domain pair|PF13202:EF hand	-
105204939	7969.54859625249	8709.34206432768	7944.2713941401	7100.28853933267	6722.57519332723	6758.12080976963	8207.72068490676	6860.32818080984	0.258719112357983	0.0024189373226254	0.141290797098572	LOC105204939	NC_052666.1	28203743	28221687	-	4304	protein_coding	ubiquitin carboxyl-terminal hydrolase Usp2%2C transcript variant X4 && sp|O88623|UBP2_MOUSE Ubiquitin carboxyl-terminal hydrolase 2 OS=Mus musculus OX=10090 GN=Usp2 PE=1 SV=2 && PF00443:Ubiquitin carboxyl-terminal hydrolase	UCH
105193765	13104.8899702001	12535.1734997731	10142.1532541249	9532.25844025965	8997.47378008017	5700.76581552587	11927.4055746994	8076.8326786219	0.562460826540635	0.0024270112727416	0.141290797098572	LOC105193765	NC_052665.1	19244823	19246754	-	1208	protein_coding	troponin C%2C isoallergen Bla g 6.0101-like && sp|Q1A7B3|TNNC1_BLAGE Troponin C, isoallergen Bla g 6.0101 OS=Blattella germanica OX=6973 PE=1 SV=1 && PF13499:EF-hand domain pair|PF13833:EF-hand domain pair	-
105202492	185.832245748726	87.1029924006835	79.7417454869772	208.91580562434	231.400859110973	220.049187514574	117.558994545462	220.121950749962	-0.907622827361615	0.00244456130265425	0.141647477350059	LOC105202492	NC_052666.1	1435126	1438214	-	2131	protein_coding	jerky protein homolog-like%2C transcript variant X2 && - && PF03184:DDE superfamily endonuclease	DDE
105193144	1587.53832796769	1120.85279232088	1283.84210234033	1074.01716436876	959.281495751122	811.198276007116	1330.74440754297	948.165645375668	0.488768370391251	0.00250906865344148	0.144043398280781	LOC105193144	NC_052679.1	18763371	18772957	-	2453	protein_coding	serine protease persephone && sp|A8JUP7|HAYAN_DROME Serine protease Hayan OS=Drosophila melanogaster OX=7227 GN=Hayan PE=2 SV=1 && PF00089:Trypsin	Trypsin
105201656	512.896998266483	440.300840706752	508.353627479479	678.976368279104	683.338687233812	575.298087697001	487.183822150905	645.871047736639	-0.406748133397288	0.0025091430668265	0.144043398280781	LOC105201656	NC_052670.1	8308441	8424647	+	13948	protein_coding	fringe glycosyltransferase%2C transcript variant X4 && sp|Q24342|FNG_DROME Fringe glycosyltransferase OS=Drosophila melanogaster OX=7227 GN=fng PE=1 SV=1 && -	-
105195082	82.8280866765749	28.7152722200056	69.774027301105	92.112877934368	121.675569109995	200.468539473023	60.4391287325618	138.085662172462	-1.19581799168289	0.0025531805768386	0.145711111500492	LOC105195082	NC_052668.1	20245416	20248752	-	1725	protein_coding	cytochrome b5 && sp|Q9V4N3|CYB5_DROME Cytochrome b5 OS=Drosophila melanogaster OX=7227 GN=Cyt-b5 PE=2 SV=1 && PF00173:Cytochrome b5-like Heme/Steroid binding domain	-
105204693	268.660332425301	245.036989610714	173.438296434175	153.838002323377	148.835294357762	142.659007159872	229.04520615673	148.444101280337	0.625226115607933	0.00256169534734736	0.145711111500492	LOC105204693	NC_052666.1	28478369	28480461	-	2093	protein_coding	probable cytochrome P450 6a13 && sp|P33270|CP6A2_DROME Cytochrome P450 6a2 OS=Drosophila melanogaster OX=7227 GN=Cyp6a2 PE=2 SV=2 && PF00067:Cytochrome P450	p450
105199526	3.18569564140673	14.3576361100028	58.8095372966457	207.016571027755	110.811679010888	514.691319949343	25.4509563493517	277.506523329329	-3.44613492528059	0.00263950455052513	0.149451399207816	LOC105199526	NC_052670.1	16124816	16127290	-	436	protein_coding	uncharacterized LOC105199526 && - && PF15430:Single domain von Willebrand factor type C	-
105198903	100.88036197788	123.475670546024	107.651356407419	50.3297168095	85.824731782943	42.8909433291119	110.669129643774	59.681797307185	0.899217054744301	0.00269202865379295	0.151091511693574	LOC105198903	NC_052672.1	7365027	7378889	+	6779	protein_coding	fatty acid synthase && sp|P19096|FAS_MOUSE Fatty acid synthase OS=Mus musculus OX=10090 GN=Fasn PE=1 SV=2 && PF00107:Zinc-binding dehydrogenase|PF08659:KR domain|PF02801:Beta-ketoacyl synthase, C-terminal domain|PF00550:Phosphopantetheine attachment site|PF00698:Acyl transferase domain|PF16197:Ketoacyl-synthetase C-terminal extension|PF14765:Polyketide synthase dehydratase|PF00109:Beta-ketoacyl s…	Acyl_transf_1
113004151	3936.45791423158	2790.16728404387	2813.88684387171	2572.51326107426	2269.46664170339	1749.20455837856	3180.17068071572	2197.06148705207	0.53347018512996	0.00270610992138746	0.151091511693574	LOC113004151	NC_052678.1	1613522	1623872	-	5354	protein_coding	uncharacterized LOC113004151 && - && -	-
105202557	49.909231715372	74.6597077720144	40.8676445620758	113.954075795094	72.7880636640149	147.321066217384	55.1455280164874	111.354401892165	-1.01473056275729	0.00270710223247886	0.151091511693574	LOC105202557	NC_052671.1	24918227	24954196	+	3581	protein_coding	fatty acid synthase%2C transcript variant X1 && sp|P12276|FAS_CHICK Fatty acid synthase OS=Gallus gallus OX=9031 GN=FASN PE=1 SV=5 && PF02801:Beta-ketoacyl synthase, C-terminal domain|PF16197:Ketoacyl-synthetase C-terminal extension|PF00109:Beta-ketoacyl synthase, N-terminal domain|PF00698:Acyl transferase domain	ketoacyl-synt
105195484	16895.8677834741	14405.4948970361	15511.7630408542	13436.1351535399	12697.7147478359	11357.7082759111	15604.3752404548	12497.1860590957	0.320333203034286	0.0027172102506183	0.151091511693574	LOC105195484	NC_052673.1	11251665	11280138	+	3938	protein_coding	arginine kinase%2C transcript variant X2 && sp|O61367|KARG_APIME Arginine kinase OS=Apis mellifera OX=7460 GN=ARGK PE=2 SV=1 && PF00217:ATP:guanido phosphotransferase, C-terminal catalytic domain|PF02807:ATP:guanido phosphotransferase, N-terminal domain	-
105208233	486.349534588094	347.454793862067	282.086424660182	552.677267606208	517.121168717479	611.662148345596	371.963584370114	560.486861556427	-0.592911501366555	0.00273526524767584	0.15141646906777	LOC105208233	NC_052666.1	1274952	1279594	-	2931	protein_coding	protein RRP5 homolog && sp|Q6NS46|RRP5_MOUSE Protein RRP5 homolog OS=Mus musculus OX=10090 GN=Pdcd11 PE=1 SV=2 && PF05843:Suppressor of forked protein (Suf)	-
105193386	76586.247016512	70866.4203117517	69076.287028094	61109.7723797159	59078.9207479522	44926.3983136217	72176.3181187859	55038.3638137633	0.391094651850615	0.00275920586377497	0.152062900936932	LOC105193386	NC_052664.1	12896516	12916217	-	3620	protein_coding	paramyosin%2C long form%2C transcript variant X1 && sp|P35415|MYSP1_DROME Paramyosin, long form OS=Drosophila melanogaster OX=7227 GN=Prm PE=1 SV=1 && PF01576:Myosin tail	Myosin_tail_1
105193550	422.635621759959	238.336759426046	261.15421646985	223.160065098727	178.16779762535	133.334889044848	307.375532551952	178.220917256308	0.785494913595757	0.00281566192841614	0.154084475847765	LOC105193550	NC_052670.1	1108056	1109343	-	827	protein_coding	U11/U12 small nuclear ribonucleoprotein 35 kDa protein && sp|Q1LZH0|U1SBP_BOVIN U11/U12 small nuclear ribonucleoprotein 35 kDa protein OS=Bos taurus OX=9913 GN=SNRNP35 PE=2 SV=1 && PF00076:RNA recognition motif. (a.k.a. RRM, RBD, or RNP domain)	RRM_1
105195955	97.6946663364729	114.861088880022	116.622302774704	78.8182357582736	63.0105625748189	41.026119706107	109.7260193304	60.9516393463998	0.850199264218399	0.00282074000140666	0.154084475847765	LOC105195955	NC_052675.1	17867708	17877206	+	2437	protein_coding	uncharacterized LOC105195955%2C transcript variant X2 && sp|Q63564|SV2B_RAT Synaptic vesicle glycoprotein 2B OS=Rattus norvegicus OX=10116 GN=Sv2b PE=1 SV=1 && PF00083:Sugar (and other) transporter	Sugar_tr
105195256	1130.92195269939	1166.79722787289	1016.70725495896	776.786950003227	932.121770503355	877.399514623789	1104.80881184375	862.102745043457	0.358463806272028	0.00284705935442286	0.154840070152822	LOC105195256	NC_052668.1	24548844	24559949	-	2564	protein_coding	dehydrogenase/reductase SDR family member on chromosome X%2C transcript variant X2 && sp|Q8N5I4|DHRSX_HUMAN Dehydrogenase/reductase SDR family member on chromosome X OS=Homo sapiens OX=9606 GN=DHRSX PE=1 SV=2 && PF00106:short chain dehydrogenase	adh_short
105205597	74.3328982994903	68.9166533280133	95.6900945843726	122.500631479726	105.379733961335	249.886365482652	79.6465487372921	159.255576974571	-1.00189250789627	0.00286484787147668	0.155127133652012	LOC105205597	NC_052679.1	24334278	24342397	+	3159	protein_coding	venom protease%2C transcript variant X1 && sp|P05049|SNAK_DROME Serine protease snake OS=Drosophila melanogaster OX=7227 GN=snk PE=1 SV=2 && PF00089:Trypsin	Trypsin
105202712	10468.1958776625	9083.59777892842	9144.38466371911	7540.91096574037	8118.58507106244	5680.25275567282	9565.39277343668	7113.24959749188	0.427391393638405	0.00289367371352139	0.155410811744304	LOC105202712	NC_052675.1	20911822	20922203	+	2369	protein_coding	UTP--glucose-1-phosphate uridylyltransferase%2C transcript variant X1 && sp|Q07130|UGPA_BOVIN UTP--glucose-1-phosphate uridylyltransferase OS=Bos taurus OX=9913 GN=UGP2 PE=1 SV=2 && PF01704:UTP--glucose-1-phosphate uridylyltransferase	-
105198572	3382.14687262681	2807.39644737588	2897.61567663303	2334.15931920285	2283.58969883223	2582.78071786174	3029.05299887857	2400.17657863227	0.335369840684636	0.00289515302523662	0.155410811744304	LOC105198572	NC_052668.1	15772644	15961936	+	4521	protein_coding	E3 ubiquitin-protein ligase MYLIP && sp|Q8WY64|MYLIP_HUMAN E3 ubiquitin-protein ligase MYLIP OS=Homo sapiens OX=9606 GN=MYLIP PE=1 SV=2 && PF09379:FERM N-terminal domain|PF13920:Zinc finger, C3HC4 type (RING finger)|PF00373:FERM central domain	Band_41
105198397	4128.66155126312	2775.80964793387	2894.62536117727	2565.86593998621	2367.24165259535	1984.17233487718	3266.36552012475	2305.75997581958	0.502339146013528	0.00299603481097365	0.160132895069281	LOC105198397	NC_052678.1	7502783	7510677	-	2454	protein_coding	phosphoglycerate kinase%2C transcript variant X1 && sp|Q01604|PGK_DROME Phosphoglycerate kinase OS=Drosophila melanogaster OX=7227 GN=Pgk PE=2 SV=2 && PF00162:Phosphoglycerate kinase	-
113003327	483.163838946687	357.983727009403	446.553774727072	647.638997435453	508.430056638194	646.161385371186	429.23378022772	600.743479814944	-0.486749831263126	0.00306190230023231	0.162951023703351	LOC113003327	NC_052668.1	14935397	14944206	-	2812	protein_coding	cyclic GMP-AMP synthase && - && PF03281:Mab-21 protein	-
105206268	146.541999504709	131.133076471359	145.528685513733	156.686854218255	229.228081091151	386.018489962007	141.0679204966	257.311141757138	-0.868134027401391	0.00312686370726055	0.165697051153978	LOC105206268	NC_052679.1	6296154	6309172	-	2102	protein_coding	fatty-acid amide hydrolase 2-B-like%2C transcript variant X1 && sp|Q6GMR7|FAAH2_HUMAN Fatty-acid amide hydrolase 2 OS=Homo sapiens OX=9606 GN=FAAH2 PE=1 SV=1 && PF01425:Amidase	Amidase
105207195	45.6616375268297	54.5590172180105	57.8127654780584	31.337370843651	24.9869472279454	21.4454716645559	52.6778067409662	25.9232632453841	1.02379516187344	0.00314590509856646	0.16590757703547	LOC105207195	NC_052677.1	2034748	2044179	-	1920	protein_coding	uncharacterized LOC105207195%2C transcript variant X1 && - && PF16064:Domain of unknown function (DUF4806)	-
105201053	501.216114247992	534.104063292103	608.030809338201	707.464887227878	676.820353174348	736.605331086922	547.783662292765	706.963523829716	-0.368087598634586	0.00316226620882375	0.16590757703547	LOC105201053	NC_052666.1	13805743	13891808	-	6276	protein_coding	uncharacterized LOC105201053%2C transcript variant X4 && sp|P83103|HASP_DROME Serine/threonine-protein kinase haspin homolog OS=Drosophila melanogaster OX=7227 GN=Haspin PE=1 SV=1 && PF12330:Haspin like kinase domain	-
105205187	67.9615070166768	39.2442053673409	62.7966245709945	94.9617298292453	91.2566768324963	117.483888249306	56.6674456516707	101.234098303683	-0.841924649561557	0.00317097546430696	0.16590757703547	LOC105205187	NC_052669.1	494087	495993	+	1907	protein_coding	cytochrome P450 9e2-like && sp|Q964T2|CP9E2_BLAGE Cytochrome P450 9e2 OS=Blattella germanica OX=6973 GN=CYP9E2 PE=2 SV=1 && PF00067:Cytochrome P450	p450
105196725	2629.26080270768	2235.0053544571	1887.88582440418	1739.69889047177	1766.46853011475	1622.39655201423	2250.71732718966	1709.52132420025	0.396725078689425	0.00339967047309181	0.175618784150421	LOC105196725	NC_052671.1	5903922	5911560	-	3381	protein_coding	uncharacterized LOC105196725%2C transcript variant X2 && - && PF00168:C2 domain	C2
105203803	2147.15886230813	2142.15930761241	1824.0924280146	1693.16764285544	1633.92907090565	1601.88349216118	2037.80353264505	1642.99340197409	0.310634347366068	0.00340919934971806	0.175618784150421	LOC105203803	NC_052669.1	21376578	21390398	+	6582	protein_coding	glutaminase liver isoform%2C mitochondrial%2C transcript variant X4 && sp|D3Z7P3|GLSK_MOUSE Glutaminase kidney isoform, mitochondrial OS=Mus musculus OX=10090 GN=Gls PE=1 SV=1 && PF04960:Glutaminase|PF17959:EF-hand domain|PF12796:Ankyrin repeats (3 copies)	-
105195732	7806.01621999361	7509.04368553145	6461.07492808232	6133.57812967096	5284.1961442055	3415.42446553341	7258.71161120246	4944.39957980329	0.553964232411616	0.00341247645840673	0.175618784150421	LOC105195732	NC_052667.1	1770985	1776970	-	3482	protein_coding	glycerol-3-phosphate dehydrogenase%2C mitochondrial%2C transcript variant X1 && sp|A6QLU1|GPDM_BOVIN Glycerol-3-phosphate dehydrogenase, mitochondrial OS=Bos taurus OX=9913 GN=GPD2 PE=2 SV=1 && PF16901:C-terminal domain of alpha-glycerophosphate oxidase|PF13499:EF-hand domain pair|PF01266:FAD dependent oxidoreductase	DAO
105207726	75.3947968466259	14.3576361100028	7.97417454869772	8.54655568463208	6.51833405946402	1.86482362300486	32.5755358351088	5.64323778903366	2.53035479343583	0.00341323604679448	0.175618784150421	LOC105207726	NC_052678.1	4728050	4729265	-	1216	protein_coding	cuticle protein 18.7 && - && -	-
105200362	11132.9443681694	10325.0547145733	9411.51951110048	9086.88792736049	7940.41727343709	7004.27752800627	10289.8395312811	8010.52757626795	0.361234361782114	0.00344871591551753	0.176711063439741	LOC105200362	NC_052667.1	28224178	28227896	+	1790	protein_coding	tubulin alpha-1 chain && sp|P06603|TBA1_DROME Tubulin alpha-1 chain OS=Drosophila melanogaster OX=7227 GN=alphaTub84B PE=1 SV=1 && PF03953:Tubulin C-terminal domain|PF00091:Tubulin/FtsZ family, GTPase domain	Tubulin
105192856	364.231201667502	278.538140534054	384.753921974665	456.76592047867	451.937828122839	512.826496326338	342.507754725407	473.843414975949	-0.469553380041064	0.00352991967754976	0.180127588484021	LOC105192856	NC_052671.1	894295	907161	-	3249	protein_coding	lipase 3%2C transcript variant X1 && sp|O46107|LIP1_DROME Lipase 1 OS=Drosophila melanogaster OX=7227 GN=Lip1 PE=2 SV=2 && PF00561:alpha/beta hydrolase fold	Abhydrolase_1
113004626	61.5901157338634	72.7453562906807	92.6997791286109	45.5816303180378	34.7644483171415	42.8909433291119	75.6784170510517	41.0790073214304	0.879064730778975	0.0035762750583651	0.181745125916915	LOC113004626	NC_052668.1	8206071	8210549	+	2287	protein_coding	uncharacterized LOC113004626%2C transcript variant X1 && - && PF05485:THAP domain	THAP
105201404	211.31781087998	261.308977202051	229.257518275059	155.737236919962	172.735852575797	168.76653788194	233.961435452363	165.746542459233	0.499098694325471	0.0036136563102616	0.182787213421601	LOC105201404	NC_052674.1	11178241	11199838	-	4725	protein_coding	altered inheritance of mitochondria protein 21 && - && PF01390:SEA domain	-
105194812	1489.84366163121	1041.40720584553	1076.51356407419	917.33031015051	908.22121228532	597.675971173059	1202.58814385031	807.74249786963	0.57432809570478	0.00362626245981563	0.182787213421601	LOC105194812	NC_052664.1	21661099	21669268	+	2769	protein_coding	transmembrane protein 35A && sp|A4IGI5|NACHO_XENTR Novel acetylcholine receptor chaperone OS=Xenopus tropicalis OX=8364 GN=tmem35a PE=2 SV=1 && PF13564:DoxX-like family	-
105207400	134.861115486218	129.218724990025	132.5706518721	99.7098163207076	83.6519537631216	60.6067677476581	132.216830782781	81.3228459438291	0.702087509324906	0.00365778915815751	0.1836299010573	LOC105207400	NC_052672.1	10825735	10827722	-	1764	protein_coding	enhancer of split mbeta protein && sp|Q01070|ESMC_DROME Enhancer of split mgamma protein OS=Drosophila melanogaster OX=7227 GN=E(spl)mgamma-HLH PE=1 SV=1 && PF07527:Hairy Orange|PF00010:Helix-loop-helix DNA-binding domain	HLH
105196526	842.085547878511	808.81350086349	765.520756674981	677.077133682519	643.142293867117	612.594560157098	805.473268472327	644.271329235578	0.322029853285697	0.00368510587649111	0.184255293824555	LOC105196526	NC_052669.1	7548810	7553455	+	3824	protein_coding	transcriptional regulator ATRX && - && -	-
105196696	2080.25925383859	1721.001981719	2475.98119737064	2613.34680490083	2684.46724348927	3214.02351424888	2092.41414430941	2837.27918754633	-0.439530988165987	0.00373998208523135	0.186248103842846	LOC105196696	NC_052666.1	21979927	21980673	+	747	protein_coding	probable salivary secreted peptide && sp|D8KY57|SSP_BOMIG Probable salivary secreted peptide OS=Bombus ignitus OX=130704 PE=2 SV=1 && PF15868:Transcription activator MBF2	-
105201375	1652.31413934296	1298.88748008492	1254.9357196013	1017.04012647122	1164.60901862424	991.153755627086	1402.04577967639	1057.60096690751	0.406857052405768	0.00378850552105788	0.187393444670611	LOC105201375	NC_052676.1	5776603	5782082	+	2790	protein_coding	myc-associated zinc finger protein && - && -	-
105202165	25.4855651312538	19.143514813337	29.9031545576164	52.2289514060849	34.7644483171415	87.6467102812286	24.8440781674024	58.213370001485	-1.234303454538	0.00379320601712286	0.187393444670611	LOC105202165	NC_052672.1	7938632	7956649	+	5315	protein_coding	uncharacterized LOC105202165%2C transcript variant X1 && sp|Q64605|PTPRS_RAT Receptor-type tyrosine-protein phosphatase S OS=Rattus norvegicus OX=10116 GN=Ptprs PE=1 SV=2 && PF00102:Protein-tyrosine phosphatase	Y_phosphatase
113004545	475.730549116738	539.847117736104	364.81848560292	349.459165771623	327.003091983112	294.642132434769	460.132050818588	323.701463396501	0.507802479937407	0.00384291045465024	0.1889281824282	LOC113004545	NC_052669.1	26177992	26190815	-	12824	protein_coding	cell wall protein DAN4 && - && -	-
105201866	915.356547630866	866.244045303501	1025.67820132624	707.464887227878	715.930357531132	367.370253731958	935.75959808687	596.921832830323	0.649317833144572	0.00385474436728505	0.1889281824282	LOC105201866	NC_052672.1	15818339	15819479	+	836	protein_coding	uncharacterized LOC105201866 && - && PF06757:Insect allergen related repeat, nitrile-specifier detoxification	-
105201526	204.946419597166	83.2742894380161	157.48994733678	86.4151741446132	85.824731782943	48.4854141981265	148.570218790654	73.5751067085609	1.01428491702062	0.0038973569356746	0.19013572420745	LOC105201526	NC_052679.1	14988419	14993187	+	1862	protein_coding	ornithine aminotransferase%2C mitochondrial%2C transcript variant X1 && sp|Q9VW26|OAT_DROME Ornithine aminotransferase, mitochondrial OS=Drosophila melanogaster OX=7227 GN=Oat PE=2 SV=1 && PF00202:Aminotransferase class-III	Aminotran_3
105195265	3580.72190094116	3938.7781728441	3153.78603400995	2949.51132849636	2900.65865646149	2651.77919191292	3557.76203593173	2833.98305895692	0.328272794568938	0.00391004916716934	0.19013572420745	LOC105195265	NC_052668.1	24934952	24964421	-	1292	protein_coding	REPTOR-binding partner && sp|Q32M00|CRBL2_MOUSE cAMP-responsive element-binding protein-like 2 OS=Mus musculus OX=10090 GN=Crebl2 PE=1 SV=1 && PF07716:Basic region leucine zipper	bZIP_2
105206840	0	0	0	5.69770378975472	1.08638900991067	12.1213535495316	0	6.30181544973234	-5.09945163719933	0.00395675294101089	1	LOC105206840	NC_052666.1	3422864	3465799	+	3118	protein_coding	ATP-binding cassette sub-family G member 1-like%2C transcript variant X1 && sp|Q64343|ABCG1_MOUSE ATP-binding cassette sub-family G member 1 OS=Mus musculus OX=10090 GN=Abcg1 PE=1 SV=1 && PF01061:ABC-2 type transporter|PF00005:ABC transporter	ABC2_membrane
105204370	3.18569564140673	2.87152722200056	3.98708727434886	8.54655568463208	21.7277801982134	16.7834126070438	3.34810337925205	15.6859161632964	-2.22374826968962	0.00401081757388481	0.194273976235046	LOC105204370	NC_052673.1	7223052	7227281	+	4059	protein_coding	uncharacterized protein K02A2.6-like && sp|Q09575|YRD6_CAEEL Uncharacterized protein K02A2.6 OS=Caenorhabditis elegans OX=6239 GN=K02A2.6 PE=4 SV=1 && PF17921:Integrase zinc binding domain|PF17919:RNase H-like domain found in reverse transcriptase|PF00665:Integrase core domain|PF00078:Reverse transcriptase (RNA-dependent DNA polymerase)	RVT_1
105202776	761.381258296208	745.639901979477	594.07600387798	583.065021151566	466.060885251678	506.299613645821	700.365721384555	518.475173349688	0.43295692049803	0.00403118265302909	0.19450064162475	LOC105202776	NC_052666.1	17156513	17209094	+	9166	protein_coding	regulator of G-protein signaling 17%2C transcript variant X7 && sp|Q9PWA1|RGS20_CHICK Regulator of G-protein signaling 20 OS=Gallus gallus OX=9031 GN=RGS20 PE=2 SV=1 && -	-
105198297	2317.06262984983	2107.70098094841	1904.83094532017	1634.29137036131	1807.75131249136	1284.86347625035	2109.86485203947	1575.63538636767	0.421577832899028	0.00406953102458589	0.195589863197151	LOC105198297	NC_052668.1	25614691	25641014	-	11522	protein_coding	solute carrier family 41 member 1%2C transcript variant X3 && sp|Q8IVJ1|S41A1_HUMAN Solute carrier family 41 member 1 OS=Homo sapiens OX=9606 GN=SLC41A1 PE=1 SV=2 && PF01769:Divalent cation transporter	-
105201539	1384.71570546479	1116.06691361755	1421.39661330537	1554.52351730475	1727.35852575797	1770.65003004312	1307.39307746257	1684.17735770194	-0.365588372013695	0.00411095198199006	0.195855276884392	LOC105201539	NC_052664.1	31720411	31739091	-	4393	protein_coding	1-acyl-sn-glycerol-3-phosphate acyltransferase alpha%2C transcript variant X3 && sp|Q99943|PLCA_HUMAN 1-acyl-sn-glycerol-3-phosphate acyltransferase alpha OS=Homo sapiens OX=9606 GN=AGPAT1 PE=1 SV=2 && PF02892:BED zinc finger	zf-BED
113002998	19.1141738484404	8.61458166600167	14.9515772788082	19.9419632641415	33.6780593072308	81.1198276007116	14.2267775977501	44.9132833906946	-1.66570217552559	0.00411609379764173	0.195855276884392	LOC113002998	NC_052665.1	712806	752597	+	1526	protein_coding	alpha-tocopherol transfer protein-like && - && PF00650:CRAL/TRIO domain	-
105194723	1374.09671999343	1005.99170344086	827.320609427388	788.182357582736	790.891199214968	534.271967990894	1069.13634428723	704.448508262866	0.602027856068896	0.00412243768280858	0.195855276884392	LOC105194723	NC_052678.1	7172103	7183284	-	4184	protein_coding	slit homolog 2 protein && - && PF13855:Leucine rich repeat	-
105197009	17882.3715337631	13275.0703473086	12531.4153032785	11776.2041161247	10942.1101078203	7513.3743770866	14562.9523947834	10077.2295336772	0.531210116593263	0.00413840043984221	0.19586322692383	LOC105197009	NC_052667.1	17452305	17468569	+	2399	protein_coding	myosin regulatory light chain 2 && sp|Q1HPS0|MLR_BOMMO Myosin regulatory light chain 2 OS=Bombyx mori OX=7091 PE=1 SV=1 && -	-
105205956	4327.23657957747	2637.97634127784	2564.6938892249	2336.05855379943	2303.14470101062	1540.34431260202	3176.63560336007	2059.84918913736	0.624965652829245	0.00420180676073106	0.198107999365267	LOC105205956	NC_052667.1	1098124	1104115	+	3324	protein_coding	neprilysin && sp|Q8T062|NEP4_DROME Neprilysin-4 OS=Drosophila melanogaster OX=7227 GN=Nep4 PE=1 SV=1 && PF05649:Peptidase family M13|PF01431:Peptidase family M13	-
105193667	6534.92365907233	3810.51662359474	3924.29064977786	3503.13821340086	3253.73508468246	2948.28614797069	4756.57697748164	3235.05314868467	0.556026843659013	0.00423117322844899	0.19859243244896	LOC105193667	NC_052665.1	10411196	10413828	+	1625	protein_coding	cytochrome b-c1 complex subunit 2%2C mitochondrial && sp|P22695|QCR2_HUMAN Cytochrome b-c1 complex subunit 2, mitochondrial OS=Homo sapiens OX=9606 GN=UQCRC2 PE=1 SV=3 && PF00675:Insulinase (Peptidase family M16)|PF05193:Peptidase M16 inactive domain	-
105196116	118.932637279184	118.68979184269	103.66426913307	72.1709146702265	81.4791757433003	62.471591370663	113.762232751648	72.0405605947299	0.662248366606374	0.00424411246765922	0.19859243244896	LOC105196116	NC_052679.1	1523198	1562384	+	3744	protein_coding	sushi%2C von Willebrand factor type A%2C EGF and pentraxin domain-containing protein 1 && sp|P0C6B8|SVEP1_RAT Sushi, von Willebrand factor type A, EGF and pentraxin domain-containing protein 1 OS=Rattus norvegicus OX=10116 GN=Svep1 PE=1 SV=1 && PF00059:Lectin C-type domain|PF00084:Sushi repeat (SCR repeat)	Lectin_C
105206542	3031.72035207207	4379.07901355085	4136.60304713694	2676.02154658813	3267.8581418113	2154.80369638212	3849.13413758662	2699.56112826052	0.512160327442417	0.00429099484487174	0.200031338633119	LOC105206542	NC_052665.1	5823407	5851449	-	2835	protein_coding	elongation of very long chain fatty acids protein 4%2C transcript variant X2 && sp|Q95K73|ELOV4_MACFA Elongation of very long chain fatty acids protein 4 OS=Macaca fascicularis OX=9541 GN=ELOVL4 PE=2 SV=1 && PF01151:GNS1/SUR4 family	ELO
113003085	3.18569564140673	4.78587870333426	7.97417454869772	0	0	0	5.31524963114623	0	4.87313755468832	0.00432888937695657	1	LOC113003085	NC_052668.1	25966045	25968405	+	2105	protein_coding	uncharacterized LOC113003085 && - && PF08395:7tm Chemosensory receptor	-
105207466	67.9615070166768	52.6446657366768	54.8224500222968	112.054841198509	82.5655647532109	97.9032402077554	58.4762075918835	97.5078820531586	-0.74219839497978	0.0043338984950163	0.200988620439693	LOC105207466	NC_052679.1	17650499	17703694	+	1422	protein_coding	uncharacterized LOC105207466%2C transcript variant X1 && - && PF17182:OSK domain	-
105196656	3990.61474013549	3898.57679173609	3570.4366541794	3458.50620038111	2868.06698616417	2717.04801871809	3819.87606201699	3014.54040175446	0.341486262144233	0.00434765292637861	0.200988620439693	LOC105196656	NC_052673.1	19415673	19418860	+	2578	protein_coding	BTB/POZ domain-containing protein 1%2C transcript variant X1 && sp|Q9BX70|BTBD2_HUMAN BTB/POZ domain-containing protein 2 OS=Homo sapiens OX=9606 GN=BTBD2 PE=1 SV=1 && PF00651:BTB/POZ domain|PF07707:BTB And C-terminal Kelch	BTB
105200732	7928.13455291421	6231.2140717412	6221.84969162139	5638.82751726059	5413.47643638487	4604.24952519901	6793.73277209227	5218.85115961482	0.38044500264184	0.0043601563627643	0.200988620439693	LOC105200732	NC_052665.1	9137359	9139613	-	1136	protein_coding	cytochrome b-c1 complex subunit Rieske%2C mitochondrial && sp|Q9CR68|UCRI_MOUSE Cytochrome b-c1 complex subunit Rieske, mitochondrial OS=Mus musculus OX=10090 GN=Uqcrfs1 PE=1 SV=1 && PF00355:Rieske [2Fe-2S] domain|PF09165:Ubiquinol-cytochrome c reductase 8 kDa, N-terminal|PF02921:Ubiquinol cytochrome reductase transmembrane region	-
120359864	824.033272577207	532.18971181077	299.031545576164	288.683658680906	384.581709508377	222.846422949081	551.751509988047	298.703930379455	0.885874867351185	0.00442497598602201	0.203221119358048	LOC120359864	NW_024105249.1	15580	35152	-	1781	protein_coding	tetraspanin-33-like && sp|Q9XSK2|CD63_BOVIN CD63 antigen OS=Bos taurus OX=9913 GN=CD63 PE=2 SV=4 && PF00335:Tetraspanin family	Tetraspannin
105198104	3326.92814817576	2484.82822277115	2291.57841093201	2280.03113320018	1852.29326189769	1347.33506762101	2701.11159395964	1826.55315423963	0.564374187333976	0.00450743722056502	0.206244359907772	LOC105198104	NC_052677.1	6852924	6871788	-	4997	protein_coding	helicase SWR1%2C transcript variant X1 && sp|Q90577|SRCA_CHICK Sarcalumenin OS=Gallus gallus OX=9031 GN=SRL PE=2 SV=2 && PF16880:N-terminal EH-domain containing protein	-
105201573	637.139128281345	420.200150152748	402.695814709235	389.343092299906	286.806698616417	277.858719827725	486.678364381109	318.002836914683	0.612671190174057	0.00453068221919523	0.206545807051547	LOC105201573	NC_052678.1	4993366	4998155	+	2964	protein_coding	chitin deacetylase 1%2C transcript variant X1 && sp|H9J9M0|CDA1_BOMMO Chitin deacetylase 1 OS=Bombyx mori OX=7091 GN=CDA1 PE=1 SV=1 && PF01607:Chitin binding Peritrophin-A domain|PF00057:Low-density lipoprotein receptor domain class A|PF01522:Polysaccharide deacetylase	CBM_14
113002946	684.924562902446	535.06123903277	545.234184767206	414.03314205551	409.568656736323	150.118301651892	588.406662234141	324.573366814575	0.859088673985965	0.00459328650509106	0.208263304628373	LOC113002946	NC_052665.1	7090201	7102937	-	4129	protein_coding	A disintegrin and metalloproteinase with thrombospondin motifs 10 && sp|Q9UKP4|ATS7_HUMAN A disintegrin and metalloproteinase with thrombospondin motifs 7 OS=Homo sapiens OX=9606 GN=ADAMTS7 PE=1 SV=2 && PF01421:Reprolysin (M12B) family zinc metalloprotease|PF00090:Thrombospondin type 1 domain|PF01562:Reprolysin family propeptide|PF17771:ADAM cysteine-rich domain	TSP_1
105203082	1468.6056906885	2697.32123719919	1436.34819058418	648.588614733746	1134.19012634674	508.164437268826	1867.42503949062	763.647726116437	1.29042728025295	0.00460194721517534	0.208263304628373	LOC105203082	NC_052679.1	17568536	17574944	-	3039	protein_coding	cysteine sulfinic acid decarboxylase && sp|Q9Y600|CSAD_HUMAN Cysteine sulfinic acid decarboxylase OS=Homo sapiens OX=9606 GN=CSAD PE=1 SV=2 && PF00282:Pyridoxal-dependent decarboxylase conserved domain	-
105207780	342.993230724791	175.163160542034	154.499631881018	133.896039059236	134.712237228923	52.2150614441362	224.218674382614	106.941112577432	1.06906121562647	0.00465229449570695	0.209776188170059	LOC105207780	NC_052677.1	19164512	19167714	-	2200	protein_coding	tropomyosin-2%2C transcript variant X1 && sp|Q1HPU0|TPM1_BOMMO Tropomyosin-1 OS=Bombyx mori OX=7091 PE=1 SV=1 && PF00261:Tropomyosin	-
105207535	813.414287105851	1054.80766621487	859.217307622179	734.054171580066	703.980078422114	648.02620899419	909.1464203143	695.353486332124	0.387433094661091	0.00468806823827179	0.21017128460706	LOC105207535	NC_052668.1	11845508	12151771	+	12868	protein_coding	protein turtle%2C transcript variant X3 && sp|Q967D7|TUTL_DROME Protein turtle OS=Drosophila melanogaster OX=7227 GN=tutl PE=1 SV=2 && PF07679:Immunoglobulin I-set domain|PF07686:Immunoglobulin V-set domain|PF13927:Immunoglobulin domain|PF13895:Immunoglobulin domain|PF00041:Fibronectin type III domain	I-set
105208003	4258.21317401366	4146.4853085688	5630.76400319918	5880.03031102687	5730.70202727879	7128.28829893609	4678.48749526055	6246.34021241392	-0.417027762776584	0.00469495530936739	0.21017128460706	LOC105208003	NC_052671.1	7586367	7592104	+	3980	protein_coding	hypoxia up-regulated protein 1%2C transcript variant X1 && sp|Q9Y4L1|HYOU1_HUMAN Hypoxia up-regulated protein 1 OS=Homo sapiens OX=9606 GN=HYOU1 PE=1 SV=1 && PF00012:Hsp70 protein	HSP70
105200941	712.533925127971	538.889941995438	516.327802028177	376.048450123811	462.801718221946	438.233551406143	589.250556383862	425.694573250633	0.468988656177069	0.00474562348446083	0.211041726928587	LOC105200941	NC_052665.1	6910268	6927865	+	2351	protein_coding	fatty acyl-CoA reductase 1 && sp|A1ZAI5|FACR1_DROME Putative fatty acyl-CoA reductase CG5065 OS=Drosophila melanogaster OX=7227 GN=CG5065 PE=3 SV=1 && PF03015:Male sterility protein|PF07993:Male sterility protein	NAD_binding_4
120356766	98.7565648836085	77.531234994015	52.8289063851224	39.883926528283	47.8011164360695	29.8371779680778	76.3722354209153	39.1740736441435	0.966287079245954	0.00475014012480925	0.211041726928587	LOC120356766	NC_052668.1	27721625	27725774	-	2557	protein_coding	uncharacterized LOC120356766%2C transcript variant X1 && - && PF08395:7tm Chemosensory receptor	-
105200077	2584.66106372799	3108.90680568593	2474.98442555205	1991.34747451927	2308.57664606017	2129.62857747156	2722.85076498866	2143.18423268367	0.345728189385605	0.00476545835000036	0.211041726928587	LOC105200077	NC_052670.1	10100287	10167000	+	6355	protein_coding	electroneutral sodium bicarbonate exchanger 1%2C transcript variant X4 && sp|Q32LP4|S4A10_BOVIN Sodium-driven chloride bicarbonate exchanger OS=Bos taurus OX=9913 GN=SLC4A10 PE=2 SV=1 && PF07565:Band 3 cytoplasmic domain|PF00955:HCO3- transporter family	Band_3_cyto
120357183	269.722230972436	125.390022027358	131.573880053512	334.265288998944	340.03976010204	247.089130048145	175.562044351102	307.131393049709	-0.808478951861247	0.00486307837820688	0.214598476476033	LOC120357183	NC_052666.1	1465478	1468679	-	2452	protein_coding	protein ANTAGONIST OF LIKE HETEROCHROMATIN PROTEIN 1-like%2C transcript variant X3 && - && -	-
105196083	2163.08734051517	1975.61072873638	1758.30548798785	1694.11726015374	1536.15406001369	1282.06624081584	1965.66785241313	1504.11252032776	0.386120141959334	0.0048941374649083	0.214702825395212	LOC105196083	NC_052679.1	982699	992408	-	4037	protein_coding	MAGUK p55 subfamily member 7%2C transcript variant X1 && sp|A8KBF6|MPP7_XENTR MAGUK p55 subfamily member 7 OS=Xenopus tropicalis OX=8364 GN=mpp7 PE=2 SV=1 && -	-
105197591	150.789593693252	134.961779434026	97.683638221547	90.2136433377831	78.2200087135683	61.5391795591605	127.811670449608	76.6576105368373	0.737517843800389	0.00490970838608175	0.214702825395212	LOC105197591	NC_052664.1	27554243	27564926	+	5099	protein_coding	probable cation-transporting ATPase 13A3 && sp|Q95JN5|AT133_MACFA Polyamine-transporting ATPase 13A3 OS=Macaca fascicularis OX=9541 GN=ATP13A3 PE=2 SV=3 && PF12409:P5-type ATPase cation transporter|PF00702:haloacid dehalogenase-like hydrolase|PF00122:E1-E2 ATPase	E1-E2_ATPase
105192897	1684.17109575702	906.445426411509	1080.50065134854	659.034405014963	562.749507133727	262.007719032183	1223.70572450569	494.597210393624	1.30700878229557	0.00491738729130969	0.214702825395212	LOC105192897	NC_052671.1	340460	343506	+	2249	protein_coding	arylphorin subunit beta && sp|P14296|ARYA_MANSE Arylphorin subunit alpha OS=Manduca sexta OX=7130 PE=2 SV=1 && PF00372:Hemocyanin, copper containing domain|PF03723:Hemocyanin, ig-like domain|PF03722:Hemocyanin, all-alpha domain	-
105194246	992.875141571763	917.931535299511	762.530441219219	697.968714244953	728.96702565006	559.447086901459	891.112372696831	662.127608932157	0.428996312869013	0.0050798258821627	0.220696009923117	LOC105194246	NC_052669.1	7137796	7150651	-	6322	protein_coding	ATP-binding cassette sub-family G member 1-like && sp|Q64343|ABCG1_MOUSE ATP-binding cassette sub-family G member 1 OS=Mus musculus OX=10090 GN=Abcg1 PE=1 SV=1 && PF00005:ABC transporter|PF01061:ABC-2 type transporter	ABC2_membrane
105208199	26039.8761728586	16204.0281137491	14599.7168268469	12475.122447668	13237.6500857615	13565.6594455489	18947.8737044849	13092.8106596595	0.533232824287839	0.0050902466804848	0.220696009923117	LOC105208199	NC_052677.1	13191542	13193198	-	867	protein_coding	muscle-specific protein 20 && sp|P14318|MP20_DROME Muscle-specific protein 20 OS=Drosophila melanogaster OX=7227 GN=Mp20 PE=2 SV=2 && PF00402:Calponin family repeat|PF00307:Calponin homology (CH) domain	CH
105205612	32.9188549612028	26.8009207386718	17.9418927345699	10.445790281217	10.8638900991067	5.59447086901459	25.8872228114815	8.9680504164461	1.5351784016679	0.00515662422406971	0.221552840615466	LOC105205612	NC_052667.1	7997154	8026830	-	4397	protein_coding	protein Wnt-11b-1 && sp|Q66II0|W11B1_XENTR Protein Wnt-11b-1 OS=Xenopus tropicalis OX=8364 GN=wnt11b-1 PE=2 SV=1 && PF00110:wnt family	wnt
105202214	458.740172362569	156.019645728697	197.360820080268	139.593742848991	120.589180100084	154.780360709404	270.706879390511	138.321094552826	0.966633104155688	0.00517905390701312	0.221552840615466	LOC105202214	NC_052676.1	2138218	2142688	-	1709	protein_coding	keratin-associated protein 19-2 && - && -	-
105199200	7485.32285875867	4864.36711406894	4877.20450834724	4451.80589439502	4247.78102875072	3513.32770574116	5742.29816039162	4070.9715429623	0.496202612086671	0.00518093562585493	0.221552840615466	LOC105199200	NC_052667.1	19570714	19589421	-	3715	protein_coding	uncharacterized LOC105199200 && sp|Q9YI37|SUCB1_COLLI Succinate--CoA ligase [ADP-forming] subunit beta, mitochondrial (Fragment) OS=Columba livia OX=8932 GN=SUCLA2 PE=1 SV=1 && PF00549:CoA-ligase|PF08442:ATP-grasp domain	-
105202669	2979.68732326242	3459.23312677	2962.4058448412	2714.95585581812	2266.20747467366	2540.82218634413	3133.77543162454	2507.32850561197	0.321601466887396	0.00518147772407139	0.221552840615466	LOC105202669	NC_052675.1	20257891	20260636	-	2028	protein_coding	arrestin homolog && sp|P32122|ARRH_LOCMI Arrestin homolog OS=Locusta migratoria OX=7004 PE=2 SV=1 && PF02752:Arrestin (or S-antigen), C-terminal domain|PF00339:Arrestin (or S-antigen), N-terminal domain	-
105202708	3286.57600338461	3301.29912955997	3266.4212495103	2930.51898253051	2661.65307428114	2756.20931480119	3284.76546081829	2782.79379053761	0.239073120192152	0.00522310999892016	0.222565511981478	LOC105202708	NC_052675.1	20880958	20887295	+	1260	protein_coding	eukaryotic translation initiation factor 4E-binding protein && sp|Q9XZ56|4EBP_DROME Eukaryotic translation initiation factor 4E-binding protein OS=Drosophila melanogaster OX=7227 GN=Thor PE=1 SV=1 && -	-
105198686	109.375550354964	123.475670546024	115.625530956117	76.9190011616887	84.7383427730323	49.4178260096289	116.158917285702	70.35838998145	0.728210200983083	0.00526085613005902	0.223406219221684	LOC105198686	NC_052664.1	32686285	32689689	+	2880	protein_coding	methyltransferase-like protein 22%2C transcript variant X2 && sp|Q9BUU2|MET22_HUMAN Methyltransferase-like protein 22 OS=Homo sapiens OX=9606 GN=METTL22 PE=1 SV=2 && PF10294:Lysine methyltransferase	-
113003292	237.865274558369	215.364541650042	237.231692823757	317.172177629679	368.285874359717	271.331837147208	230.153836344056	318.929963045535	-0.469313530886052	0.00533992425622518	0.22598996852284	LOC113003292	NC_052664.1	14974007	14980552	-	3229	protein_coding	uncharacterized LOC113003292 && sp|Q964T2|CP9E2_BLAGE Cytochrome P450 9e2 OS=Blattella germanica OX=6973 GN=CYP9E2 PE=2 SV=1 && PF00067:Cytochrome P450	p450
105202819	78.5804924880326	35.4155024046735	63.7933963895817	124.399866076311	107.552511981156	92.3087693387408	59.2631304274293	108.08704913207	-0.870907810391842	0.0054842588644723	0.230234508863451	LOC105202819	NC_052679.1	24176760	24178552	-	1181	protein_coding	uncharacterized LOC105202819%2C transcript variant X1 && - && -	-
105208073	1104.374489021	894.00214178284	1402.45794875221	1482.35260263452	1525.29016991458	1636.38272918677	1133.61152651868	1548.00850057862	-0.449686414070471	0.00548773318353171	0.230234508863451	LOC105208073	NC_052664.1	29549129	29551683	+	1839	protein_coding	dnaJ homolog shv && sp|Q9VPQ2|DJSHV_DROME DnaJ homolog shv OS=Drosophila melanogaster OX=7227 GN=shv PE=1 SV=1 && PF01556:DnaJ C terminal domain|PF00226:DnaJ domain	DnaJ_C
105192880	370.602592950316	460.401531260756	443.56345927131	554.576502202793	504.084500598551	659.21515073222	424.855861160794	572.625384511188	-0.430806832951348	0.00549592053415981	0.230234508863451	LOC105192880	NC_052671.1	615855	623401	+	2793	protein_coding	group 3 secretory phospholipase A2%2C transcript variant X1 && sp|P16354|PA23_HELSU Phospholipase A2 isozymes PA3A/PA3B/PA5 OS=Heloderma suspectum OX=8554 PE=1 SV=3 && -	-
113005988	236.803376011233	89.0173438820172	122.602933686227	489.052908620613	230.314470101062	801.874157892092	149.474551193159	507.080512204589	-1.76318540575539	0.00556011496922345	0.232139480196535	LOC113005988	NC_052664.1	27944939	27956233	-	2485	protein_coding	fatty acid synthase-like%2C transcript variant X1 && sp|P12276|FAS_CHICK Fatty acid synthase OS=Gallus gallus OX=9031 GN=FASN PE=1 SV=5 && PF00109:Beta-ketoacyl synthase, N-terminal domain|PF08659:KR domain|PF00550:Phosphopantetheine attachment site	ketoacyl-synt
120359295	9.55708692422018	15.3148118506696	28.9063827390292	55.0778033009623	30.4188922774988	49.4178260096289	17.926093837973	44.97150719603	-1.32669541181382	0.00558748398911963	0.232499333775448	LOC120359295	NC_052675.1	8988918	8992258	-	1412	protein_coding	uncharacterized LOC120359295%2C transcript variant X1 && - && PF16064:Domain of unknown function (DUF4806)	-
105201847	2717.39838211994	2744.22284849186	2725.17415201744	2135.68930385973	2481.31249863597	2161.33057906264	2728.93179420975	2259.44412718611	0.272807752265417	0.00569549956358123	0.23620131969367	LOC105201847	NC_052672.1	16694910	16721922	-	4755	protein_coding	lethal(2) giant larvae protein homolog 1%2C transcript variant X1 && sp|Q8K4K5|L2GL1_RAT Lethal(2) giant larvae protein homolog 1 OS=Rattus norvegicus OX=10116 GN=Llgl1 PE=1 SV=1 && PF08366:LLGL2	-
105201331	6790.841208932	6207.28467822453	6588.66172086149	5718.59537031715	5611.19923618861	5099.3601971068	6528.92920267268	5476.38493453752	0.253632657275287	0.00572955505289707	0.236427290998879	LOC105201331	NC_052665.1	10609790	10619781	-	3257	protein_coding	uncharacterized LOC105201331%2C transcript variant X1 && - && -	-
105196879	591.477490754515	802.113270678822	606.037265701026	514.69257567451	483.443109410248	498.840319153801	666.542675711455	498.992001412853	0.418118326808216	0.00579356550336192	0.236427290998879	LOC105196879	NC_052671.1	6332312	6346107	+	4406	protein_coding	uncharacterized LOC105196879 && sp|P15370|EGON_DROME Protein embryonic gonad OS=Drosophila melanogaster OX=7227 GN=eg PE=2 SV=2 && PF00105:Zinc finger, C4 type (two domains)	zf-C4
105196027	2396.70502088499	2726.99368515986	2607.55507742415	1998.94441290561	2227.09747031687	2162.26299087414	2577.08459448967	2129.43495803221	0.27563485817362	0.00579747134604922	0.236427290998879	LOC105196027	NC_052675.1	15763145	15862647	-	8489	protein_coding	uncharacterized LOC105196027 && - && -	-
105200975	334.498042347706	248.865692573381	355.847539235636	402.637734476	393.272821587663	652.688268051703	313.070424718908	482.866274705122	-0.626502444874812	0.00581287880452509	0.236427290998879	LOC105200975	NC_052678.1	5947135	5993700	+	6283	protein_coding	scavenger receptor class B member 1%2C transcript variant X3 && sp|Q14108|SCRB2_HUMAN Lysosome membrane protein 2 OS=Homo sapiens OX=9606 GN=SCARB2 PE=1 SV=2 && PF01130:CD36 family	-
105204068	1331.62077810801	1566.89668747164	1291.81627688903	1022.73783026097	1236.31069327834	974.370343020042	1396.77791415623	1077.80628885312	0.374931468743083	0.00581662761005214	0.236427290998879	LOC105204068	NC_052669.1	19510196	19711009	-	7714	protein_coding	flocculation protein FLO11 && sp|Q9VBW3|CAD96_DROME Tyrosine kinase receptor Cad96Ca OS=Drosophila melanogaster OX=7227 GN=Cad96Ca PE=2 SV=2 && -	-
105196283	2930.83999009419	2496.31433165915	3667.12352058236	3902.92709598198	3616.58901399262	5145.04837587042	3031.42594744523	4221.52149528168	-0.477925183550719	0.00581998567643595	0.236427290998879	LOC105196283	NC_052667.1	8447464	8451087	-	1826	protein_coding	protein disulfide-isomerase A6 homolog && sp|Q9V438|PDIA6_DROME Protein disulfide-isomerase A6 homolog OS=Drosophila melanogaster OX=7227 GN=CaBP1 PE=1 SV=1 && PF00085:Thioredoxin	-
105194023	113.623144543507	90.9316953633509	122.602933686227	153.838002323377	156.440017427137	172.49618512795	109.052591197695	160.924734959488	-0.563198205163739	0.00583441540690782	0.236427290998879	LOC105194023	NC_052672.1	8334685	8340916	-	2492	protein_coding	GRIP and coiled-coil domain-containing protein PFC0235w%2C transcript variant X2 && sp|Q7L4P6|BEND5_HUMAN BEN domain-containing protein 5 OS=Homo sapiens OX=9606 GN=BEND5 PE=1 SV=1 && -	-
105204554	403.521447911519	421.157325893415	441.569915634136	568.820761677179	631.1920147581	474.597612054738	422.08289647969	558.203462830006	-0.401897133600761	0.00589986042968806	0.237535461467041	LOC105204554	NC_052666.1	30231679	30322361	+	7143	protein_coding	secretin receptor%2C transcript variant X3 && sp|Q1LZF7|PTH1R_BOVIN Parathyroid hormone/parathyroid hormone-related peptide receptor OS=Bos taurus OX=9913 GN=PTH1R PE=2 SV=1 && -	-
105196252	336.621839441977	442.215192188085	312.986351036385	532.735304342066	476.924775350784	482.98931835826	363.941127555483	497.54979935037	-0.450496666898195	0.00590868020947697	0.237535461467041	LOC105196252	NC_052667.1	6814460	6867355	-	7148	protein_coding	sodium channel protein para%2C transcript variant X7 && sp|P35500|SCNA_DROME Sodium channel protein para OS=Drosophila melanogaster OX=7227 GN=para PE=2 SV=3 && PF11933:Cytoplasmic domain of voltage-gated Na+ ion channel|PF00520:Ion transport protein|PF06512:Sodium ion transport-associated	Ion_trans
120356840	255.917549859674	303.424709791392	332.92178740813	478.607118339396	392.186432577752	363.640606485949	297.421349019732	411.478052467699	-0.4678120982069	0.00591923045107383	0.237535461467041	LOC120356840	NC_052670.1	10866720	10869913	+	964	lncRNA	uncharacterized LOC120356840 && - && -	-
105195450	3417.18952468228	4303.46213003817	5017.74933476804	2497.49349450915	3852.33542914324	2402.82523824177	4246.13366316283	2917.55138729805	0.541720205191761	0.00600379704573121	0.240151881829248	LOC105195450	NC_052675.1	8913258	8916447	+	1860	protein_coding	uncharacterized LOC105195450%2C transcript variant X2 && - && -	-
105197974	1981.50268895498	1965.08179558905	1849.01172347928	1617.19825899205	1694.76685546065	1526.35813542948	1931.86540267444	1612.77441662739	0.260769172522548	0.00605874685617088	0.241570614201026	LOC105197974	NC_052670.1	166753	168861	-	1297	protein_coding	probable 39S ribosomal protein L49%2C mitochondrial && sp|Q4R5K7|RM49_MACFA 39S ribosomal protein L49, mitochondrial OS=Macaca fascicularis OX=9541 GN=MRPL49 PE=2 SV=1 && PF05046:Mitochondrial large subunit ribosomal protein (Img2)	-
105195289	115.746941637778	41.1585568486746	56.8159936594712	25.6396670538962	38.0236153468735	31.7020015910827	71.2404973819745	31.7884279972841	1.16390736004745	0.00613959783913039	0.243295797307436	LOC105195289	NC_052668.1	25949016	25952120	+	2884	protein_coding	uncharacterized LOC105195289 && - && PF08395:7tm Chemosensory receptor	-
105205000	685.986461449582	747.554253460811	612.01789661255	425.428549635019	620.328124658993	376.694371846983	681.852870507647	474.150348713665	0.525929904223373	0.00615452345906163	0.243295797307436	LOC105205000	NC_052672.1	7536071	7546587	-	7320	protein_coding	fatty acid synthase-like && sp|P19096|FAS_MOUSE Fatty acid synthase OS=Mus musculus OX=10090 GN=Fasn PE=1 SV=2 && PF00698:Acyl transferase domain|PF08659:KR domain|PF00550:Phosphopantetheine attachment site|PF16197:Ketoacyl-synthetase C-terminal extension|PF00107:Zinc-binding dehydrogenase|PF00109:Beta-ketoacyl synthase, N-terminal domain|PF02801:Beta-ketoacyl synthase, C-terminal domain|PF14765:…	Acyl_transf_1
105193852	24184.7394110127	21768.0906942455	22076.5022380696	19972.3510176869	19320.3421522514	17392.2775199549	22676.4441144426	18894.9902299644	0.263188716521024	0.00616087744794637	0.243295797307436	LOC105193852	NC_052665.1	19451784	19501243	+	15616	protein_coding	calcium-transporting ATPase sarcoplasmic/endoplasmic reticulum type%2C transcript variant X8 && sp|Q7PPA5|ATC1_ANOGA Calcium-transporting ATPase sarcoplasmic/endoplasmic reticulum type OS=Anopheles gambiae OX=7165 GN=SERCA PE=3 SV=5 && -	-
105200057	62.6520142809989	119.646967583356	93.6965509471982	229.807386186774	124.934736139727	140.794183536867	91.9985109371845	165.178768621123	-0.843296240728005	0.00625537423548797	0.246243303238256	LOC105200057	NC_052664.1	2224555	2458175	+	7565	protein_coding	uncharacterized LOC105200057%2C transcript variant X4 && - && PF15501:Nuclear protein MDM1	-
105208078	805.980997275902	721.710508462806	860.214079440766	1011.34242268146	960.367884761033	982.762049323564	795.968528393158	984.82411892202	-0.307627770427615	0.00650375110936107	0.254823765672425	LOC105208078	NC_052664.1	29877108	29885517	-	5668	protein_coding	activating signal cointegrator 1 complex subunit 1%2C transcript variant X3 && - && PF16040:Domain of unknown function (DUF4792)|PF16041:Domain of unknown function (DUF4793)	-
105204118	507.587505530805	463.273058482756	486.424647470561	413.083524757217	348.730872181325	373.897136412475	485.761737161374	378.570511117006	0.358264594398712	0.00651682612939553	0.254823765672425	LOC105204118	NC_052669.1	18948991	18954640	+	1664	protein_coding	juvenile hormone epoxide hydrolase 1 && sp|Q8MZR6|HYEP1_CTEFE Juvenile hormone epoxide hydrolase 1 OS=Ctenocephalides felis OX=7515 GN=EH1 PE=1 SV=3 && PF06441:Epoxide hydrolase N terminus	EHN
105194711	2138.66367393105	2213.94748816243	2285.59778002048	1829.91253380956	1948.98188377974	1835.91885684829	2212.73631403799	1871.60442481253	0.241906809387571	0.00653499657127671	0.254823765672425	LOC105194711	NC_052674.1	4936084	5035000	-	2102	protein_coding	diacylglycerol O-acyltransferase 1 && sp|Q9ERM3|DGAT1_RAT Diacylglycerol O-acyltransferase 1 OS=Rattus norvegicus OX=10116 GN=Dgat1 PE=2 SV=1 && PF03062:MBOAT, membrane-bound O-acyltransferase family	MBOAT
105195162	386.531071157349	463.273058482756	382.76037833749	319.071412226264	287.893087626328	327.276545837354	410.854835992532	311.413681896649	0.399408732285953	0.0066635508891184	0.257636195216266	LOC105195162	NC_052668.1	21786993	21834737	+	3949	protein_coding	LIM/homeobox protein Lhx5 && sp|P29674|LHX1_XENLA LIM/homeobox protein Lhx1 OS=Xenopus laevis OX=8355 GN=lhx1 PE=1 SV=1 && -	-
novel.103	18.0522753013048	2.87152722200056	14.9515772788082	37.0350746334057	33.6780593072308	31.7020015910827	11.9584599340379	34.138378510573	-1.52348316172085	0.00668721336199619	0.257636195216266	-	NC_052669.1	4171330	4173833	+	1297	-	- && - && -	-
105205225	381.221578421672	398.18510811741	466.489211098816	482.405587532566	550.79922802471	626.580737329635	415.298632545966	553.261850962304	-0.413719010050367	0.00672140541581293	0.257636195216266	LOC105205225	NC_052669.1	1307325	1309166	+	1071	protein_coding	protein canopy 4 && sp|Q6GN40|CNPY3_XENLA Protein canopy homolog 3 OS=Xenopus laevis OX=8355 GN=cnpy3 PE=2 SV=2 && PF11938:TLR4 regulator and MIR-interacting MSAP	-
105193316	2046.27850033025	2122.05861705841	2146.04972541827	1844.15679328394	1801.23297843189	1656.89578903982	2104.79561426898	1767.42852025189	0.252266131999562	0.00675107799672568	0.257636195216266	LOC105193316	NC_052664.1	24035511	24038959	+	693	protein_coding	smoothelin && sp|Q921U8|SMTN_MOUSE Smoothelin OS=Mus musculus OX=10090 GN=Smtn PE=1 SV=2 && PF00307:Calponin homology (CH) domain	CH
105205233	1001.37032994885	1008.86323066286	926.997791286109	1231.65363588531	1176.55929773326	1140.33964546747	979.077117299273	1182.85085969535	-0.272796481092782	0.00676584797117942	0.257636195216266	LOC105205233	NC_052669.1	1398733	1404194	+	3258	protein_coding	histone-lysine N-methyltransferase SMYD3 && sp|Q7XJS0|ASHR1_ARATH Histone-lysine N-methyltransferase ASHR1 OS=Arabidopsis thaliana OX=3702 GN=ASHR1 PE=1 SV=2 && PF01753:MYND finger	zf-MYND
105198641	5234.09793883125	5514.28944198173	5844.07317237684	6800.20947307226	6267.37819817466	6535.27438682055	5530.82018439661	6534.28735268915	-0.240557522380546	0.00678246195257577	0.257636195216266	LOC105198641	NC_052664.1	32262786	32281570	-	5752	protein_coding	kinectin%2C transcript variant X1 && sp|Q99PL5|RRBP1_MOUSE Ribosome-binding protein 1 OS=Mus musculus OX=10090 GN=Rrbp1 PE=1 SV=2 && -	-
105195735	688.110258543853	612.592474026785	770.504615767917	842.310543585406	837.605926641127	991.153755627086	690.402449446185	890.356741951206	-0.36757994807605	0.00679209016029487	0.257636195216266	LOC105195735	NC_052667.1	1756330	1757727	-	1106	protein_coding	ribonuclease P protein subunit p29 && sp|Q2KIB9|RPP29_BOVIN Ribonuclease P protein subunit p29 OS=Bos taurus OX=9913 GN=POP4 PE=2 SV=1 && PF01868:Domain of unknown function UPF0086	-
105204619	1114.99347449235	746.597077720144	714.685393927033	590.661959537906	697.46174436265	424.247374233607	858.758648713177	570.790359378054	0.589733796388402	0.00680969702520507	0.257636195216266	LOC105204619	NC_052666.1	32238014	32240509	+	1652	protein_coding	D-beta-hydroxybutyrate dehydrogenase%2C mitochondrial && sp|Q02338|BDH_HUMAN D-beta-hydroxybutyrate dehydrogenase, mitochondrial OS=Homo sapiens OX=9606 GN=BDH1 PE=1 SV=3 && PF00106:short chain dehydrogenase	adh_short
105197405	844.209344972782	633.650340321456	544.237412948619	494.750612410368	531.244225846318	372.964724600973	674.032366080952	466.319854285886	0.531833027836532	0.00681045121549682	0.257636195216266	LOC105197405	NC_052665.1	14735050	14744530	+	3636	protein_coding	uncharacterized LOC105197405 && sp|Q964R0|CP6K1_BLAGE Cytochrome P450 6k1 OS=Blattella germanica OX=6973 GN=CYP6K1 PE=2 SV=1 && PF00067:Cytochrome P450	p450
105194885	1311.44470571244	1244.32846286691	1638.69286975738	1629.54328386985	1746.91352793636	2476.48577135046	1398.15534611224	1950.98086105222	-0.480885898697159	0.00682871976672396	0.257636195216266	LOC105194885	NC_052667.1	24183128	24186608	+	1485	protein_coding	multiple coagulation factor deficiency protein 2 homolog && sp|Q8NI22|MCFD2_HUMAN Multiple coagulation factor deficiency protein 2 OS=Homo sapiens OX=9606 GN=MCFD2 PE=1 SV=1 && PF13499:EF-hand domain pair	-
105203468	232.555781822691	191.43514813337	161.477034611129	134.845656357528	145.57612732803	79.2550039777067	195.155988189063	119.892262554422	0.70498587074239	0.00684298618725974	0.257636195216266	LOC105203468	NC_052678.1	3414761	3458069	+	3864	protein_coding	putative fatty acyl-CoA reductase CG5065 && sp|A1ZAI5|FACR1_DROME Putative fatty acyl-CoA reductase CG5065 OS=Drosophila melanogaster OX=7227 GN=CG5065 PE=3 SV=1 && PF07993:Male sterility protein|PF03015:Male sterility protein	NAD_binding_4
105196990	266.536535331029	179.949039245368	380.766834700316	552.677267606208	399.791155647127	385.086078150505	275.750803092238	445.851500467946	-0.693890741517423	0.00685931903547158	0.257636195216266	LOC105196990	NC_052671.1	6969850	6976728	-	2556	misc_RNA	uncharacterized LOC105196990 && sp|Q9VMS9|C4AC1_DROME Probable cytochrome P450 4ac1 OS=Drosophila melanogaster OX=7227 GN=Cyp4ac1 PE=2 SV=1 && -	-
105208213	581.920403830295	428.81473181875	390.734552886188	339.013375490406	341.12614911195	331.006193083363	467.156562845078	337.048572561907	0.470151838393923	0.0068772242432729	0.257636195216266	LOC105208213	NC_052675.1	11395006	11514395	+	8321	protein_coding	tetraspanin-5%2C transcript variant X3 && sp|Q17QJ5|TSN5_BOVIN Tetraspanin-5 OS=Bos taurus OX=9913 GN=TSPAN5 PE=1 SV=1 && PF00335:Tetraspanin family	Tetraspannin
novel.122	9046.31372304797	8922.79225449639	8056.90660964045	6835.34531310908	7900.22088007039	6242.49707800878	8675.3375290616	6992.68775706275	0.311203778441013	0.00690225501656244	0.257795066883657	-	NC_052670.1	1253293	1259467	+	3520	-	- && - && -	-
105199381	54.1568259039143	57.4305444400111	39.8708727434886	32.2869881419434	18.4686131684814	24.2427070990632	50.486081029138	24.999436136496	1.00809984425362	0.00692907060811914	0.2580194460681	LOC105199381	NC_052666.1	28880920	28883899	+	2082	protein_coding	putative odorant receptor 85d && - && PF02949:7tm Odorant receptor	-
105207916	863.323518821223	1265.38632916158	1164.22948410987	1426.32518203526	1438.37904912173	1486.26442753488	1097.64644403089	1450.32288623062	-0.401449728444893	0.00695124955460379	0.258070342745769	LOC105207916	NC_052666.1	26330831	26367501	+	14576	protein_coding	uncharacterized LOC105207916%2C transcript variant X1 && - && -	-
105203796	6328.91534092803	6320.23141562322	5960.69547515154	5050.06479231927	5538.4111725246	3986.9929059844	6203.28074390093	4858.48962360942	0.352697355504236	0.00709227371636373	0.262371629426724	LOC105203796	NC_052669.1	21259354	21287190	-	6006	protein_coding	sal-like protein 3%2C transcript variant X1 && sp|Q7K0S9|GLIS2_DROME Zinc finger protein GLIS2 homolog OS=Drosophila melanogaster OX=7227 GN=sug PE=2 SV=1 && -	-
105204638	2682.35573006446	2968.20197180791	2778.00305840257	2362.64783815162	2475.88055358642	2210.74840507227	2809.52025342498	2349.7589322701	0.258201582816778	0.00710942479736931	0.262371629426724	LOC105204638	NC_052666.1	32319664	32323741	-	2304	protein_coding	saccharopine dehydrogenase-like oxidoreductase%2C transcript variant X2 && sp|Q5R5C9|SCPDL_PONAB Saccharopine dehydrogenase-like oxidoreductase OS=Pongo abelii OX=9601 GN=SCCPDH PE=2 SV=1 && PF03435:Saccharopine dehydrogenase NADP binding domain	Saccharop_dh
105197655	103.004159072151	96.674749807352	71.7675709382794	143.39221204216	95.602232872139	306.7634859843	90.4821599392608	181.919310299533	-1.00995715369451	0.00713842095908945	0.262659999681629	LOC105197655	NC_052673.1	18932699	18939284	-	2758	protein_coding	venom acid phosphatase Acph-1 && sp|Q5BLY5|ACPH1_APIME Venom acid phosphatase Acph-1 OS=Apis mellifera OX=7460 PE=1 SV=1 && -	-
120358843	32.9188549612028	25.843744998005	23.9225236460931	6.64732108804717	16.2958351486601	8.39170630352189	27.5617078684337	10.4449541800764	1.41430289650542	0.00719659207614589	0.264016987408902	LOC120358843	NC_052673.1	991839	994832	-	689	lncRNA	uncharacterized LOC120358843 && - && -	-
105193335	1170.2121989434	759.99753808948	806.388401237057	641.941293645698	743.090082778899	508.164437268826	912.199379423314	631.065271231141	0.531827212274904	0.00722222390414764	0.264175741626639	LOC105193335	NC_052673.1	9622855	9626611	-	662	protein_coding	venom allergen 2 && sp|A5X2H7|VA2_SOLSV Venom allergen 2 OS=Solenopsis saevissima OX=176597 PE=2 SV=1 && -	-
105197628	21.2379709427115	28.7152722200056	15.9483490973954	37.0350746334057	35.8508373270521	81.1198276007116	21.9671974200375	51.3352465203898	-1.22613977016807	0.00724767115133917	0.264326830225311	LOC105197628	NC_052664.1	177257	195268	+	3400	protein_coding	uncharacterized LOC105197628%2C transcript variant X2 && - && PF12017:Transposase protein	-
105204849	4762.61498390306	5266.38092514902	5011.76870385651	4353.04569537261	4207.58463538403	4294.6888037802	5013.58820430286	4285.10637817894	0.22655621433239	0.00730730590094131	0.265720214579684	LOC105204849	NC_052679.1	6591571	6613529	+	8368	protein_coding	protein FAM214A && sp|Q5ZI58|F214A_CHICK Protein FAM214A OS=Gallus gallus OX=9031 GN=FAM214A PE=2 SV=2 && PF13889:Chromosome segregation during meiosis|PF13915:Domain of unknown function (DUF4210)	-
novel.102	42.475941885423	29.6724479606724	17.9418927345699	52.2289514060849	43.4555603964268	115.619064626302	30.0300941935551	70.4345254762711	-1.23555659227175	0.00735870741518455	0.266343657692064	-	NC_052669.1	4158926	4160408	+	459	-	- && - && -	-
105207663	4396.25998514128	3189.30956790195	2850.76740115943	2705.4596828352	2671.43057537034	2345.01570592862	3478.77898473422	2573.96865471138	0.434502688022068	0.00737999548534347	0.266343657692064	LOC105207663	NC_052677.1	16980317	16984391	-	1375	protein_coding	probable isocitrate dehydrogenase [NAD] subunit alpha%2C mitochondrial && sp|Q9VWH4|IDH3A_DROME Probable isocitrate dehydrogenase [NAD] subunit alpha, mitochondrial OS=Drosophila melanogaster OX=7227 GN=Idh3a PE=2 SV=1 && PF00180:Isocitrate/isopropylmalate dehydrogenase	-
105194914	66.8996084695412	92.8460468446846	58.8095372966457	35.1358400368208	51.0602834658015	15.8510007955413	72.8517308702905	34.0157080993879	1.10807104085453	0.00738954972167544	0.266343657692064	LOC105194914	NC_052667.1	23145576	23146979	+	455	protein_coding	uncharacterized LOC105194914 && - && -	-
105196411	59.4663186395922	45.9444355520089	50.8353627479479	74.0701492668114	80.3927867333896	108.159770134282	52.0820389798497	87.5409020448277	-0.752841438673947	0.00742339380192893	0.266343657692064	LOC105196411	NC_052664.1	20174203	20183535	+	3088	protein_coding	facilitated trehalose transporter Tret1%2C transcript variant X1 && sp|Q9JJZ1|GTR8_RAT Solute carrier family 2, facilitated glucose transporter member 8 OS=Rattus norvegicus OX=10116 GN=Slc2a8 PE=1 SV=1 && PF00083:Sugar (and other) transporter	Sugar_tr
105198671	1394.27279238901	1095.00904732288	961.884804936662	882.194470113689	925.603436443891	764.577685431994	1150.38888154952	857.458530663192	0.424008312375124	0.00743184722269791	0.266343657692064	LOC105198671	NC_052665.1	425990	429676	-	1720	protein_coding	acylphosphatase-2 && sp|P07033|ACYP2_BOVIN Acylphosphatase-2 OS=Bos taurus OX=9913 GN=ACYP2 PE=1 SV=2 && PF00708:Acylphosphatase	-
105195899	1170.2121989434	1109.36668343288	1206.09390049053	1335.16192139919	1368.85015248744	1558.99254883207	1161.89092762227	1421.00154090623	-0.290810013786574	0.00751035354942991	0.26838151012372	LOC105195899	NC_052673.1	18020198	18022700	-	1916	protein_coding	coatomer subunit epsilon && sp|Q60445|COPE_CRIGR Coatomer subunit epsilon OS=Cricetulus griseus OX=10029 GN=COPE PE=2 SV=2 && PF04733:Coatomer epsilon subunit	-
105197517	5048.26569308253	4018.22375931944	3886.41332067155	3599.0495605284	3360.2012076537	3347.35840329373	4317.63425769117	3435.53639049194	0.329532993167724	0.00755611005788112	0.269240703211856	LOC105197517	NC_052665.1	16704132	16712340	-	3862	protein_coding	aminopeptidase N%2C transcript variant X3 && sp|P79098|AMPN_BOVIN Aminopeptidase N OS=Bos taurus OX=9913 GN=ANPEP PE=2 SV=4 && PF11838:ERAP1-like C-terminal domain|PF01433:Peptidase family M1 domain|PF17900:Peptidase M1 N-terminal domain	-
105194669	42.475941885423	30.6296237013393	2.99031545576164	1.89923459658491	7.60472306937469	5.59447086901459	25.3652936808413	5.03280951165806	2.34215329827131	0.00759802448914091	0.269958463224491	LOC105194669	NC_052674.1	4148753	4155487	+	2444	protein_coding	putative sodium-dependent multivitamin transporter%2C transcript variant X1 && sp|P83740|SC5A6_DROME Putative sodium-dependent multivitamin transporter OS=Drosophila melanogaster OX=7227 GN=CG32669 PE=2 SV=1 && PF00474:Sodium:solute symporter family	-
105205202	337.683737989113	447.00107089142	405.686130164996	300.079066260415	321.571146933558	219.116775703072	396.790313015176	280.255662965682	0.503898558994741	0.0076543553906755	0.271182876698218	LOC105205202	NC_052666.1	27823361	27864085	+	6755	protein_coding	homeobox protein Nkx-2.4 && sp|Q9EQM3|NKX24_MOUSE Homeobox protein Nkx-2.4 OS=Mus musculus OX=10090 GN=Nkx2-4 PE=2 SV=2 && -	-
105194202	407.769042100061	473.801991630092	414.657076532281	343.761461981868	328.089480993022	340.330311198388	432.076036754145	337.393751391093	0.357094616982902	0.00767956031213911	0.271300706183832	LOC105194202	NC_052669.1	6631983	6636161	+	1366	protein_coding	group XIIA secretory phospholipase A2 && sp|Q9EPR2|PG12A_MOUSE Group XIIA secretory phospholipase A2 OS=Mus musculus OX=10090 GN=Pla2g12a PE=1 SV=2 && PF06951:Group XII secretory phospholipase A2 precursor (PLA2G12)	-
113003609	26.5474636783894	34.4583266640067	33.8902418319653	62.6747416873019	54.3194504955335	54.0798850671411	31.6320107247871	57.0246924166588	-0.848278380401065	0.0077020222775523	0.271321239322865	LOC113003609	NC_052668.1	25539053	25544125	-	1994	protein_coding	cytochrome P450 6k1 && sp|Q9V675|CP6G2_DROME Probable cytochrome P450 6g2 OS=Drosophila melanogaster OX=7227 GN=Cyp6g2 PE=2 SV=1 && PF00067:Cytochrome P450	p450
120358430	585.106099471702	572.391092918777	476.456929284688	349.459165771623	478.011164360695	385.086078150505	544.651373891723	404.185469427607	0.431767382363547	0.0077985459883134	0.273918810792205	LOC120358430	NC_052671.1	6260427	6290589	-	5292	protein_coding	uncharacterized LOC120358430%2C transcript variant X2 && sp|M9NE38|JV_DROME Protein javelin OS=Drosophila melanogaster OX=7227 GN=jv PE=4 SV=1 && -	-
105198710	78747.2105599329	48211.027705908	44361.329786224	41956.9410904555	37316.3761014216	40989.7556454584	57106.5226840216	40087.6909457785	0.51048167554855	0.00781994024358392	0.273918810792205	LOC105198710	NC_052664.1	32647314	32654139	+	2454	protein_coding	polyadenylate-binding protein 4-like%2C transcript variant X1 && sp|Q9EPH8|PABP1_RAT Polyadenylate-binding protein 1 OS=Rattus norvegicus OX=10116 GN=Pabpc1 PE=1 SV=1 && PF00076:RNA recognition motif. (a.k.a. RRM, RBD, or RNP domain)|PF00658:Poly-adenylate binding protein, unique domain	RRM_1
105205428	262.288941142487	167.505754616699	151.509316425257	122.500631479726	142.316960298298	91.3763575272384	193.768004061481	118.731316435088	0.707591074301163	0.00798453484899512	0.277724649010757	LOC105205428	NC_052666.1	28483821	28485781	-	1961	protein_coding	cytochrome P450 6a2 && sp|P33270|CP6A2_DROME Cytochrome P450 6a2 OS=Drosophila melanogaster OX=7227 GN=Cyp6a2 PE=2 SV=2 && PF00067:Cytochrome P450	p450
105204834	7186.92936701357	4175.20058078881	4733.66936647068	4364.44110295212	3664.39013042869	3166.47051186226	5365.26643809102	3731.76724841436	0.523692489989984	0.00799244981328954	0.277724649010757	LOC105204834	NC_052679.1	6521480	6524030	-	1851	protein_coding	probable pyruvate dehydrogenase E1 component subunit alpha%2C mitochondrial%2C transcript variant X1 && sp|P52899|ODPA_CAEEL Probable pyruvate dehydrogenase E1 component subunit alpha, mitochondrial OS=Caenorhabditis elegans OX=6239 GN=T05H10.6 PE=3 SV=1 && PF00676:Dehydrogenase E1 component	-
105195292	382.283476968807	438.386489225418	337.905646501066	306.726387348462	295.497810695702	268.5346017127	386.19187089843	290.252933252288	0.412796843674137	0.00800882244216447	0.277724649010757	LOC105195292	NC_052668.1	25800116	26064948	-	10130	protein_coding	uncharacterized LOC105195292%2C transcript variant X2 && - && PF07686:Immunoglobulin V-set domain	V-set
105207520	2555.98980295533	2466.64188369848	2332.44605549408	2129.99160006997	2111.94023526634	1958.06480415511	2451.69258071596	2066.66554649714	0.246537986026582	0.00801817938272993	0.277724649010757	LOC105207520	NC_052676.1	3644722	3669374	+	3489	protein_coding	ceramide kinase && sp|Q8K4Q7|CERK1_MOUSE Ceramide kinase OS=Mus musculus OX=10090 GN=Cerk PE=1 SV=2 && PF00781:Diacylglycerol kinase catalytic domain	-
105200220	15561.0613097247	14254.2611300108	12632.0892569558	12217.7761598307	11791.6663135704	10424.3640525972	14149.1372322304	11477.9355086661	0.301852061353893	0.00805710763649716	0.278295639812158	LOC105200220	NC_052675.1	10391647	10419502	-	6074	protein_coding	synaptic vesicle membrane protein VAT-1 homolog-like && sp|Q9HCJ6|VAT1L_HUMAN Synaptic vesicle membrane protein VAT-1 homolog-like OS=Homo sapiens OX=9606 GN=VAT1L PE=1 SV=2 && PF13602:Zinc-binding dehydrogenase|PF08240:Alcohol dehydrogenase GroES-like domain	ADH_N
105202823	4694.65347688638	2664.77726201652	3833.58441428643	7769.76873462885	7652.52418581076	42972.9955685241	3731.00505106311	19465.0961629879	-2.38326672861664	0.00811715338705361	0.279590838887402	LOC105202823	NC_052679.1	24131790	24136957	+	829	protein_coding	pheromone-binding protein Gp-9 && sp|Q5EP06|PBGP9_SOLEE Pheromone-binding protein Gp-9 OS=Solenopsis electra OX=227486 GN=Gp-9 PE=3 SV=1 && PF01395:PBP/GOBP family	-
105194697	1217.9976335645	1381.20459378227	1172.20365865856	964.811175065132	1057.05650664308	1048.03087612873	1257.13529533511	1023.29951927898	0.297371332279076	0.00815533524337364	0.280127858775161	LOC105194697	NC_052674.1	5044847	5072625	-	5521	protein_coding	protein slowmo%2C transcript variant X1 && sp|Q9V3U9|SLMO_DROME Protein slowmo OS=Drosophila melanogaster OX=7227 GN=slmo PE=2 SV=1 && -	-
105193424	862.261620274087	741.81119901681	663.850031179085	653.336701225208	561.663118123817	448.49008133267	755.974283489994	554.496633560565	0.447061930431933	0.00837432326737373	0.286855272142084	LOC105193424	NC_052672.1	14228917	14231781	-	913	protein_coding	adhesive plaque matrix protein 2 && - && -	-
113002642	142.294405316167	129.218724990025	154.499631881018	191.822694255076	179.254186635261	230.305717441101	142.004254062403	200.460866110479	-0.499489241764639	0.00841697578829281	0.287522037947192	LOC113002642	NC_052665.1	10577123	10587520	+	4007	protein_coding	uncharacterized LOC113002642%2C transcript variant X2 && - && PF13855:Leucine rich repeat	-
105196433	7221.97201906905	7550.20224238013	6435.15886079906	6497.28155491696	5327.65170460193	5102.15743254131	7069.11104074941	5642.36356402007	0.325190931681951	0.00854674634021173	0.291152897303916	LOC105196433	NC_052679.1	17289159	17326197	-	3623	protein_coding	MICOS complex subunit Mic60%2C transcript variant X1 && sp|P91928|MIC60_DROME MICOS complex subunit Mic60 OS=Drosophila melanogaster OX=7227 GN=Mitofilin PE=1 SV=4 && PF09731:Mitochondrial inner membrane protein	-
105195966	4722.2628391119	2688.70665553319	2498.90694919815	2248.69376235653	2127.14968140509	2370.19082483918	3303.29214794775	2248.6780895336	0.554611454926569	0.00862563631884376	0.29253318496905	LOC105195966	NC_052675.1	17564975	17567014	+	1548	protein_coding	uncharacterized LOC105195966 && - && -	-
105196801	2568.73258552096	2474.29928962381	3022.21215395643	3197.36144335069	3302.62259012844	3305.39987177612	2688.41467636707	3268.46130175175	-0.28183983537049	0.00863880825312032	0.29253318496905	LOC105196801	NC_052665.1	11487797	11497967	+	8106	protein_coding	nucleolar protein 58 && - && -	-
105208260	4762.61498390306	4570.51416168422	4386.79277360233	4123.23830918583	3789.32486656842	3738.97136412475	4573.30730639653	3883.84484662633	0.235646042566511	0.00865803861964849	0.29253318496905	LOC105208260	NC_052665.1	19789940	19791465	+	843	protein_coding	coiled-coil-helix-coiled-coil-helix domain-containing protein 2 && sp|Q9D1L0|CHCH2_MOUSE Coiled-coil-helix-coiled-coil-helix domain-containing protein 2 OS=Mus musculus OX=10090 GN=Chchd2 PE=2 SV=1 && PF06747:CHCH domain	-
105206506	3893.98197234616	3075.40565476259	2679.32264836243	2338.90740569431	2642.09807210275	2424.27070990632	3216.23675849039	2468.42539590113	0.381756924995472	0.00875160288753682	0.294649237922777	LOC105206506	NC_052679.1	18569398	18570199	+	710	protein_coding	uncharacterized LOC105206506 && - && -	-
120358771	60.5282171867278	18.1863390726702	65.7869400267562	70.2716800736415	194.46363277401	368.302665543461	48.167165428718	211.012659463704	-2.13217516573239	0.00876819103173425	0.294649237922777	LOC120358771	NC_052673.1	6870942	6873142	+	1343	protein_coding	juvenile hormone acid O-methyltransferase-like && sp|Q767F1|JHAMT_BOMMO Juvenile hormone acid O-methyltransferase OS=Bombyx mori OX=7091 GN=JHAMT PE=1 SV=1 && PF08241:Methyltransferase domain	Methyltransf_11
120359738	16.9903767541692	19.143514813337	31.8966981947909	47.4808649146227	41.2827823766055	48.4854141981265	22.676863254099	45.7496871631182	-1.01235757062325	0.00898730459075929	0.300940151197616	LOC120359738	NC_052679.1	5912727	5915781	+	2728	lncRNA	uncharacterized LOC120359738 && - && -	-
105202664	43.5378404325586	19.143514813337	10.9644900044594	5.69770378975472	9.77750108919603	6.52688268051703	24.5486150834517	7.33402918648926	1.74708799286701	0.00900393516889642	0.300940151197616	LOC105202664	NC_052675.1	20179818	20187763	-	3111	protein_coding	probable tubulin polyglutamylase TTLL2%2C transcript variant X6 && sp|A4Q9E4|TTLL2_MOUSE Probable tubulin polyglutamylase TTLL2 OS=Mus musculus OX=10090 GN=Ttll2 PE=2 SV=1 && PF03133:Tubulin-tyrosine ligase family	TTL
105196207	3577.53620529975	3171.12322882928	3317.25661225825	2904.87931547661	2907.17699052095	2499.79606663802	3355.30534879576	2770.6174575452	0.27630104477628	0.00912569678652187	0.304189892884062	LOC105196207	NC_052677.1	13938483	13941113	+	1737	protein_coding	polymerase delta-interacting protein 2 && sp|Q91VA6|PDIP2_MOUSE Polymerase delta-interacting protein 2 OS=Mus musculus OX=10090 GN=Poldip2 PE=1 SV=1 && PF08755:Hemimethylated DNA-binding protein YccV like|PF04379:ApaG domain	-
120358393	75.3947968466259	106.246507214021	67.7804836639306	121.551014181434	130.36668118928	134.26730085635	83.1405959081923	128.728332075688	-0.628371122626057	0.00921011706587668	0.304524574866016	LOC120358393	NC_052671.1	20379754	20389363	+	3919	protein_coding	uncharacterized LOC120358393%2C transcript variant X1 && - && -	-
105201104	2151.40645649668	1849.26353096836	1953.67276443094	2554.4705324067	2115.19940229608	3281.15716467706	1984.78091729866	2650.27569979328	-0.417580240692031	0.009233265957653	0.304524574866016	LOC105201104	NC_052677.1	12891340	12908348	+	3236	protein_coding	elongation of very long chain fatty acids protein 6%2C transcript variant X3 && sp|Q9VV87|ELOV6_DROME Elongation of very long chain fatty acids protein 6 OS=Drosophila melanogaster OX=7227 GN=Baldspot PE=1 SV=2 && PF01151:GNS1/SUR4 family	ELO
105197744	5797.96606736024	4933.28376739695	4917.07538109073	4475.54632685233	4362.93826380125	4158.55667930085	5216.10840528264	4332.34708998481	0.267734991882193	0.00924047821119909	0.304524574866016	LOC105197744	NC_052673.1	17698645	17701991	-	2588	lncRNA	uncharacterized LOC105197744 && sp|Q9Y276|BCS1_HUMAN Mitochondrial chaperone BCS1 OS=Homo sapiens OX=9606 GN=BCS1L PE=1 SV=1 && -	-
105204006	2467.85222354308	1792.79016226901	2834.81905206204	2959.95711877758	3200.50202319684	3325.91293162918	2365.15381262471	3162.12402453453	-0.419088475010881	0.00927905728758497	0.304524574866016	LOC105204006	NC_052669.1	18407364	18411063	+	2576	protein_coding	translocating chain-associated membrane protein 1%2C transcript variant X2 && sp|Q5XI41|TRAM1_RAT Translocating chain-associated membrane protein 1 OS=Rattus norvegicus OX=10116 GN=Tram1 PE=1 SV=3 && PF03798:TLC domain|PF08390:TRAM1-like protein	LAG1
105200253	2534.75183201262	2346.03774037445	2308.52353184799	2139.4877730529	2000.04216724554	1780.90655996965	2396.43770141169	1973.4788334227	0.2801419268282	0.00931189589632003	0.304524574866016	LOC105200253	NC_052674.1	10692233	10713996	+	9357	protein_coding	carboxyl-terminal PDZ ligand of neuronal nitric oxide synthase protein%2C transcript variant X6 && sp|Q8SXX4|CAPON_DROME Capon-like protein OS=Drosophila melanogaster OX=7227 GN=CG42673 PE=2 SV=1 && -	-
105207872	392.902462440163	329.268454789397	295.044458301815	283.935572189444	204.241133863206	240.562247367628	339.071791843792	242.912984473426	0.478779182205703	0.00931683861312618	0.304524574866016	LOC105207872	NC_052666.1	27173542	27260191	+	6753	protein_coding	GATA-binding factor C%2C transcript variant X1 && sp|P91623|GATAC_DROME GATA-binding factor C OS=Drosophila melanogaster OX=7227 GN=grn PE=2 SV=1 && PF00320:GATA zinc finger	GATA
105197919	192.203637031539	207.707135724707	200.35113553603	268.741695416764	275.94280851731	247.089130048145	200.087302764092	263.92454466074	-0.398125326253422	0.00934362201558193	0.304524574866016	LOC105197919	NC_052664.1	2717025	2980591	-	7636	protein_coding	homeobox protein 2%2C transcript variant X1 && sp|Q13946|PDE7A_HUMAN High affinity cAMP-specific 3',5'-cyclic phosphodiesterase 7A OS=Homo sapiens OX=9606 GN=PDE7A PE=1 SV=2 && PF00233:3'5'-cyclic nucleotide phosphodiesterase	-
105192840	88.1375794122528	111.032385917355	139.54805460221	162.384558008009	185.772520694725	158.510007955413	112.906006643939	168.889028886049	-0.578194583298121	0.00934719708894396	0.304524574866016	LOC105192840	NC_052675.1	12867532	12879254	+	6023	protein_coding	proton-coupled amino acid transporter-like protein pathetic%2C transcript variant X2 && - && PF01490:Transmembrane amino acid transporter protein	Aa_trans
105207883	1065.08424277698	1108.40950769221	965.871892211011	906.884519869293	860.420095849251	706.768153118844	1046.45521422674	824.690922945796	0.344012374642001	0.00935676314709291	0.304524574866016	LOC105207883	NC_052666.1	26907959	26929291	-	4024	protein_coding	aquaporin AQPAe.a%2C transcript variant X3 && sp|P55088|AQP4_MOUSE Aquaporin-4 OS=Mus musculus OX=10090 GN=Aqp4 PE=1 SV=2 && PF00230:Major intrinsic protein	-
105200816	170.965666088828	203.878432762039	157.48994733678	118.702162286557	142.316960298298	106.294946511277	177.444682062549	122.438023032044	0.539029086508303	0.00939840012075341	0.304753349840847	LOC105200816	NC_052665.1	6546155	6547867	-	1310	protein_coding	uncharacterized LOC105200816%2C transcript variant X1 && - && -	-
113004060	22.2998694898471	1.9143514813337	7.97417454869772	0.949617298292453	2.17277801982134	0	10.7294651732928	1.04079843937126	3.40662777959414	0.0094265090398546	0.304753349840847	LOC113004060	NC_052669.1	14084223	14086479	-	1846	protein_coding	uncharacterized LOC113004060 && - && PF10545:Alcohol dehydrogenase transcription factor Myb/SANT-like	-
120358177	27.609362225525	26.8009207386718	13.954805460221	4.74808649146227	13.036668118928	3.72964724600973	22.7883628081393	7.17146728546668	1.69030375422479	0.00943752309184558	0.304753349840847	LOC120358177	NC_052669.1	10980166	10996880	+	5283	protein_coding	probable cation-transporting ATPase 13A3%2C transcript variant X1 && sp|Q95JN5|AT133_MACFA Polyamine-transporting ATPase 13A3 OS=Macaca fascicularis OX=9541 GN=ATP13A3 PE=2 SV=3 && PF00122:E1-E2 ATPase|PF00690:Cation transporter/ATPase, N-terminus|PF12409:P5-type ATPase cation transporter|PF00702:haloacid dehalogenase-like hydrolase	E1-E2_ATPase
113002876	277.155520802385	237.379583685379	243.21232373528	158.58608881484	192.290854754189	55.0122968786435	252.582476074348	135.296413482557	0.903143860319108	0.00949382785148079	0.305129822506429	LOC113002876	NC_052679.1	18554153	18568853	+	2627	protein_coding	uncharacterized LOC113002876%2C transcript variant X1 && - && -	-
105205228	352.550317649011	349.369145343401	274.112250111484	264.943226223594	243.35113821999	193.941656792506	325.343904367965	234.078673745363	0.475511240822548	0.00949839608770014	0.305129822506429	LOC105205228	NC_052669.1	1315911	1327653	+	2342	protein_coding	guanine nucleotide-binding protein subunit gamma-e && sp|Q9NFZ3|GBGE_DROME Guanine nucleotide-binding protein subunit gamma-e OS=Drosophila melanogaster OX=7227 GN=Ggamma30A PE=1 SV=1 && -	-
105194462	159.284782070336	217.278893131375	196.364048261681	243.102028362868	268.338085447936	275.99389620472	190.975907821131	262.478003338508	-0.456864643891616	0.00953628529161988	0.305555394356813	LOC105194462	NC_052677.1	9057884	9067671	+	3414	protein_coding	soluble guanylate cyclase 88E%2C transcript variant X1 && sp|Q8INF0|GCY8E_DROME Soluble guanylate cyclase 88E OS=Drosophila melanogaster OX=7227 GN=Gyc88E PE=1 SV=4 && PF07700:Haem-NO-binding|PF00211:Adenylate and Guanylate cyclase catalytic domain|PF07701:Heme NO binding associated	Guanylate_cyc
105193367	167.779970447421	351.283496824735	284.079968297356	361.804190649425	468.233663271499	414.923256118582	267.714478523171	414.987036679835	-0.630373461378049	0.00959066608894928	0.306430789770672	LOC105193367	NC_052669.1	4102485	4104666	+	1319	protein_coding	juvenile hormone acid O-methyltransferase && sp|Q767F1|JHAMT_BOMMO Juvenile hormone acid O-methyltransferase OS=Bombyx mori OX=7091 GN=JHAMT PE=1 SV=1 && PF08241:Methyltransferase domain	Methyltransf_11
105196976	1031.10348926864	706.395696612137	837.28832761326	681.825220173981	593.168399411226	662.944797978229	858.262504498014	645.979472521146	0.408821820948034	0.00961883875525705	0.306430789770672	LOC105196976	NC_052671.1	6955173	6967151	-	6286	protein_coding	serine/threonine-protein kinase par-1%2C transcript variant X1 && sp|Q9VM90|SBKH_DROME Serine/threonine-protein kinase meng-po OS=Drosophila melanogaster OX=7227 GN=meng PE=1 SV=1 && PF00069:Protein kinase domain	Pkinase
105204083	1805.22753013048	1384.07612100427	1005.7427649545	1148.08731363558	926.689825453802	819.589982310638	1398.34880536308	964.789040466672	0.535176697927251	0.00964132685715413	0.306430789770672	LOC105204083	NC_052669.1	19829117	19836142	-	2117	protein_coding	flightin%2C transcript variant X2 && sp|P35554|FTN_DROME Flightin OS=Drosophila melanogaster OX=7227 GN=fln PE=2 SV=1 && -	-
105194710	853.766431897003	846.143354749497	693.753185736701	626.747416873019	607.291456540065	665.742033412737	797.887657461067	633.260302275273	0.332871855048199	0.00966245474196233	0.306430789770672	LOC105194710	NC_052674.1	4814261	4823860	-	6661	protein_coding	uncharacterized LOC105194710%2C transcript variant X1 && sp|Q62921|HOIL1_RAT RanBP-type and C3HC4-type zinc finger-containing protein 1 OS=Rattus norvegicus OX=10116 GN=Rbck1 PE=1 SV=3 && -	-
105195894	11677.6983228499	7701.43600940549	7881.4747695691	7329.14630822115	6810.57270312999	6114.75665983295	9086.86970060817	6751.4918903947	0.428521128517421	0.00969596945018116	0.306709237709812	LOC105195894	NC_052667.1	18150889	18182154	-	1694	protein_coding	phosphate carrier protein%2C mitochondrial%2C transcript variant X1 && sp|P12234|MPCP_BOVIN Phosphate carrier protein, mitochondrial OS=Bos taurus OX=9913 GN=SLC25A3 PE=1 SV=1 && PF00153:Mitochondrial carrier protein	Mito_carr
105200830	220.8748978042	222.06477183471	279.09610920442	323.819498717727	349.817261191236	296.506956057773	240.678592947776	323.381238655579	-0.424923915100673	0.00978887583191527	0.308513683510518	LOC105200830	NC_052665.1	6161943	6166318	-	2677	protein_coding	microprocessor complex subunit DGCR8%2C transcript variant X2 && sp|A6QR44|DGCR8_BOVIN Microprocessor complex subunit DGCR8 OS=Bos taurus OX=9913 GN=DGCR8 PE=2 SV=1 && PF00035:Double-stranded RNA binding motif	-
105194545	828.280866765749	691.080884761467	790.440052139661	912.582223659048	1032.06955941514	925.884928821915	769.933934555626	956.845570632033	-0.31353408193604	0.00983082657971999	0.308513683510518	LOC105194545	NC_052666.1	18676397	18679943	-	2365	protein_coding	guanine deaminase%2C transcript variant X2 && sp|Q5RAV9|GUAD_PONAB Guanine deaminase OS=Pongo abelii OX=9601 GN=GDA PE=2 SV=1 && PF01979:Amidohydrolase family	Amidohydro_1
105202771	371.664491497451	271.837910349386	296.041230120403	238.353941871406	234.660026140705	218.184363891569	313.181210655747	230.399443967893	0.441895629987736	0.00985881837471227	0.308513683510518	LOC105202771	NC_052666.1	16847684	16851089	-	1738	protein_coding	D-aspartate oxidase%2C transcript variant X1 && sp|P31228|OXDD_BOVIN D-aspartate oxidase OS=Bos taurus OX=9913 GN=DDO PE=1 SV=2 && -	-
105200054	159.284782070336	191.43514813337	173.438296434175	205.11733643117	249.869472279454	272.26424895871	174.719408879294	242.417019223111	-0.47122718927989	0.00989517965236894	0.308513683510518	LOC105200054	NC_052670.1	9868498	9871266	-	1510	protein_coding	probable oligoribonuclease && sp|Q9VCI0|ORN_DROME Probable oligoribonuclease OS=Drosophila melanogaster OX=7227 GN=CG10214 PE=2 SV=1 && PF00929:Exonuclease	Exonuc_X-T
105203070	86.0137823179816	69.8738290686802	80.7385173055644	55.0778033009623	45.6283384162482	44.7557669521168	78.875376230742	48.4873028897757	0.699538750609453	0.00989612163503754	0.308513683510518	LOC105203070	NC_052679.1	17176214	17181074	+	2298	protein_coding	nucleoside diphosphate kinase homolog 5%2C transcript variant X1 && sp|P56597|NDK5_HUMAN Nucleoside diphosphate kinase homolog 5 OS=Homo sapiens OX=9606 GN=NME5 PE=1 SV=1 && PF05186:Dpy-30 motif|PF00334:Nucleoside diphosphate kinase	NDK
105206474	2698.2842082715	1495.10850692162	1587.85750700943	852.756333866623	1233.05152624861	526.812673498874	1927.08340740085	870.873511204703	1.1460677772227	0.00990229403525696	0.308513683510518	LOC105206474	NC_052673.1	9642977	9646657	-	645	protein_coding	venom allergen 2 && sp|A5X2H7|VA2_SOLSV Venom allergen 2 OS=Solenopsis saevissima OX=176597 PE=2 SV=1 && -	-
105196953	976.946663364729	428.81473181875	439.576371996962	385.544623106736	394.359210597573	339.397899386885	615.112589060147	373.100577697065	0.720792680618024	0.00993504286034712	0.308758224231339	LOC105196953	NC_052668.1	10795283	10796374	-	1092	protein_coding	40S ribosomal protein S28 && sp|Q9W334|RS28_DROME 40S ribosomal protein S28 OS=Drosophila melanogaster OX=7227 GN=RpS28b PE=1 SV=2 && -	-
105204165	79.6423910351682	43.0729083300083	30.8999263762036	105.407520110462	72.7880636640149	115.619064626302	51.2050752471267	97.9382161335929	-0.941557493955056	0.0100014041964233	0.310043530089122	LOC105204165	NC_052666.1	12427426	12430312	+	2269	protein_coding	uncharacterized LOC105204165%2C transcript variant X1 && - && -	-
105204185	305.826781575046	71.7881805500139	139.54805460221	113.954075795094	64.0969515847296	51.2826496326338	172.387672242423	76.4445590041526	1.17109659788327	0.0101582030015699	0.313622898364874	LOC105204185	NC_052679.1	4801730	4807850	-	1069	protein_coding	flavin reductase (NADPH) && - && PF13460:NAD(P)H-binding	-
105195439	2.12379709427115	1.9143514813337	1.99354363717443	7.59693838633963	30.4188922774988	2.7972354345073	2.01056407092643	13.6043553661152	-2.74904405124505	0.0101674520276354	0.313622898364874	LOC105195439	NC_052675.1	9002176	9003415	-	1105	protein_coding	rRNA N6-adenosine-methyltransferase METTL5 && sp|F1QVR8|METL5_DANRE rRNA N6-adenosine-methyltransferase METTL5 OS=Danio rerio OX=7955 GN=mettl5 PE=2 SV=1 && PF05175:Methyltransferase small domain	-
105199032	1439.93442991584	1681.75777635166	1151.27145046823	1107.253769809	1165.69540763415	968.775872151027	1424.32121891191	1080.57501653139	0.398920358406535	0.0102147701646976	0.314300620452233	LOC105199032	NC_052665.1	4805774	4851134	-	3178	protein_coding	alpha-tocopherol transfer protein-like%2C transcript variant X1 && sp|Q9D3D0|TTPAL_MOUSE Alpha-tocopherol transfer protein-like OS=Mus musculus OX=10090 GN=Ttpal PE=1 SV=3 && PF00650:CRAL/TRIO domain	-
105199342	375.912085685994	416.371447190081	364.81848560292	477.657501041104	451.937828122839	560.379498712962	385.700672826332	496.658275958968	-0.365346072014803	0.0103411487340635	0.316955562772167	LOC105199342	NC_052679.1	16050663	16058164	+	4037	protein_coding	N-acetyl-D-glucosamine kinase%2C transcript variant X1 && sp|Q3SZM9|NAGK_BOVIN N-acetyl-D-glucosamine kinase OS=Bos taurus OX=9913 GN=NAGK PE=2 SV=1 && PF01869:BadF/BadG/BcrA/BcrD ATPase family	BcrAD_BadFG
105193545	1747.88500858516	1022.2636910322	1059.56844315821	862.252506849548	970.145385850229	856.886454770735	1276.57238092519	896.428115823504	0.509815307386961	0.0103521776550587	0.316955562772167	LOC105193545	NC_052673.1	9555967	9579136	+	3481	protein_coding	thrombospondin type-1 domain-containing protein 4%2C transcript variant X3 && sp|Q3UTY6|THSD4_MOUSE Thrombospondin type-1 domain-containing protein 4 OS=Mus musculus OX=10090 GN=Thsd4 PE=1 SV=2 && PF08686:PLAC (protease and lacunin) domain|PF05986:ADAM-TS Spacer 1|PF00090:Thrombospondin type 1 domain	TSP_1
105205082	0	0	0	3.79846919316981	5.43194504955335	3.72964724600973	0	4.3200204962443	-4.54443208994056	0.0104628127226994	1	LOC105205082	NC_052673.1	282680	288642	+	5356	protein_coding	uncharacterized LOC105205082 && - && PF03175:DNA polymerase type B, organellar and viral	DNA_pol_B_2
105204928	387.592969704485	331.182806270731	414.657076532281	447.269747495745	464.974496241767	652.688268051703	377.810950835832	521.644170596405	-0.466495796786317	0.0104722241458572	0.319841328592684	LOC105204928	NC_052675.1	7441230	7444351	+	2496	pseudogene	- && sp|P48591|RIR1_DROME Ribonucleoside-diphosphate reductase large subunit OS=Drosophila melanogaster OX=7227 GN=RnrL PE=1 SV=2 && -	-
120357865	2901.10683077439	2716.46475201252	2769.03211203528	2438.61722201502	2443.2888832891	2331.02952875608	2795.53456494073	2404.31187802007	0.217486008735417	0.0107069397308276	0.323927032802714	LOC120357865	NC_052668.1	22926496	22935776	-	9069	protein_coding	ski oncogene%2C transcript variant X4 && sp|Q9TUG2|SKI_HORSE Ski oncogene OS=Equus caballus OX=9796 GN=SKI PE=2 SV=1 && -	-
105198448	855.890228991274	634.607516062123	463.498895643055	445.370512899161	498.652555548998	400.937078946046	651.332213565484	448.320049131401	0.53893279633578	0.0107098559838633	0.323927032802714	LOC105198448	NC_052665.1	500028	600215	+	11590	protein_coding	calcium/calmodulin-dependent 3'%2C5'-cyclic nucleotide phosphodiesterase 1%2C transcript variant X6 && sp|B7YZV4|PDE1_DROME Calcium/calmodulin-dependent 3',5'-cyclic nucleotide phosphodiesterase 1 OS=Drosophila melanogaster OX=7227 GN=Pde1c PE=1 SV=1 && -	-
105196497	286.712607726605	333.097157752064	321.95729740367	406.43620366917	390.013654557931	399.072255323041	313.922354294113	398.507371183381	-0.34355895716182	0.0107109104208609	0.323927032802714	LOC105196497	NC_052671.1	4702366	4704240	-	1290	protein_coding	fas-associated death domain protein%2C transcript variant X1 && sp|Q645M6|FADD_BOVIN FAS-associated death domain protein OS=Bos taurus OX=9913 GN=FADD PE=2 SV=1 && PF00531:Death domain	Death
105198813	2576.16587535091	2762.40918756453	2900.60599208879	2322.76391162334	2426.99304814044	2205.15393420325	2746.39368500141	2318.30363132234	0.244806840365248	0.0107362770909632	0.323927032802714	LOC105198813	NC_052674.1	81890	127198	-	6819	protein_coding	uncharacterized LOC105198813%2C transcript variant X1 && - && PF03351:DOMON domain|PF03067:Lytic polysaccharide mono-oxygenase, cellulose-degrading	-
105194106	4478.02617327072	4060.33949190879	4367.85410904917	5359.64003156261	4591.07995588249	5987.94865346862	4302.07325807623	5312.88954697124	-0.30470070942728	0.010759179421236	0.323927032802714	LOC105194106	NC_052676.1	8751636	8827003	+	16870	protein_coding	low-density lipoprotein receptor-related protein 2 && sp|A2ARV4|LRP2_MOUSE Low-density lipoprotein receptor-related protein 2 OS=Mus musculus OX=10090 GN=Lrp2 PE=1 SV=1 && PF07645:Calcium-binding EGF domain|PF12662:Complement Clr-like EGF-like|PF14670:Coagulation Factor Xa inhibitory site|PF00057:Low-density lipoprotein receptor domain class A|PF00058:Low-density lipoprotein receptor repeat class…	Ldl_recept_a
105193155	3647.6215094107	3280.2412632653	3183.68918856756	2892.53429059881	2731.18197091543	1701.65155599194	3370.51732041452	2441.78927250206	0.465168423144812	0.0107714815724994	0.323927032802714	LOC105193155	NC_052666.1	19935928	19940352	-	820	protein_coding	mitochondrial pyruvate carrier 4 && sp|O95563|MPC2_HUMAN Mitochondrial pyruvate carrier 2 OS=Homo sapiens OX=9606 GN=MPC2 PE=1 SV=1 && PF03650:Mitochondrial pyruvate carriers	-
113004203	50.9711302625076	69.8738290686802	77.7482018498027	84.5159395480283	152.094461387494	101.632887453765	66.1977203936635	112.747762796429	-0.763004283159678	0.0108263022796319	0.323927032802714	LOC113004203	NC_052668.1	15595216	15597711	+	1217	protein_coding	uncharacterized LOC113004203 && - && -	-
105203196	27.609362225525	15.3148118506696	17.9418927345699	7.59693838633963	8.69111207928536	4.66205905751216	20.2886889369215	6.98336984104572	1.54368510257025	0.0108296312013391	0.323927032802714	LOC105203196	NC_052673.1	1930883	1980443	-	4925	protein_coding	all trans-polyprenyl-diphosphate synthase PDSS2%2C transcript variant X2 && sp|Q7M3K2|PELET_DROME Transposable element P transposase OS=Drosophila melanogaster OX=7227 GN=T PE=1 SV=2 && -	-
113003056	989.689445930356	889.216263079505	779.475562135202	736.903023474944	732.226192679792	565.973969581976	886.127090381688	678.367728578904	0.385780387423311	0.0108411063397682	0.323927032802714	LOC113003056	NC_052674.1	3071397	3087689	+	2446	protein_coding	uncharacterized LOC113003056%2C transcript variant X3 && - && PF02958:Ecdysteroid kinase	-
105197917	933.408822932171	563.776511252776	474.463385647514	459.614772373547	480.183942380516	353.384076559422	657.216239944153	431.060930437829	0.608385554793386	0.0109723384601568	0.327060088716212	LOC105197917	NC_052679.1	23231143	23236610	-	970	protein_coding	venom allergen 3 && sp|P35779|VA3_SOLRI Venom allergen 3 OS=Solenopsis richteri OX=30203 PE=1 SV=2 && PF00188:Cysteine-rich secretory protein family	SCP
105204587	37.1664491497451	8.61458166600167	64.7901682081689	16.1434940709717	6.51833405946402	10.2565299265268	36.8570663413052	10.9727860189875	1.74037214018461	0.011067393505495	0.328618375075313	LOC105204587	NC_052666.1	31278464	31284460	+	3131	protein_coding	transient receptor potential channel pyrexia && sp|Q9W0T5|PYX_DROME Transient receptor potential channel pyrexia OS=Drosophila melanogaster OX=7227 GN=pyx PE=2 SV=2 && PF13637:Ankyrin repeats (many copies)|PF00520:Ion transport protein|PF12796:Ankyrin repeats (3 copies)	Ion_trans
120358491	3.18569564140673	4.78587870333426	7.97417454869772	10.445790281217	23.9005582180347	19.5806480415511	5.31524963114623	17.9756655136009	-1.74890924758354	0.0111144953994059	0.328618375075313	LOC120358491	NC_052671.1	4395747	4396216	-	262	lncRNA	uncharacterized LOC120358491 && - && -	-
105197898	12762.9586380225	13019.5044245505	13096.5849244174	14518.6988735933	15109.4983498376	14590.3800263901	12959.6826623301	14739.5257499403	-0.185617929542789	0.0111294535772114	0.328618375075313	LOC105197898	NC_052673.1	18455074	18466203	-	6326	protein_coding	vigilin%2C transcript variant X4 && sp|Q8VDJ3|VIGLN_MOUSE Vigilin OS=Mus musculus OX=10090 GN=Hdlbp PE=1 SV=1 && PF00013:KH domain	KH_1
105197489	602.096476225871	558.990632549441	478.450472921863	418.781228546972	458.456162182303	405.599138003558	546.512527232392	427.612176244278	0.354431031566088	0.0111306223815832	0.328618375075313	LOC105197489	NC_052665.1	15810742	15830446	+	10861	protein_coding	high-affinity choline transporter 1 && sp|Q9VE46|SC5A7_DROME High-affinity choline transporter 1 OS=Drosophila melanogaster OX=7227 GN=ChT PE=2 SV=2 && PF00474:Sodium:solute symporter family	-
105199895	25480.2556385181	21712.5745012869	20543.4671810825	19525.0812701911	18814.084873633	13991.7716434055	22578.7657736292	17443.6459290765	0.372276398803214	0.0111787016736404	0.329253921028837	LOC105199895	NC_052670.1	2816691	2860096	+	11195	protein_coding	tropomyosin Per a 7.0102%2C transcript variant X13 && - && -	-
105195785	8384.7509281825	8028.79011271355	7090.03794561086	7158.21519452851	6067.48262035109	6008.46171332167	7834.52632883564	6411.38650940043	0.289136209109364	0.0112757545494485	0.331325489130715	LOC105195785	NC_052667.1	843717	885133	-	19223	protein_coding	obscurin%2C transcript variant X3 && sp|A8DYP0|OBSCN_DROME Obscurin OS=Drosophila melanogaster OX=7227 GN=Unc-89 PE=1 SV=1 && PF00041:Fibronectin type III domain|PF00621:RhoGEF domain|PF07679:Immunoglobulin I-set domain|PF00069:Protein kinase domain	Pkinase
113004749	423.697520307095	221.107596094043	241.218780098106	167.132644499472	237.919193170437	110.024593757287	295.341298833081	171.692143809065	0.783987302137552	0.0113670037802209	0.333217132091583	LOC113004749	NC_052678.1	3317639	3330022	-	1934	protein_coding	putative fatty acyl-CoA reductase CG5065 && sp|Q5R834|FACR1_PONAB Fatty acyl-CoA reductase 1 OS=Pongo abelii OX=9601 GN=FAR1 PE=2 SV=1 && PF03015:Male sterility protein|PF07993:Male sterility protein	NAD_binding_4
105199354	450.244983985484	270.880734608719	242.215551916693	226.008916993604	230.314470101062	156.645184332409	321.113756836965	204.322857142358	0.652235387289473	0.0114756724877644	0.335520468514759	LOC105199354	NC_052679.1	16004175	16006757	-	1517	protein_coding	farnesol dehydrogenase%2C transcript variant X2 && sp|D2WKD9|SDR1_AEDAE Farnesol dehydrogenase OS=Aedes aegypti OX=7159 GN=SDR-1 PE=1 SV=2 && PF00106:short chain dehydrogenase	adh_short
105205555	818.723779841529	578.134147362778	643.914594807341	497.599464305245	511.689223667926	545.460909728923	680.257507337216	518.249865900698	0.391499717720246	0.0115189766418059	0.335520468514759	LOC105205555	NC_052674.1	9480918	9501682	-	10046	protein_coding	zinc finger protein 8%2C transcript variant X5 && sp|Q9BWW7|SCRT1_HUMAN Transcriptional repressor scratch 1 OS=Homo sapiens OX=9606 GN=SCRT1 PE=1 SV=1 && PF00096:Zinc finger, C2H2 type	zf-C2H2
113005812	4.2475941885423	0.957175740666852	0.996771818587215	5.69770378975472	16.2958351486601	12.1213535495316	2.06718058259879	11.3716308293155	-2.47831486481528	0.0115362501142365	0.335520468514759	LOC113005812	NC_052664.1	3320151	3327565	+	2806	lncRNA	uncharacterized LOC113005812 && - && -	-
105196340	23648.4806447093	18113.5937163795	19012.4256677325	18113.9499649285	15602.718960337	12292.9173228481	20258.1666762738	15336.5287493712	0.401521736384537	0.0115826560140133	0.335520468514759	LOC105196340	NC_052667.1	27053448	27057659	-	1828	protein_coding	glyceraldehyde-3-phosphate dehydrogenase 2 && sp|O44104|G3P2_DROPS Glyceraldehyde-3-phosphate dehydrogenase 2 OS=Drosophila pseudoobscura pseudoobscura OX=46245 GN=Gapdh2 PE=2 SV=2 && PF00044:Glyceraldehyde 3-phosphate dehydrogenase, NAD binding domain|PF02800:Glyceraldehyde 3-phosphate dehydrogenase, C-terminal domain	-
105208165	4124.41395707457	3777.97264841206	3612.30107056007	3373.04064353479	3239.61202755362	2487.67471308849	3838.2292253489	3033.4424613923	0.339582252893081	0.0116111342445494	0.335520468514759	LOC105208165	NC_052676.1	1513566	1551032	-	17301	protein_coding	low-density lipoprotein receptor-related protein 6%2C transcript variant X4 && sp|O75581|LRP6_HUMAN Low-density lipoprotein receptor-related protein 6 OS=Homo sapiens OX=9606 GN=LRP6 PE=1 SV=2 && PF00058:Low-density lipoprotein receptor repeat class B|PF00057:Low-density lipoprotein receptor domain class A|PF14670:Coagulation Factor Xa inhibitory site	Ldl_recept_a
105200701	3299.31878595023	2397.72523037046	2525.8197883	2061.61915459292	2287.93525487187	2100.72381131498	2740.95460154023	2150.09274025992	0.3501953043219	0.0116292459586254	0.335520468514759	LOC105200701	NC_052674.1	6124910	6126762	-	941	protein_coding	NADH-quinone oxidoreductase subunit B 2 && sp|P42026|NDUS7_BOVIN NADH dehydrogenase [ubiquinone] iron-sulfur protein 7, mitochondrial OS=Bos taurus OX=9913 GN=NDUFS7 PE=1 SV=1 && PF01058:NADH ubiquinone oxidoreductase, 20 Kd subunit	-
105199235	129.55162275054	151.233767025363	123.599705504815	160.485323411425	196.636410793831	217.251952080067	134.795031760239	191.457895428441	-0.505264604602082	0.0116349839888182	0.335520468514759	LOC105199235	NC_052677.1	11305679	11307647	+	1235	protein_coding	uncharacterized LOC105199235 && - && PF01347:Lipoprotein amino terminal region	Vitellogenin_N
105204186	32.9188549612028	55.5161929586774	33.8902418319653	53.1785687043774	77.1336197036576	96.0384165847505	40.7750965839485	75.4502016642618	-0.884621259268956	0.0116852941642626	0.33618943767252	LOC105204186	NC_052679.1	12351459	12354540	+	829	lncRNA	uncharacterized LOC105204186 && - && -	-
105198103	810.228591464444	502.517263850097	870.181797626638	964.811175065132	878.888709017732	1394.88807000764	727.642550980393	1079.52931803017	-0.569820038454397	0.0118058531038197	0.338871709461492	LOC105198103	NC_052677.1	6963461	6966012	+	790	protein_coding	hypothetical protein && - && -	-
105205803	163.532376258879	134.961779434026	152.506088243844	120.601396883142	101.034177921692	89.5115339042335	150.333414645583	103.715702903022	0.534382647957553	0.0118977132098402	0.340526424767402	LOC105205803	NC_052668.1	17130796	17138058	+	2846	protein_coding	ribonuclease Y%2C transcript variant X3 && - && -	-
120358821	7.43328982994903	8.61458166600167	6.9774027301105	20.891580562434	18.4686131684814	21.4454716645559	7.67509140868706	20.2685551318238	-1.40102032133898	0.0119184248668591	0.340526424767402	LOC120358821	NC_052673.1	6417864	6419600	-	1373	protein_coding	putative nuclease HARBI1 && sp|Q9M2U3|ALPL_ARATH Protein ALP1-like OS=Arabidopsis thaliana OX=3702 GN=At3g55350 PE=2 SV=1 && PF13359:DDE superfamily endonuclease	-
105201836	1094.81740209678	1146.69653731889	990.791187675691	906.884519869293	913.653157334874	854.089219336228	1077.43504236379	891.542298846798	0.273561769970257	0.0120028349426769	0.342149777676308	LOC105201836	NC_052672.1	16825673	16844404	+	3083	protein_coding	uncharacterized LOC105201836 && - && -	-
105203739	4003.35752270112	4591.57202797889	3466.77238504633	3409.12610086991	3328.69592636629	2841.99120145941	4020.56731190878	3193.27107623187	0.332511292794505	0.0120753058750406	0.342287955310821	LOC105203739	NC_052664.1	22554578	22650265	+	14997	protein_coding	zinc finger protein 395 && sp|Q6DFC8|ZN395_XENLA Zinc finger protein 395 OS=Xenopus laevis OX=8355 GN=znf395 PE=2 SV=1 && -	-
105193709	3081.62958378744	2954.80151143857	2714.20966201299	2422.47372794405	2493.26277774499	2531.4980682291	2916.880252413	2482.41152463938	0.232607368756059	0.0120767779977555	0.342287955310821	LOC105193709	NC_052671.1	2501364	2507530	+	712	protein_coding	waprin-Thr1 && - && PF00095:WAP-type (Whey Acidic Protein) 'four-disulfide core'	-
105204237	2351.04338335816	2462.81318073581	2454.05221736172	2897.28237709027	2627.97501497391	3616.82541681793	2422.63626048523	3047.36093629404	-0.331219657028938	0.0120984004638546	0.342287955310821	LOC105204237	NC_052670.1	4482275	4499154	+	10440	protein_coding	KICSTOR complex protein SZT2 && sp|A2A9C3|SZT2_MOUSE KICSTOR complex protein SZT2 OS=Mus musculus OX=10090 GN=Szt2 PE=1 SV=1 && -	-
105201161	7169.9389902594	4353.23526855284	4404.7346663369	4120.38945729095	3984.87488835234	3348.29081510523	5309.30297504972	3817.85172024951	0.47569563627907	0.0121180977726976	0.342287955310821	LOC105201161	NC_052664.1	18767526	18773461	+	2606	protein_coding	NADH-ubiquinone oxidoreductase 75 kDa subunit%2C mitochondrial%2C transcript variant X1 && sp|P15690|NDUS1_BOVIN NADH-ubiquinone oxidoreductase 75 kDa subunit, mitochondrial OS=Bos taurus OX=9913 GN=NDUFS1 PE=1 SV=1 && PF13510:2Fe-2S iron-sulfur cluster binding domain|PF10588:NADH-ubiquinone oxidoreductase-G iron-sulfur binding region|PF00384:Molybdopterin oxidoreductase|PF09326:NADH-ubiquinone o…	-
105203598	2117.42570298834	2128.75884724308	1994.54040899302	1517.48844267134	1920.73576952207	1664.35508353184	2080.24165307481	1700.85976524175	0.291002199565651	0.0122209044854333	0.344229626227578	LOC105203598	NC_052666.1	19158009	19161603	-	2053	protein_coding	putative tricarboxylate transport protein%2C mitochondrial && sp|P34519|TXTP_CAEEL Putative tricarboxylate transport protein, mitochondrial OS=Caenorhabditis elegans OX=6239 GN=K11H3.3 PE=3 SV=1 && PF00153:Mitochondrial carrier protein	Mito_carr
105195472	894.118576688154	770.526471236816	867.191482170877	735.953406176651	688.770632283365	590.21667668104	843.945510031949	671.646905047019	0.329424992481657	0.0122423600940614	0.344229626227578	LOC105195472	NC_052673.1	11366565	11462968	+	8292	protein_coding	thrombospondin type-1 domain-containing protein 4%2C transcript variant X1 && sp|Q80T21|ATL4_MOUSE ADAMTS-like protein 4 OS=Mus musculus OX=10090 GN=Adamtsl4 PE=2 SV=1 && PF00090:Thrombospondin type 1 domain|PF05986:ADAM-TS Spacer 1	TSP_1
105198582	694.481649826666	544.632996439439	526.295520214049	471.959797251349	411.741434756144	470.867964808728	588.470055493385	451.523065605407	0.380638995463518	0.0122709670467642	0.344253374162615	LOC105198582	NC_052671.1	11111075	11136038	+	2046	protein_coding	persulfide dioxygenase ETHE1%2C mitochondrial && sp|Q9DCM0|ETHE1_MOUSE Persulfide dioxygenase ETHE1, mitochondrial OS=Mus musculus OX=10090 GN=Ethe1 PE=1 SV=2 && PF00753:Metallo-beta-lactamase superfamily	Lactamase_B
105199464	10331.210965082	13596.6813961726	11032.2704881233	10451.4879850067	8935.54960651526	7872.35292451504	11653.3876164593	9086.46350534568	0.358997427291819	0.0124350278169028	0.347509769334336	LOC105199464	NC_052666.1	28883652	28967919	-	12069	protein_coding	uncharacterized LOC105199464 && sp|O94875|SRBS2_HUMAN Sorbin and SH3 domain-containing protein 2 OS=Homo sapiens OX=9606 GN=SORBS2 PE=1 SV=3 && -	-
105203816	4336.79366650169	5941.18982231915	5614.81565410178	4011.18346798732	4666.04079756633	2730.10178407912	5297.59971430754	3802.44201654426	0.478640961476328	0.0124678772738998	0.347509769334336	LOC105203816	NC_052669.1	21732802	21742554	-	4567	protein_coding	MFS-type transporter SLC18B1 && sp|Q6NT16|S18B1_HUMAN MFS-type transporter SLC18B1 OS=Homo sapiens OX=9606 GN=SLC18B1 PE=1 SV=1 && PF07690:Major Facilitator Superfamily	MFS_1
105200073	104.066057619286	98.5891012886857	131.573880053512	164.283792604594	135.798626238834	190.212009546496	111.409679653828	163.431476129975	-0.555073760740001	0.012471116722079	0.347509769334336	LOC105200073	NC_052670.1	9779026	9780017	-	992	protein_coding	15-hydroxyprostaglandin dehydrogenase [NAD(+)]-like && sp|O08699|PGDH_RAT 15-hydroxyprostaglandin dehydrogenase [NAD(+)] OS=Rattus norvegicus OX=10116 GN=Hpgd PE=2 SV=2 && PF00106:short chain dehydrogenase	adh_short
105195705	1484.53416889553	1502.76591284696	1401.46117693362	1651.38448173058	1688.24852140118	2237.78834760584	1462.92041955871	1859.14045024587	-0.346082992354839	0.0125814304202336	0.349664742560531	LOC105195705	NC_052667.1	2466560	2473903	+	3784	protein_coding	nuclear factor NF-kappa-B p110 subunit%2C transcript variant X1 && sp|Q94527|NFKB1_DROME Nuclear factor NF-kappa-B p110 subunit OS=Drosophila melanogaster OX=7227 GN=Rel PE=1 SV=1 && -	-
105199129	30381.9793320959	35834.7453790856	31036.4841153501	27202.7371268856	27912.5928316349	18001.142432866	32417.7362755105	24372.1574637955	0.411579916511151	0.0126150234887002	0.349664742560531	LOC105199129	NC_052665.1	4469328	4495632	+	6497	protein_coding	alpha%2Calpha-trehalose-phosphate synthase [UDP-forming]%2C transcript variant X1 && sp|G4RK44|TPSP_THETK Bifunctional trehalose-6-phosphate synthase/phosphatase OS=Thermoproteus tenax (strain ATCC 35583 / DSM 2078 / JCM 9277 / NBRC 100435 / Kra 1) OX=768679 GN=tpsp PE=1 SV=1 && PF02358:Trehalose-phosphatase|PF00982:Glycosyltransferase family 20	-
105197496	4966.49950495309	5572.67716216241	5132.37809390557	4768.02845472641	4299.92770122643	3700.74247985315	5223.85158700702	4256.232878602	0.295630686270802	0.0126444526905355	0.349664742560531	LOC105197496	NC_052665.1	16057984	16080342	-	2859	protein_coding	AP2-associated protein kinase 1%2C transcript variant X4 && - && -	-
105201995	408.830940647197	494.859857924762	348.870136505525	321.920264121142	330.262259012844	283.453190696739	417.520311692495	311.878571276908	0.422060574567541	0.0126612475330386	0.349664742560531	LOC105201995	NC_052664.1	25926040	25933343	-	7038	protein_coding	serine/arginine repetitive matrix protein 2 && - && -	-
105195386	1505.77213983825	1654.95685561299	1546.98986244736	1821.36597812493	1764.29575209493	2274.15240825443	1569.23961929953	1953.27137949143	-0.316043221067746	0.0127066274993765	0.35013817998282	LOC105195386	NC_052676.1	5229304	5239204	+	4573	protein_coding	serine/threonine-protein kinase polo && sp|P52304|POLO_DROME Serine/threonine-protein kinase polo OS=Drosophila melanogaster OX=7227 GN=polo PE=1 SV=2 && PF00069:Protein kinase domain|PF00659:POLO box duplicated region	Pkinase
105195906	781.557330691783	566.648038474776	873.1721130824	907.834137167585	1036.41511545478	1014.46405091465	740.459160749653	986.23776784567	-0.413774580217638	0.0127875500676504	0.350448219343662	LOC105195906	NC_052666.1	27815957	27820403	-	2218	protein_coding	luciferin 4-monooxygenase%2C transcript variant X1 && sp|Q27757|LUCI_PHOPE Luciferin 4-monooxygenase OS=Photuris pensylvanica OX=1710587 PE=2 SV=2 && PF00501:AMP-binding enzyme|PF13193:AMP-binding enzyme C-terminal domain	AMP-binding
105200019	488.473331682365	452.744125335421	365.815257421508	335.214906297236	291.15225465606	358.978547428436	435.677571479764	328.448569460577	0.405949310841815	0.012790081423125	0.350448219343662	LOC105200019	NC_052668.1	12949478	13058429	+	6187	protein_coding	E3 ubiquitin-protein ligase TRIM9%2C transcript variant X1 && sp|M9MRI4|TRIM9_DROME E3 ubiquitin-protein ligase TRIM9 OS=Drosophila melanogaster OX=7227 GN=Trim9 PE=1 SV=1 && PF00622:SPRY domain|PF00643:B-box zinc finger	SPRY
105200047	67.9615070166768	61.2592474026785	45.8515036550119	36.0854573351132	18.4686131684814	37.2964724600973	58.3574193581224	30.616847654564	0.921427479314721	0.012811027225693	0.350448219343662	LOC105200047	NC_052670.1	10041982	10068509	-	2929	protein_coding	protein Wnt-1 && sp|P49340|WNT1_BOMMO Protein Wnt-1 OS=Bombyx mori OX=7091 GN=WNT-1 PE=2 SV=1 && PF00110:wnt family	wnt
105198034	942.965909856391	1043.32155732687	1102.42963135746	1128.14535037143	1297.14847783334	1422.86042435271	1029.57236618024	1282.71808418583	-0.316933685270401	0.0128711639177418	0.350448219343662	LOC105198034	NC_052672.1	12582103	12587193	-	3884	protein_coding	uncharacterized LOC105198034 && - && PF03359:Guanylate-kinase-associated protein (GKAP) protein	-
105200327	1293.39243041113	1450.12124711028	1357.60321691579	1037.93170703365	1259.12486248647	1034.0446989562	1367.0389648124	1110.36708949211	0.301007133428178	0.0129131562283766	0.350448219343662	LOC105200327	NC_052679.1	10679463	10689508	-	1658	protein_coding	cyclin-dependent kinase 10%2C transcript variant X1 && sp|Q15131|CDK10_HUMAN Cyclin-dependent kinase 10 OS=Homo sapiens OX=9606 GN=CDK10 PE=1 SV=1 && PF00069:Protein kinase domain	Pkinase
105201133	12699.2447251943	9927.82678219659	9552.06433752128	8841.88666440103	9123.49490522981	6845.76752005086	10726.3786149707	8270.3830298939	0.375156487147804	0.0129369465550063	0.350448219343662	LOC105201133	NC_052664.1	19277760	19280858	-	1689	protein_coding	succinate--CoA ligase [ADP/GDP-forming] subunit alpha%2C mitochondrial && sp|Q94522|SUCA_DROME Succinate--CoA ligase [ADP/GDP-forming] subunit alpha, mitochondrial OS=Drosophila melanogaster OX=7227 GN=Scsalpha1 PE=2 SV=3 && PF00549:CoA-ligase|PF02629:CoA binding domain	CoA_binding
105205566	580.85850528316	578.134147362778	501.376224749369	455.816303180378	460.628940202124	311.425545041812	553.456292465102	409.290262808105	0.436395620323922	0.0129397728751902	0.350448219343662	LOC105205566	NC_052674.1	7484267	7523081	+	4635	protein_coding	GTP-binding protein GEM%2C transcript variant X1 && sp|P55041|GEM_MOUSE GTP-binding protein GEM OS=Mus musculus OX=10090 GN=Gem PE=1 SV=2 && PF00071:Ras family	Ras
105205885	9135.51320100736	9615.78749073919	8630.0504053281	12483.6690033526	9166.95046562624	13644.9144495266	9127.11703235822	11765.1779728351	-0.366371266419111	0.0129439745531772	0.350448219343662	LOC105205885	NC_052678.1	9181905	9241723	+	5152	protein_coding	elongation of very long chain fatty acids protein AAEL008004%2C transcript variant X4 && sp|Q1HRV8|ELVL1_AEDAE Elongation of very long chain fatty acids protein AAEL008004 OS=Aedes aegypti OX=7159 GN=AAEL008004 PE=2 SV=2 && PF01151:GNS1/SUR4 family	ELO
105201720	139.10870967476	92.8460468446846	78.7449736683899	71.221297371934	66.2697296045509	45.6881787636192	103.566576729278	61.0597352467014	0.76213885285271	0.0130250217773746	0.350652194330595	LOC105201720	NC_052664.1	30833783	30836057	-	1219	protein_coding	glutathione S-transferase 1%2C transcript variant X1 && sp|Q93113|GST1D_ANOGA Glutathione S-transferase 1, isoform D OS=Anopheles gambiae OX=7165 GN=GstD1 PE=1 SV=1 && PF14497:Glutathione S-transferase, C-terminal domain|PF02798:Glutathione S-transferase, N-terminal domain	GST_N
105205229	229.370086181284	134.004603693359	130.577108234925	108.25637200534	109.725290000978	96.0384165847505	164.650599369856	104.673359530356	0.652225223388455	0.0130340888315745	0.350652194330595	LOC105205229	NC_052669.1	1332401	1368982	+	3672	protein_coding	probable chitinase 10%2C transcript variant X2 && sp|Q9W5U2|CHI10_DROME Probable chitinase 10 OS=Drosophila melanogaster OX=7227 GN=Cht10 PE=2 SV=2 && PF00704:Glycosyl hydrolases family 18|PF01607:Chitin binding Peritrophin-A domain	CBM_14
105205190	302.641085933639	235.465232204046	291.057371027467	350.408783069915	343.298927131772	392.545372642524	276.387896388384	362.08436094807	-0.391419987364962	0.013066860001562	0.350652194330595	LOC105205190	NC_052669.1	529651	532192	-	2542	protein_coding	cytochrome P450 9e2 && sp|Q964T2|CP9E2_BLAGE Cytochrome P450 9e2 OS=Blattella germanica OX=6973 GN=CYP9E2 PE=2 SV=1 && PF00067:Cytochrome P450	p450
105205312	801.733403087359	825.085488454826	818.349663060103	980.005051837812	923.43065842407	1005.13993279962	815.05618486743	969.525214353834	-0.250741357060426	0.0130847639081811	0.350652194330595	LOC105205312	NC_052673.1	10773810	10780159	+	4688	protein_coding	MATH and LRR domain-containing protein PFE0570w%2C transcript variant X1 && - && -	-
105196188	19.1141738484404	11.4861088880022	25.9160672832676	45.5816303180378	24.9869472279454	55.9447086901459	18.8387833399034	42.171095412043	-1.1697445088859	0.0130929004818601	0.350652194330595	LOC105196188	NC_052672.1	5065392	5070398	-	3246	protein_coding	uncharacterized LOC105196188%2C transcript variant X1 && - && -	-
105204017	5133.21757685337	5604.26396160442	4917.07538109073	4257.13434824507	4738.82886123034	4193.05591632644	5218.18563984951	4396.33970860062	0.247470626040684	0.0131444793247964	0.351274878507491	LOC105204017	NC_052669.1	18590183	18629405	+	10444	protein_coding	filamin-A%2C transcript variant X1 && sp|Q8VHX6|FLNC_MOUSE Filamin-C OS=Mus musculus OX=10090 GN=Flnc PE=1 SV=3 && PF00307:Calponin homology (CH) domain|PF00630:Filamin/ABP280 repeat	CH
105196913	927.037431649357	739.896847535476	941.949368564918	1053.12558380633	1053.79733961335	1151.5285872055	869.62788258325	1086.15050354173	-0.321403891180901	0.013199509962948	0.351558818393779	LOC105196913	NC_052668.1	10671584	10716914	-	2413	protein_coding	ATP-binding cassette sub-family G member 1 && sp|Q64343|ABCG1_MOUSE ATP-binding cassette sub-family G member 1 OS=Mus musculus OX=10090 GN=Abcg1 PE=1 SV=1 && PF01061:ABC-2 type transporter|PF00005:ABC transporter	ABC_tran
105192947	2206.62518094773	2051.22761224906	1748.33776980197	1203.16511693654	1931.59965962117	867.142984697262	2002.06352099959	1333.96925375166	0.586327347482014	0.0132232184862229	0.351558818393779	LOC105192947	NC_052672.1	5436732	5468590	+	3804	protein_coding	probable serine/threonine-protein kinase DDB_G0278901%2C transcript variant X1 && sp|Q91XS8|ST17B_RAT Serine/threonine-protein kinase 17B OS=Rattus norvegicus OX=10116 GN=Stk17b PE=1 SV=1 && PF00069:Protein kinase domain	Pkinase
105197817	3773.98743651983	3066.79107309659	4541.29240548335	4862.04056725736	4926.77415994489	4745.04370873588	3794.02363836659	4844.61947864604	-0.352699404409228	0.0132549715125581	0.351558818393779	LOC105197817	NC_052673.1	16206499	16275687	-	7989	protein_coding	calcium/calmodulin-dependent protein kinase kinase 1%2C transcript variant X1 && sp|Q8C078|KKCC2_MOUSE Calcium/calmodulin-dependent protein kinase kinase 2 OS=Mus musculus OX=10090 GN=Camkk2 PE=1 SV=2 && -	-
105208006	1164.90270620773	1065.33659936221	938.959053109156	916.380692852217	820.223702482556	825.184453179653	1056.39945289303	853.929616171475	0.306461255031614	0.0132685102426039	0.351558818393779	LOC105208006	NC_052671.1	7488559	7494800	+	1853	protein_coding	uncharacterized LOC105208006 && sp|O08699|PGDH_RAT 15-hydroxyprostaglandin dehydrogenase [NAD(+)] OS=Rattus norvegicus OX=10116 GN=Hpgd PE=2 SV=2 && PF00106:short chain dehydrogenase	adh_short
105206436	4214.6753335811	2908.85707588656	2814.88361569029	2636.13762005985	2667.0850193307	2098.85898769198	3312.80534171932	2467.36054236084	0.425055112309497	0.0133922756445926	0.354081488257886	LOC105206436	NC_052668.1	1636577	1659506	-	3262	protein_coding	glucose-6-phosphate isomerase%2C transcript variant X1 && sp|P52031|G6PI_DROYA Glucose-6-phosphate isomerase OS=Drosophila yakuba OX=7245 GN=Pgi PE=3 SV=1 && PF00342:Phosphoglucose isomerase	-
105202699	20108.1108885593	22872.6714989751	21843.2576325202	20164.173711942	16975.9146688641	14285.4813640288	21608.0133400182	17141.8565816116	0.334057784162419	0.0134328587289335	0.354398826039948	LOC105202699	NC_052675.1	20742515	20765014	+	5007	protein_coding	golgin subfamily A member 6-like protein 22%2C transcript variant X2 && - && -	-
105207506	6.37139128281345	7.65740592533481	11.9612618230466	31.337370843651	19.5550021783921	17.7158244185462	8.66335301039828	22.8693991468631	-1.39958592612077	0.0138598977030177	0.364889026576261	LOC105207506	NC_052666.1	1764161	1772362	-	2482	protein_coding	G-protein coupled receptor Mth2%2C transcript variant X1 && sp|Q95NT6|MTH2_DROYA G-protein coupled receptor Mth2 OS=Drosophila yakuba OX=7245 GN=mth2 PE=3 SV=1 && PF00002:7 transmembrane receptor (Secretin family)	7tm_2
105195268	6137.77360244363	7024.71276075403	6952.48343464582	5168.76695460582	6227.18180480796	5144.11596405892	6704.98993261449	5513.35490782423	0.282533030740346	0.0139162910215086	0.365597475988785	LOC105195268	NC_052668.1	25074289	25139520	-	8518	protein_coding	uncharacterized LOC105195268 && sp|Q2YBQ4|TTCA_NITMU tRNA-cytidine(32) 2-sulfurtransferase OS=Nitrosospira multiformis (strain ATCC 25196 / NCIMB 11849 / C 71) OX=323848 GN=ttcA PE=3 SV=1 && PF01171:PP-loop family|PF00266:Aminotransferase class-V	Aminotran_5
105203696	267.598433878165	6773.93271669931	12717.8116333543	64643.2983466622	25790.8750952793	74368.2336736225	6586.44759464391	54934.135705188	-3.06013200276503	0.0140155772104673	0.367427394101046	LOC105203696	NC_052666.1	32836930	32839903	+	2559	protein_coding	uncharacterized LOC105203696 && - && -	-
105201175	78.5804924880326	120.604143324023	100.673953677309	129.147952567774	170.563074555975	148.253478028887	99.9528631631215	149.321501717545	-0.574880874545325	0.0140841629036986	0.367656440724978	LOC105201175	NC_052664.1	18616911	18618664	-	1310	protein_coding	DNA repair protein XRCC2 && - && PF08423:Rad51	-
105204662	80.7042895823037	34.4583266640067	51.8321345665352	109.205989303632	84.7383427730323	96.0384165847505	55.6649169376152	96.6609162204716	-0.802045760656756	0.0141045869833311	0.367656440724978	LOC105204662	NC_052666.1	32652918	32654652	+	1446	protein_coding	uncharacterized LOC105204662 && - && PF01347:Lipoprotein amino terminal region	Vitellogenin_N
105204032	668.996084695412	767.654944014815	741.598233028888	830.915136005897	909.307601295231	902.574633534354	726.083087246372	880.932456945161	-0.278141131150591	0.0141293628416999	0.367656440724978	LOC105204032	NC_052670.1	4525407	4532056	+	5219	protein_coding	Fanconi anemia group M protein%2C transcript variant X1 && sp|Q8BGE5|FANCM_MOUSE Fanconi anemia group M protein homolog OS=Mus musculus OX=10090 GN=Fancm PE=1 SV=3 && PF00271:Helicase conserved C-terminal domain|PF04851:Type III restriction enzyme, res subunit	Helicase_C
105201594	662.624693412599	784.884107346818	723.656340294318	827.116666812727	981.009275949335	878.331926435291	723.721713684578	895.485956399118	-0.306072966822342	0.014153728020678	0.367656440724978	LOC105201594	NC_052664.1	1714983	1750404	+	2112	protein_coding	transcription elongation factor S-II%2C transcript variant X3 && sp|P20232|TFS2_DROME Transcription elongation factor S-II OS=Drosophila melanogaster OX=7227 GN=TfIIS PE=2 SV=1 && PF01096:Transcription factor S-II (TFIIS)|PF07500:Transcription factor S-II (TFIIS), central domain	-
105197914	8318.9132182601	7540.63048497346	7926.32950140553	7267.42118383214	6203.28124658993	6662.08239318488	7928.62440154636	6710.92827453565	0.240407660058315	0.0142035694907188	0.367656440724978	LOC105197914	NC_052673.1	15059754	15074533	-	8905	protein_coding	fatty acid synthase && sp|P12276|FAS_CHICK Fatty acid synthase OS=Gallus gallus OX=9031 GN=FASN PE=1 SV=5 && PF00975:Thioesterase domain|PF00109:Beta-ketoacyl synthase, N-terminal domain|PF08659:KR domain|PF13602:Zinc-binding dehydrogenase|PF02801:Beta-ketoacyl synthase, C-terminal domain|PF16197:Ketoacyl-synthetase C-terminal extension|PF14765:Polyketide synthase dehydratase|PF00698:Acyl transfe…	Acyl_transf_1
105201597	301.579187386503	186.649269430036	270.125162837135	305.77677005017	295.497810695702	676.930975150766	252.784539884558	426.068518632213	-0.75467656993941	0.0142741522577747	0.367656440724978	LOC105201597	NC_052664.1	31146092	31148455	-	1468	protein_coding	argininosuccinate synthase%2C transcript variant X1 && sp|Q66I24|ASSY_DANRE Argininosuccinate synthase OS=Danio rerio OX=7955 GN=ass1 PE=2 SV=1 && PF00764:Arginosuccinate synthase	-
105193756	938.718315667849	699.695466427469	863.204394896528	707.464887227878	599.68673347069	294.642132434769	833.872725663948	533.931251044445	0.643444888248495	0.0142821860545623	0.367656440724978	LOC105193756	NC_052665.1	19240039	19242727	-	672	protein_coding	troponin C%2C isoform 1-like && sp|Q1A7B2|TNNC2_BLAGE Troponin C, isoallergen Bla g 6.0201 OS=Blattella germanica OX=6973 PE=1 SV=1 && PF13833:EF-hand domain pair|PF13499:EF-hand domain pair	-
105207797	1387.9014011062	1366.84695767226	1182.17137684444	1166.13004230313	1059.2292846629	990.221343815583	1312.30657854097	1071.86022359387	0.291900441168856	0.014305401904526	0.367656440724978	LOC105207797	NC_052677.1	16588036	16632856	-	9041	protein_coding	endophilin-A%2C transcript variant X4 && sp|Q8I1A6|SH3G3_DROWI Endophilin-A OS=Drosophila willistoni OX=7260 GN=EndoA PE=3 SV=1 && PF14604:Variant SH3 domain|PF03114:BAR domain	-
120358962	136.984912580489	154.105294247363	103.66426913307	84.5159395480283	95.602232872139	85.7818866582238	131.584825320308	88.6333530261304	0.571956121595564	0.0143247148917658	0.367656440724978	LOC120358962	NC_052674.1	599743	604483	-	3066	lncRNA	uncharacterized LOC120358962 && - && -	-
105198250	3555.23633580991	3469.76205991734	4239.27054445142	4259.98320013995	4424.86243736616	5345.51691534344	3754.75631339289	4676.78751761652	-0.316877810687296	0.0143620970526081	0.367656440724978	LOC105198250	NC_052670.1	9484033	9488425	-	3631	protein_coding	neutral alpha-glucosidase AB%2C transcript variant X2 && sp|Q8BHN3|GANAB_MOUSE Neutral alpha-glucosidase AB OS=Mus musculus OX=10090 GN=Ganab PE=1 SV=1 && PF13802:Galactose mutarotase-like|PF01055:Glycosyl hydrolases family 31	Glyco_hydro_31
105197699	8.4951883770846	12.4432846286691	9.96771818587214	26.5892843521887	18.4686131684814	28.9047661565754	10.3020637305419	24.6542212257485	-1.25916122350591	0.0143747300842925	0.367656440724978	LOC105197699	NC_052673.1	18363689	18369690	+	2473	pseudogene	- && sp|D6WMZ8|ESTJ_TRICA Juvenile hormone esterase OS=Tribolium castaneum OX=7070 GN=Tcjhe PE=1 SV=2 && PF00135:Carboxylesterase family	COesterase
105194048	22908.3373573558	22496.501432893	22710.4491146911	19716.9039644462	20695.7106387983	16858.005551964	22705.0959683133	19090.2067184028	0.250225834875768	0.0143801107864205	0.367656440724978	LOC105194048	NC_052677.1	12349808	12373159	-	4513	protein_coding	NADPH--cytochrome P450 reductase-like%2C transcript variant X3 && sp|Q07994|NCPR_MUSDO NADPH--cytochrome P450 reductase OS=Musca domestica OX=7370 PE=2 SV=1 && PF00667:FAD binding domain|PF00258:Flavodoxin|PF00175:Oxidoreductase NAD-binding domain	NAD_binding_1
105201848	593.601287848787	604.93506810145	559.188990227427	451.068216688915	519.2939467373	456.881787636192	585.908448725888	475.747983687469	0.301698800254225	0.0144632318296725	0.369020729810575	LOC105201848	NC_052672.1	16694210	16699552	+	4150	protein_coding	SET and MYND domain-containing protein 4%2C transcript variant X3 && - && PF00856:SET domain	SET
105197219	912.170851989459	886.344735857505	1011.72339586602	1105.35453521242	1251.52013941709	1068.54393598179	936.746327904329	1141.8062035371	-0.284995254310243	0.0146368250141216	0.372072247594994	LOC105197219	NC_052666.1	24951913	24960418	+	6920	protein_coding	transmembrane protein 164%2C transcript variant X5 && sp|Q6PHN7|TM164_MOUSE Transmembrane protein 164 OS=Mus musculus OX=10090 GN=Tmem164 PE=1 SV=1 && PF14808:TMEM164 family	-
105192848	534.134969209194	574.305444400111	487.421419289148	459.614772373547	418.259768815608	395.342608077031	531.953944299484	424.405716422062	0.32599960934611	0.0146565998202818	0.372072247594994	LOC105192848	NC_052671.1	1509532	1617951	-	3956	protein_coding	homeotic protein ultrabithorax%2C transcript variant X1 && sp|Q8T940|UBX_JUNCO Homeotic protein ultrabithorax OS=Junonia coenia OX=39708 GN=Ubx PE=2 SV=1 && PF00046:Homeodomain	Homeobox
105194901	3579.66000239402	3250.56881530463	3149.7989467356	2974.20137825196	2833.30253784703	2533.36289185211	3326.67592147808	2780.2889359837	0.258829700029941	0.0146728491188671	0.372072247594994	LOC105194901	NC_052667.1	23244574	23265698	-	3955	protein_coding	1-phosphatidylinositol 4%2C5-bisphosphate phosphodiesterase%2C transcript variant X1 && sp|P13217|PIPA_DROME 1-phosphatidylinositol 4,5-bisphosphate phosphodiesterase OS=Drosophila melanogaster OX=7227 GN=norpA PE=1 SV=4 && PF09279:Phosphoinositide-specific phospholipase C, efhand-like|PF06631:Protein of unknown function (DUF1154)|PF00168:C2 domain|PF00388:Phosphatidylinositol-specific phospholip…	PI-PLC-X
105204000	535.19686775633	340.754563677399	385.750693793252	346.610313876745	259.64697336865	289.980073377256	420.56737507566	298.745786874217	0.491483024471338	0.0147752328976247	0.373903852919482	LOC105204000	NC_052669.1	18288006	18290721	-	862	protein_coding	uncharacterized LOC105204000 && - && PF16984:Group 7 allergen	-
105197594	4415.37415898972	5050.05920775831	4370.84442450494	3745.29062446544	3846.90348409368	4100.7471469877	4612.09259708432	3897.64708518227	0.24286718481324	0.0150593260619558	0.379110590605408	LOC105197594	NC_052666.1	17652606	17705095	-	13291	protein_coding	trehalase%2C transcript variant X7 && sp|A8J4S9|TREA_APIME Trehalase OS=Apis mellifera OX=7460 PE=1 SV=1 && -	-
105199450	90.2613765065239	130.175900730692	126.590020960576	151.938767726793	169.476685546065	176.22583237396	115.675766065931	165.880428548939	-0.517550555675343	0.0150637763346026	0.379110590605408	LOC105199450	NC_052666.1	29683783	29692695	-	2708	protein_coding	gustatory receptor for sugar taste 43a-like && sp|Q9V4K2|GR43A_DROME Gustatory receptor for sugar taste 43a OS=Drosophila melanogaster OX=7227 GN=Gr43a PE=2 SV=3 && -	-
105207197	169.903767541692	149.319415544029	105.657812770245	88.3144087411982	109.725290000978	41.026119706107	141.626998618655	79.6886061494276	0.833336686284626	0.0150727033200376	0.379110590605408	LOC105207197	NC_052678.1	6155001	6158327	-	2372	protein_coding	uncharacterized LOC105207197 && - && -	-
105197049	10259.0018638768	7354.93839128409	7596.39802945316	7103.13739122755	6785.58575590205	5591.67363358009	8403.44609487135	6493.46559356989	0.371964174237467	0.0151444220117227	0.380143386529071	LOC105197049	NC_052672.1	8613689	8618451	+	2059	protein_coding	enolase%2C transcript variant X2 && sp|P15007|ENO_DROME Enolase OS=Drosophila melanogaster OX=7227 GN=Eno PE=1 SV=2 && PF03952:Enolase, N-terminal domain|PF00113:Enolase, C-terminal TIM barrel domain	-
105205549	2842.70241068194	2573.84556665316	2308.52353184799	2189.8174898624	2208.62885714839	1558.99254883207	2575.02383639436	1985.81296528095	0.375049070820802	0.0152266910723769	0.380319294222205	LOC105205549	NC_052674.1	9560268	9570227	+	3324	protein_coding	heat shock 70 kDa protein cognate 4%2C transcript variant X2 && sp|Q9U639|HSP7D_MANSE Heat shock 70 kDa protein cognate 4 OS=Manduca sexta OX=7130 PE=2 SV=1 && PF00012:Hsp70 protein	HSP70
105205259	966.327677893374	495.817033665429	926.997791286109	1084.46295464998	959.281495751122	1607.47796303019	796.380834281637	1217.07413781043	-0.612562463226775	0.0152398025802665	0.380319294222205	LOC105205259	NC_052669.1	2069640	2078003	-	4395	protein_coding	organic cation transporter protein%2C transcript variant X1 && sp|Q9VCA2|ORCT_DROME Organic cation transporter protein OS=Drosophila melanogaster OX=7227 GN=Orct PE=1 SV=1 && PF00083:Sugar (and other) transporter	Sugar_tr
105195294	12281.9185961701	9007.98089541574	9697.59302303501	8997.62390132099	8114.2395150228	5118.00843333685	10329.1641715403	7409.95728322688	0.479199582538853	0.0152434426797126	0.380319294222205	LOC105195294	NC_052668.1	20183406	20195398	+	4276	protein_coding	glycogen phosphorylase && sp|Q9XTL9|PYG_DROME Glycogen phosphorylase OS=Drosophila melanogaster OX=7227 GN=GlyP PE=2 SV=2 && PF00343:Carbohydrate phosphorylase	-
105193097	6230.15877604442	4449.91001836019	4757.59189011677	4506.88369769598	3783.89292151887	3765.07889484682	5145.88689484046	4018.61850468722	0.356552743189276	0.0153780103854876	0.382906282690856	LOC105193097	NC_052678.1	9071159	9074219	-	1691	protein_coding	NADH-ubiquinone oxidoreductase 49 kDa subunit && sp|Q641Y2|NDUS2_RAT NADH dehydrogenase [ubiquinone] iron-sulfur protein 2, mitochondrial OS=Rattus norvegicus OX=10116 GN=Ndufs2 PE=1 SV=1 && PF00346:Respiratory-chain NADH dehydrogenase, 49 Kd subunit	-
105198724	524.577882284974	570.476741437444	565.169621138951	466.262093461595	437.814770994	457.814199447694	553.408081620456	453.963687967763	0.285658398356048	0.0154431024943612	0.383127123910343	LOC105198724	NC_052677.1	11947751	11950881	-	3031	protein_coding	protein crooked neck && sp|P17886|CRN_DROME Protein crooked neck OS=Drosophila melanogaster OX=7227 GN=crn PE=2 SV=2 && PF02184:HAT (Half-A-TPR) repeat	-
105202532	1349.67305340932	1404.17681155827	1462.26425786744	1664.67912390667	1702.37157853002	1574.84354962761	1405.37137427834	1647.29808402143	-0.228773511699071	0.0154694082084407	0.383127123910343	LOC105202532	NC_052679.1	12436327	12627257	+	7170	protein_coding	protein lap4%2C transcript variant X1 && sp|Q7KRY7|SCRIB_DROME Protein lap4 OS=Drosophila melanogaster OX=7227 GN=scrib PE=1 SV=1 && PF13855:Leucine rich repeat|PF00595:PDZ domain	PDZ
120357373	206.008318144302	53.6018414773437	54.8224500222968	58.8762724941321	34.7644483171415	42.8909433291119	104.810869881314	45.5105547134618	1.19951344637972	0.0154857039311572	0.383127123910343	LOC120357373	NC_052666.1	10703432	10705218	+	1316	protein_coding	5'-AMP-activated serine/threonine-protein kinase catalytic subunit alpha-like && - && -	-
105200442	6110.1642402181	4182.85798671414	5454.33539130924	4372.03804133845	4284.71825508768	3435.00511357496	5249.11920608049	4030.58713666703	0.381063446705853	0.0155104690486284	0.383127123910343	LOC105200442	NC_052670.1	652109	706712	-	3985	protein_coding	delta-1-pyrroline-5-carboxylate synthase%2C transcript variant X1 && sp|Q9Z110|P5CS_MOUSE Delta-1-pyrroline-5-carboxylate synthase OS=Mus musculus OX=10090 GN=Aldh18a1 PE=1 SV=2 && PF00696:Amino acid kinase family|PF00171:Aldehyde dehydrogenase family	AA_kinase
105193744	1529.13390787523	1525.73813062296	1597.8252251953	1775.78434780689	1731.70408179761	2304.92199803401	1550.89908789783	1937.47014254617	-0.321411247615487	0.0155611545658531	0.383614943571727	LOC105193744	NC_052669.1	23185393	23194952	-	4527	protein_coding	phosphoribosylformylglycinamidine synthase%2C transcript variant X2 && sp|Q5SUR0|PUR4_MOUSE Phosphoribosylformylglycinamidine synthase OS=Mus musculus OX=10090 GN=Pfas PE=1 SV=1 && PF18076:Formylglycinamide ribonucleotide amidotransferase N-terminal|PF02769:AIR synthase related protein, C-terminal domain|PF13507:CobB/CobQ-like glutamine amidotransferase domain|PF18072:Formylglycinamide ribonucleo…	-
105197299	976.946663364729	981.105134183523	1041.62655042364	1214.56052451605	1149.39957248549	1165.51476437804	999.892782657297	1176.49162045986	-0.23477491043674	0.0156165827334663	0.383719302633364	LOC105197299	NC_052673.1	8664299	8693561	-	3212	protein_coding	activating transcription factor 3%2C transcript variant X1 && sp|Q9XZS8|ATF3_DROME Activating transcription factor 3 OS=Drosophila melanogaster OX=7227 GN=Atf3 PE=1 SV=1 && PF00170:bZIP transcription factor	bZIP_1
105201779	2212.99657223054	1632.94181357765	1653.64444703619	1467.15872586184	1477.48905347851	1413.53630623769	1833.19427761479	1452.72802852601	0.335322731248351	0.0156272780507942	0.383719302633364	LOC105201779	NC_052675.1	15710235	15715157	+	3287	protein_coding	GTP-binding protein 2%2C transcript variant X2 && sp|Q9BX10|GTPB2_HUMAN GTP-binding protein 2 OS=Homo sapiens OX=9606 GN=GTPBP2 PE=1 SV=1 && PF00009:Elongation factor Tu GTP binding domain	GTP_EFTU
105203006	602.096476225871	446.043895150753	310.992807399211	222.210447800434	368.285874359717	299.304191492281	453.044392925278	296.600171217477	0.611758222040414	0.0156941567166585	0.384599887918114	LOC105203006	NC_052673.1	3649853	3705685	+	858	protein_coding	uncharacterized LOC105203006 && - && PF01395:PBP/GOBP family	-
105207372	2446.61425260037	2107.70098094841	2334.43959913126	2761.48710343445	2773.55114230194	2593.03724778826	2296.25161089334	2709.35849784155	-0.238792070857969	0.0158184681741481	0.386001328040986	LOC105207372	NC_052664.1	5201607	5268856	+	7118	protein_coding	ER degradation-enhancing alpha-mannosidase-like protein 3 && sp|Q9BZQ6|EDEM3_HUMAN ER degradation-enhancing alpha-mannosidase-like protein 3 OS=Homo sapiens OX=9606 GN=EDEM3 PE=1 SV=2 && PF01532:Glycosyl hydrolase family 47|PF02225:PA domain	-
105200908	47.7854346211009	60.3020716620117	67.7804836639306	94.9617298292453	72.7880636640149	113.754241003297	58.622663315681	93.834678165519	-0.680124760096202	0.0158326568558862	0.386001328040986	LOC105200908	NC_052671.1	9130581	9166303	+	2743	protein_coding	pair-rule protein odd-paired && sp|P39768|OPA_DROME Pair-rule protein odd-paired OS=Drosophila melanogaster OX=7227 GN=opa PE=1 SV=2 && PF18366:Zic proteins zinc finger domain	-
105205671	817.661881294393	778.18387716215	848.25281761772	1001.84624969854	951.676772681747	947.330400486471	814.699525358088	966.951140955586	-0.247449565422604	0.0158447319332953	0.386001328040986	LOC105205671	NC_052668.1	19281766	19291853	-	6304	protein_coding	kinetochore-associated protein 1%2C transcript variant X1 && - && PF10493:Rough deal protein C-terminal region	-
105196689	323.87905687635	343.6260908994	357.84108287281	413.083524757217	437.814770994	419.585315176095	341.782076882853	423.494536975771	-0.308382210089779	0.0159579359420507	0.387996873885155	LOC105196689	NC_052666.1	21070861	21074641	+	2843	protein_coding	POC1 centriolar protein homolog A%2C transcript variant X3 && sp|Q7ZVF0|POC1A_DANRE POC1 centriolar protein homolog A OS=Danio rerio OX=7955 GN=poc1a PE=2 SV=1 && PF00400:WD domain, G-beta repeat	WD40
105196869	4865.61914297521	3330.97157752064	3439.85954594448	3241.04383907214	3108.15895735443	2224.7345822448	3878.81675548011	2857.97912622379	0.44061684053538	0.0162376508791453	0.393609706619846	LOC105196869	NC_052669.1	9716386	9723094	-	3394	protein_coding	spermatogenesis-associated protein 20%2C transcript variant X1 && sp|Q8TB22|SPT20_HUMAN Spermatogenesis-associated protein 20 OS=Homo sapiens OX=9606 GN=SPATA20 PE=2 SV=3 && PF03190:Protein of unknown function, DUF255	-
105203800	1222.24522775305	1138.08195565289	1239.98414232249	906.884519869293	1095.08012198996	974.370343020042	1200.10377524281	992.11166162643	0.275179601703462	0.0162522717572066	0.393609706619846	LOC105203800	NC_052669.1	21349456	21359382	+	1584	protein_coding	estradiol 17-beta-dehydrogenase 11%2C transcript variant X3 && sp|Q8VCR2|DHB13_MOUSE 17-beta-hydroxysteroid dehydrogenase 13 OS=Mus musculus OX=10090 GN=Hsd17b13 PE=1 SV=2 && PF00106:short chain dehydrogenase	adh_short
105195745	99.8184634307441	123.475670546024	97.683638221547	74.0701492668114	42.3691713865161	81.1198276007116	106.992590732772	65.853049418013	0.69500762375196	0.0163157242399558	0.39437618045897	LOC105195745	NC_052667.1	1704162	1707994	+	1944	protein_coding	vasopressin V1a receptor%2C transcript variant X2 && sp|P37288|V1AR_HUMAN Vasopressin V1a receptor OS=Homo sapiens OX=9606 GN=AVPR1A PE=1 SV=1 && -	-
105195486	606.344070414414	584.834377547446	577.130882961997	518.491044867679	483.443109410248	369.235077354963	589.436443641286	457.056410544297	0.367545278862108	0.0163798517798008	0.395090131172356	LOC105195486	NC_052673.1	11219380	11227216	-	5308	protein_coding	retinal homeobox protein Rx-A && sp|A1YEV8|RAX2_GORGO Retina and anterior neural fold homeobox protein 2 OS=Gorilla gorilla gorilla OX=9595 GN=RAX2 PE=3 SV=1 && PF00046:Homeodomain	Homeobox
105196566	27.609362225525	46.9016112926757	4.98385909293607	5.69770378975472	9.77750108919603	7.45929449201946	26.4982775370456	7.64483312365674	1.800060120705	0.0164482742943948	0.395090131172356	LOC105196566	NC_052669.1	7947558	7956417	-	3188	protein_coding	forkhead box protein J1-A && sp|F1QDF8|FXJ1A_DANRE Forkhead box protein J1-A OS=Danio rerio OX=7955 GN=foxj1a PE=2 SV=1 && PF00250:Forkhead domain	Fork_head
105203621	812.352388558715	653.75103087546	1038.63623496788	1028.43553405073	1091.82095496022	1205.60847227264	834.913218134017	1108.6216537612	-0.409330534223092	0.0164737242231543	0.395090131172356	LOC105203621	NC_052664.1	28079881	28082903	-	1762	protein_coding	transmembrane protein 41 homolog%2C transcript variant X2 && sp|Q5BJD5|TM41B_HUMAN Transmembrane protein 41B OS=Homo sapiens OX=9606 GN=TMEM41B PE=1 SV=1 && PF09335:SNARE associated Golgi protein	-
120356743	3262.15233680049	2815.05385330121	4516.37311001867	4548.66685882085	4669.29996459606	4662.05905751216	3531.19310004012	4626.67529364302	-0.389836084748535	0.0165016707098204	0.395090131172356	LOC120356743	NC_052665.1	8290274	8292481	-	1059	protein_coding	chymotrypsin-2-like && sp|O97370|EURM3_EURMA Mite allergen Eur m 3 OS=Euroglyphus maynei OX=6958 GN=EURM3 PE=1 SV=1 && PF00089:Trypsin	Trypsin
105202571	292.022100462283	283.324019237388	264.144531925612	191.822694255076	241.178360200169	210.72506939955	279.830217208428	214.575374618265	0.384852135616829	0.0165091114935519	0.395090131172356	LOC105202571	NC_052675.1	19464068	19478188	+	2881	protein_coding	uncharacterized LOC105202571%2C transcript variant X2 && - && PF00003:7 transmembrane sweet-taste receptor of 3 GCPR	7tm_3
105193705	71.1472026580835	70.831004809347	49.8385909293607	35.1358400368208	46.7147274261588	29.8371779680778	63.9389327989304	37.2292484770191	0.785860449297751	0.0165364337160043	0.395090131172356	LOC105193705	NC_052671.1	2508133	2510261	-	1491	protein_coding	uncharacterized LOC105193705 && - && -	-
105202666	1743.63741439661	1333.34580674892	1396.47731784069	1294.32837757261	1205.89180100084	967.843460339525	1491.15351299541	1156.02121297099	0.367182108686771	0.0165989376076669	0.39532691265644	LOC105202666	NC_052675.1	20247797	20251535	-	1982	protein_coding	putative ATPase N2B && sp|P46441|N2B_HAEIR Putative ATPase N2B OS=Haematobia irritans OX=7368 PE=2 SV=1 && PF03969:AFG1-like ATPase	AFG1_ATPase
105196366	1831.77499380887	2190.97527038642	1550.97694972171	1594.40744383303	1474.22988644878	1259.68835733979	1857.90907130567	1442.7752292072	0.365060255772222	0.0166101065720972	0.39532691265644	LOC105196366	NC_052667.1	27374771	27414102	-	10601	protein_coding	transcription factor Ken 2%2C transcript variant X1 && sp|Q292R5|KEN_DROPS Transcription factor Ken OS=Drosophila pseudoobscura pseudoobscura OX=46245 GN=ken PE=3 SV=2 && -	-
105195226	1984.68838459639	1518.08072469763	1766.27966253654	1539.32964053207	1419.91043595325	1041.50399344822	1756.34959061019	1333.58135664451	0.397310620258908	0.0166608667290932	0.395775378238995	LOC105195226	NC_052668.1	23916849	23919474	+	1574	protein_coding	acetyl-CoA acetyltransferase%2C cytosolic%2C transcript variant X1 && sp|Q9BWD1|THIC_HUMAN Acetyl-CoA acetyltransferase, cytosolic OS=Homo sapiens OX=9606 GN=ACAT2 PE=1 SV=2 && PF02803:Thiolase, C-terminal domain|PF00108:Thiolase, N-terminal domain	Thiolase_N
105200259	701.914939656615	766.697768274148	738.607917573126	847.058630076868	889.752599116839	888.588456361818	735.740208501296	875.133228518508	-0.249783894369658	0.0168029389366759	0.39838707995178	LOC105200259	NC_052674.1	10389583	10412955	-	6296	protein_coding	uncharacterized LOC105200259%2C transcript variant X1 && sp|Q9V6L0|KDM4B_DROME Probable lysine-specific demethylase 4B OS=Drosophila melanogaster OX=7227 GN=Kdm4B PE=3 SV=3 && PF02373:JmjC domain, hydroxylase|PF13831:PHD-finger|PF18104:Jumonji domain-containing protein 2A Tudor domain|PF02375:jmjN domain|PF13832:PHD-zinc-finger like domain	JmjC
105200678	276.09362225525	207.707135724707	288.067055571705	267.792078118472	349.817261191236	584.622205812025	257.289271183887	400.743848373911	-0.640325009601211	0.016877903020246	0.398752013974615	LOC105200678	NC_052671.1	12559599	12562958	+	1663	protein_coding	riboflavin kinase && sp|Q8CFV9|RIFK_MOUSE Riboflavin kinase OS=Mus musculus OX=10090 GN=Rfk PE=1 SV=2 && PF01687:Riboflavin kinase	-
105201201	6303.42977579678	5920.13195602448	5569.96092226535	5437.50865002259	4844.20859519168	4845.74418437814	5931.17421802887	5042.48714319747	0.23406874479581	0.0168826457529575	0.398752013974615	LOC105201201	NC_052664.1	18063142	18092265	+	2185	protein_coding	proline hydroxylase buaE && sp|Q3I411|G3O21_WHEAT Gibberellin 3-beta-dioxygenase 2-1 OS=Triticum aestivum OX=4565 GN=GA3ox2-1 PE=1 SV=1 && PF14226:non-haem dioxygenase in morphine synthesis N-terminal|PF03171:2OG-Fe(II) oxygenase superfamily	2OG-FeII_Oxy
105193910	1699.03767541692	1232.84235397891	1316.73557235371	1011.34242268146	1163.52262961433	1160.85270532053	1416.20520058318	1111.90591920544	0.348748380017513	0.016922611416303	0.398936086620072	LOC105193910	NC_052669.1	4237882	4242904	+	1057	protein_coding	uncharacterized LOC105193910 && - && PF06585:Haemolymph juvenile hormone binding protein (JHBP)	-
105203820	561.744331434719	355.112199787402	399.705499253473	522.289514060849	599.68673347069	685.322681454288	438.854010158531	602.432976328609	-0.458201701083586	0.0170128133859833	0.399917609013674	LOC105203820	NC_052669.1	21792649	21805557	-	2304	protein_coding	circadian clock-controlled protein daywake && - && PF06585:Haemolymph juvenile hormone binding protein (JHBP)	-
105194354	182.646550107319	147.405064062695	140.544826420797	227.908151590189	224.882525051509	189.279597734994	156.865480196937	214.02342479223	-0.44894029470769	0.0170287498031629	0.399917609013674	LOC105194354	NC_052664.1	13752671	13782216	-	16693	protein_coding	dynein heavy chain 5%2C axonemal && sp|Q8TE73|DYH5_HUMAN Dynein axonemal heavy chain 5 OS=Homo sapiens OX=9606 GN=DNAH5 PE=1 SV=3 && PF08385:Dynein heavy chain, N-terminal region 1|PF17852:Dynein heavy chain AAA lid domain|PF12781:ATP-binding dynein motor region|PF03028:Dynein heavy chain region D6 P-loop domain|PF18199:Dynein heavy chain C-terminal domain|PF08393:Dynein heavy chain, N-terminal r…	Dynein_heavy
105201510	1019.42260525015	851.886409193498	866.194710352289	781.535036494689	614.896179609439	770.172156301009	912.501241598647	722.201124135046	0.336063019717623	0.0171710918166423	0.402498182469499	LOC105201510	NC_052678.1	11094472	11138234	-	8280	protein_coding	neurogenic locus protein delta && sp|P10041|DL_DROME Neurogenic locus protein delta OS=Drosophila melanogaster OX=7227 GN=Dl PE=1 SV=2 && -	-
105192801	283.526912085199	279.495316274721	235.238149186583	214.613509414094	206.413911883027	189.279597734994	266.086792515501	203.435673010705	0.387494158533473	0.0173153251949387	0.405113268711774	LOC105192801	NC_052672.1	11984627	11989836	+	3892	protein_coding	uncharacterized LOC105192801%2C transcript variant X1 && - && -	-
113003019	3.18569564140673	0.957175740666852	0	3.79846919316981	28.2461142576774	2.7972354345073	1.38095712735786	11.6139396284515	-3.0844337644443	0.0174256100210264	0.406479366926007	LOC113003019	NC_052666.1	1393631	1395444	+	1395	protein_coding	uncharacterized LOC113003019 && - && PF05485:THAP domain	THAP
105203080	6677.2180643885	5551.61929586774	4852.28521288256	4546.76762422427	4901.78721271694	4268.58127305813	5693.7075243796	4572.37870333312	0.316432718842178	0.01743927606489	0.406479366926007	LOC105203080	NC_052679.1	17456607	17460221	-	1607	protein_coding	uncharacterized LOC105203080 && - && -	-
105197518	2646.25117946185	2444.62684166314	2270.64620274167	2255.34108344458	1956.58660684912	1886.26909466942	2453.84140795556	2032.73226165437	0.271415540522761	0.0175928450126409	0.408751778219955	LOC105197518	NC_052665.1	16714088	16728690	+	4549	protein_coding	thyrotropin-releasing hormone-degrading ectoenzyme%2C transcript variant X1 && sp|Q10836|TRHDE_RAT Thyrotropin-releasing hormone-degrading ectoenzyme OS=Rattus norvegicus OX=10116 GN=Trhde PE=1 SV=1 && PF17900:Peptidase M1 N-terminal domain|PF11838:ERAP1-like C-terminal domain|PF01433:Peptidase family M1 domain	-
105195556	35.042652055474	24.8865692573381	14.9515772788082	4.74808649146227	7.60472306937469	14.9185889840389	24.9602661972068	9.09046618162529	1.4492617945473	0.0176026975459239	0.408751778219955	LOC105195556	NC_052667.1	5766581	5771038	+	1803	protein_coding	uncharacterized LOC105195556 && - && PF16029:Domain of unknown function (DUF4787)	-
105201419	2929.77809154705	2911.72860310856	2595.59381560111	2483.24923503477	2347.68665041696	2387.90664925773	2812.36683675224	2406.28084490315	0.224847188821628	0.0177331478237674	0.410636210097112	LOC105201419	NC_052674.1	11396236	11618485	+	9100	protein_coding	rho GTPase-activating protein 20%2C transcript variant X2 && sp|Q6IFT4|RHG20_MOUSE Rho GTPase-activating protein 20 OS=Mus musculus OX=10090 GN=Arhgap20 PE=1 SV=1 && PF00621:RhoGEF domain|PF00620:RhoGAP domain	RhoGAP
105205543	73.2709997523547	67.9594775873465	71.7675709382794	98.7601990224151	132.539459209102	90.4439457157359	70.9993494259935	107.247867982418	-0.591945809821662	0.0177656765206325	0.410636210097112	LOC105205543	NC_052674.1	9669271	9672992	+	3282	protein_coding	proline-rich protein 4 && - && -	-
105198999	907.923257800917	1178.28333676089	914.039757644476	878.396000920519	776.768142086129	674.133739716259	1000.0821174021	776.432627574302	0.365638594590001	0.0177831971630765	0.410636210097112	LOC105198999	NC_052665.1	4183034	4190414	-	5544	protein_coding	uncharacterized LOC105198999 && - && PF01757:Acyltransferase family	-
105197749	761.381258296208	691.080884761467	819.34643487869	897.388346886368	969.058996840318	883.926397304306	757.269525978788	916.791247010331	-0.275577030326114	0.0178246710953939	0.410828850525806	LOC105197749	NC_052673.1	17682724	17688177	-	3124	protein_coding	uncharacterized LOC105197749%2C transcript variant X5 && - && -	-
120359981	3884.42488542193	8393.47406990762	7756.8782922457	11139.0109089705	9300.57631384525	8878.42526912616	6678.25908252509	9772.6708306473	-0.549218079045952	0.0178705801571344	0.411122808809771	LOC120359981	NW_024105311.1	2910	10506	-	7597	rRNA	large subunit ribosomal RNA && sp|P16423|POLR_DROME Retrovirus-related Pol polyprotein from type-2 retrotransposable element R2DM OS=Drosophila melanogaster OX=7227 GN=pol PE=4 SV=1 && -	-
105195403	4880.4857226351	5793.78475825645	5140.35226845426	4716.74912061862	4181.51129914617	4418.69957471003	5271.54091644861	4438.98666482494	0.247988278736832	0.0179709208034726	0.412005280314005	LOC105195403	NC_052675.1	9322743	9330137	+	3765	protein_coding	delta-1-pyrroline-5-carboxylate dehydrogenase%2C mitochondrial%2C transcript variant X1 && sp|Q7SY23|AL4A1_DANRE Delta-1-pyrroline-5-carboxylate dehydrogenase, mitochondrial OS=Danio rerio OX=7955 GN=aldh4a1 PE=2 SV=1 && PF00171:Aldehyde dehydrogenase family	Aldedh
105196538	5986.98400875037	3755.00043063606	3874.4520588485	3389.18413760577	3629.62568211155	3206.56421975686	4538.81216607831	3408.45801315806	0.41312539900193	0.0179753916653127	0.412005280314005	LOC105196538	NC_052669.1	7727732	7729716	+	999	protein_coding	NADH dehydrogenase [ubiquinone] 1 beta subcomplex subunit 5%2C mitochondrial && sp|Q9CQH3|NDUB5_MOUSE NADH dehydrogenase [ubiquinone] 1 beta subcomplex subunit 5, mitochondrial OS=Mus musculus OX=10090 GN=Ndufb5 PE=1 SV=1 && PF09781:NADH:ubiquinone oxidoreductase, NDUFB5/SGDH subunit	-
105205704	4327.23657957747	2437.92661147847	2612.53893651709	2274.33342941043	2349.85942843678	2179.04640348118	3125.90070919101	2267.7464204428	0.46286736639761	0.0181555099954751	0.415365911335592	LOC105205704	NC_052668.1	19052113	19053086	-	599	protein_coding	cytochrome c oxidase subunit NDUFA4 && - && PF06522:NADH-ubiquinone reductase complex 1 MLRQ subunit	-
105196219	4625.63007132257	5532.4757810544	4498.4312172841	4084.30399995584	4246.69463974081	3890.02207758815	4885.51235655369	4073.67357242827	0.262363027780983	0.0182267799365589	0.416020583416946	LOC105196219	NC_052677.1	13662716	13730055	-	6952	protein_coding	nucleolar protein 4-like%2C transcript variant X1 && sp|Q6DIB4|NOL4L_MOUSE Nucleolar protein 4-like OS=Mus musculus OX=10090 GN=Nol4l PE=2 SV=1 && -	-
105198558	4714.82954928195	4663.3602085289	4426.66364634582	3992.19112202147	4059.83573003618	4067.18032177361	4601.61780138556	4039.73572461042	0.187870318577556	0.018251225595066	0.416020583416946	LOC105198558	NC_052668.1	15607687	15669393	+	4668	protein_coding	uncharacterized LOC105198558 && - && -	-
105203238	485.287636040958	385.741823488741	432.598969266851	364.653042544302	354.162817230879	256.413248163169	434.54280959885	325.076369312783	0.419137855169835	0.0182943238698897	0.416237827498407	LOC105203238	NC_052676.1	7455319	7464239	-	2048	protein_coding	probable cytochrome P450 6a14%2C transcript variant X1 && sp|Q9V4U7|C6A14_DROME Probable cytochrome P450 6a14 OS=Drosophila melanogaster OX=7227 GN=Cyp6a14 PE=3 SV=3 && PF00067:Cytochrome P450	p450
105207879	1824.34170397892	2486.74257425248	2476.97796918923	1659.93103741521	1960.93216288876	1738.94802845204	2262.68741580688	1786.60374291867	0.341296047449791	0.0183330544070831	0.416355081772582	LOC105207879	NC_052666.1	26975225	27010990	-	3755	protein_coding	forkhead box protein D1%2C transcript variant X1 && sp|Q6VFT7|FOXL2_BOVIN Forkhead box protein L2 OS=Bos taurus OX=9913 GN=FOXL2 PE=2 SV=1 && -	-
105195078	467.235360739653	465.18740996409	337.905646501066	340.912610086991	338.953371092129	261.075307220681	423.442805734936	313.647096133267	0.433751696168582	0.0184440167263371	0.417487750739094	LOC105195078	NC_052673.1	10180105	10199199	+	5164	protein_coding	protein tipE && sp|P48613|TIPE_DROME Protein tipE OS=Drosophila melanogaster OX=7227 GN=tipE PE=2 SV=1 && PF16972:Na+ channel auxiliary subunit TipE	-
105205242	158.222883523201	152.190942766029	185.399558257222	215.563126712387	171.649463565886	425.179786045109	165.271128182151	270.797458774461	-0.714027251136262	0.0184743557296129	0.417487750739094	LOC105205242	NC_052669.1	1927913	1937020	-	7742	protein_coding	fatty acid synthase-like && sp|P12276|FAS_CHICK Fatty acid synthase OS=Gallus gallus OX=9031 GN=FASN PE=1 SV=5 && PF00698:Acyl transferase domain|PF00107:Zinc-binding dehydrogenase|PF08659:KR domain|PF14765:Polyketide synthase dehydratase|PF00550:Phosphopantetheine attachment site|PF02801:Beta-ketoacyl synthase, C-terminal domain|PF16197:Ketoacyl-synthetase C-terminal extension|PF00109:Beta-ketoa…	Acyl_transf_1
105195402	17881.309635216	16497.8810661339	16666.0248067782	15087.5196352705	13703.7109710132	15327.9177692885	17015.0718360427	14706.3827918574	0.210291325546765	0.0184839334803034	0.417487750739094	LOC105195402	NC_052675.1	9330839	9332600	+	995	protein_coding	40S ribosomal protein S2 && sp|P31009|RS2_DROME 40S ribosomal protein S2 OS=Drosophila melanogaster OX=7227 GN=RpS2 PE=1 SV=2 && PF00333:Ribosomal protein S5, N-terminal domain|PF03719:Ribosomal protein S5, C-terminal domain	-
105196428	38242.1523779935	33720.3441679525	31947.5335575388	28936.7383135676	28519.8842881749	30824.6020764589	34636.6767011616	29427.0748927338	0.235129732769756	0.018550924590341	0.41750327532149	LOC105196428	NC_052669.1	10724271	10729975	-	1434	protein_coding	ferritin subunit && sp|P41822|FRI_AEDAE Ferritin subunit OS=Aedes aegypti OX=7159 GN=FERH PE=1 SV=2 && PF00210:Ferritin-like domain	Ferritin
105196471	8177.68071149107	8093.8780630789	7566.49487489554	7478.23622405307	6261.9462531251	6395.41261509518	7946.01788315517	6711.86503075779	0.243431744532287	0.0186227409468413	0.41750327532149	LOC105196471	NC_052665.1	2693521	2694280	-	553	protein_coding	PI-actitoxin-Afv2a && sp|D8KY58|VKT_BOMTE Kunitz-type serine protease inhibitor Bt-KTI OS=Bombus terrestris OX=30195 PE=2 SV=1 && -	-
105204090	710.4101280337	582.920026066113	493.402050200671	439.672809109406	447.592272083196	489.516201038777	595.577401433495	458.927094077126	0.375172963900898	0.0186301707718891	0.41750327532149	LOC105204090	NC_052669.1	19846159	19863933	-	2834	protein_coding	superoxide dismutase [Cu-Zn] && sp|P33431|SODC_CAVPO Superoxide dismutase [Cu-Zn] OS=Cavia porcellus OX=10141 GN=SOD1 PE=1 SV=3 && PF00080:Copper/zinc superoxide dismutase (SODC)	-
105202317	22.2998694898471	15.3148118506696	9.96771818587214	3.79846919316981	7.60472306937469	3.72964724600973	15.8607998421296	5.04427983618474	1.66623115293386	0.0186478714952982	0.41750327532149	LOC105202317	NC_052670.1	1624070	1628128	+	2599	protein_coding	uncharacterized LOC105202317 && - && -	-
105194720	5306.30704003647	4016.30940783811	4244.25440354436	3745.29062446544	3795.84320062788	3523.58423566769	4522.29028380631	3688.239353587	0.294027462079286	0.0186796941846485	0.41750327532149	LOC105194720	NC_052679.1	3986715	3989371	-	1457	protein_coding	ATP synthase subunit gamma%2C mitochondrial%2C transcript variant X1 && sp|O01666|ATPG_DROME ATP synthase subunit gamma, mitochondrial OS=Drosophila melanogaster OX=7227 GN=ATPsyngamma PE=2 SV=2 && PF00231:ATP synthase	-
105197087	642.448621017023	623.12140717412	686.775783006591	561.22382329084	509.516445648104	544.52849791742	650.781937065912	538.422922285455	0.272689719971719	0.0186866385325344	0.41750327532149	LOC105197087	NC_052679.1	5736862	5738601	+	1524	protein_coding	mitochondrial intermembrane space import and assembly protein 40%2C transcript variant X1 && sp|Q8VEA4|MIA40_MOUSE Mitochondrial intermembrane space import and assembly protein 40 OS=Mus musculus OX=10090 GN=Chchd4 PE=1 SV=1 && PF06747:CHCH domain	-
105200126	2975.43972907388	1788.00428356568	1895.85999895288	1578.26394976206	1629.58351486601	1727.75908671401	2219.76800386415	1645.20218378069	0.431850990371585	0.018726634077155	0.417519368092657	LOC105200126	NC_052667.1	25695715	25697767	+	673	protein_coding	uncharacterized LOC105200126 && - && -	-
105203393	2400.95261507354	2442.71249018181	2245.72690727699	1895.43612739174	2217.31996922768	1714.70532135297	2363.13067084411	1942.48713932413	0.283302485839039	0.0187547006473879	0.417519368092657	LOC105203393	NC_052679.1	6703863	6704908	+	824	protein_coding	uncharacterized LOC105203393 && - && -	-
105197827	1848.76537056304	1365.8897819316	1418.40629784961	1200.31626504166	1368.85015248744	930.546987879427	1544.35381678141	1166.57113513618	0.404995181232817	0.0188110294011315	0.418022875580699	LOC105197827	NC_052673.1	16188518	16206265	-	4624	protein_coding	uncharacterized LOC105197827 && - && -	-
105194328	5889.2893424139	7152.01713426272	5190.19085938363	4644.57820594839	5477.5733879696	4230.35238878653	6077.16577868675	4784.16799423484	0.345316691650646	0.018886582347717	0.41895102166671	LOC105194328	NC_052664.1	14342091	14368231	+	2793	protein_coding	fatty acid hydroxylase domain-containing protein 2%2C transcript variant X1 && sp|Q9GKT2|FXDC2_MACFA Fatty acid hydroxylase domain-containing protein 2 OS=Macaca fascicularis OX=9541 GN=FAXDC2 PE=2 SV=1 && PF04116:Fatty acid hydroxylase superfamily	-
113005057	69.0234055638124	63.1735988840122	61.7998527524073	92.112877934368	109.725290000978	86.7142984697262	64.665619066744	96.1841554683573	-0.571072221771291	0.0189680241076771	0.419496798642929	LOC113005057	NC_052679.1	7773232	7777335	-	1457	lncRNA	uncharacterized LOC113005057 && - && -	-
105207698	3740.0066830115	3840.18907155541	3453.8143514047	3134.68670166339	3235.26647151398	3201.90216069935	3678.0033686572	3190.61844462557	0.205152599221887	0.0189808816862316	0.419496798642929	LOC105207698	NC_052677.1	17563780	17632412	-	5923	protein_coding	protein groucho%2C transcript variant X2 && sp|O13168|TLE3B_DANRE Transducin-like enhancer protein 3-B OS=Danio rerio OX=7955 GN=tle3b PE=1 SV=2 && -	-
105201217	512.896998266483	445.086719410086	580.121198417759	636.243589855944	657.265350995956	623.783501895127	512.701638698109	639.097480915676	-0.318038472486115	0.0190200293454406	0.419496798642929	LOC105201217	NC_052664.1	17742769	17750479	+	2345	protein_coding	F-box only protein 21 && - && PF13369:Transglutaminase-like superfamily|PF08755:Hemimethylated DNA-binding protein YccV like	-
105198797	106.189854713558	71.7881805500139	99.6771818587215	50.3297168095	71.7016746541043	54.0798850671411	92.5517390407643	58.7037588435818	0.659300515083322	0.0190465078738685	0.419496798642929	LOC105198797	NC_052674.1	461358	465431	+	2230	protein_coding	uncharacterized LOC105198797%2C transcript variant X1 && - && PF07898:Protein of unknown function (DUF1676)	-
105201638	1324.18748827806	1153.39676750356	1161.2391686541	1068.31946057901	1016.86011327639	947.330400486471	1212.94114147857	1010.83665811396	0.262710458567947	0.0192539732088855	0.423314304592519	LOC105201638	NC_052670.1	8146977	8151792	-	4283	protein_coding	glycerol-3-phosphate phosphatase%2C transcript variant X4 && sp|Q2T9S4|PGP_BOVIN Glycerol-3-phosphate phosphatase OS=Bos taurus OX=9913 GN=PGP PE=2 SV=1 && PF13242:HAD-hyrolase-like|PF13344:Haloacid dehalogenase-like hydrolase	-
105198688	12253.2473353974	10473.4169543767	14953.5708224454	15252.7530451734	13974.221834481	20547.5590900791	12560.0783707398	16591.5113232445	-0.401643997450313	0.0194098921514764	0.425987013589924	LOC105198688	NC_052664.1	32681461	32686256	-	2188	protein_coding	protein disulfide-isomerase%2C transcript variant X1 && sp|P54399|PDI_DROME Protein disulfide-isomerase OS=Drosophila melanogaster OX=7227 GN=Pdi PE=2 SV=1 && PF00085:Thioredoxin|PF13848:Thioredoxin-like domain	-
105193154	719.96721495792	733.196617350808	865.197938533702	836.612839795651	1071.17956377192	996.7482264961	772.787256947477	968.180210021224	-0.324596548651849	0.019720711814854	0.431938715805249	LOC105193154	NC_052666.1	19941435	19952421	-	8048	protein_coding	apoptotic protease-activating factor 1%2C transcript variant X1 && - && PF00931:NB-ARC domain|PF17908:APAF-1 helical domain|PF00619:Caspase recruitment domain	NB-ARC
105203719	445.997389796942	251.737219795382	220.286571907774	192.772311553368	216.191412972223	197.671304038516	306.007060500033	202.211676188036	0.596938752227434	0.0197714116267052	0.431938715805249	LOC105203719	NC_052670.1	4703579	4709183	-	3281	protein_coding	clavesin-1%2C transcript variant X2 && sp|Q5SPP0|CLVS2_DANRE Clavesin-2 OS=Danio rerio OX=7955 GN=clvs2 PE=2 SV=1 && PF00650:CRAL/TRIO domain	-
105196833	58.4044200924566	176.120336282701	119.612618230466	193.72192885166	183.599742674903	221.914011137579	118.045791535208	199.745227554714	-0.756499100413732	0.0197855798852727	0.431938715805249	LOC105196833	NC_052669.1	16619998	16626822	-	6767	protein_coding	matrix metalloproteinase-2%2C transcript variant X1 && sp|O77656|MMP13_BOVIN Collagenase 3 OS=Bos taurus OX=9913 GN=MMP13 PE=2 SV=1 && -	-
105198549	1238.17370596008	991.634067330858	1069.53616134408	960.06308857367	913.653157334874	772.969391735516	1099.78131154501	882.228545881353	0.317877777279534	0.0199337089156671	0.433408652047524	LOC105198549	NC_052668.1	15379355	15383273	+	1586	protein_coding	protein-L-isoaspartate(D-aspartate) O-methyltransferase%2C transcript variant X2 && sp|P15246|PIMT_BOVIN Protein-L-isoaspartate(D-aspartate) O-methyltransferase OS=Bos taurus OX=9913 GN=PCMT1 PE=1 SV=2 && PF01135:Protein-L-isoaspartate(D-aspartate) O-methyltransferase (PCMT)	-
120356746	1387.9014011062	1496.06568266229	1476.21906332766	1324.71613111797	1203.71902298102	1169.24441162405	1453.39538236538	1232.55985524102	0.237832880471346	0.019940112023027	0.433408652047524	LOC120356746	NC_052672.1	10977450	10991146	+	2133	protein_coding	tubulin polyglutamylase TTLL4-like && sp|Q14679|TTLL4_HUMAN Tubulin polyglutamylase TTLL4 OS=Homo sapiens OX=9606 GN=TTLL4 PE=1 SV=2 && PF03133:Tubulin-tyrosine ligase family	TTL
105205458	345.117027819062	410.628392746079	503.369768386543	543.181094623283	473.665608321052	702.106094061332	419.705062983895	572.984265668556	-0.4495401111275	0.0199577693805755	0.433408652047524	LOC105205458	NC_052666.1	7495445	7500879	-	2114	protein_coding	elongation of very long chain fatty acids protein 7 && sp|Q9JLJ5|ELOV1_MOUSE Elongation of very long chain fatty acids protein 1 OS=Mus musculus OX=10090 GN=Elovl1 PE=1 SV=1 && PF01151:GNS1/SUR4 family	ELO
105192868	1271.09256092128	1821.50543448902	1249.95186050837	1071.16831247389	1274.33430862522	668.539268847244	1447.51661863956	1004.68062998212	0.527551914861494	0.0200289466553927	0.434193948473548	LOC105192868	NC_052671.1	776460	795793	+	6909	protein_coding	glycogen-binding subunit 76A && sp|Q9VVY3|GBS76_DROME Glycogen-binding subunit 76A OS=Drosophila melanogaster OX=7227 GN=Gbs-76A PE=1 SV=1 && PF03370:Carbohydrate/starch-binding module (family 21)	-
105199736	640.324823922752	726.49638716614	577.130882961997	550.778033009623	525.812280796765	488.583789227275	647.984031350297	521.724701011221	0.31314224013727	0.020080085993971	0.434542873167959	LOC105199736	NC_052675.1	10544040	10613183	-	6571	protein_coding	uncharacterized LOC105199736%2C transcript variant X2 && sp|H9J9M0|CDA1_BOMMO Chitin deacetylase 1 OS=Bombyx mori OX=7091 GN=CDA1 PE=1 SV=1 && PF01607:Chitin binding Peritrophin-A domain|PF01522:Polysaccharide deacetylase	CBM_14
105200604	692.357852732395	702.566993649469	545.234184767206	522.289514060849	536.676170895871	486.71896560427	646.71967704969	515.228216853663	0.328293154981916	0.0202072925410299	0.436533845834094	LOC105200604	NC_052674.1	6127330	6151941	-	5550	protein_coding	anoctamin-8%2C transcript variant X2 && sp|Q6PB70|ANO8_MOUSE Anoctamin-8 OS=Mus musculus OX=10090 GN=Ano8 PE=1 SV=3 && PF04547:Calcium-activated chloride channel	-
105197222	5982.73641456183	4567.64263446222	4526.34082820454	4601.84542752523	3820.83014785583	3251.31998670898	5025.57329240953	3891.33185403001	0.368942365108889	0.0204344508467467	0.440673374782016	LOC105197222	NC_052666.1	25140324	25171034	-	6309	protein_coding	centrosomin%2C transcript variant X1 && sp|Q9BE52|CK5P2_MACFA CDK5 regulatory subunit-associated protein 2 OS=Macaca fascicularis OX=9541 GN=CDK5RAP2 PE=2 SV=1 && PF07989:Centrosomin N-terminal motif 1	-
120357197	32.9188549612028	24.8865692573381	15.9483490973954	43.6823957214528	45.6283384162482	46.6205905751216	24.5845911053121	45.3104415709409	-0.885664696456711	0.0205060299404173	0.44109111536308	LOC120357197	NC_052666.1	2221874	2224919	+	2196	protein_coding	uncharacterized LOC120357197 && - && -	-
105207613	369.54069440318	494.859857924762	362.824941965746	295.330979768953	358.508373270521	250.818777294154	409.075164764563	301.552710111209	0.442328936709383	0.0205552454021209	0.44109111536308	LOC105207613	NC_052677.1	15987712	15998391	+	2604	protein_coding	putative fatty acyl-CoA reductase CG5065 && sp|A1ZAI5|FACR1_DROME Putative fatty acyl-CoA reductase CG5065 OS=Drosophila melanogaster OX=7227 GN=CG5065 PE=3 SV=1 && PF03015:Male sterility protein|PF07993:Male sterility protein	NAD_binding_4
105197449	1855.13676184585	1631.98463783698	1950.68244897518	2101.5030811212	2034.80661556269	2495.13400758051	1812.601282886	2210.4812347548	-0.286688654122792	0.0205605374741823	0.44109111536308	LOC105197449	NC_052665.1	15355939	15359672	-	1862	protein_coding	endoplasmic reticulum lectin 1%2C transcript variant X1 && sp|Q8VEH8|ERLEC_MOUSE Endoplasmic reticulum lectin 1 OS=Mus musculus OX=10090 GN=Erlec1 PE=1 SV=1 && PF07915:Glucosidase II beta subunit-like protein	-
105202662	22760.7334593039	14317.4347288948	13418.5422218211	12185.4891716888	9190.85102384427	5909.62606130242	16832.2368033399	9095.32208561182	0.888025064295996	0.0208187252448912	0.445206766261756	LOC105202662	NC_052675.1	20230746	20243593	-	5508	protein_coding	glutamic acid-rich protein%2C transcript variant X1 && - && PF00595:PDZ domain	PDZ
105204350	26.5474636783894	46.9016112926757	33.8902418319653	52.2289514060849	61.9241735649082	69.9308858626824	35.7797722676768	61.3613369445585	-0.773831005280157	0.0208605286146042	0.445206766261756	LOC105204350	NC_052673.1	1564418	1566472	-	985	protein_coding	uncharacterized LOC105204350 && - && -	-
105200473	4916.59027323771	5990.96296083382	4740.64676920079	4537.27145124134	4348.81520667241	4067.18032177361	5216.06666775744	4317.75565989579	0.272791038686302	0.0208631459385679	0.445206766261756	LOC105200473	NC_052669.1	25592102	25681726	+	6549	protein_coding	heterogeneous nuclear ribonucleoprotein K%2C transcript variant X4 && sp|Q5ZIQ3|HNRPK_CHICK Heterogeneous nuclear ribonucleoprotein K OS=Gallus gallus OX=9031 GN=HNRNPK PE=2 SV=1 && PF00013:KH domain	KH_1
105207106	1025.79399653297	973.447728258188	1077.51033589278	1139.54075795094	1199.37346694138	1339.875773129	1025.58402022798	1226.26333267377	-0.258130366499109	0.0208959949971244	0.445206766261756	LOC105207106	NC_052664.1	11107889	11109563	-	1068	protein_coding	proteasome maturation protein && - && PF05348:Proteasome maturation factor UMP1	-
105193936	1965.57421074795	1349.61779434026	1748.33776980197	2288.57768888481	2456.32555140803	1837.78368047129	1687.84325829673	2194.22897358804	-0.378589346100517	0.0210892108182316	0.448552682926367	LOC105193936	NC_052669.1	4678954	4696415	-	8609	protein_coding	uncharacterized LOC105193936 && sp|P79171|AMPN_FELCA Aminopeptidase N OS=Felis catus OX=9685 GN=ANPEP PE=1 SV=3 && PF01433:Peptidase family M1 domain|PF11838:ERAP1-like C-terminal domain|PF17900:Peptidase M1 N-terminal domain	-
105198157	16035.7299602943	15557.934488799	13527.1903500471	13321.2314604465	13131.1839627903	11423.9095145278	15040.2849330468	12625.4416459215	0.252518348550313	0.0212435056488114	0.451060736378872	LOC105198157	NC_052670.1	711355	718863	-	3393	protein_coding	uncharacterized LOC105198157 && - && PF15376:Domain of unknown function (DUF4603)	-
105194221	4.2475941885423	4.78587870333426	1.99354363717443	0	0	0	3.67567217635033	0	4.33950809820598	0.0212869033768196	1	LOC105194221	NC_052667.1	15889563	15890102	-	540	protein_coding	uncharacterized LOC105194221 && - && -	-
105200055	722.091012052191	1021.30651529153	1003.74922131733	1133.84305416119	1164.60901862424	1182.29817698508	915.715582887016	1160.25008325684	-0.340855965005765	0.0213208835718022	0.45156834831937	LOC105200055	NC_052670.1	9862794	9868223	-	3307	protein_coding	kinesin-like protein Klp61F && sp|P46863|KL61_DROME Kinesin-like protein Klp61F OS=Drosophila melanogaster OX=7227 GN=Klp61F PE=1 SV=2 && PF00225:Kinesin motor domain|PF13931:Kinesin-associated microtubule-binding	Kinesin
105204066	77.518593940897	36.3726781453404	44.8547318364247	24.6900497556038	32.5916702973201	27.0399425335705	52.9153346408873	28.1072208621648	0.912184109146581	0.0213402461383186	0.45156834831937	LOC105204066	NC_052669.1	19473664	19479697	-	2524	protein_coding	uncharacterized LOC105204066%2C transcript variant X2 && - && -	-
105196933	14032.9893003966	14197.7877613114	12152.6420122153	12407.6996194892	11182.2020790105	9340.90152763137	13461.1396913078	10976.9344087104	0.294342406944135	0.0215470095945943	0.454879171684317	LOC105196933	NC_052675.1	14292087	14445999	+	12322	protein_coding	four and a half LIM domains protein 2%2C transcript variant X1 && sp|Q14192|FHL2_HUMAN Four and a half LIM domains protein 2 OS=Homo sapiens OX=9606 GN=FHL2 PE=1 SV=3 && -	-
105195169	19461.4146733537	23051.6633624798	18092.4052791765	17843.3090349152	17171.4646906481	13267.2876658681	20201.82777167	16094.0204638105	0.327998602992222	0.021570076850837	0.454879171684317	LOC105195169	NC_052668.1	22265191	22312435	+	13022	protein_coding	high affinity cAMP-specific and IBMX-insensitive 3'%2C5'-cyclic phosphodiesterase 8%2C transcript variant X8 && sp|Q6NNF2|PDE8_DROME High affinity cAMP-specific and IBMX-insensitive 3',5'-cyclic phosphodiesterase 8 OS=Drosophila melanogaster OX=7227 GN=Pde8 PE=2 SV=1 && PF00233:3'5'-cyclic nucleotide phosphodiesterase|PF13426:PAS domain	-
105198599	1408.07747350177	1328.55992804559	1110.40380590616	1127.19573307314	1062.48845169264	777.631450793029	1282.34706915117	989.105211852935	0.374840783417326	0.0218688228105148	0.459040840761606	LOC105198599	NC_052668.1	10142290	10237461	-	7423	protein_coding	uncharacterized LOC105198599%2C transcript variant X1 && - && PF00085:Thioredoxin|PF13848:Thioredoxin-like domain	-
105195312	3861.06311738495	3966.53626932343	4370.84442450494	4312.21215154603	4661.69524152669	7642.97961888544	4066.14793707111	5538.96233731938	-0.446032985923472	0.0219304967024229	0.459040840761606	LOC105195312	NC_052668.1	21743692	21762052	-	13607	protein_coding	uncharacterized LOC105195312 && sp|Q9U943|APLP_LOCMI Apolipophorins OS=Locusta migratoria OX=7004 PE=1 SV=2 && PF06448:Domain of Unknown Function (DUF1081)|PF09172:Domain of unknown function (DUF1943)|PF00094:von Willebrand factor type D domain|PF01347:Lipoprotein amino terminal region	Vitellogenin_N
105204328	4973.93279478304	3531.02130732002	4364.86379359341	2916.27472305612	4083.73628825421	2708.65631241457	4289.93929856549	3236.22244124163	0.406812470858508	0.0219435342329862	0.459040840761606	LOC105204328	NC_052671.1	381644	404970	+	8898	protein_coding	fatty acid synthase-like && sp|P19096|FAS_MOUSE Fatty acid synthase OS=Mus musculus OX=10090 GN=Fasn PE=1 SV=2 && PF00109:Beta-ketoacyl synthase, N-terminal domain|PF00107:Zinc-binding dehydrogenase|PF00975:Thioesterase domain|PF02801:Beta-ketoacyl synthase, C-terminal domain|PF00550:Phosphopantetheine attachment site|PF16197:Ketoacyl-synthetase C-terminal extension|PF08659:KR domain|PF00698:Acyl…	Acyl_transf_1
113005481	151.851492240387	93.8032225853515	126.590020960576	54.1281860026698	112.98445703071	37.2964724600973	124.081578595438	68.136371831159	0.870299807895867	0.0219556928012978	0.459040840761606	LOC113005481	NC_052672.1	6926123	6965275	-	4730	protein_coding	probable G-protein coupled receptor Mth-like 3%2C transcript variant X2 && sp|Q9GT50|MTH_DROYA G-protein coupled receptor Mth OS=Drosophila yakuba OX=7245 GN=mth PE=3 SV=2 && PF00002:7 transmembrane receptor (Secretin family)	7tm_2
105193873	191.141738484404	113.903913139355	81.7352891241516	101.609050917292	67.3561186144616	37.2964724600973	128.926980249304	68.7538806639505	0.906127666146996	0.0219664609786384	0.459040840761606	LOC105193873	NC_052679.1	24851559	24857353	-	4001	protein_coding	glucose dehydrogenase [FAD%2C quinone]%2C transcript variant X1 && sp|P18173|DHGL_DROME Glucose dehydrogenase [FAD, quinone] OS=Drosophila melanogaster OX=7227 GN=Gld PE=3 SV=3 && PF05199:GMC oxidoreductase|PF00732:GMC oxidoreductase	-
105203804	817.661881294393	985.891012886857	873.1721130824	777.736567301519	738.744526739256	689.9847405118	892.241669087883	735.488611517525	0.279320150099396	0.0219953475577327	0.459040840761606	LOC105203804	NC_052679.1	5561327	5577535	+	4327	protein_coding	neuroendocrine convertase 2 && sp|G5ECN9|NEC2_CAEEL Neuroendocrine convertase 2 OS=Caenorhabditis elegans OX=6239 GN=egl-3 PE=1 SV=1 && PF16470:Peptidase S8 pro-domain|PF01483:Proprotein convertase P-domain|PF00082:Subtilase family	Peptidase_S8
105207828	75.3947968466259	40.2013811080078	57.8127654780584	86.4151741446132	86.9111207928536	100.700475642263	57.8029811442307	91.3422568599099	-0.665046627079446	0.0220669057640698	0.459040840761606	LOC105207828	NC_052671.1	11293792	11307776	-	4522	protein_coding	protocadherin Fat 4%2C transcript variant X2 && sp|Q9Y5H4|PCDG1_HUMAN Protocadherin gamma-A1 OS=Homo sapiens OX=9606 GN=PCDHGA1 PE=2 SV=1 && PF00028:Cadherin domain	Cadherin
105194457	1077.82702534261	1157.22547046622	1173.20043047715	1282.9329699931	1312.35792397209	1393.02324638463	1136.08430876199	1329.43804678328	-0.226639119087738	0.0220953757579679	0.459040840761606	LOC105194457	NC_052670.1	3260161	3265445	+	3530	protein_coding	enhancer of mRNA-decapping protein 4 && sp|Q1LUT1|EDC4_DANRE Enhancer of mRNA-decapping protein 4 OS=Danio rerio OX=7955 GN=edc4 PE=3 SV=1 && PF16529:WD40 region of Ge1, enhancer of mRNA-decapping protein	-
105197832	2677.04623732879	2722.20780645653	2623.50342652155	3209.70646822849	2839.82087190649	3314.72398989115	2674.25249010229	3121.41711000871	-0.223350154073834	0.0221005953173128	0.459040840761606	LOC105197832	NC_052673.1	16036166	16072565	-	6436	protein_coding	aryl hydrocarbon receptor nuclear translocator homolog%2C transcript variant X1 && sp|O15945|ARNT_DROME Aryl hydrocarbon receptor nuclear translocator homolog OS=Drosophila melanogaster OX=7227 GN=tgo PE=1 SV=3 && PF00989:PAS fold|PF14598:PAS domain|PF00010:Helix-loop-helix DNA-binding domain	HLH
105201176	9757.7857496288	8218.31090936559	9083.58158278529	8006.22344190367	7807.87781422799	7263.48801160395	9019.89274725989	7692.52975591187	0.229613002311457	0.0222635854437319	0.461652942311498	LOC105201176	NC_052664.1	18569712	18611595	-	6028	protein_coding	alpha-actinin%2C sarcomeric%2C transcript variant X7 && sp|P18091|ACTN_DROME Alpha-actinin, sarcomeric OS=Drosophila melanogaster OX=7227 GN=Actn PE=1 SV=2 && PF00307:Calponin homology (CH) domain|PF08726:Ca2+ insensitive EF hand|PF00435:Spectrin repeat	CH
105193340	741.205185900632	804.027622160155	849.249589436307	957.214236678793	989.700388028621	905.371868968862	798.160799165698	950.762164558758	-0.251696919519196	0.0223500413116161	0.461963887157193	LOC105193340	NC_052668.1	15031619	15047405	-	13981	protein_coding	SIN3-HDAC complex-associated factor%2C transcript variant X1 && sp|Q9NP50|SHCAF_HUMAN SIN3-HDAC complex-associated factor OS=Homo sapiens OX=9606 GN=SINHCAF PE=1 SV=1 && PF15396:Protein Family FAM60A	-
105200269	3065.70110558041	2988.30266236191	2929.51237482782	2695.96350985227	2617.1111248748	2006.55021835323	2994.50538092338	2439.87495102677	0.295700002280241	0.0223530913140577	0.461963887157193	LOC105200269	NC_052674.1	10299043	10304348	+	1560	protein_coding	muscle-specific protein 20 && sp|Q24799|MYPH_ECHGR Myophilin OS=Echinococcus granulosus OX=6210 PE=2 SV=1 && PF00402:Calponin family repeat|PF00307:Calponin homology (CH) domain	CH
105195850	3811.15388566958	3334.80028048331	3301.30826316085	2957.1082668827	3150.52812874094	2678.81913444649	3482.42080977125	2928.81851002338	0.249870188977003	0.0224038684198164	0.462242875883067	LOC105195850	NC_052673.1	5330647	5430367	-	1016	protein_coding	ATP synthase subunit b%2C mitochondrial && sp|Q94516|AT5F1_DROME ATP synthase subunit b, mitochondrial OS=Drosophila melanogaster OX=7227 GN=ATPsynB PE=2 SV=2 && PF05405:Mitochondrial ATP synthase B chain precursor (ATP-synt_B)	-
120359220	2.12379709427115	6.70023018466796	2.99031545576164	17.0931113692642	14.1230571288387	9.32411811502432	3.93811424490025	13.5134288710424	-1.76426398805488	0.022662881093813	0.466628746680381	LOC120359220	NC_052675.1	287784	292079	-	1866	lncRNA	uncharacterized LOC120359220 && - && -	-
105199100	1315.69229990098	721.710508462806	805.391629418469	719.80991210568	673.561186144616	651.7558562402	947.598145927418	681.708984830165	0.474532399895227	0.0227248644171904	0.466628746680381	LOC105199100	NC_052670.1	6146968	6147929	+	962	protein_coding	NADH dehydrogenase [ubiquinone] 1 beta subcomplex subunit 11%2C mitochondrial && sp|Q8HXG5|NDUBB_BOVIN NADH dehydrogenase [ubiquinone] 1 beta subcomplex subunit 11, mitochondrial OS=Bos taurus OX=9913 GN=NDUFB11 PE=1 SV=2 && PF10183:ESSS subunit of NADH:ubiquinone oxidoreductase (complex I)	-
105208194	3329.05194527003	4021.09528654144	3713.97179605596	2878.29003112443	3465.58094161504	2669.49501633146	3688.03967595581	3004.45532969031	0.29615680005487	0.0227640155691233	0.466628746680381	LOC105208194	NC_052677.1	13221910	13253025	+	7761	protein_coding	uncharacterized LOC105208194%2C transcript variant X2 && - && -	-
120358025	4.2475941885423	22.0150420353376	40.8676445620758	1.89923459658491	6.51833405946402	9.32411811502432	22.3767602619852	5.91389559035775	1.9227749005459	0.0227753921399774	0.466628746680381	LOC120358025	NC_052669.1	18128577	18129078	-	294	lncRNA	uncharacterized LOC120358025 && - && -	-
120357655	48.8473331682365	54.5590172180105	32.8934700133781	57.9266551958396	87.9975098027643	79.2550039777067	45.4332734665417	75.0597229921036	-0.721735922008725	0.0228918364975526	0.466628746680381	LOC120357655	NC_052667.1	13569849	13571917	+	1049	protein_coding	uncharacterized LOC120357655%2C transcript variant X1 && - && -	-
105206239	1521.70061804528	1168.71157935423	1202.10681321618	994.249311312199	1102.68484505933	1057.35499424376	1297.5063368719	1051.42971687176	0.303179223869404	0.022912832604211	0.466628746680381	LOC105206239	NC_052673.1	18855076	18856918	-	1107	protein_coding	delta(3%2C5)-Delta(2%2C4)-dienoyl-CoA isomerase%2C mitochondrial && sp|Q62651|ECH1_RAT Delta(3,5)-Delta(2,4)-dienoyl-CoA isomerase, mitochondrial OS=Rattus norvegicus OX=10116 GN=Ech1 PE=1 SV=2 && PF00378:Enoyl-CoA hydratase/isomerase	ECH
105202423	1494.09125581975	1597.52631117298	1703.48303796555	1762.48970563079	1865.32993001662	2072.75145696991	1598.36686831943	1900.19036420577	-0.249519760781884	0.0229293993640746	0.466628746680381	LOC105202423	NC_052679.1	2219395	2222262	-	2352	protein_coding	protein adenylyltransferase Fic && sp|Q17A75|FICD_AEDAE Protein adenylyltransferase Fic OS=Aedes aegypti OX=7159 GN=AAEL005383 PE=3 SV=1 && PF02661:Fic/DOC family	Fic
105203280	5981.6745160147	6083.80900767851	5398.51616946835	4799.36582557006	4371.62937588054	5442.4877437397	5821.33323105385	4871.1609817301	0.256912051971448	0.0229510250900341	0.466628746680381	LOC105203280	NC_052665.1	16088208	16102427	-	3790	protein_coding	S-adenosylmethionine synthase%2C transcript variant X2 && sp|P40320|METK_DROME S-adenosylmethionine synthase OS=Drosophila melanogaster OX=7227 GN=Sam-S PE=2 SV=2 && PF02773:S-adenosylmethionine synthetase, C-terminal domain|PF00438:S-adenosylmethionine synthetase, N-terminal domain|PF02772:S-adenosylmethionine synthetase, central domain	-
105206694	126.365927109133	90.9316953633509	74.7578863940411	64.5739762838868	72.7880636640149	39.1612960831022	97.3518362888418	58.8411120103346	0.728873300397583	0.0230030692015272	0.466628746680381	LOC105206694	NC_052676.1	15571810	15584007	+	2015	protein_coding	cytochrome P450 4C1 && sp|P29981|CP4C1_BLADI Cytochrome P450 4C1 OS=Blaberus discoidalis OX=6981 GN=CYP4C1 PE=2 SV=1 && PF00067:Cytochrome P450	p450
105204040	3280.20461210179	3066.79107309659	3302.30503497944	2919.123574951	2811.57475764882	2345.94811774012	3216.43357339261	2692.21548344665	0.256777001294429	0.0230278715602515	0.466628746680381	LOC105204040	NC_052669.1	18970754	18974570	+	1578	protein_coding	juvenile hormone epoxide hydrolase 1 && sp|Q8MZR6|HYEP1_CTEFE Juvenile hormone epoxide hydrolase 1 OS=Ctenocephalides felis OX=7515 GN=EH1 PE=1 SV=3 && PF06441:Epoxide hydrolase N terminus	EHN
120359962	69.0234055638124	127.304373508691	106.654584588832	143.39221204216	175.995019605529	137.064536290858	100.994121220445	152.150589312849	-0.586712435676441	0.0230303865297091	0.466628746680381	LOC120359962	NW_024105290.1	18664	27469	-	8806	pseudogene	- && sp|P16423|POLR_DROME Retrovirus-related Pol polyprotein from type-2 retrotransposable element R2DM OS=Drosophila melanogaster OX=7227 GN=pol PE=4 SV=1 && PF00078:Reverse transcriptase (RNA-dependent DNA polymerase)	RVT_1
105194020	4.2475941885423	1.9143514813337	2.99031545576164	14.2442594743868	10.8638900991067	8.39170630352189	3.05075370854588	11.1666186256718	-1.88222426478324	0.023182346614275	0.468941432327912	LOC105194020	NC_052672.1	8464444	8470157	-	1785	protein_coding	lipase member H-A%2C transcript variant X2 && sp|Q5BKQ4|LIPR1_MOUSE Inactive pancreatic lipase-related protein 1 OS=Mus musculus OX=10090 GN=Pnliprp1 PE=1 SV=2 && PF00151:Lipase	Lipase
105199516	72.2091012052191	44.0300840706752	40.8676445620758	33.2366054402359	28.2461142576774	26.1075307220681	52.3689432793234	29.1967501399938	0.83941029020142	0.0232985267741118	0.470523993483692	LOC105199516	NC_052669.1	15391422	15397372	-	3175	protein_coding	doublesex- and mab-3-related transcription factor 1%2C transcript variant X1 && sp|Q9Y5R5|DMRT2_HUMAN Doublesex- and mab-3-related transcription factor 2 OS=Homo sapiens OX=9606 GN=DMRT2 PE=1 SV=2 && PF00751:DM DNA binding domain	DM
105197137	1870.00334150575	2047.3989092864	1898.85031440864	1679.87300067935	1741.4815828868	1577.64078506212	1938.75085506693	1666.33178954276	0.218921473669888	0.0233722706589337	0.471149392880667	LOC105197137	NC_052678.1	8585467	8599781	-	5319	protein_coding	protein grindelwald && - && -	-
105207501	9.55708692422018	2.87152722200056	14.9515772788082	26.5892843521887	17.3822241585707	27.972354345073	9.12673047500965	23.9812876186108	-1.40230567695055	0.0234054859689105	0.471149392880667	LOC105207501	NC_052677.1	471999	474464	+	1798	protein_coding	putative nuclease HARBI1 && sp|Q9M2U3|ALPL_ARATH Protein ALP1-like OS=Arabidopsis thaliana OX=3702 GN=At3g55350 PE=2 SV=1 && PF13359:DDE superfamily endonuclease	-
105198007	1079.95082243688	939.946577334848	916.03330128165	886.942556605151	786.545643175325	726.348801160395	978.643567017793	799.945666980291	0.290500926573303	0.0235659511174408	0.47352908346068	LOC105198007	NC_052672.1	13005425	13028799	+	3722	protein_coding	uncharacterized LOC105198007%2C transcript variant X2 && - && PF01697:Glycosyltransferase family 92	-
105195134	9088.78966493339	8229.79701825359	7901.41020594085	7425.05765534869	7354.85359709524	7073.27600205745	8406.66562970928	7284.39575150046	0.206686027960019	0.0236000785144113	0.47352908346068	LOC105195134	NC_052668.1	21235402	21256461	+	7372	protein_coding	Na(+)/H(+) exchange regulatory cofactor NHE-RF1%2C transcript variant X1 && sp|Q15599|NHRF2_HUMAN Na(+)/H(+) exchange regulatory cofactor NHE-RF2 OS=Homo sapiens OX=9606 GN=SLC9A3R2 PE=1 SV=2 && -	-
105203109	4.2475941885423	50.7303142553431	5.98063091152329	4.74808649146227	4.34555603964268	4.66205905751216	20.3195131184696	4.58523386287237	2.15133825483891	0.0237183975453474	0.475058838557959	LOC105203109	NW_024105342.1	124955	127867	-	1321	protein_coding	alpha-ketoglutarate-dependent dioxygenase alkB homolog 4 && sp|Q9NXW9|ALKB4_HUMAN Alpha-ketoglutarate-dependent dioxygenase alkB homolog 4 OS=Homo sapiens OX=9606 GN=ALKBH4 PE=1 SV=1 && PF03171:2OG-Fe(II) oxygenase superfamily	2OG-FeII_Oxy
105205196	184.77034720159	187.606445170703	168.454437341239	129.147952567774	153.180850397405	122.145947306819	180.277076571177	134.824916757332	0.421882565955401	0.023752941927898	0.475058838557959	LOC105205196	NC_052669.1	835173	853371	-	3205	protein_coding	kinesin-related protein 4%2C transcript variant X2 && - && -	-
105193716	375.912085685994	222.06477183471	294.047686483228	357.056104157962	444.333105053464	423.314962422104	297.341514667977	408.234723877844	-0.45828021338036	0.023861968819426	0.476470874977267	LOC105193716	NC_052671.1	2402480	2403869	+	1390	protein_coding	uncharacterized LOC105193716 && - && PF01607:Chitin binding Peritrophin-A domain	CBM_14
105207821	1358.1682417864	947.603983260183	1023.68465768907	701.767183438123	1065.74761872237	444.76043408666	1109.81896091188	737.42507874905	0.590468212221075	0.0239049124446534	0.476560955488268	LOC105207821	NC_052677.1	18969488	18970879	+	566	protein_coding	uncharacterized LOC105207821%2C transcript variant X1 && - && -	-
105195208	3049.77262737337	3011.27488013792	2997.29285849175	2382.58980141577	2734.44113794516	2692.80531161902	3019.44678866768	2603.27875032665	0.214113844597105	0.0239475125130612	0.476643908767189	LOC105195208	NC_052668.1	22980454	23289538	+	14278	protein_coding	tyrosine-protein phosphatase 99A%2C transcript variant X1 && sp|P35832|PTP99_DROME Tyrosine-protein phosphatase 99A OS=Drosophila melanogaster OX=7227 GN=Ptp99A PE=2 SV=2 && -	-
105199454	28.6712607726605	85.1886409193498	226.267202819298	407.385820967462	216.191412972223	752.456331882463	113.375701503769	458.67785527405	-2.01623959997668	0.0240759754967346	0.477736809818516	LOC105199454	NC_052666.1	29725426	29728403	-	1457	protein_coding	uncharacterized LOC105199454 && - && PF15430:Single domain von Willebrand factor type C	-
105197216	2801.28836734365	2163.21717390708	2219.81083999373	1949.56431339441	2110.85384625643	1769.71761823162	2394.77212708149	1943.37859262749	0.301343299206935	0.0242354430270912	0.477736809818516	LOC105197216	NC_052671.1	7376171	7380001	-	1368	protein_coding	cytochrome c1%2C heme protein%2C mitochondrial && sp|P00125|CY1_BOVIN Cytochrome c1, heme protein, mitochondrial OS=Bos taurus OX=9913 GN=CYC1 PE=1 SV=2 && PF02167:Cytochrome C1 family	-
105203425	498.030418606585	474.759167370758	385.750693793252	373.199598228934	376.976986439003	314.22278047632	452.846759923532	354.799788381419	0.352532169968661	0.0243365511829602	0.477736809818516	LOC105203425	NC_052667.1	7460956	7466461	-	1502	protein_coding	perilipin-1 && - && PF03036:Perilipin family	Perilipin
120358719	307.950578669317	510.174669775432	382.76037833749	245.950880257745	357.421984260611	114.686652814799	400.295208927413	239.353172444385	0.744249946234796	0.024408230523192	0.477736809818516	LOC120358719	NC_052672.1	8632030	8657126	+	6954	lncRNA	uncharacterized LOC120358719 && - && -	-
105194501	150.789593693252	128.261549249358	247.199411009629	267.792078118472	179.254186635261	417.72049155309	175.416851317413	288.255585435607	-0.717988914198959	0.0244145781338913	0.477736809818516	LOC105194501	NC_052679.1	19484403	19486164	-	713	protein_coding	uncharacterized LOC105194501 && - && -	-
113005463	13.8046811127625	12.4432846286691	12.9580336416338	34.1862227385283	20.6413911883027	27.0399425335705	13.0686664610218	27.2891854868005	-1.06737681769232	0.0244463868740177	0.477736809818516	LOC113005463	NC_052679.1	7607336	7642209	-	4039	protein_coding	ABC transporter G family member 20-like%2C transcript variant X2 && sp|Q55EH8|ABCGN_DICDI ABC transporter G family member 23 OS=Dictyostelium discoideum OX=44689 GN=abcG23 PE=3 SV=2 && PF12698:ABC-2 family transporter protein|PF00005:ABC transporter	ABC_tran
120359517	16.9903767541692	9.57175740666852	19.9354363717443	43.6823957214528	24.9869472279454	28.9047661565754	15.4991901775273	32.5247030353246	-1.0759692239828	0.0244867727244415	0.477736809818516	LOC120359517	NC_052677.1	3136137	3138951	-	2438	protein_coding	uncharacterized LOC120359517 && - && -	-
105193560	1017.29880815588	846.143354749497	878.155972175336	696.069479648368	802.841478323985	758.98321456298	913.866045026905	752.631390845111	0.280055052579129	0.0244892182077138	0.477736809818516	LOC105193560	NC_052670.1	1166455	1168460	+	1567	protein_coding	protein ABHD11 && sp|Q8K4F5|ABHDB_MOUSE Protein ABHD11 OS=Mus musculus OX=10090 GN=Abhd11 PE=1 SV=1 && PF00561:alpha/beta hydrolase fold	Abhydrolase_1
120359317	6.37139128281345	14.3576361100028	21.9289800089187	32.2869881419434	27.1597252477668	34.49923702559	14.2193358005783	31.3153168051001	-1.13493893180034	0.0245220066310939	0.477736809818516	LOC120359317	NC_052676.1	9507936	9508533	+	598	protein_coding	cytochrome P450 6k1-like && sp|Q964R0|CP6K1_BLAGE Cytochrome P450 6k1 OS=Blattella germanica OX=6973 GN=CYP6K1 PE=2 SV=1 && -	-
105199709	258.041346953945	300.553182569391	194.370504624507	184.225755868736	198.809188813653	166.901714258935	250.988344715948	183.312219647108	0.454852584772722	0.0245320378538929	0.477736809818516	LOC105199709	NC_052678.1	10668110	10684488	-	3912	protein_coding	potassium channel subfamily K member 18%2C transcript variant X1 && sp|P34410|TWK7_CAEEL TWiK family of potassium channels protein 7 OS=Caenorhabditis elegans OX=6239 GN=twk-7 PE=3 SV=3 && PF07885:Ion channel	Ion_trans_2
105203243	39252.0178963194	22408.4412647517	21313.9717968504	19043.6252999569	16407.7332166809	11395.0047483712	27658.1436526405	15615.4544216696	0.824726109956114	0.0245903508548485	0.477736809818516	LOC105203243	NC_052676.1	7630353	7639327	-	3092	protein_coding	aconitate hydratase%2C mitochondrial && sp|P20004|ACON_BOVIN Aconitate hydratase, mitochondrial OS=Bos taurus OX=9913 GN=ACO2 PE=1 SV=4 && PF00694:Aconitase C-terminal domain|PF00330:Aconitase family (aconitate hydratase)	Aconitase
105198998	2403.07641216781	1711.43022431233	2389.26204915355	3298.97049426798	2277.07136477277	2941.75926529017	2167.92289521123	2839.26704144364	-0.389579590166758	0.0246284782419756	0.477736809818516	LOC105198998	NC_052665.1	4074423	4074929	-	434	protein_coding	hypothetical protein && - && -	-
105207822	105.127956166422	122.518494805357	119.612618230466	130.097569866066	178.16779762535	175.293420562457	115.753023067415	161.186262684624	-0.475432999632026	0.0246394214848365	0.477736809818516	LOC105207822	NC_052677.1	19183198	19188949	-	2721	protein_coding	gephyrin%2C transcript variant X1 && sp|Q54KM0|GEPH_DICDI Gephyrin OS=Dictyostelium discoideum OX=44689 GN=gphn PE=3 SV=1 && PF00994:Probable molybdopterin binding domain|PF03453:MoeA N-terminal region (domain I and II)	-
105205642	6062.378805597	7059.17108741803	6438.14917625482	5459.34984788331	5881.71009965637	5502.16209967585	6519.89968975662	5614.40734907185	0.215891080819216	0.0246415450895534	0.477736809818516	LOC105205642	NC_052668.1	19507124	19538120	+	7671	protein_coding	RNA-binding protein fusilli && sp|Q9BJZ5|FUSIL_DROME RNA-binding protein fusilli OS=Drosophila melanogaster OX=7227 GN=fus PE=2 SV=1 && -	-
105207153	1400.64418367182	1266.34350490224	1824.0924280146	1952.41316528928	1912.04465744278	1776.24450091213	1497.02670552956	1880.2341078814	-0.328798153670398	0.024787956304129	0.477736809818516	LOC105207153	NC_052678.1	6062058	6070767	-	5519	protein_coding	pleckstrin homology domain-containing family M member 2 && - && PF00169:PH domain|PF02759:RUN domain	RUN
105201464	1357.10634323927	1559.2392815463	1497.151271518	1102.50568331754	1291.71653278379	1293.25518255387	1471.16563210119	1229.15913288507	0.259783075130661	0.02478965425195	0.477736809818516	LOC105201464	NC_052667.1	20846660	20962605	+	13956	protein_coding	cadherin-99C%2C transcript variant X4 && sp|Q9VAF5|CAD99_DROME Cadherin-99C OS=Drosophila melanogaster OX=7227 GN=Cad99C PE=1 SV=2 && -	-
105194196	2194.94429692923	2135.45907742775	2162.99484633426	2444.31492580477	2446.54805031883	2476.48577135046	2164.46607356375	2455.78291582469	-0.182266349252526	0.0248090760030101	0.477736809818516	LOC105194196	NC_052669.1	6521438	6542770	+	9722	protein_coding	inositol hexakisphosphate and diphosphoinositol-pentakisphosphate kinase 2%2C transcript variant X13 && sp|Q9VR59|VIP1_DROME Inositol hexakisphosphate and diphosphoinositol-pentakisphosphate kinase OS=Drosophila melanogaster OX=7227 GN=l(1)G0196 PE=1 SV=2 && PF00328:Histidine phosphatase superfamily (branch 2)|PF18086:Diphosphoinositol pentakisphosphate kinase 2 N-terminal domain	Acid_phosphat_A
105192828	9.55708692422018	3.82870296266741	4.98385909293607	16.1434940709717	11.9502791090174	23.3102952875608	6.12321632660789	17.1346894891833	-1.50023431945651	0.0248281775161104	0.477736809818516	LOC105192828	NC_052675.1	12898362	12904365	+	2881	protein_coding	uncharacterized LOC105192828 && - && -	-
105195912	2325.55781822691	2619.79000220517	2347.39763277289	2129.04198277168	2126.06329239518	2035.45498450981	2430.91515106832	2096.85341989222	0.213537252284046	0.0248395966082254	0.477736809818516	LOC105195912	NC_052675.1	10629491	10652842	+	6368	protein_coding	uncharacterized LOC105195912%2C transcript variant X4 && - && -	-
105204664	1081.01272098402	831.785718639494	746.582092121824	697.968714244953	688.770632283365	708.632976741849	886.460177248444	698.457441090056	0.343255124429468	0.024870527770883	0.477736809818516	LOC105204664	NC_052666.1	32657550	32659409	+	1294	protein_coding	uncharacterized LOC105204664 && - && -	-
105206635	2789.60748332516	1819.59108300769	2364.34275368887	1414.92977445576	2274.89858675294	1236.37806205223	2324.51377334057	1642.06880775364	0.501751139901795	0.0248754522302416	0.477736809818516	LOC105206635	NC_052679.1	21998687	22014519	+	3528	protein_coding	uncharacterized LOC105206635%2C transcript variant X1 && - && -	-
113003590	18.0522753013048	0.957175740666852	6.9774027301105	1.89923459658491	1.08638900991067	0	8.66228459069404	0.995207868831859	3.12351962141029	0.0248820500043542	0.477736809818516	LOC113003590	NC_052675.1	3923281	3925029	+	1667	protein_coding	uncharacterized LOC113003590 && - && -	-
105196790	1750.00880567943	1819.59108300769	1728.40233343023	2003.69249939708	1912.04465744278	2811.22161167983	1766.00074070578	2242.31958950656	-0.344786898416612	0.0249340196202813	0.477736809818516	LOC105196790	NC_052665.1	11875501	11890102	-	4994	protein_coding	facilitated trehalose transporter Tret1%2C transcript variant X1 && sp|A5LGM7|TRET1_POLVA Facilitated trehalose transporter Tret1 OS=Polypedilum vanderplanki OX=319348 GN=Tret1 PE=1 SV=1 && PF00083:Sugar (and other) transporter	Sugar_tr
105197902	1171.27409749054	989.719715849525	918.026844918825	923.977631238557	821.310091492467	698.376446815322	1026.34021941963	814.554723182115	0.333244001285422	0.0249618391504397	0.477736809818516	LOC105197902	NC_052673.1	18297271	18411817	-	5318	protein_coding	calcitonin receptor%2C transcript variant X1 && sp|O08893|CALCR_CAVPO Calcitonin receptor OS=Cavia porcellus OX=10141 GN=CALCR PE=2 SV=1 && PF00002:7 transmembrane receptor (Secretin family)|PF02793:Hormone receptor domain	7tm_2
105196436	214.503506521386	267.052031646052	285.076740115943	147.19068123533	187.945298714546	221.914011137579	255.544092761127	185.683330362485	0.46135006262672	0.0249656010292257	0.477736809818516	LOC105196436	NC_052675.1	19370553	19374231	-	1523	protein_coding	uncharacterized LOC105196436%2C transcript variant X2 && - && PF13837:Myb/SANT-like DNA-binding domain	-
105197696	535.19686775633	401.056635339411	328.934700133781	361.804190649425	247.696694259633	297.439367869276	421.729401076507	302.313417592778	0.478430996019516	0.0250804299975165	0.479194656347002	LOC105197696	NC_052673.1	18429037	18430746	+	1710	protein_coding	uncharacterized LOC105197696 && - && PF02958:Ecdysteroid kinase	-
105205582	288.836404820877	350.326321084068	289.063827390292	244.05164566116	236.832804160526	249.886365482652	309.408851098412	243.590271768113	0.345474274006318	0.0251874212665712	0.480498498008436	LOC105205582	NC_052676.1	6643785	6798701	-	36010	protein_coding	small conductance calcium-activated potassium channel protein%2C transcript variant X2 && sp|Q7KVW5|KCNN_DROME Small conductance calcium-activated potassium channel protein OS=Drosophila melanogaster OX=7227 GN=SK PE=2 SV=2 && -	-
105193728	4701.02486816919	5211.82190793101	5044.66217386989	4607.54313131498	4260.81769686965	3976.73637605787	4985.8363166567	4281.69906808083	0.219737729523451	0.0253159912629991	0.482209357390459	LOC105193728	NC_052669.1	23739201	23755757	+	3172	protein_coding	cAMP-dependent protein kinase type I regulatory subunit%2C transcript variant X2 && sp|P16905|KAPR1_DROME cAMP-dependent protein kinase type I regulatory subunit OS=Drosophila melanogaster OX=7227 GN=Pka-R1 PE=1 SV=2 && PF00027:Cyclic nucleotide-binding domain	cNMP_binding
105201316	1866.81764586434	1929.66629318437	2102.19176540044	2243.94567586507	2078.26217595911	3669.97289007357	1966.22523481638	2664.06024729925	-0.438414341101308	0.0254238278635158	0.483520652619012	LOC105201316	NC_052678.1	1979522	1988473	+	1250	protein_coding	elongation of very long chain fatty acids protein AAEL008004 && sp|A0JNC4|ELOV7_BOVIN Elongation of very long chain fatty acids protein 7 OS=Bos taurus OX=9913 GN=ELOVL7 PE=2 SV=1 && PF01151:GNS1/SUR4 family	ELO
105199455	18.0522753013048	38.2870296266741	104.661040951658	216.512744010679	85.824731782943	255.480836351666	53.6667819598788	185.939437381763	-1.79258050337219	0.0255703412074106	0.485562375148379	LOC105199455	NC_052666.1	29721478	29722875	-	862	protein_coding	uncharacterized LOC105199455 && - && PF15430:Single domain von Willebrand factor type C	-
120358914	35.042652055474	40.2013811080078	49.8385909293607	66.4732108804717	60.8377845549975	69.9308858626824	41.6942080309475	65.7472937660506	-0.656987481067292	0.025811068887802	0.489384180747316	LOC120358914	NC_052674.1	11911070	11921372	+	10198	lncRNA	uncharacterized LOC120358914 && - && -	-
120358677	104.066057619286	87.1029924006835	79.7417454869772	63.6243589855944	69.5288966342829	41.9585315176095	90.3035985023157	58.3705957124956	0.632613359260137	0.025951557156227	0.490526227499456	LOC120358677	NC_052664.1	3413357	3415632	-	1821	pseudogene	- && - && PF10545:Alcohol dehydrogenase transcription factor Myb/SANT-like	-
105207884	2016.54534101046	1669.31449172299	1794.18927345699	1163.28119040826	1357.98626238834	1755.73144105908	1826.68303539681	1425.66629795189	0.35725520958318	0.0259880711721252	0.490526227499456	LOC105207884	NC_052666.1	26891713	26906432	-	4708	protein_coding	aquaporin AQPcic%2C transcript variant X1 && sp|Q23808|AQP_CICVR Aquaporin AQPcic OS=Cicadella viridis OX=36150 GN=AQP PE=1 SV=1 && PF00230:Major intrinsic protein	-
105199159	95.5708692422018	216.321717390708	111.638443681768	84.5159395480283	105.379733961335	60.6067677476581	141.177010104893	83.5008137523405	0.7620706734907	0.0259997629849262	0.490526227499456	LOC105199159	NC_052676.1	7274366	7284675	+	3209	protein_coding	uncharacterized LOC105199159%2C transcript variant X1 && - && -	-
105196357	2314.93883275555	1922.00888725904	1618.75743338564	1507.04265239012	1394.9234887253	1729.62391033701	1951.90171780008	1543.86335048415	0.337861606158526	0.026086852492699	0.490526227499456	LOC105196357	NC_052667.1	27290213	27294112	-	1831	protein_coding	uncharacterized LOC105196357 && - && -	-
105202472	949.337301139204	651.836679394126	773.494931223678	517.541427569387	740.917304759077	509.096849080328	791.556303919003	589.185193802931	0.426655041823426	0.0260930873324242	0.490526227499456	LOC105202472	NC_052673.1	8206256	8208606	-	1458	protein_coding	histone H1%2C transcript variant X2 && - && -	-
105195103	59.4663186395922	44.0300840706752	71.7675709382794	94.0121125309529	65.1833405946402	129.605241798838	58.4213245495156	96.2668983081437	-0.725075236091052	0.0261086540443259	0.490526227499456	LOC105195103	NC_052668.1	20545178	20549214	-	1909	protein_coding	major facilitator superfamily domain-containing protein 12%2C transcript variant X2 && sp|F1PZV2|MFS12_CANLF Major facilitator superfamily domain-containing protein 12 OS=Canis lupus familiaris OX=9615 GN=MFSD12 PE=1 SV=3 && PF13347:MFS/sugar transport protein	-
105208256	3.18569564140673	3.82870296266741	6.9774027301105	0.949617298292453	0	0	4.66393377806155	0.316539099430818	3.72231147592726	0.0262827177328932	1	LOC105208256	NC_052673.1	3751882	3755576	+	3616	protein_coding	craniofacial development protein 2%2C transcript variant X2 && sp|Q588U8|CFDP2_TRAJA Craniofacial development protein 2 OS=Tragulus javanicus OX=9849 GN=CFDP2 PE=2 SV=1 && PF00078:Reverse transcriptase (RNA-dependent DNA polymerase)	RVT_1
105198595	5572.8435753675	3313.74241418864	4032.93877800387	3486.0451020316	3000.60644537327	3369.73628676979	4306.50825585334	3285.46261139155	0.390198759589115	0.0262868624247969	0.492837793973327	LOC105198595	NC_052668.1	10354376	10358711	+	1473	protein_coding	T-cell activation inhibitor%2C mitochondrial && sp|Q66JZ4|TCAIM_MOUSE T-cell activation inhibitor, mitochondrial OS=Mus musculus OX=10090 GN=TCAIM PE=1 SV=1 && PF14687:Domain of unknown function (DUF4460)|PF14688:Domain of unknown function (DUF4461)	-
105201576	1290.20673476972	1158.18264620689	1166.22302774704	1046.47826271828	1070.09317476201	927.74975244492	1204.87080290789	1014.77372997507	0.247911827070128	0.0263111790008341	0.492837793973327	LOC105201576	NC_052678.1	4936774	4949074	+	1583	protein_coding	alpha-tocopherol transfer protein && sp|Q8IUQ0|CLVS1_HUMAN Clavesin-1 OS=Homo sapiens OX=9606 GN=CLVS1 PE=1 SV=1 && PF00650:CRAL/TRIO domain|PF03765:CRAL/TRIO, N-terminal domain	CRAL_TRIO_N
105198575	441.749795608399	476.673518852092	449.544090182834	508.994871884755	532.330614856229	682.52544601978	455.989134881108	574.616977586921	-0.334047659031311	0.0264033626230429	0.493818546795975	LOC105198575	NC_052671.1	11236845	11244000	-	5140	protein_coding	uncharacterized LOC105198575%2C transcript variant X2 && - && PF16013:Domain of unknown function (DUF4781)	-
105199812	1151.09802509496	714.053102537471	1426.3804723983	1206.96358612971	1473.14349743887	2180.91122710419	1097.17720001025	1620.33943689092	-0.562778543104088	0.0264593788480583	0.494120930295064	LOC105199812	NC_052670.1	14149078	14154970	+	2474	protein_coding	vanin-like protein 1%2C transcript variant X3 && sp|Q9NFP1|VNNL1_DROME Vanin-like protein 1 OS=Drosophila melanogaster OX=7227 GN=vanin-like PE=1 SV=1 && PF00795:Carbon-nitrogen hydrolase	CN_hydrolase
105201393	104.066057619286	89.9745196226841	69.774027301105	48.4304822129151	74.9608416838363	27.0399425335705	87.9382015143585	50.143755476774	0.816888123188087	0.0265425671929692	0.494254300375813	LOC105201393	NC_052674.1	11114646	11118277	+	2282	protein_coding	uncharacterized LOC105201393 && - && PF16086:Domain of unknown function (DUF4816)	-
120356885	54.1568259039143	34.4583266640067	52.8289063851224	67.4228281787642	66.2697296045509	93.2411811502432	47.1480196510145	75.6445796445194	-0.68691632966713	0.026592415735477	0.494254300375813	LOC120356885	NW_024105365.1	1187	8991	-	1406	protein_coding	protein ANTAGONIST OF LIKE HETEROCHROMATIN PROTEIN 1-like%2C transcript variant X7 && - && -	-
105204647	4081.93801518915	3275.45538456197	3145.81185946125	2818.464141332	3054.92589586881	2807.49196443382	3501.06841973746	2893.62733387821	0.274871687094276	0.026608381216956	0.494254300375813	LOC105204647	NC_052666.1	32415097	32473249	+	3825	protein_coding	protein amalgam && sp|A2AJ76|HMCN2_MOUSE Hemicentin-2 OS=Mus musculus OX=10090 GN=Hmcn2 PE=1 SV=1 && PF00041:Fibronectin type III domain|PF13927:Immunoglobulin domain|PF07679:Immunoglobulin I-set domain	I-set
105203022	4871.99053425802	5054.84508646164	5283.88741033082	4468.89900576428	4592.1663448924	4315.20186363326	5070.24101035016	4458.75573809665	0.185557567406617	0.0266272797829376	0.494254300375813	LOC105203022	NC_052679.1	3794585	3958510	+	9780	protein_coding	uncharacterized LOC105203022%2C transcript variant X3 && - && -	-
105202387	1808.41322577188	2183.31786446109	1857.98266984657	1706.46228503154	1595.90545555877	1633.58549375226	1949.90458669318	1645.31774478086	0.245172273268223	0.0267277114583194	0.494254300375813	LOC105202387	NC_052676.1	3176906	3184454	-	4118	protein_coding	DNA-directed RNA polymerase%2C mitochondrial && sp|O00411|RPOM_HUMAN DNA-directed RNA polymerase, mitochondrial OS=Homo sapiens OX=9606 GN=POLRMT PE=1 SV=2 && PF14700:DNA-directed RNA polymerase N-terminal|PF00940:DNA-dependent RNA polymerase	-
105196529	476.792447663873	529.318184588769	515.33103020959	470.060562654764	386.754487528199	354.316488370924	507.147220820744	403.710512851296	0.329160619576794	0.0267310456507855	0.494254300375813	LOC105196529	NC_052669.1	7569607	7587727	-	3515	protein_coding	TGF-beta-activated kinase 1 and MAP3K7-binding protein 2 && sp|Q571K4|TAB3_MOUSE TGF-beta-activated kinase 1 and MAP3K7-binding protein 3 OS=Mus musculus OX=10090 GN=Tab3 PE=1 SV=2 && -	-
105194601	88.1375794122528	55.5161929586774	43.8579600178374	30.3877535453585	48.8875054459802	18.6482362300486	62.5039107962559	32.6411650737958	0.943371257372259	0.026745535125175	0.494254300375813	LOC105194601	NC_052679.1	19966929	19978646	+	7504	protein_coding	uncharacterized LOC105194601 && - && -	-
novel.94	0	4.78587870333426	8.97094636728493	0	0	0	4.58560835687306	0	4.66147391219446	0.0267755310266035	1	-	NC_052668.1	1759725	1760550	-	542	-	- && - && -	-
105204598	1196.75966262179	1207.95578472157	1155.25853774258	1055.02481840292	1037.50150446469	974.370343020042	1186.65799502865	1022.29888862922	0.215291001670278	0.026826189227551	0.49467893590084	LOC105204598	NC_052666.1	31891629	31896700	-	3532	protein_coding	CCA tRNA nucleotidyltransferase 1%2C mitochondrial && sp|Q8K1J6|TRNT1_MOUSE CCA tRNA nucleotidyltransferase 1, mitochondrial OS=Mus musculus OX=10090 GN=Trnt1 PE=1 SV=1 && PF12627:Probable RNA and SrmB- binding site of polymerase A|PF01743:Poly A polymerase head domain	-
105202128	1111.80777885095	1185.94074268623	1169.2133432028	1349.40618087358	1337.34487120004	1311.90341878392	1155.65395491333	1332.88482361918	-0.205568018170518	0.0268483003113924	0.49467893590084	LOC105202128	NC_052664.1	3417501	3585803	+	5740	protein_coding	transmembrane GTPase Marf%2C transcript variant X3 && sp|Q7YU24|MARF_DROME Transmembrane GTPase Marf OS=Drosophila melanogaster OX=7227 GN=Marf PE=1 SV=1 && -	-
113006042	10.6189854713558	12.4432846286691	6.9774027301105	22.7908151590189	21.7277801982134	22.3778834760584	10.0132242767118	22.2988262777636	-1.15422910319884	0.0270144257451331	0.497001304509867	LOC113006042	NW_024105400.1	761	6380	-	2709	protein_coding	uncharacterized LOC113006042 && - && -	-
105195150	2035.6595148589	2033.99844891706	1971.61465716551	2481.35000043818	2046.7568946717	2951.0833834052	2013.75754031382	2493.06342617169	-0.308415252845161	0.027189316809052	0.499477819899623	LOC105195150	NC_052668.1	21631869	21644418	+	5197	protein_coding	solute carrier family 41 member 1%2C transcript variant X1 && sp|Q8BJA2|S41A1_MOUSE Solute carrier family 41 member 1 OS=Mus musculus OX=10090 GN=Slc41a1 PE=2 SV=1 && PF01769:Divalent cation transporter	-
105194765	98.7565648836085	80.4027622160155	99.6771818587215	171.880730990934	101.034177921692	649.891032617195	92.9455029861152	307.601980509941	-1.72711489535835	0.02726809432379	0.500183978720409	LOC105194765	NC_052664.1	20854229	20860619	-	2397	protein_coding	venom acid phosphatase Acph-1 && sp|Q5BLY5|ACPH1_APIME Venom acid phosphatase Acph-1 OS=Apis mellifera OX=7460 PE=1 SV=1 && PF00328:Histidine phosphatase superfamily (branch 2)	Acid_phosphat_A
105199878	3175.07665593537	2961.50174162324	3226.55037676681	2670.32384279838	2809.40197962899	2718.91284234109	3121.04292477514	2732.87955492282	0.191642397947888	0.0273916147274276	0.501641421670339	LOC105199878	NC_052670.1	2247143	2268676	-	5009	protein_coding	tubulin-specific chaperone cofactor E-like protein%2C transcript variant X2 && - && -	-
105202417	1159.59321347205	1367.80413341293	1377.53865328753	1394.98781119161	1555.70906219208	1938.48415611356	1301.64533339084	1629.72700983242	-0.324259485182295	0.0274284583784266	0.501641421670339	LOC105202417	NC_052670.1	12536485	12555441	+	4508	protein_coding	DNA mismatch repair protein Msh2%2C transcript variant X3 && sp|Q5XXB5|MSH2_CHLAE DNA mismatch repair protein Msh2 OS=Chlorocebus aethiops OX=9534 GN=MSH2 PE=2 SV=1 && PF00488:MutS domain V|PF05190:MutS family domain IV|PF05192:MutS domain III|PF05188:MutS domain II	-
105193813	283.526912085199	337.883036455399	258.163901014089	205.11733643117	204.241133863206	258.278071786174	293.191283184895	222.54551402685	0.397071416299085	0.0275311219467014	0.502777484740938	LOC105193813	NC_052665.1	19404008	19424482	-	5044	protein_coding	laccase-4%2C transcript variant X1 && sp|Q99044|LAC1_TRAVI Laccase-1 OS=Trametes villosa OX=47662 GN=LCC1 PE=3 SV=1 && PF07731:Multicopper oxidase|PF07732:Multicopper oxidase|PF00394:Multicopper oxidase	-
105193845	773.062142314699	737.982496054143	698.737044829637	670.429812594472	548.626450004889	606.067677476581	736.593894399493	608.374646691981	0.274802262164548	0.0275995225704351	0.503285411578523	LOC105193845	NC_052679.1	25330712	25415644	+	7131	protein_coding	protein artichoke%2C transcript variant X2 && - && -	-
105195706	2768.36951238245	1997.62577077172	2318.49125003386	2655.1299660257	2673.60335339016	4094.22026430718	2361.49551106268	3140.98452790768	-0.41181099762981	0.0277879664915252	0.505977657114409	LOC105195706	NC_052667.1	2463051	2466495	-	1578	protein_coding	lambda-crystallin homolog && sp|Q99KP3|CRYL1_MOUSE Lambda-crystallin homolog OS=Mus musculus OX=10090 GN=Cryl1 PE=1 SV=3 && PF00725:3-hydroxyacyl-CoA dehydrogenase, C-terminal domain|PF02737:3-hydroxyacyl-CoA dehydrogenase, NAD binding domain	3HCDH_N
113005315	0	1.9143514813337	0	8.54655568463208	9.77750108919603	1.86482362300486	0.638117160444568	6.72962679894433	-3.34905043193231	0.0280455890817466	1	LOC113005315	NC_052674.1	14590905	14592805	+	1426	protein_coding	uncharacterized LOC113005315 && - && -	-
105198259	9.55708692422018	9.57175740666852	2.99031545576164	15.1938767726793	13.036668118928	33.5668252140876	7.37305326221678	20.599123368565	-1.48837044106083	0.0280772828953949	0.510251100785094	LOC105198259	NC_052670.1	9698112	9707363	+	2116	protein_coding	saccharopine dehydrogenase-like oxidoreductase && sp|Q8NBX0|SCPDL_HUMAN Saccharopine dehydrogenase-like oxidoreductase OS=Homo sapiens OX=9606 GN=SCCPDH PE=1 SV=1 && PF03435:Saccharopine dehydrogenase NADP binding domain	Saccharop_dh
105200257	1480.28657470699	842.314651786829	1520.0770233455	1721.65616180422	1871.84826407609	1621.46414020273	1280.89274994644	1738.32285536101	-0.440740573415086	0.0281049598255016	0.510251100785094	LOC105200257	NC_052674.1	10432705	10441819	+	2454	protein_coding	ATP-binding cassette sub-family G member 4 && sp|Q9H172|ABCG4_HUMAN ATP-binding cassette sub-family G member 4 OS=Homo sapiens OX=9606 GN=ABCG4 PE=1 SV=2 && PF01061:ABC-2 type transporter|PF00005:ABC transporter	ABC2_membrane
105195231	3131.53881550281	3548.25047065202	2854.75448843378	2853.59998136882	2665.99863032079	2458.76994693191	3178.1812581962	2659.45618620717	0.257185324383679	0.028209015645422	0.511391511700632	LOC105195231	NC_052668.1	23934502	23976839	+	17028	protein_coding	ryanodine receptor%2C transcript variant X11 && sp|Q24498|RYR_DROME Ryanodine receptor OS=Drosophila melanogaster OX=7227 GN=RyR PE=1 SV=3 && PF06459:Ryanodine Receptor TM 4-6|PF02815:MIR domain|PF08709:Inositol 1,4,5-trisphosphate/ryanodine receptor|PF00622:SPRY domain|PF00520:Ion transport protein|PF01365:RIH domain|PF02026:RyR domain|PF08454:RyR and IP3R Homology associated	SPRY
105206654	60.5282171867278	70.831004809347	34.8870136505525	79.7678530565661	117.330013070352	77.3901803547019	55.4154118822091	91.4960154938735	-0.71994544660239	0.0282554679823264	0.511485843767659	LOC105206654	NC_052664.1	2713160	2715677	+	1776	pseudogene	- && sp|P48591|RIR1_DROME Ribonucleoside-diphosphate reductase large subunit OS=Drosophila melanogaster OX=7227 GN=RnrL PE=1 SV=2 && -	-
105198755	925.975533102222	692.038060502134	872.175341263813	630.545886066189	763.731473967201	449.422493144172	830.062978289389	614.566617725854	0.434398091330902	0.0282999352090689	0.511544018356347	LOC105198755	NC_052664.1	947221	956943	+	2134	protein_coding	UDP-glucosyltransferase 2 && sp|A0A291PQH4|UGT2_DACCO UDP-glucosyltransferase 2 OS=Dactylopius coccus OX=765876 GN=UTG2 PE=1 SV=1 && PF00201:UDP-glucoronosyl and UDP-glucosyl transferase	UDPGT
105198492	271.846028066707	270.880734608719	264.144531925612	323.819498717727	344.385316141682	324.479310402846	268.957098200346	330.894708420752	-0.298393946928577	0.0283539829024339	0.511774946128356	LOC105198492	NC_052670.1	6182086	6186303	+	3188	protein_coding	golgin subfamily A member 4%2C transcript variant X1 && - && -	-
105192842	3434.17990143645	3584.62314879736	2713.2128901944	2966.60443986562	2607.33362378561	2086.73763414244	3244.00531347607	2553.55856593123	0.3453329825953	0.0285178305508138	0.513984155276295	LOC105192842	NC_052671.1	2060656	2075136	-	2611	protein_coding	uncharacterized LOC105192842%2C transcript variant X2 && - && -	-
105203255	15.9284782070336	32.543975182673	35.8837854691397	34.1862227385283	31.5052812874094	134.26730085635	28.1187462862821	66.6529349607627	-1.24561979798209	0.0286486506940981	0.515079936007458	LOC105203255	NC_052676.1	8139470	8140937	-	1468	protein_coding	uncharacterized LOC105203255 && - && PF02958:Ecdysteroid kinase	-
105203248	1912.47928339117	1676.97189764832	1696.50563523544	1574.46548056889	1518.77183585512	1413.53630623769	1761.98560542498	1502.25787422056	0.229913067772102	0.0286847104979473	0.515079936007458	LOC105203248	NC_052676.1	7701089	7708048	+	1901	protein_coding	uncharacterized LOC105203248 && - && PF01284:Membrane-associating domain	-
105205033	44.5997389796942	15.3148118506696	23.9225236460931	13.2946421760943	11.9502791090174	11.1889417380292	27.9456914921523	12.1446210077136	1.19712303449088	0.0287397583849592	0.515079936007458	LOC105205033	NC_052665.1	16135219	16144301	+	2586	protein_coding	phospholipase B1%2C membrane-associated && sp|O54728|PLB1_RAT Phospholipase B1, membrane-associated OS=Rattus norvegicus OX=10116 GN=Plb1 PE=1 SV=1 && PF00657:GDSL-like Lipase/Acylhydrolase	Lipase_GDSL
105194700	157.160984976065	152.190942766029	117.619074593291	96.8609644258302	121.675569109995	78.3225921662043	142.323667445129	98.9530419006765	0.527918624601414	0.0287447835255775	0.515079936007458	LOC105194700	NC_052679.1	20496762	20622530	-	7591	protein_coding	Kv channel-interacting protein 1%2C transcript variant X1 && sp|Q2KI69|KCIP4_BOVIN Kv channel-interacting protein 4 OS=Bos taurus OX=9913 GN=KCNIP4 PE=2 SV=1 && PF13499:EF-hand domain pair	-
105202687	156.09908642893	126.347197768024	102.667497314483	94.0121125309529	83.6519537631216	91.3763575272384	128.371260503812	89.6801412737709	0.514828197725709	0.0287875971646192	0.515102748688713	LOC105202687	NC_052675.1	20383307	20439411	+	8879	protein_coding	neuropeptide SIFamide receptor && sp|Q8IN35|SIFAR_DROME Neuropeptide SIFamide receptor OS=Drosophila melanogaster OX=7227 GN=SIFaR PE=2 SV=2 && -	-
113003891	342.993230724791	264.180504424051	321.95729740367	382.695771211859	334.607815052487	561.311910524464	309.710344184171	426.20516559627	-0.462468039786068	0.0288833452864278	0.515394772565549	LOC113003891	NC_052667.1	20796281	20807231	+	3734	lncRNA	uncharacterized LOC113003891%2C transcript variant X1 && - && -	-
105201039	3559.48392999845	4027.79551672611	3939.24222705667	4410.02273327015	4430.29438241571	4357.16039515087	3842.17389126041	4399.15917027891	-0.195138112725245	0.0289073027458776	0.515394772565549	LOC105201039	NC_052666.1	24091988	24141369	+	15661	protein_coding	homeodomain-interacting protein kinase 2%2C transcript variant X1 && sp|Q9WUM7|HIPK2_MESAU Homeodomain-interacting protein kinase 2 OS=Mesocricetus auratus OX=10036 GN=Hipk2 PE=1 SV=2 && PF00069:Protein kinase domain	Pkinase
105195933	357.859810384689	440.300840706752	379.770062881729	491.901760515491	495.393388519266	461.543846693704	392.64357132439	482.946331909487	-0.297367583039097	0.0289286098149695	0.515394772565549	Traa	NC_052664.1	16218773	16243964	-	2315	protein_coding	transformer homolog A && - && PF12278:Sex determination protein N terminal	-
105197912	23.3617680369827	40.2013811080078	25.9160672832676	18.9923459658491	9.77750108919603	13.9861771725365	29.826405476086	14.2520080758605	1.06094161359636	0.0291692126350694	0.518935777151881	LOC105197912	NC_052673.1	15340847	15349393	-	1859	pseudogene	- && sp|Q9U5L1|SRPRA_DROME Signal recognition particle receptor subunit alpha homolog OS=Drosophila melanogaster OX=7227 GN=SrpRalpha PE=1 SV=2 && -	-
105201215	807.042895823037	450.829773854087	805.391629418469	962.911940468548	1090.73456595031	2385.10941382322	687.754766365198	1479.58530674736	-1.10540320294142	0.0292860654977566	0.519636154203246	LOC105201215	NC_052664.1	17753559	17767559	-	1709	protein_coding	hydroxyacid oxidase 1 && sp|Q9UJM8|HAOX1_HUMAN Hydroxyacid oxidase 1 OS=Homo sapiens OX=9606 GN=HAO1 PE=1 SV=1 && PF01070:FMN-dependent dehydrogenase	FMN_dh
105200205	300.517288839368	376.170066082073	395.718411979124	399.788882581123	468.233663271499	502.569966399811	357.468588966855	456.864170750811	-0.352989756970323	0.0292923928861346	0.519636154203246	LOC105200205	NC_052675.1	10049755	10059697	-	7774	protein_coding	interaptin && - && -	-
105201379	3704.96403095602	3850.71800470274	3291.34054497498	3391.08337220235	2966.92838606604	2661.10331002794	3615.67419354458	3006.37168943211	0.266256035026623	0.0295051767239124	0.522663130537876	LOC105201379	NC_052676.1	6205835	6242439	-	9521	protein_coding	fibrillin-2%2C transcript variant X1 && sp|Q75N90|FBN3_HUMAN Fibrillin-3 OS=Homo sapiens OX=9606 GN=FBN3 PE=2 SV=3 && PF12662:Complement Clr-like EGF-like|PF12947:EGF domain|PF14670:Coagulation Factor Xa inhibitory site|PF00683:TB domain|PF07645:Calcium-binding EGF domain	EGF_CA
105197523	2406.26210780921	2529.81548258249	2504.88758010967	2271.48457751555	2104.33551219697	1416.33354167219	2480.32172350046	1930.71787712824	0.361627078168335	0.0295614358402739	0.522912702452777	LOC105197523	NC_052665.1	16924550	16940244	+	2374	protein_coding	putative carbonic anhydrase 3%2C transcript variant X1 && sp|P18761|CAH6_MOUSE Carbonic anhydrase 6 OS=Mus musculus OX=10090 GN=Ca6 PE=1 SV=3 && PF00194:Eukaryotic-type carbonic anhydrase	-
105202788	18529.0677489687	15601.9645728697	16387.9254693924	15165.3882537305	14559.7855108228	13638.3875668461	16839.6525970769	14454.5204437998	0.220313923537456	0.029658648928556	0.523884966829194	LOC105202788	NC_052666.1	17528671	17539998	+	2280	protein_coding	uncharacterized LOC105202788%2C transcript variant X1 && - && PF11901:Protein of unknown function (DUF3421)|PF12248:Farnesoic acid 0-methyl transferase	-
105194756	16.9903767541692	3.82870296266741	17.9418927345699	18.9923459658491	21.7277801982134	63.4040031821654	12.9203241504688	34.7080431154093	-1.43409942477102	0.0298200480433112	0.525446982142326	LOC105194756	NC_052664.1	20751509	20754368	-	1941	protein_coding	hypothetical protein && sp|P82670|RT10_BOVIN 28S ribosomal protein S10, mitochondrial OS=Bos taurus OX=9913 GN=MRPS10 PE=1 SV=2 && -	-
105203337	1340.1159664851	1154.35394324422	1377.53865328753	1522.2365291628	1454.67488427039	1602.81590397268	1290.66952100562	1526.57577246862	-0.242711359539134	0.0298318286635643	0.525446982142326	LOC105203337	NC_052671.1	24121357	24132144	+	5639	protein_coding	solute carrier family 35 member B1 && sp|Q8AXS6|S35B1_XENTR Solute carrier family 35 member B1 OS=Xenopus tropicalis OX=8364 GN=slc35b1 PE=2 SV=2 && PF08449:UAA transporter family	-
105195100	4790.22434612858	3710.97034656538	3864.48434066263	3304.66819805774	3657.87179636923	3299.80540090711	4121.89301111887	3420.78179844469	0.26895538989293	0.0299034408378225	0.525961228920566	LOC105195100	NC_052668.1	20468234	20469750	+	827	protein_coding	cytochrome c oxidase subunit 4 isoform 1%2C mitochondrial%2C transcript variant X1 && sp|Q9I8U0|COX41_THUOB Cytochrome c oxidase subunit 4 isoform 1, mitochondrial OS=Thunnus obesus OX=8241 PE=2 SV=1 && PF02936:Cytochrome c oxidase subunit IV	COX4
105203741	244.236665841182	183.777742208036	338.902418319653	305.77677005017	357.421984260611	420.517726987597	255.638942122957	361.238827099459	-0.499400225750284	0.0300228512772522	0.527313535181199	LOC105203741	NC_052679.1	5456978	5459578	+	2480	protein_coding	uncharacterized LOC105203741 && - && -	-
105192898	285783.446497862	219822.109074327	236829.993780866	195523.352866521	147116.626944083	74068.9294821302	247478.516451018	138902.969764245	0.833224659068527	0.0301589749668091	0.528463910138715	LOC105192898	NC_052671.1	328506	337898	+	4540	protein_coding	uncharacterized LOC105192898 && sp|Q17127|HEXA_BLADI Hexamerin OS=Blaberus discoidalis OX=6981 PE=2 SV=1 && PF03723:Hemocyanin, ig-like domain|PF03722:Hemocyanin, all-alpha domain|PF00372:Hemocyanin, copper containing domain	-
105203470	2799.16457024938	1557.32493006497	1968.62434170975	1715.00884071617	1709.9763015994	894.182927230833	2108.3712806747	1439.7226898488	0.550412543084756	0.0302064048504579	0.528463910138715	LOC105203470	NC_052670.1	13480691	13487942	-	2530	protein_coding	glucose dehydrogenase [FAD%2C quinone] && sp|P18172|DHGL_DROPS Glucose dehydrogenase [FAD, quinone] OS=Drosophila pseudoobscura pseudoobscura OX=46245 GN=Gld PE=3 SV=4 && PF05199:GMC oxidoreductase|PF00732:GMC oxidoreductase	-
105199672	7.43328982994903	13.4004603693359	11.9612618230466	4.74808649146227	3.25916702973201	0.932411811502432	10.9316706741105	2.97988844423224	1.88431059154268	0.0302162026038991	0.528463910138715	LOC105199672	NC_052671.1	2766101	2769717	+	1354	protein_coding	retinol-binding protein pinta-like && - && PF00650:CRAL/TRIO domain	-
105207558	3212.24310508512	4589.65767649755	3302.30503497944	3353.09868027065	2870.23976418399	2306.78682165702	3701.40193885404	2843.37508870389	0.380607627989243	0.0302751790849857	0.528749606554681	LOC105207558	NC_052665.1	13102942	13110861	-	2991	protein_coding	elongation factor 1-alpha%2C transcript variant X3 && sp|P19039|EF1A_APIME Elongation factor 1-alpha OS=Apis mellifera OX=7460 PE=3 SV=1 && PF00009:Elongation factor Tu GTP binding domain|PF03143:Elongation factor Tu C-terminal domain|PF03144:Elongation factor Tu domain 2	GTP_EFTU
105194231	691.29595418526	639.393394765457	645.908138444515	748.298431054453	757.213139907737	830.778924048667	658.865829131744	778.763498336952	-0.241891622660757	0.0304292448370242	0.530692877607736	LOC105194231	NC_052669.1	6958368	6996190	-	3521	protein_coding	methylcrotonoyl-CoA carboxylase beta chain%2C mitochondrial%2C transcript variant X3 && sp|Q3ULD5|MCCB_MOUSE Methylcrotonoyl-CoA carboxylase beta chain, mitochondrial OS=Mus musculus OX=10090 GN=Mccc2 PE=1 SV=1 && PF01039:Carboxyl transferase domain	Carboxyl_trans
105207930	684.924562902446	659.494085319461	684.782239369416	756.844986739085	882.147876047464	773.901803547019	676.400295863774	804.298222111189	-0.249110724836699	0.0305214015938811	0.531181663975206	LOC105207930	NC_052671.1	8873692	8874740	-	792	protein_coding	translocon-associated protein subunit delta && - && PF05404:Translocon-associated protein, delta subunit precursor (TRAP-delta)	-
113003581	232.555781822691	210.578662946707	179.418927345699	155.737236919962	161.87196247669	158.510007955413	207.517790705032	158.706402450689	0.386474277058373	0.0305429456785743	0.531181663975206	LOC113003581	NC_052667.1	3019980	3024046	+	1222	lncRNA	uncharacterized LOC113003581%2C transcript variant X2 && - && -	-
105195421	1585.41453087341	1353.44649730293	1360.59353237155	1265.83985862384	1152.65873951522	1219.59464944518	1433.15152018263	1212.69774919475	0.240323637316725	0.0306608051248381	0.531800566995022	LOC105195421	NC_052675.1	9168940	9172910	-	2481	protein_coding	carnitine O-acetyltransferase%2C transcript variant X3 && sp|P52826|CACP_COLLI Carnitine O-acetyltransferase OS=Columba livia OX=8932 GN=CRAT PE=1 SV=1 && PF00755:Choline/Carnitine o-acyltransferase	-
105202382	3250.471452782	2888.75638533256	2985.33159666871	2708.30853473008	2644.27085012257	2609.82066039531	3041.51981159442	2654.13334841599	0.196372634335145	0.0306643068872129	0.531800566995022	LOC105202382	NC_052676.1	3219030	3238923	-	6372	protein_coding	BAG domain-containing protein Samui%2C transcript variant X1 && sp|Q9BLJ6|BAGS_BOMMO BAG domain-containing protein Samui OS=Bombyx mori OX=7091 GN=Samui PE=2 SV=1 && -	-
105194115	13016.7523907879	6292.47331914388	5834.10545419097	4870.58712294199	4809.44414687454	2565.99730525469	8381.11038804091	4082.00952502374	1.03786602815628	0.0309585126077616	0.535735978593538	LOC105194115	NC_052676.1	9197948	9215709	-	1497	protein_coding	glycerol-3-phosphate dehydrogenase [NAD(+)]%2C cytoplasmic%2C transcript variant X2 && sp|P07735|GPDA_DROVI Glycerol-3-phosphate dehydrogenase [NAD(+)], cytoplasmic OS=Drosophila virilis OX=7244 GN=Gpdh1 PE=1 SV=3 && PF01210:NAD-dependent glycerol-3-phosphate dehydrogenase N-terminus|PF07479:NAD-dependent glycerol-3-phosphate dehydrogenase C-terminus	NAD_Gly3P_dh_C
105201805	13886.4473008919	10640.9227089934	11730.0107611343	10743.0204955825	9975.22388899978	9575.86930412998	12085.7935903399	10098.0378962374	0.259178314431575	0.0309776368267393	0.535735978593538	LOC105201805	NC_052672.1	17330951	17334146	-	2091	protein_coding	ATP synthase subunit alpha%2C mitochondrial && sp|P35381|ATPA_DROME ATP synthase subunit alpha, mitochondrial OS=Drosophila melanogaster OX=7227 GN=blw PE=1 SV=2 && PF02874:ATP synthase alpha/beta family, beta-barrel domain|PF00306:ATP synthase alpha/beta chain, C terminal domain|PF00006:ATP synthase alpha/beta family, nucleotide-binding domain	ATP-synt_ab
105198895	11.6808840184913	9.57175740666852	15.9483490973954	18.0427286675566	21.7277801982134	43.8233551406143	12.4003301741851	27.8646213354614	-1.17255956969843	0.0310461382379397	0.536172860933778	LOC105198895	NC_052672.1	7263759	7273455	+	3254	protein_coding	facilitated trehalose transporter Tret1-2 homolog%2C transcript variant X3 && sp|A1Z8N1|TRE11_DROME Facilitated trehalose transporter Tret1-1 OS=Drosophila melanogaster OX=7227 GN=Tret1-1 PE=1 SV=1 && PF00083:Sugar (and other) transporter	Sugar_tr
105202041	1184.01688005617	1808.10497411968	1310.75494144219	1184.17277097069	1123.32623624763	1066.67911235878	1434.29226520601	1124.72603985903	0.351163208635015	0.0310934485875203	0.536243063261825	LOC105202041	NC_052664.1	25223319	25247128	-	2201	protein_coding	proton-coupled amino acid transporter-like protein CG1139 && sp|Q9W056|C1139_DROME Proton-coupled amino acid transporter-like protein CG1139 OS=Drosophila melanogaster OX=7227 GN=CG1139 PE=2 SV=1 && PF01490:Transmembrane amino acid transporter protein	Aa_trans
105207591	309.012477216452	261.308977202051	187.393101894396	214.613509414094	179.254186635261	134.26730085635	252.571518770966	176.044998968568	0.520563113548066	0.0311673236342897	0.536770573701655	LOC105207591	NC_052677.1	15400423	15402835	+	2413	protein_coding	cytochrome P450 9e2 && sp|Q964T2|CP9E2_BLAGE Cytochrome P450 9e2 OS=Blattella germanica OX=6973 GN=CYP9E2 PE=2 SV=1 && PF00067:Cytochrome P450	p450
105194815	1896.55080518414	1733.44526634767	2152.0303563298	2051.1733643117	2357.46415150615	2643.3874856094	1927.34214262053	2350.67500047575	-0.286548227132835	0.0313241072550094	0.538011945364458	LOC105194815	NC_052664.1	21684912	21697523	-	5815	protein_coding	protein toll%2C transcript variant X2 && sp|P08953|TOLL_DROME Protein toll OS=Drosophila melanogaster OX=7227 GN=Tl PE=1 SV=1 && PF13855:Leucine rich repeat|PF01582:TIR domain	TIR
105207446	1238.17370596008	582.920026066113	620.988842979835	552.677267606208	502.99811158864	613.5269719686	814.027525002009	556.40078372115	0.548104703739313	0.0313378467796277	0.538011945364458	LOC105207446	NC_052669.1	10142556	10151969	+	3234	protein_coding	carotenoid isomerooxygenase%2C transcript variant X1 && sp|Q9VFS2|NINAB_DROME Carotenoid isomerooxygenase OS=Drosophila melanogaster OX=7227 GN=ninaB PE=1 SV=1 && PF03055:Retinal pigment epithelial membrane protein	RPE65
105200373	1429.31544444448	1195.5125000929	1445.31913695146	1534.5815540406	1544.84517209297	1849.90503402083	1356.71569382961	1643.11058671813	-0.276808693677466	0.0313695674595567	0.538011945364458	LOC105200373	NC_052667.1	28277015	28280422	+	2380	protein_coding	NHL repeat-containing protein 2 && sp|Q8NBF2|NHLC2_HUMAN NHL repeat-containing protein 2 OS=Homo sapiens OX=9606 GN=NHLRC2 PE=1 SV=1 && PF01436:NHL repeat|PF13905:Thioredoxin-like	NHL
105198137	264.412738236758	261.308977202051	301.025089213339	301.028683558708	395.445599607484	356.181311993929	275.582268217383	350.885198386707	-0.34719917294011	0.0314217364190227	0.5381623364584	LOC105198137	NC_052671.1	14245377	14248312	+	1931	lncRNA	uncharacterized LOC105198137 && - && -	-
105199545	123.180231467727	95.7175740666852	103.66426913307	64.5739762838868	81.4791757433003	13.0537653610341	107.520691555827	53.0356391294071	1.02384974988961	0.0315692762156993	0.539943482861615	LOC105199545	NC_052668.1	9771261	9781037	+	4434	protein_coding	glucose dehydrogenase [FAD%2C quinone] && sp|P18172|DHGL_DROPS Glucose dehydrogenase [FAD, quinone] OS=Drosophila pseudoobscura pseudoobscura OX=46245 GN=Gld PE=3 SV=4 && PF05199:GMC oxidoreductase|PF00732:GMC oxidoreductase	-
105204650	153.975289334658	186.649269430036	157.48994733678	231.706620783359	198.809188813653	216.319540268564	166.038168700491	215.611783288525	-0.376801073612695	0.031643302111391	0.540464113197312	LOC105204650	NC_052666.1	32487363	32490743	+	2909	protein_coding	GTP-binding protein Rit2 && sp|Q99578|RIT2_HUMAN GTP-binding protein Rit2 OS=Homo sapiens OX=9606 GN=RIT2 PE=1 SV=1 && PF00071:Ras family	Ras
120358673	6.37139128281345	3.82870296266741	18.9386645531571	42.7327784231604	42.3691713865161	6.52688268051703	9.71291959954598	30.5429441633979	-1.65041903155859	0.0321808421619938	0.547920144162686	LOC120358673	NC_052672.1	4071918	4075390	-	1573	protein_coding	DNA/RNA-binding protein KIN17-like && sp|O60870|KIN17_HUMAN DNA/RNA-binding protein KIN17 OS=Homo sapiens OX=9606 GN=KIN PE=1 SV=2 && PF10357:Domain of Kin17 curved DNA-binding protein	-
105196023	356.797911837553	175.163160542034	207.328538266141	128.198335269481	225.968914061419	81.1198276007116	246.429870215243	145.095692310537	0.766266572059912	0.0322070346880648	0.547920144162686	LOC105196023	NC_052675.1	16064516	16167713	+	4868	protein_coding	uncharacterized LOC105196023%2C transcript variant X1 && - && -	-
105204042	196.451231220081	223.021947575376	210.318853721902	245.001262959453	262.906140398382	289.047661565754	209.930677505787	265.651688307863	-0.339110164390314	0.0322124020237579	0.547920144162686	LOC105204042	NC_052669.1	18960583	18965598	+	1884	protein_coding	juvenile hormone epoxide hydrolase 1 && sp|Q8MZR6|HYEP1_CTEFE Juvenile hormone epoxide hydrolase 1 OS=Ctenocephalides felis OX=7515 GN=EH1 PE=1 SV=3 && PF06441:Epoxide hydrolase N terminus	EHN
105202425	535.19686775633	351.283496824735	322.954069222257	295.330979768953	345.471705151593	182.752715054477	403.144811267774	274.518466658341	0.55520445810104	0.0322575811473064	0.547936994830958	LOC105202425	NC_052670.1	12653513	12657204	+	574	protein_coding	glycine%2C alanine and asparagine-rich protein && - && -	-
105201229	3230.29538038642	3283.1127904873	2903.59630754456	2648.48264493765	2739.87308299471	2807.49196443382	3139.00149280609	2731.94923078873	0.20037106777237	0.0323850879443953	0.548749847823163	LOC105201229	NC_052664.1	19620669	20013908	-	11342	protein_coding	disks large 1 tumor suppressor protein%2C transcript variant X1 && sp|P31007|DLG1_DROME Disks large 1 tumor suppressor protein OS=Drosophila melanogaster OX=7227 GN=dlg1 PE=1 SV=2 && PF07653:Variant SH3 domain|PF00595:PDZ domain|PF00625:Guanylate kinase	PDZ
105207068	112.561245996371	56.4733686993442	41.864416380663	94.9617298292453	140.144182278476	121.213535495316	70.2996770254594	118.773149201013	-0.758927793096779	0.0323939426295609	0.548749847823163	LOC105207068	NC_052666.1	1403892	1408586	-	3551	protein_coding	uncharacterized LOC105207068 && - && PF05485:THAP domain	THAP
105199960	3830.26805951802	4554.24217409288	4118.66115440237	3640.83272165327	3688.29068864673	3445.26164350149	4167.72379600442	3591.46168460049	0.21491109489864	0.0324486720046806	0.548927057105102	LOC105199960	NC_052670.1	3290728	3323795	-	5432	protein_coding	atrophin-1%2C transcript variant X2 && sp|A0A087WPF7|AUTS2_MOUSE Autism susceptibility gene 2 protein homolog OS=Mus musculus OX=10090 GN=Auts2 PE=1 SV=2 && PF15336:Autism susceptibility gene 2 protein	-
105199931	543.692056133415	495.817033665429	425.621566536741	412.133907458925	401.963933666948	372.03231278947	488.376885445195	395.376717971781	0.304577563606711	0.0327739205969452	0.552927755943998	LOC105199931	NC_052670.1	3573065	3653342	+	9302	protein_coding	protein Skeletor%2C isoforms B/C%2C transcript variant X1 && sp|Q9VGY6|SKEL1_DROME Protein Skeletor, isoforms B/C OS=Drosophila melanogaster OX=7227 GN=Skeletor PE=1 SV=2 && PF10517:Electron transfer DM13|PF03351:DOMON domain	-
105204716	1420.8202560674	1289.31572267825	1221.04547776934	1178.47506718093	1132.01734832692	985.559284758071	1310.39381883833	1098.68390008864	0.254254948334536	0.0327743468240999	0.552927755943998	LOC105204716	NC_052679.1	8018196	8043183	-	6275	protein_coding	uncharacterized LOC105204716 && sp|Q27J81|INF2_HUMAN Inverted formin-2 OS=Homo sapiens OX=9606 GN=INF2 PE=1 SV=2 && PF02181:Formin Homology 2 Domain|PF06367:Diaphanous FH3 Domain	FH2
105200478	458.740172362569	395.31358089541	377.776519244554	484.304822129151	480.183942380516	545.460909728923	410.610090834178	503.31655807953	-0.294996481654721	0.0329339772760264	0.554240080640628	LOC105200478	NC_052669.1	25556723	25567753	-	2810	protein_coding	lipopolysaccharide-induced tumor necrosis factor-alpha factor homolog%2C transcript variant X1 && - && -	-
105204037	4851.81446186244	5034.74439590764	4787.49504467439	4513.53101878403	4252.12658479036	4239.67650690156	4891.35130081482	4335.11137015865	0.174147252580783	0.0329415273735599	0.554240080640628	LOC105204037	NC_052669.1	18765339	18774041	+	3655	protein_coding	vesicle-associated membrane protein-associated protein B && sp|Q7JQ07|MOS1T_DROMA Mariner Mos1 transposase OS=Drosophila mauritiana OX=7226 GN=mariner\T PE=1 SV=1 && PF01359:Transposase (partial DDE domain)	Transposase_1
105203836	84.951883770846	113.903913139355	120.609390049053	143.39221204216	148.835294357762	145.456242594379	106.488395653085	145.894582998101	-0.451825321620313	0.0330950876240538	0.556069222951582	LOC105203836	NC_052669.1	22020647	22028624	+	1942	protein_coding	lipase 3%2C transcript variant X1 && sp|O46107|LIP1_DROME Lipase 1 OS=Drosophila melanogaster OX=7227 GN=Lip1 PE=2 SV=2 && PF04083:Partial alpha/beta-hydrolase lipase region|PF12146:Serine aminopeptidase, S33	-
113004132	528.825476473517	353.197848306068	330.928243770955	229.807386186774	373.717819409271	250.818777294154	404.317189516847	284.781327630066	0.506719812058633	0.0332167169118846	0.557357631539065	LOC113004132	NC_052673.1	8383277	8386929	-	721	protein_coding	venom allergen 4-like && sp|P35777|VA4_SOLIN Venom allergen 4 OS=Solenopsis invicta OX=13686 PE=1 SV=2 && -	-
105193256	258.041346953945	290.024249422056	327.937928315194	337.114140893821	358.508373270521	412.126020684075	292.001174897065	369.249511616139	-0.338417637469505	0.0333979026584739	0.559640531033886	LOC105193256	NC_052664.1	23057807	23064444	+	4171	protein_coding	uncharacterized LOC105193256%2C transcript variant X1 && - && -	-
120358535	90.2613765065239	98.5891012886857	100.673953677309	144.341829340453	149.921683367673	108.159770134282	96.5081438241728	134.141094280803	-0.472325816108148	0.0337160551602407	0.56419321609181	LOC120358535	NC_052671.1	25272717	25275614	+	1127	protein_coding	uncharacterized LOC120358535 && - && PF16064:Domain of unknown function (DUF4806)	-
105194702	505.463708436534	488.159627740094	526.295520214049	584.014638449859	631.1920147581	586.48702943503	506.639618796892	600.564560880996	-0.244865164533942	0.0338084557143512	0.56419321609181	LOC105194702	NC_052674.1	3407604	3410989	-	1849	protein_coding	ribose-5-phosphate isomerase && sp|P47968|RPIA_MOUSE Ribose-5-phosphate isomerase OS=Mus musculus OX=10090 GN=Rpia PE=1 SV=2 && PF06026:Ribose 5-phosphate isomerase A (phosphoriboisomerase A)	Rib_5-P_isom_A
105201802	1136.23144543507	1162.01134916956	1310.75494144219	1427.27479933356	1369.93654149736	1405.14459993417	1202.99924534894	1400.78531358836	-0.219621994624449	0.0338237934490602	0.56419321609181	LOC105201802	NC_052672.1	17337889	17340861	+	1939	protein_coding	ubiquitin carboxyl-terminal hydrolase 14%2C transcript variant X1 && sp|Q0IIF7|UBP14_BOVIN Ubiquitin carboxyl-terminal hydrolase 14 OS=Bos taurus OX=9913 GN=USP14 PE=2 SV=3 && PF00443:Ubiquitin carboxyl-terminal hydrolase	UCH
105195496	3132.60071404995	3079.23435772526	3026.19924123078	2793.7740915764	2753.99614012355	2640.59025017489	3079.344771002	2729.45349395828	0.174039651682823	0.0339083073575304	0.56419321609181	LOC105195496	NC_052671.1	10729825	10733131	+	2117	protein_coding	N-alpha-acetyltransferase 10%2C transcript variant X2 && sp|Q9QY36|NAA10_MOUSE N-alpha-acetyltransferase 10 OS=Mus musculus OX=10090 GN=Naa10 PE=1 SV=1 && PF00583:Acetyltransferase (GNAT) family	Acetyltransf_1
105206286	1679.92350156848	1585.08302654431	1731.39264888599	1802.37363215908	2102.16273417715	1914.24144901449	1665.46639233293	1939.59260511691	-0.219543467276588	0.0339475210717023	0.56419321609181	LOC105206286	NC_052676.1	14928467	14937438	+	5396	protein_coding	serine/threonine-protein kinase/endoribonuclease IRE1 && sp|Q9EQY0|ERN1_MOUSE Serine/threonine-protein kinase/endoribonuclease IRE1 OS=Mus musculus OX=10090 GN=Ern1 PE=1 SV=1 && PF06479:Ribonuclease 2-5A|PF00069:Protein kinase domain	Pkinase
105195650	10.6189854713558	28.7152722200056	13.954805460221	45.5816303180378	29.3325032675881	33.5668252140876	17.7630210505274	36.1603195999045	-1.02014811742735	0.0340459935185736	0.56419321609181	LOC105195650	NC_052667.1	3309758	3574706	-	2143	lncRNA	uncharacterized LOC105195650 && - && -	-
120357212	191.141738484404	310.12493997606	326.941156496606	174.729582885811	217.277801982134	204.198186719033	276.069278319023	198.735190528993	0.476188958148194	0.0340893769838022	0.56419321609181	LOC120357212	NC_052666.1	31192132	31240715	-	5681	protein_coding	venom dipeptidyl peptidase 4-like && sp|B2D0J4|VDPP4_APIME Venom dipeptidyl peptidase 4 OS=Apis mellifera OX=7460 PE=1 SV=1 && PF00326:Prolyl oligopeptidase family|PF00930:Dipeptidyl peptidase IV (DPP IV) N-terminal region	-
105192785	387.592969704485	361.81242997207	435.589284722613	457.715537776962	529.071447826497	467.138317562719	394.998228133056	484.641767722059	-0.294307418582068	0.0341028633638564	0.56419321609181	LOC105192785	NC_052672.1	11778020	11781141	+	1967	protein_coding	sorting nexin-16%2C transcript variant X1 && sp|P57768|SNX16_HUMAN Sorting nexin-16 OS=Homo sapiens OX=9606 GN=SNX16 PE=1 SV=2 && PF00787:PX domain	PX
105194209	1111.80777885095	887.301911598172	930.984878560458	855.6051857615	776.768142086129	799.076922457584	976.698189669859	810.483416768405	0.268312589342862	0.034114881895659	0.56419321609181	LOC105194209	NC_052669.1	6693819	6706732	-	3741	protein_coding	bone morphogenetic protein receptor type-1B%2C transcript variant X2 && sp|O00238|BMR1B_HUMAN Bone morphogenetic protein receptor type-1B OS=Homo sapiens OX=9606 GN=BMPR1B PE=1 SV=1 && PF00069:Protein kinase domain|PF01064:Activin types I and II receptor domain|PF08515:Transforming growth factor beta type I GS-motif	Pkinase
105198095	2.12379709427115	5.74305444400111	1.99354363717443	0	0	0	3.28679839181556	0	4.18194422365638	0.0341409320927147	1	LOC105198095	NC_052675.1	8598387	8650004	-	2981	protein_coding	probable cytochrome P450 6a14 && sp|P82711|C6A19_DROME Probable cytochrome P450 6a19 OS=Drosophila melanogaster OX=7227 GN=Cyp6a19 PE=3 SV=1 && -	-
105201268	33.9807535083384	18.1863390726702	22.9257518275059	8.54655568463208	15.2094461387494	11.1889417380292	25.0309481361715	11.6483145204702	1.10771339132665	0.0341892361200628	0.56419321609181	LOC105201268	NC_052679.1	9637962	9639068	+	1107	protein_coding	craniofacial development protein 2-like && - && PF14529:Endonuclease-reverse transcriptase	-
105205387	536.258766303466	445.086719410086	551.21481567873	610.603922802047	598.600344460779	649.891032617195	510.853433797427	619.698433293341	-0.279617002145115	0.0342142110226389	0.56419321609181	LOC105205387	NC_052664.1	4368178	4380559	+	2639	protein_coding	glutathione S-transferase LANCL1%2C transcript variant X1 && sp|Q90ZL2|LANC1_DANRE Glutathione S-transferase LANCL1 OS=Danio rerio OX=7955 GN=lancl1 PE=2 SV=1 && PF05147:Lanthionine synthetase C-like protein	-
105207374	58.4044200924566	29.6724479606724	26.9128391018548	81.667087653151	54.3194504955335	62.471591370663	38.3299023849946	66.1527098397825	-0.794134432231403	0.0342155885887936	0.56419321609181	LOC105207374	NC_052665.1	20144242	20389893	-	2716	protein_coding	cordon-bleu protein-like 1%2C transcript variant X3 && - && PF09469:Cordon-bleu ubiquitin-like domain	-
105199385	28.6712607726605	38.2870296266741	21.9289800089187	15.1938767726793	18.4686131684814	11.1889417380292	29.6290901360844	14.9504772263966	0.995009217376414	0.0344465604145427	0.564226897634502	LOC105199385	NC_052674.1	9364475	9367416	+	2184	protein_coding	putative glycine-rich cell wall structural protein 1 && - && -	-
105193129	182.646550107319	127.304373508691	139.54805460221	155.737236919962	174.908630595618	403.734314380553	149.832992739407	244.793393965378	-0.710225271647156	0.0344570099975216	0.564226897634502	LOC105193129	NC_052679.1	18745099	18762782	-	3172	protein_coding	uncharacterized LOC105193129 && sp|P05049|SNAK_DROME Serine protease snake OS=Drosophila melanogaster OX=7227 GN=snk PE=1 SV=2 && PF00089:Trypsin	Trypsin
105197894	449.183085438348	731.282265869475	495.395593837846	424.478932336727	412.827823766055	432.639080537129	558.620315048556	423.31527887997	0.400811404571972	0.0344952715772862	0.564226897634502	LOC105197894	NC_052673.1	18744938	18766529	+	6785	protein_coding	serine/threonine-protein kinase PLK1 && sp|Q9H4B4|PLK3_HUMAN Serine/threonine-protein kinase PLK3 OS=Homo sapiens OX=9606 GN=PLK3 PE=1 SV=2 && -	-
105200011	361.045506026096	542.718644958105	448.547318364247	254.497435942377	449.765050103018	218.184363891569	450.770489782816	307.482283312321	0.554477554037566	0.0345119068922763	0.564226897634502	LOC105200011	NC_052668.1	12880809	12888686	-	2535	protein_coding	uncharacterized LOC105200011 && sp|Q9BH41|FAD9_ACHDO Acyl-CoA Delta-9 desaturase OS=Acheta domesticus OX=6997 PE=1 SV=1 && PF00487:Fatty acid desaturase	-
105193860	1783.98955918777	1122.76714380222	1288.82596143327	1254.44445104433	1033.15594842505	887.656044550316	1398.52755480775	1058.41881467323	0.401647914816062	0.0345430686595591	0.564226897634502	LOC105193860	NC_052679.1	25887243	25903904	-	3144	protein_coding	NADP-dependent malic enzyme%2C transcript variant X1 && sp|Q8BMF3|MAON_MOUSE NADP-dependent malic enzyme, mitochondrial OS=Mus musculus OX=10090 GN=Me3 PE=1 SV=2 && PF00390:Malic enzyme, N-terminal domain|PF03949:Malic enzyme, NAD binding domain	Malic_M
105205864	7816.63520546497	8759.11520284236	8184.49340241962	7455.44540889405	7075.6516215482	7295.19001319503	8253.41460357565	7275.42901454576	0.181975947085601	0.0345819935906296	0.564226897634502	LOC105205864	NC_052668.1	17582935	17721453	+	12115	protein_coding	serine/threonine-protein phosphatase 2B catalytic subunit 2%2C transcript variant X1 && sp|Q27889|PP2B2_DROME Serine/threonine-protein phosphatase 2B catalytic subunit 2 OS=Drosophila melanogaster OX=7227 GN=Pp2B-14D PE=1 SV=2 && PF00149:Calcineurin-like phosphoesterase	Metallophos
novel.125	932.346924385035	599.192013657449	635.940420258643	594.460428731076	534.50339287605	535.204379802396	722.493119433709	554.722733803174	0.38031898887513	0.0346222792252264	0.564226897634502	-	NC_052670.1	9644353	9655166	+	10761	-	- && - && -	-
105207866	3626.38353846799	2995.00289254658	3448.83049231176	3721.55019200812	3711.10485785485	5027.56448762111	3356.73897444211	4153.4065124947	-0.307461951519626	0.0346369341590598	0.564226897634502	LOC105207866	NC_052666.1	27464761	27469754	-	1415	protein_coding	regucalcin%2C transcript variant X3 && sp|Q9I923|RGN_CHICK Regucalcin OS=Gallus gallus OX=9031 GN=RGN PE=2 SV=1 && PF08450:SMP-30/Gluconolactonase/LRE-like region	-
105192777	4886.85711391792	4777.26412166826	5109.45234207806	5368.18658724724	5399.35337925603	6872.80746258443	4924.52452588808	5880.1158096959	-0.2559754679906	0.0347167648690041	0.564226897634502	LOC105192777	NC_052672.1	11632565	11671225	+	7477	protein_coding	protein TIS11%2C transcript variant X2 && sp|P47980|TIS11_DROME Protein TIS11 OS=Drosophila melanogaster OX=7227 GN=Tis11 PE=2 SV=2 && PF00642:Zinc finger C-x8-C-x5-C-x3-H type (and similar)	zf-CCCH
105201511	2447.6761511475	1204.1270817589	1384.51605601764	1396.8870457882	1115.72151317826	1057.35499424376	1678.77309630801	1189.98785107007	0.49609734237293	0.0348325216235475	0.564226897634502	LOC105201511	NC_052678.1	11064324	11070535	+	3706	protein_coding	glutathione-specific gamma-glutamylcyclotransferase 1 && sp|Q9BUX1|CHAC1_HUMAN Glutathione-specific gamma-glutamylcyclotransferase 1 OS=Homo sapiens OX=9606 GN=CHAC1 PE=1 SV=3 && PF04752:ChaC-like protein	ChaC
105193269	798.547707445953	916.974359558844	835.294783976086	644.790145540576	790.891199214968	683.457857831283	850.272283660294	706.379734195609	0.268796269176256	0.0348690938378795	0.564226897634502	LOC105193269	NC_052664.1	23390053	23611248	-	9927	protein_coding	transcription factor AP-2-epsilon%2C transcript variant X1 && sp|A1A4R9|AP2A_BOVIN Transcription factor AP-2-alpha OS=Bos taurus OX=9913 GN=TFAP2A PE=2 SV=1 && PF03299:Transcription factor AP-2	TF_AP-2
105198817	817.661881294393	543.675820698772	596.069547515154	502.347550796708	508.430056638194	519.353379006855	652.46908316944	510.043662147252	0.354409606446094	0.0348744025148799	0.564226897634502	LOC105198817	NC_052674.1	888855	898435	+	4669	protein_coding	F-box/LRR-repeat protein 16%2C transcript variant X1 && sp|Q8N461|FXL16_HUMAN F-box/LRR-repeat protein 16 OS=Homo sapiens OX=9606 GN=FBXL16 PE=2 SV=2 && -	-
105200277	1703.28526960546	1394.6050541516	1338.66455236263	1478.55413344135	1718.66741367868	3029.4059755714	1478.85162537323	2075.54250756381	-0.48930109320979	0.0349104117350956	0.564226897634502	LOC105200277	NC_052674.1	10202017	10203106	+	670	protein_coding	inducible metalloproteinase inhibitor protein%2C transcript variant X1 && sp|P82176|IMPI_GALME Inducible metalloproteinase inhibitor protein OS=Galleria mellonella OX=7137 GN=IMPI PE=1 SV=2 && PF01826:Trypsin Inhibitor like cysteine rich domain	TIL
105195190	1156.40751783064	1324.73122508292	940.95259674633	997.098163207076	941.899271592551	776.699038981526	1140.69711321996	905.232157927051	0.333918622363708	0.0349169150317481	0.564226897634502	LOC105195190	NC_052678.1	3497344	3513686	+	2234	protein_coding	putative fatty acyl-CoA reductase CG5065%2C transcript variant X2 && sp|A1ZAI5|FACR1_DROME Putative fatty acyl-CoA reductase CG5065 OS=Drosophila melanogaster OX=7227 GN=CG5065 PE=3 SV=1 && PF07993:Male sterility protein|PF03015:Male sterility protein	NAD_binding_4
105203281	310.074375763588	430.729083300083	345.879821049763	265.892843521887	272.683641487578	308.628309607305	362.227760037812	282.40159820559	0.359732481488418	0.0349335591139266	0.564226897634502	LOC105203281	NC_052664.1	8758622	8788647	+	1898	protein_coding	uncharacterized LOC105203281 && - && -	-
105203020	601.034577678736	679.594775873465	736.614373935951	769.190011616887	788.718421195147	866.21057288576	672.414575829384	808.039668565931	-0.264860200587486	0.0349456659180078	0.564226897634502	LOC105203020	NC_052679.1	16331052	16334872	+	2771	protein_coding	DNA repair and recombination protein RAD54-like && sp|F1Q8K0|RAD54_DANRE DNA repair and recombination protein RAD54-like OS=Danio rerio OX=7955 GN=rad54l PE=1 SV=1 && PF00271:Helicase conserved C-terminal domain|PF00176:SNF2 family N-terminal domain	SNF2_N
105195914	412.016636288603	221.107596094043	503.369768386543	518.491044867679	459.542551192214	704.903329495839	378.83133358973	560.978975185244	-0.567409187534268	0.0350269739447625	0.564804261267952	LOC105195914	NC_052679.1	19488326	19494377	-	2947	protein_coding	cytochrome P450 4C1%2C transcript variant X1 && sp|P29981|CP4C1_BLADI Cytochrome P450 4C1 OS=Blaberus discoidalis OX=6981 GN=CYP4C1 PE=2 SV=1 && PF00067:Cytochrome P450	p450
105205595	613.777360244363	845.18617900883	699.733816648225	499.49869890183	678.993131194169	492.313436473284	719.565785300472	556.935088856428	0.371332123749983	0.0351685422794959	0.56635055099448	LOC105205595	NC_052667.1	8133994	8139488	+	3446	protein_coding	myoneurin%2C transcript variant X1 && - && -	-
105207757	47.7854346211009	44.0300840706752	47.8450472921863	30.3877535453585	29.3325032675881	26.1075307220681	46.5535219946541	28.6092625116716	0.702821808399421	0.0353411055541709	0.568391321493799	LOC105207757	NC_052677.1	18262395	18265605	-	1543	protein_coding	pancreatic triacylglycerol lipase%2C transcript variant X2 && sp|Q6NYZ4|PLA1A_DANRE Phospholipase A1 member A OS=Danio rerio OX=7955 GN=pla1a PE=2 SV=1 && PF00151:Lipase	Lipase
105202652	1941.15054416383	1146.69653731889	1316.73557235371	1147.13769633728	1177.64568674317	1037.77434620221	1468.19421794548	1120.85257642755	0.389192824982608	0.035405102554508	0.568682994398834	LOC105202652	NC_052675.1	20045818	20046814	+	606	protein_coding	NADH dehydrogenase [ubiquinone] 1 alpha subcomplex subunit 12 && sp|O97725|NDUAC_BOVIN NADH dehydrogenase [ubiquinone] 1 alpha subcomplex subunit 12 OS=Bos taurus OX=9913 GN=NDUFA12 PE=1 SV=1 && PF05071:NADH ubiquinone oxidoreductase subunit NDUFA12	Complex1_17_2kD
105194327	49377.2205432571	54415.4408569105	51929.8182047567	48560.5797827812	44201.9096462354	44272.7776337585	51907.4932016414	45678.4223542584	0.184431048281192	0.0355157042437351	0.569118349224067	LOC105194327	NC_052678.1	8925199	8939108	-	5183	protein_coding	Y-box-binding protein 1%2C transcript variant X1 && sp|P41824|YBOXH_APLCA Y-box factor homolog OS=Aplysia californica OX=6500 PE=2 SV=1 && -	-
105198287	130.613521297676	71.7881805500139	77.7482018498027	98.7601990224151	154.267239407315	188.347185923491	93.3833012324975	147.124874784407	-0.658208477431341	0.0355776877913717	0.569118349224067	LOC105198287	NC_052677.1	2551029	2654749	+	2441	protein_coding	uncharacterized LOC105198287 && - && PF02958:Ecdysteroid kinase	-
105195061	183.708448654455	170.3772818387	136.557739146448	121.551014181434	131.453070199191	111.889417380292	163.547823213201	121.631167253639	0.428135964387959	0.0355815407374505	0.569118349224067	LOC105195061	NC_052673.1	10161207	10166575	-	4752	protein_coding	protein tipE%2C transcript variant X2 && sp|P48613|TIPE_DROME Protein tipE OS=Drosophila melanogaster OX=7227 GN=tipE PE=2 SV=1 && PF16972:Na+ channel auxiliary subunit TipE	-
120358275	23.3617680369827	29.6724479606724	33.8902418319653	45.5816303180378	38.0236153468735	65.2688268051703	28.9748192765401	49.6246908233605	-0.778087574629599	0.0356157934675706	0.569118349224067	LOC120358275	NC_052670.1	13812739	13818185	+	5328	protein_coding	uncharacterized LOC120358275 && - && PF00665:Integrase core domain|PF05585:Putative peptidase (DUF1758)|PF17921:Integrase zinc binding domain|PF18701:Family of unknown function (DUF5641)|PF05380:Pao retrotransposon peptidase|PF03564:Protein of unknown function (DUF1759)	rve
105200276	3445.86078545494	2406.33981203646	3500.6626268783	3543.02213992914	5135.36084984774	9656.98913173069	3117.6210747899	6111.79070716919	-0.971182745308874	0.0357053676583691	0.569478212716117	LOC105200276	NC_052674.1	10197926	10199272	-	1044	protein_coding	chymotrypsin inhibitor && sp|Q8CIZ8|VWF_MOUSE von Willebrand factor OS=Mus musculus OX=10090 GN=Vwf PE=1 SV=2 && -	-
113004141	5.30949273567788	6.70023018466796	6.9774027301105	0.949617298292453	2.17277801982134	0	6.32904188348545	1.04079843937126	2.65584793588076	0.0357353575015313	1	LOC113004141	NC_052679.1	26011793	26014603	-	2208	protein_coding	probable RNA-directed DNA polymerase from transposon BS && sp|Q9NBX4|RTXE_DROME Probable RNA-directed DNA polymerase from transposon X-element OS=Drosophila melanogaster OX=7227 GN=X-element\ORF2 PE=3 SV=1 && PF14529:Endonuclease-reverse transcriptase|PF00078:Reverse transcriptase (RNA-dependent DNA polymerase)	RVT_1
105201521	1420.8202560674	603.977892360783	1128.34569864073	766.34115972201	517.121168717479	381.356430904495	1051.04794902297	554.939586447995	0.921268756934693	0.035750953825684	0.569478212716117	LOC105201521	NC_052679.1	14997499	15001824	+	1807	protein_coding	ornithine aminotransferase%2C mitochondrial%2C transcript variant X4 && sp|Q9VW26|OAT_DROME Ornithine aminotransferase, mitochondrial OS=Drosophila melanogaster OX=7227 GN=Oat PE=2 SV=1 && PF00202:Aminotransferase class-III	Aminotran_3
105198195	36.1045506026096	30.6296237013393	15.9483490973954	14.2442594743868	14.1230571288387	11.1889417380292	27.5608411337814	13.1854194470849	1.0642256375945	0.0357760909440206	0.569478212716117	LOC105198195	NC_052675.1	13193119	13196184	+	1451	protein_coding	uncharacterized LOC105198195 && - && PF00379:Insect cuticle protein	Chitin_bind_4
113004521	37.1664491497451	24.8865692573381	10.9644900044594	47.4808649146227	32.5916702973201	65.2688268051703	24.3391694705142	48.447120672371	-1.00015308570254	0.0358315142845957	0.569629201447419	LOC113004521	NC_052673.1	2457135	2461810	+	4592	protein_coding	uncharacterized LOC113004521%2C transcript variant X3 && - && PF03184:DDE superfamily endonuclease|PF04236:Tc5 transposase C-terminal domain	DDE
105203128	58.4044200924566	77.531234994015	54.8224500222968	114.903693093387	70.6152856441936	103.49771107677	63.5860350362561	96.3388966047835	-0.600999136477908	0.0359087271395814	0.570125757401804	LOC105203128	NC_052676.1	13414559	13485627	-	7626	protein_coding	fatty acid synthase && sp|P12276|FAS_CHICK Fatty acid synthase OS=Gallus gallus OX=9031 GN=FASN PE=1 SV=5 && PF00550:Phosphopantetheine attachment site|PF00698:Acyl transferase domain|PF08659:KR domain|PF00975:Thioesterase domain|PF02801:Beta-ketoacyl synthase, C-terminal domain|PF16197:Ketoacyl-synthetase C-terminal extension|PF00109:Beta-ketoacyl synthase, N-terminal domain|PF00107:Zinc-binding…	ketoacyl-synt
105203898	1621.51908147602	1577.42562061897	1802.16344800568	1739.69889047177	2009.81966833474	2264.82829013941	1667.03605003356	2004.78228298197	-0.266208649246811	0.0360131682070913	0.570566434331436	LOC105203898	NC_052679.1	5638121	5639619	+	1284	protein_coding	ER lumen protein-retaining receptor && sp|O76767|ERD2_DROME ER lumen protein-retaining receptor OS=Drosophila melanogaster OX=7227 GN=KdelR PE=2 SV=1 && PF00810:ER lumen protein retaining receptor	ER_lumen_recept
105205816	557.496737246177	730.325090128808	519.318117483939	489.052908620613	462.801718221946	487.651377415772	602.379981619641	479.835334752777	0.328453959738094	0.0361086643793788	0.570566434331436	LOC105205816	NC_052668.1	16893946	16896736	-	2282	protein_coding	actin%2C muscle%2C transcript variant X1 && sp|P49871|ACT_MANSE Actin, muscle OS=Manduca sexta OX=7130 PE=2 SV=1 && PF00022:Actin	Actin
105193138	32.9188549612028	38.2870296266741	24.9192954646804	19.9419632641415	17.3822241585707	13.9861771725365	32.0417266841858	17.1034548650829	0.9074401818198	0.0361460157481183	0.570566434331436	LOC105193138	NC_052679.1	18571136	18574460	+	1700	protein_coding	leucine-rich repeat-containing protein 15-like && - && PF13855:Leucine rich repeat	-
105195275	23.3617680369827	13.4004603693359	23.9225236460931	5.69770378975472	11.9502791090174	8.39170630352189	20.2282506841372	8.67989640076466	1.22818808465725	0.0362030374199412	0.570566434331436	LOC105195275	NC_052668.1	25187222	25474638	+	4168	lncRNA	uncharacterized LOC105195275%2C transcript variant X2 && - && -	-
113003873	6.37139128281345	9.57175740666852	27.909610920442	2.84885189487736	7.60472306937469	0	14.6175865366413	3.48452498808402	2.09992976327203	0.0362485004437214	0.570566434331436	LOC113003873	NC_052669.1	21480379	21482211	+	1023	protein_coding	RUS family member 1-like && - && -	-
105196117	5847.87529907561	6226.42819303787	5592.88667409286	5499.2337744116	5014.77166974765	4890.49995133026	5889.06338873545	5134.83513182984	0.197720395849317	0.0362797568688055	0.570566434331436	LOC105196117	NC_052679.1	1576848	1693227	+	8814	protein_coding	uncharacterized LOC105196117%2C transcript variant X2 && - && -	-
105193291	1988.93597878493	1653.99967987232	1685.54114523098	1566.86854218255	1525.29016991458	1429.38730703323	1776.15893462941	1507.18200637679	0.236683593962301	0.0362932622591497	0.570566434331436	LOC105193291	NC_052664.1	23988636	23999152	+	2434	protein_coding	uncharacterized LOC105193291%2C transcript variant X3 && - && PF02854:MIF4G domain	-
105193547	198.575028314353	192.392323874037	187.393101894396	148.140298533623	167.303907526243	130.537653610341	192.786818027595	148.660619890069	0.37731873514121	0.0363422866728249	0.570566434331436	LOC105193547	NC_052670.1	1031092	1037685	+	4445	protein_coding	sodium- and chloride-dependent glycine transporter 1%2C transcript variant X1 && sp|Q761V0|SC6A5_MOUSE Sodium- and chloride-dependent glycine transporter 2 OS=Mus musculus OX=10090 GN=Slc6a5 PE=1 SV=1 && PF00209:Sodium:neurotransmitter symporter family	SNF
105198624	1231.80231467727	1313.24511619492	1368.56770692025	1391.18934199844	1528.54933694431	1710.97567410696	1304.53837926414	1543.57145101657	-0.242689932233498	0.0363597437079555	0.570566434331436	LOC105198624	NC_052664.1	32031733	32036923	-	3316	protein_coding	putative peptidyl-prolyl cis-trans isomerase dodo%2C transcript variant X1 && sp|P54353|DOD_DROME Putative peptidyl-prolyl cis-trans isomerase dodo OS=Drosophila melanogaster OX=7227 GN=dod PE=2 SV=3 && PF00639:PPIC-type PPIASE domain|PF00397:WW domain	WW
105202868	10.6189854713558	25.843744998005	3.98708727434886	36.0854573351132	36.9372263369628	24.2427070990632	13.4832725812365	32.4217969237131	-1.25800611500231	0.0363966168996908	0.570566434331436	LOC105202868	NC_052669.1	9852831	9855761	+	1478	protein_coding	farnesyl pyrophosphate synthase%2C transcript variant X1 && sp|P08836|FPPS_CHICK Farnesyl pyrophosphate synthase OS=Gallus gallus OX=9031 GN=FDPS PE=1 SV=2 && PF00348:Polyprenyl synthetase	-
105201963	2186.44910855215	2290.52154741578	2375.30724369333	2687.41695416764	2617.1111248748	2496.06641939201	2284.09263322042	2600.19816614482	-0.186844379900953	0.0365255768023275	0.571271262491466	LOC105201963	NC_052664.1	26985414	26996495	-	5603	protein_coding	nuclear RNA export factor 1 && sp|Q9U1H9|NXF1_DROME Nuclear RNA export factor 1 OS=Drosophila melanogaster OX=7227 GN=sbr PE=1 SV=2 && PF09162:Tap, RNA-binding|PF03943:TAP C-terminal domain|PF02136:Nuclear transport factor 2 (NTF2) domain	-
105193707	375.912085685994	299.596006828725	247.199411009629	250.698966749208	230.314470101062	220.981599326076	307.569167841449	233.998345392115	0.393356663206732	0.0365337186415914	0.571271262491466	LOC105193707	NC_052671.1	2525143	2528092	-	2383	protein_coding	uncharacterized LOC105193707 && sp|A1ZBE8|DOP1_DROME Protein dopey-1 homolog OS=Drosophila melanogaster OX=7227 GN=CG15099 PE=1 SV=1 && PF01826:Trypsin Inhibitor like cysteine rich domain	TIL
105202692	59.4663186395922	80.4027622160155	121.60616186764	153.838002323377	135.798626238834	109.092181945785	87.1584142410827	132.909603502665	-0.606831929839073	0.0366083953969445	0.571718013755808	LOC105202692	NC_052675.1	20718115	20722297	-	2486	protein_coding	modular serine protease%2C transcript variant X1 && sp|Q9VER6|MODSP_DROME Modular serine protease OS=Drosophila melanogaster OX=7227 GN=modSP PE=1 SV=2 && PF00089:Trypsin|PF00057:Low-density lipoprotein receptor domain class A	Trypsin
105201185	219.812999257064	119.646967583356	189.386645531571	131.047187164359	118.416402080263	119.348711872311	176.282204123997	122.937433705644	0.517751968739301	0.0367082251444207	0.572555964516751	LOC105201185	NC_052664.1	18475859	18482832	-	3430	protein_coding	sarcoplasmic calcium-binding protein 1%2C transcript variant X1 && sp|P05946|SCP1_ASTLP Sarcoplasmic calcium-binding protein 1 OS=Astacus leptodactylus OX=6717 PE=1 SV=1 && PF13499:EF-hand domain pair	-
105198387	2276.71048505867	1731.53091486633	1945.69858988224	1724.5050136991	1518.77183585512	1696.98949693443	1984.64666326908	1646.75544882955	0.268686400731337	0.0368010298882639	0.57328237514381	LOC105198387	NC_052678.1	7437175	7446176	-	2897	protein_coding	CB1 cannabinoid receptor-interacting protein 1 && - && PF15043:CB1 cannabinoid receptor-interacting protein 1	-
105195951	177.337057371641	194.306675355371	133.567423690687	130.097569866066	105.379733961335	132.402477233345	168.4037188059	122.626593686916	0.455642269474191	0.0373837387415277	0.580826585181572	LOC105195951	NC_052675.1	17969920	17986368	+	3800	protein_coding	espin%2C transcript variant X1 && - && -	-
120359913	4.2475941885423	7.65740592533481	5.98063091152329	18.0427286675566	11.9502791090174	15.8510007955413	5.9618770084668	15.2813361907051	-1.35494197022898	0.0373961502716938	0.580826585181572	LOC120359913	NW_024105282.1	6183	6603	+	421	pseudogene	- && sp|Q8TGM7|ART2_YEAST Putative uncharacterized protein ART2 OS=Saccharomyces cerevisiae (strain ATCC 204508 / S288c) OX=559292 GN=ART2 PE=5 SV=1 && -	-
105193641	708.286330939429	511.131845516099	470.476298373165	481.455970234274	448.678661093107	346.857193878905	563.298158276231	425.663941735428	0.403971431151349	0.0374258420612964	0.580826585181572	LOC105193641	NC_052669.1	16889284	16936181	-	5281	protein_coding	uncharacterized LOC105193641 && sp|G4SLH0|TTN1_CAEEL Titin homolog OS=Caenorhabditis elegans OX=6239 GN=ttn-1 PE=1 SV=2 && PF07679:Immunoglobulin I-set domain|PF00041:Fibronectin type III domain	I-set
120356835	409.892839194332	304.381885532059	234.241377367995	376.048450123811	397.618377627305	532.407144367889	316.172034031462	435.357990706335	-0.462854107692364	0.0376577282048449	0.583694787175097	LOC120356835	NC_052668.1	19039648	19044052	-	1654	protein_coding	3-hydroxyacyl-CoA dehydrogenase type-2-like%2C transcript variant X2 && sp|O18404|HCD2_DROME 3-hydroxyacyl-CoA dehydrogenase type-2 OS=Drosophila melanogaster OX=7227 GN=scu PE=1 SV=1 && PF00106:short chain dehydrogenase	adh_short
105207675	2867.12607726605	2831.32584089255	2666.3646147208	2167.97629200167	2504.1266678441	2542.68700996713	2788.27217762647	2404.92998993763	0.213469858795866	0.0378533978992714	0.585995173471866	LOC105207675	NC_052677.1	17234790	17277424	+	10085	protein_coding	protein crumbs%2C transcript variant X1 && sp|P10040|CRB_DROME Protein crumbs OS=Drosophila melanogaster OX=7227 GN=crb PE=1 SV=3 && PF00054:Laminin G domain|PF00008:EGF-like domain|PF07645:Calcium-binding EGF domain	EGF
105197297	26.5474636783894	40.2013811080078	0.996771818587215	0	6.51833405946402	7.45929449201946	22.5818722016615	4.65920951716116	2.28223345355392	0.0379033831008581	0.586037344701546	LOC105197297	NC_052673.1	8652642	8657587	-	756	protein_coding	NPC intracellular cholesterol transporter 2 homolog a && sp|P61916|NPC2_HUMAN NPC intracellular cholesterol transporter 2 OS=Homo sapiens OX=9606 GN=NPC2 PE=1 SV=1 && PF02221:ML domain	-
105195854	752.886069919123	775.31234994015	982.817013126994	957.214236678793	1098.33928901969	1009.80199185713	837.005144328755	1021.78517251854	-0.287277973175214	0.037987146981684	0.586601024374698	LOC105195854	NC_052670.1	6455381	6462638	+	3507	protein_coding	transcription elongation factor B polypeptide 3 && sp|Q9VCP0|ELOA1_DROME Transcription elongation factor B polypeptide 3 OS=Drosophila melanogaster OX=7227 GN=EloA PE=1 SV=1 && PF06881:RNA polymerase II transcription factor SIII (Elongin) subunit A|PF08711:TFIIS helical bundle-like domain	Elongin_A
113003186	30.7950578669317	25.843744998005	23.9225236460931	7.59693838633963	19.5550021783921	12.1213535495316	26.8537755036766	13.0910980380878	1.04768037184061	0.0380659889077829	0.58708739111506	LOC113003186	NC_052673.1	356233	359600	+	2805	pseudogene	- && sp|P19096|FAS_MOUSE Fatty acid synthase OS=Mus musculus OX=10090 GN=Fasn PE=1 SV=2 && PF08659:KR domain|PF00107:Zinc-binding dehydrogenase	ADH_zinc_N
105195680	969.51337353478	767.654944014815	671.824205727783	663.782491506425	683.338687233812	558.514675089957	802.997507759126	635.211951276731	0.338164458446049	0.0382762752290134	0.589018980394821	LOC105195680	NC_052667.1	2753350	2754611	+	776	protein_coding	iron-sulfur cluster assembly 1 homolog%2C mitochondrial && sp|Q8T3X9|ISCA1_DROME Iron-sulfur cluster assembly 1 homolog, mitochondrial OS=Drosophila melanogaster OX=7227 GN=MagR PE=1 SV=1 && PF01521:Iron-sulphur cluster biosynthesis	-
105201676	1630.01426985311	1482.66522229295	1323.71297508382	1323.76651381968	1287.37097674414	1025.65299265268	1478.79748907663	1212.2634944055	0.28688382241842	0.0382862337256634	0.589018980394821	LOC105201676	NC_052670.1	8937510	8945336	+	3104	protein_coding	DNA ligase 1%2C transcript variant X1 && - && PF15361:Resistance to inhibitors of cholinesterase homologue 3	-
105205817	12912.6863331686	5331.46887551436	5422.43869311445	4600.89581022694	4120.67351459117	2639.65783836339	7888.86463393247	3787.0757210605	1.05872549819117	0.0384045005962516	0.58910217218498	LOC105205817	NC_052668.1	16899136	16903467	-	1498	protein_coding	actin-5%2C muscle-specific && sp|P45887|ACT5_BACDO Actin-5, muscle-specific OS=Bactrocera dorsalis OX=27457 PE=2 SV=1 && PF00022:Actin	Actin
105194796	2357.41477464098	1843.52047652436	1858.97944166516	1705.51266773325	1703.45796753993	1663.42267172034	2019.97156427683	1690.79776899784	0.256354223402633	0.0384281764344883	0.58910217218498	LOC105194796	NC_052664.1	21536561	21560118	+	1959	protein_coding	NADH dehydrogenase [ubiquinone] iron-sulfur protein 3%2C mitochondrial%2C transcript variant X2 && sp|Q9VZU4|NDUS3_DROME NADH dehydrogenase [ubiquinone] iron-sulfur protein 3, mitochondrial OS=Drosophila melanogaster OX=7227 GN=ND-30 PE=1 SV=1 && PF00329:Respiratory-chain NADH dehydrogenase, 30 Kd subunit	-
105207564	424.75941885423	431.68625904075	441.569915634136	490.952143217198	488.875054459802	593.946323927049	432.671864509705	524.591173868016	-0.278652202603765	0.0384588557221611	0.58910217218498	LOC105207564	NC_052677.1	14228617	14239974	-	3744	protein_coding	E3 SUMO-protein ligase EGR2%2C transcript variant X1 && - && -	-
105197993	0	0	0	1.89923459658491	7.60472306937469	0.932411811502432	0	3.47878982582068	-4.22364961640058	0.0384954416082604	1	LOC105197993	NC_052671.1	16245923	16261353	-	2973	protein_coding	helix-loop-helix protein 1%2C transcript variant X1 && sp|Q02576|HEN1_MOUSE Helix-loop-helix protein 1 OS=Mus musculus OX=10090 GN=Nhlh1 PE=2 SV=1 && PF00010:Helix-loop-helix DNA-binding domain	HLH
105200032	770.938345220428	823.171136973492	800.407770325533	650.487849330331	755.040361887916	489.516201038777	798.172417506485	631.681470752341	0.338804423512064	0.0385747393623177	0.58910217218498	LOC105200032	NC_052668.1	13289633	13294347	-	2256	protein_coding	feline leukemia virus subgroup C receptor-related protein 2%2C transcript variant X2 && sp|P60815|FLVC2_RAT Feline leukemia virus subgroup C receptor-related protein 2 OS=Rattus norvegicus OX=10116 GN=Flvcr2 PE=2 SV=1 && PF07690:Major Facilitator Superfamily	MFS_1
105196012	143.356303863303	148.362239803362	107.651356407419	85.4655568463208	115.157235050531	82.9846512237165	133.123300024695	94.5358143735228	0.497530735609235	0.0385858063225147	0.58910217218498	LOC105196012	NC_052675.1	16441393	16458883	+	3679	protein_coding	Kv channel-interacting protein 2%2C transcript variant X3 && sp|Q2KI69|KCIP4_BOVIN Kv channel-interacting protein 4 OS=Bos taurus OX=9913 GN=KCNIP4 PE=2 SV=1 && PF13499:EF-hand domain pair	-
120356855	748.638475730581	575.262620140778	756.549810307696	891.690643096614	1026.63761436558	727.281212971897	693.483635393018	881.869823478031	-0.346418837948497	0.0386030743672557	0.58910217218498	LOC120356855	NC_052673.1	18337748	18352961	+	3753	protein_coding	uncharacterized LOC120356855 && sp|D6WMZ8|ESTJ_TRICA Juvenile hormone esterase OS=Tribolium castaneum OX=7070 GN=Tcjhe PE=1 SV=2 && PF00135:Carboxylesterase family	COesterase
105202945	276.09362225525	180.906214986035	176.428611889937	148.140298533623	170.563074555975	45.6881787636192	211.142816377074	121.463850617739	0.799528708528882	0.03862419886987	0.58910217218498	LOC105202945	NC_052676.1	14421811	14430882	-	1913	protein_coding	lipase 3 && sp|Q9Z0M5|LICH_MOUSE Lysosomal acid lipase/cholesteryl ester hydrolase OS=Mus musculus OX=10090 GN=Lipa PE=1 SV=2 && PF00561:alpha/beta hydrolase fold	Abhydrolase_1
105198027	11424.9664686317	7152.97431000338	6676.37764089716	5938.906583521	5651.39562955531	2908.19244007609	8418.10613984407	4832.8315510508	0.800638070823472	0.0386909496723145	0.589395302133537	LOC105198027	NC_052672.1	12915720	12920526	+	1236	protein_coding	tropomyosin-1 && sp|Q1HPU0|TPM1_BOMMO Tropomyosin-1 OS=Bombyx mori OX=7091 PE=1 SV=1 && PF00261:Tropomyosin	-
105199522	1609.83819745753	1517.12354895696	1677.56697068228	1818.51712623005	1881.62576516528	1789.29826627317	1601.50957236559	1829.81371922283	-0.192201025896391	0.0388517266939297	0.591118295711322	LOC105199522	NC_052669.1	15560109	15618720	+	7321	protein_coding	dnaJ homolog subfamily C member 13%2C transcript variant X2 && sp|O75165|DJC13_HUMAN DnaJ homolog subfamily C member 13 OS=Homo sapiens OX=9606 GN=DNAJC13 PE=1 SV=5 && PF14237:GYF domain 2|PF00226:DnaJ domain	DnaJ
105194330	3011.54427967649	3105.07810272327	3067.06688579286	3383.48643381601	3373.23787577263	3556.21864907028	3061.22975606421	3437.64765288631	-0.167350220790879	0.0390371810237438	0.59288522905822	LOC105194330	NC_052664.1	14322478	14341027	-	11710	protein_coding	protein lava lamp%2C transcript variant X2 && sp|Q8MSS1|LVA_DROME Protein lava lamp OS=Drosophila melanogaster OX=7227 GN=lva PE=1 SV=2 && -	-
105199150	1147.91232945356	1265.38632916158	1494.16095606223	1420.62747824551	1616.54684674708	1690.46261425391	1302.48653822579	1575.87897974883	-0.274645149538646	0.0391514180637153	0.59288522905822	LOC105199150	NC_052665.1	5275198	5279533	+	2834	protein_coding	lymphoid-specific helicase && sp|Q9NRZ9|HELLS_HUMAN Lymphoid-specific helicase OS=Homo sapiens OX=9606 GN=HELLS PE=1 SV=1 && PF00176:SNF2 family N-terminal domain|PF00271:Helicase conserved C-terminal domain	SNF2_N
105193005	678.553171619633	558.033456808775	568.159936594712	508.994871884755	480.183942380516	507.232025457323	601.58218834104	498.803613240865	0.269137659487306	0.039178606680351	0.59288522905822	LOC105193005	NC_052666.1	377853	442798	-	2604	protein_coding	uncharacterized LOC105193005%2C transcript variant X2 && - && -	-
105193347	6295.99648596683	5242.45153163235	5503.17721042001	5198.20509085289	4864.84998637998	4508.21110861426	5680.54174267306	4857.08872861571	0.225854164643924	0.0392315627563889	0.59288522905822	LOC105193347	NC_052668.1	15052662	15055851	+	1813	protein_coding	trifunctional enzyme subunit beta%2C mitochondrial%2C transcript variant X1 && sp|O46629|ECHB_BOVIN Trifunctional enzyme subunit beta, mitochondrial OS=Bos taurus OX=9913 GN=HADHB PE=2 SV=1 && PF00108:Thiolase, N-terminal domain|PF02803:Thiolase, C-terminal domain	Thiolase_N
105197808	186.894144295861	167.505754616699	174.435068252763	223.160065098727	214.018634952402	227.508482006593	176.278322388441	221.562394019241	-0.331301782056244	0.03923906583835	0.59288522905822	LOC105197808	NC_052673.1	16668919	16885405	-	6402	protein_coding	lachesin%2C transcript variant X2 && sp|Q24372|LACH_DROME Lachesin OS=Drosophila melanogaster OX=7227 GN=Lac PE=1 SV=2 && PF07679:Immunoglobulin I-set domain|PF13927:Immunoglobulin domain	I-set
105204348	8340.15118920281	7684.20684607349	7462.83060576247	7157.26557723022	6864.89215362553	4496.08975506473	7829.06288034626	6172.74916197349	0.342988981172388	0.0392706210667045	0.59288522905822	LOC105204348	NC_052666.1	28779007	28797838	-	4972	protein_coding	excitatory amino acid transporter 1%2C transcript variant X1 && sp|O57321|EAA1_AMBTI Excitatory amino acid transporter 1 OS=Ambystoma tigrinum OX=8305 GN=SLC1A3 PE=1 SV=1 && PF00375:Sodium:dicarboxylate symporter family	SDF
105197490	747.576577183445	660.451261060128	479.44724474045	490.952143217198	506.257278618372	479.25967111225	629.158360994674	492.15636431594	0.354132907471266	0.0393250606202886	0.59288522905822	LOC105197490	NC_052665.1	15887586	15991958	+	16406	protein_coding	vesicular acetylcholine transporter%2C transcript variant X1 && sp|P07668|CLAT_DROME Choline O-acetyltransferase OS=Drosophila melanogaster OX=7227 GN=ChAT PE=1 SV=3 && PF00755:Choline/Carnitine o-acyltransferase	-
105196762	99.8184634307441	94.7603983260183	100.673953677309	75.9693838633963	70.6152856441936	66.2012386166727	98.4176051446904	70.9286360414208	0.472322469801838	0.0393846758752493	0.59288522905822	LOC105196762	NC_052665.1	12561431	12651156	-	5084	protein_coding	runt-related transcription factor 1%2C transcript variant X4 && sp|Q9W349|LOZEN_DROME Protein lozenge OS=Drosophila melanogaster OX=7227 GN=lz PE=2 SV=2 && PF00853:Runt domain	Runt
105200064	1586.47642942055	729.367914388141	1407.44180784515	1470.95719505501	1656.74324011377	2175.31675623517	1241.09538388461	1767.67239713465	-0.510615133159982	0.0394294297834776	0.59288522905822	LOC105200064	NC_052670.1	9812686	9831478	-	3277	protein_coding	very long-chain-fatty-acid--CoA ligase bubblegum%2C transcript variant X1 && sp|Q5ZKR7|ACBG2_CHICK Long-chain-fatty-acid--CoA ligase ACSBG2 OS=Gallus gallus OX=9031 GN=ACSBG2 PE=2 SV=2 && PF00501:AMP-binding enzyme	AMP-binding
105204067	21.2379709427115	44.987259811342	42.8611881992502	10.445790281217	23.9005582180347	20.5130598530535	36.3621396511013	18.2864694507684	1.00035943242912	0.0394459930623413	0.59288522905822	LOC105204067	NC_052669.1	19491612	19501743	-	3101	protein_coding	uncharacterized LOC105204067%2C transcript variant X1 && sp|B7TB45|SPZ2_DROME Neurotrophin 1 OS=Drosophila melanogaster OX=7227 GN=NT1 PE=1 SV=1 && PF16077:Spaetzle	-
105197068	20.1760723955759	2.87152722200056	2.99031545576164	2.84885189487736	1.08638900991067	0	8.67930502444604	1.31174696826268	2.71827382909249	0.0395077968283809	0.593095255050754	LOC105197068	NC_052673.1	14301341	14314879	+	2784	protein_coding	mediator of RNA polymerase II transcription subunit 15 && - && -	-
105199006	253.793752765403	245.036989610714	271.121934655722	312.424091138217	315.052812874094	312.357956853315	256.650892343946	313.278286955209	-0.287689103271035	0.0396440250862282	0.594420690531112	LOC105199006	NC_052665.1	4449354	4453277	+	2644	protein_coding	vacuolar protein sorting-associated protein 33A && sp|Q63615|VP33A_RAT Vacuolar protein sorting-associated protein 33A OS=Rattus norvegicus OX=10116 GN=Vps33a PE=1 SV=1 && PF00995:Sec1 family	Sec1
105196172	2885.17835256736	3512.83496824735	3015.23475122632	2614.29642219912	2658.39390725141	2797.2354345073	3137.74935734701	2689.97525465261	0.222270688793487	0.0397658402564187	0.594553076312943	LOC105196172	NC_052672.1	4911793	5063485	-	13809	protein_coding	serine/threonine-protein kinase 26%2C transcript variant X1 && sp|Q9Y6E0|STK24_HUMAN Serine/threonine-protein kinase 24 OS=Homo sapiens OX=9606 GN=STK24 PE=1 SV=1 && -	-
113003010	508.649404077941	322.568224604729	443.56345927131	613.452774696925	501.91172257873	537.069203425401	424.927029317993	550.811233567018	-0.375810592901257	0.0397685034156362	0.594553076312943	LOC113003010	NC_052669.1	4167241	4168111	+	460	protein_coding	uncharacterized LOC113003010 && - && -	-
105194012	38520.369797343	29555.672520311	29547.3070183808	26301.5503108061	26985.9030061811	28429.2361327092	32541.1164453449	27238.8964832321	0.256571650651199	0.0397966978499792	0.594553076312943	LOC105194012	NC_052675.1	3980879	3992386	+	1251	protein_coding	60S acidic ribosomal protein P0 && sp|P19889|RLA0_DROME 60S acidic ribosomal protein P0 OS=Drosophila melanogaster OX=7227 GN=RpLP0 PE=1 SV=1 && PF00466:Ribosomal protein L10|PF00428:60s Acidic ribosomal protein|PF17777:Insertion domain in 60S ribosomal protein L10P	-
105193060	16.9903767541692	21.0578662946707	16.9451209159826	19.9419632641415	24.9869472279454	76.4577685431994	18.3311213216075	40.4622263450955	-1.14493397372253	0.0400224960187972	0.597206920136083	LOC105193060	NC_052679.1	8104116	8108910	+	2000	protein_coding	G-protein coupled receptor Mth2 && sp|Q95NQ0|MTH2_DROSI G-protein coupled receptor Mth2 OS=Drosophila simulans OX=7240 GN=mth2 PE=3 SV=1 && PF00002:7 transmembrane receptor (Secretin family)	7tm_2
105198485	793.238214710275	835.614421602162	844.265730343371	925.876865835142	996.218722088085	938.938694182949	824.372788885269	953.678094035392	-0.209547089187956	0.0401650889296016	0.597478658966536	LOC105198485	NC_052679.1	10756816	10819693	-	8445	protein_coding	uncharacterized LOC105198485%2C transcript variant X1 && sp|Q9VGP1|ZFY26_DROME Zinc finger FYVE domain-containing protein 26 homolog OS=Drosophila melanogaster OX=7227 GN=CG5270 PE=1 SV=3 && PF04784:Protein of unknown function, DUF547|PF01363:FYVE zinc finger	FYVE
105204889	437.502201419857	461.358707001423	442.566687452723	529.886452447189	505.170889608462	551.98779240944	447.142531958001	529.015044821697	-0.242924241767792	0.0401931283894108	0.597478658966536	LOC105204889	NC_052670.1	4450646	4453108	+	1926	protein_coding	MOB kinase activator-like 3%2C transcript variant X1 && sp|Q9VL13|MOB3_DROME MOB kinase activator-like 3 OS=Drosophila melanogaster OX=7227 GN=Mob3 PE=2 SV=1 && PF03637:Mob1/phocein family	-
105208206	629.705838451396	545.590172180105	637.933963895817	903.086050676123	717.016746541042	643.364149936678	604.409991509106	754.488982384615	-0.320421866248416	0.0402109825045927	0.597478658966536	LOC105208206	NC_052677.1	13147948	13160989	-	4001	protein_coding	lysophosphatidylcholine acyltransferase%2C transcript variant X1 && sp|Q0KHU5|PCAT_DROME Lysophosphatidylcholine acyltransferase OS=Drosophila melanogaster OX=7227 GN=LPCAT PE=2 SV=1 && PF01553:Acyltransferase	Acyltransferase
120360077	47.7854346211009	44.0300840706752	38.8741009249014	30.3877535453585	29.3325032675881	15.8510007955413	43.5632065388925	25.1904192028293	0.794319601020147	0.0402334419546014	0.597478658966536	LOC120360077	NC_052665.1	10961342	10962323	+	638	lncRNA	uncharacterized LOC120360077 && sp|Q29GB8|NAAT1_DROPS Sodium-dependent nutrient amino acid transporter 1 OS=Drosophila pseudoobscura pseudoobscura OX=46245 GN=NAAT1 PE=3 SV=1 && -	-
105193022	265.474636783894	287.152722200056	323.950841040845	352.3080176665	374.804208419181	349.654429313412	292.192733341598	358.922218466364	-0.295604203439906	0.0404205333526071	0.599539011450153	LOC105193022	NC_052677.1	2755585	2900295	+	2403	protein_coding	snRNA-activating protein complex subunit 3%2C transcript variant X4 && sp|Q5E9M5|SNPC3_BOVIN snRNA-activating protein complex subunit 3 OS=Bos taurus OX=9913 GN=SNAPC3 PE=2 SV=1 && PF12251:snRNA-activating protein of 50kDa MW C terminal	-
105202647	1766.9991824336	2005.28317669705	1600.81554065107	1491.84877561744	1428.60154803253	1614.00484571071	1791.03263326057	1511.48505645356	0.244706018567273	0.0404852718806508	0.599781805639271	LOC105202647	NC_052675.1	19658798	19662826	+	4029	protein_coding	POU domain protein CF1A && sp|P16241|CF1A_DROME POU domain protein CF1A OS=Drosophila melanogaster OX=7227 GN=vvl PE=2 SV=5 && PF00046:Homeodomain|PF00157:Pou domain - N-terminal to homeobox domain	Pou
105198815	204.946419597166	92.8460468446846	424.624794718153	682.774837472274	319.398368913737	1022.85575721817	240.805753720001	675.009654534726	-1.48726848486249	0.0405432391777016	0.599923825541169	LOC105198815	NC_052678.1	5426786	5427326	-	442	protein_coding	uncharacterized LOC105198815 && - && -	-
105200307	158.222883523201	125.390022027358	140.544826420797	160.485323411425	202.068355843385	195.806480415511	141.385910657119	186.12005322344	-0.397026337338983	0.0407757905129504	0.60155821439986	LOC105200307	NC_052672.1	6717437	6721345	+	1291	protein_coding	NTF2-related export protein && sp|Q9V3H8|NXT1_DROME NTF2-related export protein OS=Drosophila melanogaster OX=7227 GN=Nxt1 PE=1 SV=1 && PF02136:Nuclear transport factor 2 (NTF2) domain	-
105198885	37.1664491497451	50.7303142553431	40.8676445620758	26.5892843521887	23.9005582180347	27.0399425335705	42.921469322388	25.8432617012647	0.731982783570181	0.0407803495149656	0.60155821439986	LOC105198885	NC_052672.1	7151746	7173147	+	5899	protein_coding	serine protease filzig%2C transcript variant X2 && sp|B7YZU2|LINT_DROME Serine protease filzig OS=Drosophila melanogaster OX=7227 GN=flz PE=2 SV=1 && PF00089:Trypsin	Trypsin
105195257	2177.95392017506	1771.73229597434	2167.97870542719	2190.76710716069	2454.1527733882	2684.4136053155	2039.22164052553	2443.1111619548	-0.260912273297162	0.0408146548697869	0.60155821439986	LOC105195257	NC_052668.1	24560094	24563158	+	1808	protein_coding	Krueppel homolog 2 && sp|Q9V447|KRH2_DROME Krueppel homolog 2 OS=Drosophila melanogaster OX=7227 GN=Kr-h2 PE=1 SV=1 && PF03661:Uncharacterised protein family (UPF0121)	-
105194277	697.667345468073	825.085488454826	844.265730343371	932.524186923189	906.048434265499	961.316577659008	789.006188088757	933.296399615899	-0.241973913855388	0.0408631304394783	0.60155821439986	LOC105194277	NC_052666.1	22703976	22709315	-	3460	protein_coding	probable cyclin-dependent serine/threonine-protein kinase DDB_G0292550 && - && -	-
105200554	34517.0122746419	15528.2620408383	15719.0915791204	13566.232723406	12346.8110976348	7841.58333473546	21921.4552982002	11251.5423852587	0.962217214821198	0.0409414692899544	0.60155821439986	LOC105200554	NC_052669.1	23866558	23871695	+	2579	protein_coding	very long-chain specific acyl-CoA dehydrogenase%2C mitochondrial && sp|P49748|ACADV_HUMAN Very long-chain specific acyl-CoA dehydrogenase, mitochondrial OS=Homo sapiens OX=9606 GN=ACADVL PE=1 SV=1 && PF00441:Acyl-CoA dehydrogenase, C-terminal domain|PF02770:Acyl-CoA dehydrogenase, middle domain|PF02771:Acyl-CoA dehydrogenase, N-terminal domain	-
novel.242	11.6808840184913	13.4004603693359	7.97417454869772	19.9419632641415	26.0733362378561	22.3778834760584	11.018506312175	22.797727659352	-1.04542227714918	0.0409447687865711	0.60155821439986	-	NC_052679.1	9458747	9460708	-	727	-	- && - && -	-
105194899	454.492578174026	312.039291457394	422.631251080979	471.959797251349	555.144784064353	484.854141981265	396.387706904133	503.986241098989	-0.346833723618246	0.0412933469251666	0.604540982796601	LOC105194899	NC_052667.1	23566592	23573427	-	2898	protein_coding	spermidine synthase%2C transcript variant X1 && sp|P19623|SPEE_HUMAN Spermidine synthase OS=Homo sapiens OX=9606 GN=SRM PE=1 SV=1 && PF01564:Spermine/spermidine synthase domain|PF17284:Spermidine synthase tetramerisation domain	-
105198807	546.877751774821	548.461699402106	531.279379306985	454.866685882085	456.283384162482	472.732788431733	542.206276827971	461.294286158767	0.232937487055753	0.041327198274456	0.604540982796601	LOC105198807	NC_052674.1	6303564	6306899	-	1334	protein_coding	uncharacterized LOC105198807%2C transcript variant X1 && sp|Q4VAE3|TMM65_MOUSE Transmembrane protein 65 OS=Mus musculus OX=10090 GN=Tmem65 PE=1 SV=1 && PF10507:Transmembrane protein 65	-
105193164	4368.65062291576	3221.85354308462	3597.34949328126	3251.48962935336	3196.15646715719	2810.28919986833	3729.28455309388	3085.97843212629	0.273082530970034	0.0414009216267604	0.604540982796601	LOC105193164	NC_052666.1	19840357	19841789	+	950	protein_coding	ATP synthase subunit O%2C mitochondrial && sp|Q24439|ATPO_DROME ATP synthase subunit O, mitochondrial OS=Drosophila melanogaster OX=7227 GN=ATPsynO PE=2 SV=2 && PF00213:ATP synthase delta (OSCP) subunit	-
120358378	269.722230972436	168.462930357366	230.254290093647	344.711079280161	291.15225465606	260.142895409179	222.813150474483	298.668743115133	-0.424361409293317	0.0414048411660681	0.604540982796601	LOC120358378	NC_052671.1	2374085	2381672	+	4129	protein_coding	monocarboxylate transporter 9-like%2C transcript variant X8 && - && PF07690:Major Facilitator Superfamily	MFS_1
105197181	1333.74457520228	1300.80183156625	1372.55479419459	1473.80604694989	1549.19072813262	1533.8174299215	1335.70040032104	1518.93806833467	-0.185387409144651	0.0414165213663096	0.604540982796601	LOC105197181	NC_052671.1	17202970	17216525	+	4518	protein_coding	uncharacterized LOC105197181 && sp|Q90X67|SOCS3_CHICK Suppressor of cytokine signaling 3 OS=Gallus gallus OX=9031 GN=SOCS3 PE=2 SV=1 && -	-
105206394	1420.8202560674	1319.94534637959	1317.7323441723	1777.68358240347	1302.58042288289	1976.71304038516	1352.8326488731	1685.65901522384	-0.317970629415878	0.0414403093046057	0.604540982796601	LOC105206394	NC_052665.1	10593311	10595742	+	1739	protein_coding	probable ATP-dependent RNA helicase DDX5 && sp|P17844|DDX5_HUMAN Probable ATP-dependent RNA helicase DDX5 OS=Homo sapiens OX=9606 GN=DDX5 PE=1 SV=1 && PF00270:DEAD/DEAH box helicase	DEAD
105207113	277.155520802385	110.075210176688	248.196182828216	266.842460820179	319.398368913737	376.694371846983	211.808971269097	320.978400526966	-0.601201953228665	0.0415079263482371	0.604601057461077	LOC105207113	NC_052664.1	11127486	11128762	-	1277	protein_coding	homocysteine S-methyltransferase YbgG && sp|Q9M1W4|HMT2_ARATH Homocysteine S-methyltransferase 2 OS=Arabidopsis thaliana OX=3702 GN=HMT-2 PE=1 SV=1 && PF02574:Homocysteine S-methyltransferase	-
105202804	119.99453582632	110.075210176688	88.7126918542621	152.888385025085	133.625848219012	141.72659534837	106.26081261909	142.746942864156	-0.427728549408254	0.0416142891447204	0.604601057461077	LOC105202804	NC_052679.1	3501908	3503795	-	1152	protein_coding	aprataxin%2C transcript variant X2 && sp|P61801|APTX_XENTR Aprataxin OS=Xenopus tropicalis OX=8364 GN=aptx PE=2 SV=1 && PF11969:Scavenger mRNA decapping enzyme C-term binding|PF16278:C2HE / C2H2 / C2HC zinc-binding finger	-
105207261	148.665796598981	84.231465178683	108.648128226006	199.419632641415	120.589180100084	181.820303242974	113.848463334557	167.276371994825	-0.559544587398538	0.0416285215572406	0.604601057461077	LOC105207261	NC_052678.1	6621548	6627510	+	1929	protein_coding	elongation of very long chain fatty acids protein && sp|Q9VHX7|ELOVL_DROME Elongation of very long chain fatty acids protein OS=Drosophila melanogaster OX=7227 GN=ELOVL PE=2 SV=2 && PF01151:GNS1/SUR4 family	ELO
105199134	5737.43785017351	3752.12890341406	3364.10488773185	3325.55977862017	3318.9184252771	3318.45363713716	4284.55721377314	3320.97728034481	0.367408166654886	0.0416394599251419	0.604601057461077	LOC105199134	NC_052665.1	4695486	4698788	+	1222	protein_coding	endocuticle structural glycoprotein SgAbd-5 && sp|P45589|CU12_HYACE Flexible cuticle protein 12 OS=Hyalophora cecropia OX=7123 GN=CP12 PE=2 SV=1 && PF00379:Insect cuticle protein	Chitin_bind_4
105199784	9462.57795352511	8002.94636771555	10297.6496578245	10517.0115785889	10105.5905701891	13163.7899547913	9254.39132635506	11262.1307011898	-0.283347157067598	0.0417647261544115	0.605195475686361	LOC105199784	NC_052670.1	14692665	14697484	-	2109	protein_coding	protein disulfide-isomerase A3 && sp|Q4VIT4|PDIA3_CHLAE Protein disulfide-isomerase A3 OS=Chlorocebus aethiops OX=9534 GN=PDIA3 PE=1 SV=1 && PF00085:Thioredoxin|PF13848:Thioredoxin-like domain	-
113003154	415.20233193001	255.565922758049	309.996035580624	232.656238081651	246.610305249722	261.075307220681	326.921430089561	246.780616850685	0.404260942401511	0.0418308650721691	0.605195475686361	LOC113003154	NC_052668.1	877733	883844	-	2918	protein_coding	membrane metallo-endopeptidase-like 1 && sp|Q9W436|NEP_DROME Neprilysin-1 OS=Drosophila melanogaster OX=7227 GN=Nep1 PE=2 SV=2 && PF05649:Peptidase family M13|PF01431:Peptidase family M13	-
105204605	1772.30867516928	1225.18494805357	1372.55479419459	1330.41383490773	1137.44929337647	975.302754831544	1456.68280580581	1147.72196103858	0.343612219638795	0.0418656543752572	0.605195475686361	LOC105204605	NC_052666.1	28571812	28606795	+	3124	protein_coding	acyl-CoA synthetase short-chain family member 3%2C mitochondrial && sp|A0A0G2K047|ACSS3_RAT Acyl-CoA synthetase short-chain family member 3, mitochondrial OS=Rattus norvegicus OX=10116 GN=Acss3 PE=1 SV=1 && PF13193:AMP-binding enzyme C-terminal domain	-
105194651	2568.73258552096	2196.71832483042	2371.32015641898	2437.66760471673	2806.14281259926	3565.5427671853	2378.92368892345	2936.45106150043	-0.303967453146677	0.0418756224305563	0.605195475686361	LOC105194651	NC_052674.1	3433540	3454349	+	3619	protein_coding	glycerol-3-phosphate acyltransferase 3%2C transcript variant X3 && sp|Q6DG38|GPAT3_DANRE Glycerol-3-phosphate acyltransferase 3 OS=Danio rerio OX=7955 GN=gpat3 PE=2 SV=1 && PF01553:Acyltransferase	Acyltransferase
105201696	897.304272329561	872.944275488169	840.278643069022	753.996134844208	708.325634461757	784.158333473546	870.175730295584	748.826700926503	0.215907440796426	0.0420046806515368	0.606353946541393	LOC105201696	NC_052677.1	11657448	11662186	+	2195	protein_coding	4-aminobutyrate aminotransferase%2C mitochondrial%2C transcript variant X1 && sp|P80147|GABT_PIG 4-aminobutyrate aminotransferase, mitochondrial OS=Sus scrofa OX=9823 GN=ABAT PE=1 SV=2 && PF00202:Aminotransferase class-III	Aminotran_3
105198898	6503.06670265826	5545.87624142374	6921.58350826962	7179.10677509095	7060.44217540945	8097.99658289862	6323.50881745054	7445.84851113301	-0.23582089229842	0.0420813189815992	0.606753901595151	LOC105198898	NC_052672.1	7015859	7019534	-	1068	protein_coding	trypsin-1 && sp|P49275|DERF3_DERFA Mite allergen Der f 3 OS=Dermatophagoides farinae OX=6954 GN=DERF3 PE=1 SV=2 && PF00089:Trypsin	Trypsin
113004714	7705.13585801573	7809.59686810084	5874.97309875304	6439.35489972113	5917.56093698342	5253.2081460047	7129.90194162321	5870.04132756975	0.280521578082126	0.0421488437848197	0.607021675878936	LOC113004714	NC_052669.1	16664035	16850074	-	25080	protein_coding	titin%2C transcript variant X2 && sp|Q6PDN3|MYLK_MOUSE Myosin light chain kinase, smooth muscle OS=Mus musculus OX=10090 GN=Mylk PE=1 SV=3 && PF00041:Fibronectin type III domain|PF00069:Protein kinase domain|PF07679:Immunoglobulin I-set domain	Pkinase
120358728	9.55708692422018	14.3576361100028	8.97094636728493	2.84885189487736	3.25916702973201	4.66205905751216	10.9618898005026	3.59002599404051	1.60861309007497	0.042249734309901	0.607582816501929	LOC120358728	NC_052664.1	373883	376055	-	1353	protein_coding	uncharacterized LOC120358728 && sp|Q6UVM4|KCNT2_RAT Potassium channel subfamily T member 2 OS=Rattus norvegicus OX=10116 GN=Kcnt2 PE=1 SV=1 && PF16064:Domain of unknown function (DUF4806)	-
105199529	132.737318391947	220.150420353376	184.402786438635	293.431745172368	209.673078912759	235.900188310115	179.096841727986	246.335004131748	-0.459092750843763	0.0423090043371746	0.607582816501929	LOC105199529	NC_052670.1	16148513	16166282	-	1924	protein_coding	homeobox protein SIX2 && sp|Q9UIU6|SIX4_HUMAN Homeobox protein SIX4 OS=Homo sapiens OX=9606 GN=SIX4 PE=1 SV=2 && PF16878:Transcriptional regulator, SIX1, N-terminal SD domain|PF00046:Homeodomain	Homeobox
105206557	6.37139128281345	3.82870296266741	0.996771818587215	10.445790281217	8.69111207928536	16.7834126070438	3.73228868802269	11.9734383225154	-1.69561224047409	0.0423348026981989	0.607582816501929	LOC105206557	NC_052672.1	11904427	11906895	-	1856	lncRNA	uncharacterized LOC105206557%2C transcript variant X2 && sp|P48591|RIR1_DROME Ribonucleoside-diphosphate reductase large subunit OS=Drosophila melanogaster OX=7227 GN=RnrL PE=1 SV=2 && -	-
105198251	2746.0696428926	2629.36175961184	2856.74803207096	2986.54640312977	3283.06758795005	3081.62103701554	2744.05981152513	3117.07834269845	-0.183737364278532	0.0423901416237591	0.607673706514003	LOC105198251	NC_052670.1	9465040	9477661	-	6983	protein_coding	E3 ubiquitin-protein ligase Nedd-4%2C transcript variant X1 && sp|Q9VVI3|NEDD4_DROME E3 ubiquitin-protein ligase Nedd-4 OS=Drosophila melanogaster OX=7227 GN=Nedd4 PE=1 SV=2 && PF00397:WW domain|PF00168:C2 domain|PF00632:HECT-domain (ubiquitin-transferase)	HECT
105202727	10486.2481529638	12213.562450909	12453.6671014287	10061.1952754085	9634.09773988783	10710.6144787284	11717.8259017672	10135.3024980083	0.209313489314479	0.0426168587392848	0.610083643336642	LOC105202727	NC_052679.1	3113470	3119078	-	3766	protein_coding	putative cysteine proteinase CG12163 && sp|Q9VN93|CPR1_DROME Putative cysteine proteinase CG12163 OS=Drosophila melanogaster OX=7227 GN=CG12163 PE=2 SV=2 && PF08246:Cathepsin propeptide inhibitor domain (I29)|PF00112:Papain family cysteine protease|PF00031:Cystatin domain	Peptidase_C1
105203599	707.224432392293	665.237139763462	728.640199387254	534.634538938651	611.637012579707	626.580737329635	700.367257181003	590.950762949331	0.24518178110048	0.0426840887136737	0.610083643336642	LOC105203599	NC_052666.1	19146824	19157862	-	8106	protein_coding	tetratricopeptide repeat protein 28%2C transcript variant X1 && sp|Q80XJ3|TTC28_MOUSE Tetratricopeptide repeat protein 28 OS=Mus musculus OX=10090 GN=Ttc28 PE=1 SV=3 && PF12770:CHAT domain|PF13424:Tetratricopeptide repeat	-
105207551	1331.62077810801	1056.7220176962	873.1721130824	915.431075553925	921.257880404248	710.497800364853	1087.17163629554	849.062252107676	0.356687873039459	0.0427058550335649	0.610083643336642	LOC105207551	NC_052668.1	11530091	11545451	-	5051	protein_coding	excitatory amino acid transporter%2C transcript variant X2 && sp|Q10901|EAA1_CAEEL Excitatory amino acid transporter OS=Caenorhabditis elegans OX=6239 GN=glt-1 PE=1 SV=2 && PF00375:Sodium:dicarboxylate symporter family	SDF
105197193	886.685286858205	932.289171409514	785.456193046725	793.880061372491	736.571748719434	614.459383780103	868.143550438148	714.970397957343	0.280429254032657	0.0428320239044071	0.610879148899847	LOC105197193	NC_052666.1	24458046	24462076	+	1539	protein_coding	soma ferritin && sp|P42577|FRIS_LYMST Soma ferritin OS=Lymnaea stagnalis OX=6523 PE=2 SV=2 && PF00210:Ferritin-like domain	Ferritin
105199926	268.660332425301	251.737219795382	174.435068252763	191.822694255076	183.599742674903	112.821829191794	231.610873491148	162.748088707258	0.510185581782773	0.0428713244274399	0.610879148899847	LOC105199926	NC_052670.1	3537931	3545326	+	4177	protein_coding	F-box/LRR-repeat protein fbxl-1%2C transcript variant X5 && sp|Q9UJT9|FBXL7_HUMAN F-box/LRR-repeat protein 7 OS=Homo sapiens OX=9606 GN=FBXL7 PE=1 SV=1 && PF12937:F-box-like	-
105202081	790.052519068868	785.841283087485	770.504615767917	910.682989062463	916.912324364606	871.805043754774	782.132805974757	899.800119060614	-0.201994697271235	0.0429299125505705	0.610879148899847	LOC105202081	NC_052664.1	24490619	24495644	+	2623	protein_coding	zinc finger CCCH domain-containing protein 3 && - && -	-
113004314	7.43328982994903	15.3148118506696	17.9418927345699	31.337370843651	27.1597252477668	23.3102952875608	13.5633314717295	27.2691304596595	-1.00117000523377	0.0429585982129569	0.610879148899847	LOC113004314	NC_052678.1	4755271	4757666	-	2188	lncRNA	uncharacterized LOC113004314 && - && -	-
105204592	35.042652055474	25.843744998005	11.9612618230466	7.59693838633963	16.2958351486601	7.45929449201946	24.2825529588419	10.4506893423397	1.22694505034089	0.0430359555879114	0.611278177880987	LOC105204592	NC_052666.1	31802305	31829813	-	1187	protein_coding	uncharacterized LOC105204592 && - && PF00059:Lectin C-type domain	Lectin_C
105199627	5529.30573493494	6257.05781673921	5899.89239421772	5221.9455233102	5324.3925375722	5083.50919631126	5895.41864863062	5209.94908573122	0.178475328110065	0.0430887222611031	0.611327409654095	LOC105199627	NC_052671.1	3864806	3916620	+	3548	protein_coding	unc-112-related protein && sp|Q9VZI3|UN112_DROME Unc-112-related protein OS=Drosophila melanogaster OX=7227 GN=Fit1 PE=1 SV=1 && PF00373:FERM central domain|PF18124:Kindlin-2 N-terminal domain|PF00169:PH domain	Band_41
105201011	897.304272329561	755.211659386146	775.488474860853	701.767183438123	674.647575154526	680.660622396776	809.334802192187	685.691793663142	0.238452668291355	0.0432058731165687	0.611753000002495	LOC105201011	NC_052666.1	23570723	23589137	+	1815	protein_coding	tetraspanin-9%2C transcript variant X1 && sp|Q9DCK3|TSN4_MOUSE Tetraspanin-4 OS=Mus musculus OX=10090 GN=Tspan4 PE=1 SV=1 && PF00335:Tetraspanin family	Tetraspannin
105200402	707.224432392293	571.433917178111	590.088916603631	532.735304342066	525.812280796765	492.313436473284	622.915755391345	516.953673870705	0.268488801329104	0.0432204183006147	0.611753000002495	LOC105200402	NC_052667.1	28662744	28664769	+	1669	protein_coding	dimethyladenosine transferase 2%2C mitochondrial%2C transcript variant X2 && sp|Q9VH38|TFB2M_DROME Dimethyladenosine transferase 2, mitochondrial OS=Drosophila melanogaster OX=7227 GN=mtTFB2 PE=2 SV=2 && -	-
novel.85	30.7950578669317	54.5590172180105	88.7126918542621	92.112877934368	54.3194504955335	187.414774111989	58.0222556464014	111.282367513963	-0.940417330835295	0.04326672427437	0.611753000002495	-	NC_052668.1	11055252	11060177	+	3965	-	- && Q3ZCU0.1 RecName: Full=Putative uncharacterized protein FLJ37770 && -	-
105198870	0	0.957175740666852	0.996771818587215	23.7404324573113	0	0.932411811502432	0.651315853084689	8.22428142293792	-3.64309432365994	0.0434909980558654	0.614154896514673	LOC105198870	NC_052678.1	2397619	2403482	-	2190	protein_coding	uncharacterized LOC105198870%2C transcript variant X1 && - && -	-
105193915	4858.18585314526	4812.67962407293	5873.97632693445	5456.50099598844	6411.86793649278	6601.47562543722	5181.61393471755	6156.61485263948	-0.248693788581772	0.0435924716369708	0.614154896514673	LOC105193915	NC_052669.1	4658444	4662568	-	2157	protein_coding	lipid storage droplets surface-binding protein 2%2C transcript variant X2 && sp|Q9VXY7|LSD2_DROME Lipid storage droplets surface-binding protein 2 OS=Drosophila melanogaster OX=7227 GN=Lsd-2 PE=1 SV=1 && PF03036:Perilipin family	Perilipin
105198705	14.8665796598981	27.7580964793387	28.9063827390292	38.9343092299906	41.2827823766055	43.8233551406143	23.8436862927553	41.3468155824035	-0.789145171807592	0.0436099003760942	0.614154896514673	LOC105198705	NC_052664.1	32349232	32354949	+	4003	protein_coding	integrin alpha-8%2C transcript variant X1 && sp|P13612|ITA4_HUMAN Integrin alpha-4 OS=Homo sapiens OX=9606 GN=ITGA4 PE=1 SV=3 && PF01839:FG-GAP repeat|PF08441:Integrin alpha	FG-GAP
105202070	367.416897308909	246.951341092048	224.273659182123	231.706620783359	218.364190992045	140.794183536867	279.54729919436	196.954998437424	0.505307680453494	0.0436347148249538	0.614154896514673	LOC105202070	NC_052670.1	45924	66291	-	6094	protein_coding	formin-J%2C transcript variant X4 && - && -	-
105201673	481.040041852416	379.041593304073	387.744237430426	343.761461981868	360.681151290343	294.642132434769	415.941957528972	333.028248568993	0.320892682444167	0.0437471636248075	0.614384682862109	LOC105201673	NC_052670.1	8935467	8936632	+	707	protein_coding	28S ribosomal protein S36%2C mitochondrial%2C transcript variant X1 && - && -	-
105198200	29.7331593197961	4.78587870333426	5.98063091152329	0.949617298292453	2.17277801982134	6.52688268051703	13.4998896448846	3.21642599954361	2.05294961771752	0.0438096478843277	0.614384682862109	LOC105198200	NC_052675.1	13232488	13237149	+	2185	protein_coding	GATA zinc finger domain-containing protein 10 && - && -	-
105208128	2272.46289087013	1943.06675355371	2059.33057720118	1752.99353264787	1904.43993437341	1773.44726547763	2091.62007387501	1810.29357749963	0.208399567348647	0.0438455238738439	0.614384682862109	LOC105208128	NC_052676.1	1770027	1772610	-	997	protein_coding	thioredoxin%2C mitochondrial%2C transcript variant X1 && sp|Q95108|THIOM_BOVIN Thioredoxin, mitochondrial OS=Bos taurus OX=9913 GN=TXN2 PE=1 SV=2 && PF00085:Thioredoxin	-
105196162	190.079839937268	189.520796652037	132.5706518721	151.938767726793	97.7750108919603	114.686652814799	170.723762820468	121.466810477851	0.488592013642651	0.0438492293816908	0.614384682862109	LOC105196162	NC_052672.1	10075005	10091605	+	8091	protein_coding	uncharacterized LOC105196162%2C transcript variant X1 && - && PF00024:PAN domain	PAN_1
105207810	646.696215205565	485.288100518094	649.895225718864	596.359663327661	693.116188323008	1217.72982582218	593.959847147508	835.735225824282	-0.493341271516389	0.0439202420302011	0.614685102905749	LOC105207810	NC_052677.1	17745875	17756751	+	4666	protein_coding	insulin-like growth factor-binding protein complex acid labile subunit && sp|Q6P3Y9|PONL1_MOUSE Podocan-like protein 1 OS=Mus musculus OX=10090 GN=Podnl1 PE=1 SV=3 && -	-
105194137	581.920403830295	737.025320313476	588.095372966457	465.312476163302	589.909232381494	481.124494735255	635.680365703409	512.11540109335	0.31350679261469	0.0439775066075237	0.61479265155952	LOC105194137	NC_052674.1	12246272	12306145	-	22022	protein_coding	broad-complex core protein%2C transcript variant X10 && sp|Q01295|BRC1_DROME Broad-complex core protein isoforms 1/2/3/4/5 OS=Drosophila melanogaster OX=7227 GN=br PE=1 SV=2 && -	-
novel.205	30.7950578669317	33.5011509233398	36.8805572877269	50.3297168095	55.4058395054442	51.2826496326338	33.7255886926661	52.339401982526	-0.631914898644787	0.0441369492145444	0.616326768311206	-	NC_052676.1	13578647	13581704	+	2670	-	- && - && PF12017:Transposase protein	-
120359298	2.12379709427115	0.957175740666852	0.996771818587215	6.64732108804717	5.43194504955335	7.45929449201946	1.35924821784174	6.51285354320666	-2.27743603552003	0.0441476060616431	1	LOC120359298	NC_052675.1	1135219	1141271	+	2360	protein_coding	uncharacterized LOC120359298%2C transcript variant X1 && - && PF14223:gag-polypeptide of LTR copia-type|PF00098:Zinc knuckle	zf-CCHC
120357544	72.2091012052191	121.56131906469	198.357591898856	102.558668215585	80.3927867333896	34.49923702559	130.709337389588	72.4835639915215	0.852598982435367	0.044336420239209	0.616812695827992	LOC120357544	NC_052667.1	7234592	7235877	-	1207	lncRNA	uncharacterized LOC120357544 && - && -	-
105202837	1671.4283131914	1714.30175153433	1641.68318521314	1515.58920807476	1466.6251633794	1465.75136768182	1675.80441664629	1482.65524637866	0.176653234830964	0.0443560173758166	0.616812695827992	LOC105202837	NC_052671.1	24444504	24455455	+	3055	protein_coding	pre-mRNA-processing factor 6 && sp|O94906|PRP6_HUMAN Pre-mRNA-processing factor 6 OS=Homo sapiens OX=9606 GN=PRPF6 PE=1 SV=1 && PF06424:PRP1 splicing factor, N-terminal|PF14559:Tetratricopeptide repeat	-
105194192	735.895693164954	750.425780682812	762.530441219219	844.209778181991	890.83898812675	855.02163114773	749.617305022328	863.356799152157	-0.203354142281085	0.0443644964686821	0.616812695827992	LOC105194192	NC_052669.1	6517356	6520442	+	2372	protein_coding	uncharacterized LOC105194192%2C transcript variant X1 && - && -	-
105208034	244.236665841182	109.118034436021	174.435068252763	210.815040220925	282.461142576774	1040.57158163671	175.929922843322	511.282588144804	-1.53955765670491	0.0443707197321427	0.616812695827992	LOC105208034	NC_052664.1	11848909	11858792	-	2037	protein_coding	protein henna%2C transcript variant X1 && sp|P17276|PH4H_DROME Protein henna OS=Drosophila melanogaster OX=7227 GN=Hn PE=2 SV=3 && PF00351:Biopterin-dependent aromatic amino acid hydroxylase	-
105194484	2799.16457024938	3158.67994420061	3018.22506668209	2690.26580606252	2626.888625964	2593.03724778826	2992.02319371069	2636.73055993826	0.182537891939178	0.0444712906380601	0.617518481424351	LOC105194484	NC_052677.1	8410195	8443942	-	6697	protein_coding	protein fem-1 homolog CG6966%2C transcript variant X2 && sp|Q9VFD5|FEM1A_DROME Protein fem-1 homolog CG6966 OS=Drosophila melanogaster OX=7227 GN=CG6966 PE=2 SV=2 && PF12796:Ankyrin repeats (3 copies)|PF13606:Ankyrin repeat	-
105207221	92.3851736007951	60.3020716620117	53.8256782037096	94.9617298292453	87.9975098027643	124.943182741326	68.8376411555054	102.634140791112	-0.581120506373714	0.0446346131138962	0.618539006457505	LOC105207221	NC_052666.1	1316123	1318012	-	1654	lncRNA	uncharacterized LOC105207221 && sp|Q7JXF5|NUP62_DROME Nuclear pore glycoprotein p62 OS=Drosophila melanogaster OX=7227 GN=Nup62 PE=1 SV=1 && PF05064:Nsp1-like C-terminal region	-
105198721	1980.44079040785	1906.69407540837	1864.96007257668	1696.96611204861	1742.56797189672	1645.70684730179	1917.3649794643	1695.08031041571	0.177881715531955	0.0446445492564086	0.618539006457505	LOC105198721	NC_052677.1	11871896	11876050	+	1626	protein_coding	uncharacterized LOC105198721 && - && PF06916:Protein of unknown function (DUF1279)	-
105204494	222.998694898471	277.580964793387	298.034773757577	308.625621945047	321.571146933558	386.018489962007	266.204811149812	338.738419613538	-0.347259607156653	0.0447061929157406	0.61870177695891	LOC105204494	NC_052666.1	28692395	28698635	-	3564	protein_coding	myosin-K heavy chain%2C transcript variant X1 && sp|Q1DLP2|MYO1_COCIM Myosin-1 OS=Coccidioides immitis (strain RS) OX=246410 GN=MYO1 PE=3 SV=1 && PF00063:Myosin head (motor domain)	Myosin_head
105203827	741.205185900632	451.786949594754	587.098601147869	476.707883742812	423.691713865161	475.53002386624	593.363578881085	458.643207158071	0.370221221632272	0.044762753479308	0.618793916547848	LOC105203827	NC_052669.1	21881162	21884512	+	1795	protein_coding	uncharacterized LOC105203827 && - && PF06585:Haemolymph juvenile hormone binding protein (JHBP)	-
105197836	6562.53302129786	6389.14806895124	7219.61828202719	7662.46197992181	7409.17304759077	7733.42356460117	6723.76645742543	7601.68619737125	-0.177097572178514	0.0448275815151005	0.619000012012524	LOC105197836	NC_052673.1	15956783	16018494	-	16851	protein_coding	spectrin beta chain%2C non-erythrocytic 5%2C transcript variant X5 && sp|Q62261|SPTB2_MOUSE Spectrin beta chain, non-erythrocytic 1 OS=Mus musculus OX=10090 GN=Sptbn1 PE=1 SV=2 && PF15410:Pleckstrin homology domain|PF00307:Calponin homology (CH) domain|PF14604:Variant SH3 domain|PF00435:Spectrin repeat	CH
105194158	444.935491249806	603.977892360783	555.201902953079	676.127516384227	593.168399411226	712.362623987858	534.705095521223	660.552846594437	-0.304748632676134	0.0449599760703713	0.619448619485946	LOC105194158	NC_052665.1	10868912	10875737	+	6784	protein_coding	uncharacterized LOC105194158 && - && -	-
105207689	3064.63920703327	2519.28654943515	2531.80041921152	2407.27985117137	2373.75998665481	2091.39969319996	2705.24205855998	2290.81317700871	0.239832132782196	0.0450265859559587	0.619448619485946	LOC105207689	NC_052677.1	17410602	17416417	-	3643	protein_coding	protein SMG5 && sp|Q6ZPY2|SMG5_MOUSE Protein SMG5 OS=Mus musculus OX=10090 GN=Smg5 PE=1 SV=2 && PF10374:Telomerase activating protein Est1|PF10373:Est1 DNA/RNA binding domain	-
105196364	401.397650817247	653.75103087546	427.615110173915	295.330979768953	491.047832479623	188.347185923491	494.254597288874	324.908666057356	0.607302977482815	0.0450418851028483	0.619448619485946	LOC105196364	NC_052667.1	27366360	27370178	-	1877	protein_coding	apolipoprotein D%2C transcript variant X2 && sp|P05090|APOD_HUMAN Apolipoprotein D OS=Homo sapiens OX=9606 GN=APOD PE=1 SV=1 && PF08212:Lipocalin-like domain	Lipocalin_2
105202213	112.561245996371	86.1458166600166	76.7514300312155	57.9266551958396	55.4058395054442	74.5929449201946	91.8194975625344	62.6418132071595	0.547355356182007	0.0450598915142196	0.619448619485946	LOC105202213	NC_052676.1	1976540	1980982	-	1912	protein_coding	uncharacterized LOC105202213%2C transcript variant X1 && - && -	-
105194556	2001.67876135056	2091.42899335707	1923.76960987332	1890.68804090027	1631.75629288583	1697.92190874593	2005.62578819365	1740.12208084401	0.20462771040498	0.0451973005847685	0.620649531839568	LOC105194556	NC_052675.1	21033220	21057243	-	4792	protein_coding	G protein-coupled receptor kinase 1%2C transcript variant X2 && sp|P32865|GPRK1_DROME G protein-coupled receptor kinase 1 OS=Drosophila melanogaster OX=7227 GN=Gprk1 PE=2 SV=2 && PF00615:Regulator of G protein signaling domain|PF00069:Protein kinase domain	Pkinase
105197653	255.917549859674	233.550880722712	172.441524615588	143.39221204216	164.044740496511	187.414774111989	220.636651732658	164.95057555022	0.418790452626452	0.045417454310796	0.622226104873133	LOC105197653	NC_052673.1	18923446	19168502	+	6905	protein_coding	hemicentin-1%2C transcript variant X2 && - && PF07679:Immunoglobulin I-set domain|PF13927:Immunoglobulin domain|PF08205:CD80-like C2-set immunoglobulin domain	I-set
105196996	1175.52169167908	841.357476046163	1099.4393159017	876.496766323934	922.344269414159	557.582263278454	1038.77282787565	785.474433005516	0.403586615892022	0.0454281324480494	0.622226104873133	LOC105196996	NC_052674.1	2279039	2285166	-	1764	protein_coding	uncharacterized LOC105196996 && - && -	-
105205888	266.536535331029	237.379583685379	226.267202819298	205.11733643117	204.241133863206	165.969302447433	243.394440611902	191.77592424727	0.34447669193102	0.0455139135296717	0.622226104873133	LOC105205888	NC_052678.1	9244911	9338393	+	12320	protein_coding	cationic amino acid transporter 2%2C transcript variant X2 && sp|A0JNI9|S7A14_BOVIN Probable cationic amino acid transporter OS=Bos taurus OX=9913 GN=SLC7A14 PE=2 SV=1 && -	-
105204562	1933.71725433388	1801.40474393501	1767.27643435513	1579.21356706035	1686.07574338136	1558.06013702056	1834.13281087468	1607.78314915409	0.190181123047256	0.0455274662534499	0.622226104873133	LOC105204562	NC_052666.1	30358103	30362298	+	1894	protein_coding	sepiapterin reductase%2C transcript variant X3 && sp|P35270|SPRE_HUMAN Sepiapterin reductase OS=Homo sapiens OX=9606 GN=SPR PE=1 SV=1 && PF00106:short chain dehydrogenase	adh_short
105199208	472.544853475331	493.902682184096	480.444016559037	407.385820967462	398.704766637216	420.517726987597	482.297184072821	408.869438197425	0.238070522151664	0.045563008324581	0.622226104873133	LOC105199208	NC_052673.1	7457912	7471701	-	2499	protein_coding	ATP-dependent RNA helicase DHX33 && sp|Q80VY9|DHX33_MOUSE ATP-dependent RNA helicase DHX33 OS=Mus musculus OX=10090 GN=Dhx33 PE=1 SV=1 && PF00270:DEAD/DEAH box helicase|PF00271:Helicase conserved C-terminal domain|PF04408:Helicase associated domain (HA2)|PF07717:Oligonucleotide/oligosaccharide-binding (OB)-fold	HA2
[truncated: 58 more rows]
