# Supplementary material for: Comparative Analyses of Reproductive Caste Types Reveal Vitellogenin Genes Involved in Queen Fertility in Solenopsis invicta
Source: Int J Mol Sci. 2023 Dec 5;24(24):17130. doi: 10.3390/ijms242417130 (PMC10743176; doi:10.3390/ijms242417130)
Supplement: Supplementary file 1 [file ijms-24-17130-s001.zip › Table S3/MAvsFA_deg_all.xls]

gene_id	MA1	MA2	MA3	FA1	FA2	FA3	MA	FA	log2FoldChange	pvalue	padj	gene_name	gene_chr	gene_start	gene_end	gene_strand	gene_length	gene_biotype	gene_description	tf_family
105196286	155846.948740632	81181.9946670078	136982.651216668	36.9099349353471	28.0474230614114	32.6847987817685	124670.531541436	32.5473855928423	11.9051958379402	0	0	LOC105196286	NC_052667.1	8893304	8898151	-	1746	protein_coding	uncharacterized LOC105196286%2C transcript variant X2 && - && -	-
105193723	46387.4150569196	53780.0901579783	32747.62615829	39.823877167085	30.7616898092899	38.2879071443573	44305.0437910627	36.2911580402441	10.2555076598531	0	0	LOC105193723	NC_052671.1	2403761	2407651	-	3891	protein_coding	mucin-4 && - && -	-
105201359	14999.3680640167	10556.2839476182	11368.4000101661	37.881249012593	55.1900905401967	35.4863529630629	12308.0173406003	42.8525641719509	8.16309257773092	6.01791841653326e-269	2.33995459840813e-265	LOC105201359	NC_052676.1	6186471	6191831	-	1209	protein_coding	uncharacterized LOC105201359 && - && -	-
105208211	10658.0664565591	11810.8840825255	8043.88142674892	55.3649024030206	61.5233796185799	51.3618266570647	10170.9439886112	56.0833695595551	7.50190126888868	6.61377783608856e-269	2.33995459840813e-265	LOC105208211	NC_052677.1	13208622	13213764	+	3965	protein_coding	uncharacterized LOC105208211 && - && -	-
105200173	7.07628623872465	9.80156355396309	15.8399147752498	17742.022934975	27190.6195246644	25177.5674272931	10.9059215226458	23370.0699623108	-11.0299635657429	3.24791448182519e-243	9.19289714935801e-240	LOC105200173	NC_052670.1	13518489	13524235	+	4093	protein_coding	uncharacterized LOC105200173 && - && PF12872:OST-HTH/LOTUS domain|PF17182:OSK domain	-
105196978	9719.2791488883	12676.6888631256	12161.3275086212	12.6270830041977	7.2380446610094	9.33851393764813	11519.0985068784	9.73454720095174	10.2164322911011	2.4680787703276e-234	5.82137512627938e-231	LOC105196978	NC_052674.1	1912098	1914070	-	1465	protein_coding	zinc metalloproteinase nas-4-like && sp|P55112|NAS4_CAEEL Zinc metalloproteinase nas-4 OS=Caenorhabditis elegans OX=6239 GN=nas-4 PE=2 SV=4 && PF01400:Astacin (Peptidase family M12A)	Astacin
105193127	22266.7140311869	17095.0159007287	9913.92312992106	25.2541660083954	22.6188895656544	21.4785820565907	16425.2176872789	23.1172125435468	9.47359942305967	8.67662798614471e-201	1.75416627514171e-197	LOC105193127	NC_052679.1	18804054	18807740	+	1491	protein_coding	serine protease snake && sp|P05049|SNAK_DROME Serine protease snake OS=Drosophila melanogaster OX=7227 GN=snk PE=1 SV=2 && PF00089:Trypsin	Trypsin
105205081	6209.44117448088	4097.05356555657	5957.67147487925	17.4836533904276	16.2856004872711	14.941622300237	5421.38873830557	16.2369587259786	8.38417185896583	2.28685904913534e-191	4.04545365792042e-188	LOC105205081	NC_052665.1	4286312	4291760	+	4893	protein_coding	uncharacterized LOC105205081 && - && -	-
105204825	10031.815124432	7016.83044202046	12316.9313772957	28.1681082401333	10.8570669915141	14.0077709064722	9788.52564791605	17.6776487127065	9.12222329798688	2.35406779927059e-180	3.7016408328086e-177	LOC105204825	NC_052679.1	6327734	6332355	-	2845	protein_coding	fatty-acid amide hydrolase 2-B && sp|Q05AM4|FAH2B_DANRE Fatty-acid amide hydrolase 2-B OS=Danio rerio OX=7955 GN=faah2b PE=2 SV=1 && PF01425:Amidase	Amidase
105196795	28016.1966001507	57427.3608626697	23892.1820392327	102.959292188073	90.4755582626175	95.2528421640109	36445.2465006844	96.2292308715673	8.56534489551004	3.16715468469748e-180	4.48215730978388e-177	LOC105196795	NC_052670.1	6359324	6362464	+	2591	protein_coding	hymenoptaecin && - && -	-
105199030	9.43504831829953	8.71250093685608	21.4304729312203	14452.1821553429	10884.2096589929	7920.92752191315	13.1926740621253	11085.773112083	-9.67859311602309	4.66245407133783e-174	5.99845909250663e-171	LOC105199030	NC_052665.1	4760181	4763422	+	1670	protein_coding	zinc metalloproteinase nas-4 && sp|Q20191|NAS13_CAEEL Zinc metalloproteinase nas-13 OS=Caenorhabditis elegans OX=6239 GN=nas-13 PE=2 SV=5 && PF01400:Astacin (Peptidase family M12A)	Astacin
105195364	7999.74159287821	6183.6975399336	8122.14924093251	219.51698145759	256.950585465834	183.968724571668	7435.19612458144	220.145430498364	5.07747094542409	1.54637361695645e-158	1.82368995226398e-155	LOC105195364	NC_052668.1	24977202	25073846	+	3874	protein_coding	neo-calmodulin%2C transcript variant X5 && sp|Q0IUU4|CML2_ORYSJ Putative calmodulin-like protein 2 OS=Oryza sativa subsp. japonica OX=39947 GN=CML2 PE=3 SV=2 && -	-
105194686	20.0494776763865	13.0687514052841	12.1128760046028	2584.66675955154	3297.83409867241	3698.98537070243	15.0770350287578	3193.82874297546	-7.7467390533456	2.56438256858264e-151	2.79162631619858e-148	LOC105194686	NC_052674.1	4532073	4533972	+	1480	protein_coding	uncharacterized LOC105194686 && - && -	-
113003514	4396.73251632758	4918.20677885525	3353.40313388965	11.6557689269517	6.33328907838322	4.66925696882407	4222.78080969083	7.552771658053	9.13710148861896	3.20274511471988e-144	3.23751777596541e-141	LOC113003514	NC_052666.1	27136207	27146130	+	9768	protein_coding	uncharacterized LOC113003514 && - && -	-
105193824	186.342204286416	175.339081354229	227.349365009468	4815.77519498555	6304.33689973919	6789.09963267019	196.343550216704	5969.73724246497	-4.92379983748734	6.37906264814832e-142	6.01843297310633e-139	LOC105193824	NC_052679.1	24833864	24841797	+	2286	protein_coding	fibrillin-1%2C transcript variant X1 && - && PF01683:EB module	-
105204892	5143.28071451303	2907.79718767572	4221.80316745041	39.823877167085	25.3331563135329	20.5447306628259	4090.96035654638	28.5672547144813	7.16586362583705	6.72247999423038e-137	5.94603355489677e-134	LOC105204892	NC_052679.1	5921076	5923385	-	1169	protein_coding	CLIP domain-containing serine protease 14D && sp|A0A126GUP6|MP1_DROME Melanization protease 1 OS=Drosophila melanogaster OX=7227 GN=MP1 PE=1 SV=1 && PF00089:Trypsin	Trypsin
105196975	1427.0510581428	1346.08139474426	1242.96743001078	29.1394223173793	18.9998672351497	25.21398763165	1338.69996096595	24.4510923947263	5.77911864052952	2.26889094615983e-134	1.88878498059141e-131	LOC105196975	NC_052674.1	1908405	1909540	-	948	protein_coding	high choriolytic enzyme 1 && sp|Q19269|NAS14_CAEEL Zinc metalloproteinase nas-14 OS=Caenorhabditis elegans OX=6239 GN=nas-14 PE=2 SV=2 && -	-
105202402	25.9463828753237	39.2062542158523	25.1575117018673	1887.26325208893	2809.26608405427	2792.21566735679	30.1033829310145	2496.2483345	-6.37743850878687	5.51104951754291e-128	4.33290959845929e-125	LOC105202402	NC_052670.1	10870034	10878225	+	5116	protein_coding	poly(A) RNA polymerase gld-2 homolog A%2C transcript variant X2 && sp|Q9VD44|GLD2A_DROME Poly(A) RNA polymerase gld-2 homolog A OS=Drosophila melanogaster OX=7227 GN=Gld2 PE=1 SV=3 && PF03828:Cid1 family poly A polymerase	-
105197209	12.9731914376619	2.17812523421402	9.31759692661754	3580.26368872866	5351.62927123382	6081.24027619646	8.15630453283114	5004.37774538632	-9.26935620687323	8.88756380024949e-128	6.61983173163846e-125	LOC105197209	NC_052666.1	24718982	24744044	-	7177	protein_coding	serine protease nudel && sp|P98159|NUDEL_DROME Serine protease nudel OS=Drosophila melanogaster OX=7227 GN=ndl PE=1 SV=2 && PF00057:Low-density lipoprotein receptor domain class A|PF09342:Domain of unknown function (DUF1986)|PF00089:Trypsin	Trypsin
105195450	84.9154348646958	66.4328196435276	41.9291861697789	3125.68870057755	4067.78109948728	4701.00791621207	64.4258135593341	3964.82590542563	-5.95503562035021	2.72679881141767e-120	1.92948283895915e-117	LOC105195450	NC_052675.1	8913258	8916447	+	1860	protein_coding	uncharacterized LOC105195450%2C transcript variant X2 && - && -	-
105192851	82.5566727851209	64.2546944093136	59.6326203303522	1541.47544058936	1869.22503370568	1891.04907237375	68.8146625082622	1767.2498488896	-4.6901166765757	2.30021723549133e-118	1.55012734841302e-115	LOC105192851	NC_052671.1	1200472	1210876	-	5228	protein_coding	homeobox protein Hox-A4 && sp|P07548|DFD_DROME Homeotic protein deformed OS=Drosophila melanogaster OX=7227 GN=Dfd PE=1 SV=2 && PF00046:Homeodomain	Homeobox
105199719	345.55864465772	364.835976730848	341.024047514202	4989.64041481257	6776.61931387005	7133.69079696941	350.472889634257	6299.98350855068	-4.1681750112258	1.53130156230635e-117	9.85044532261794e-115	LOC105199719	NC_052679.1	23178555	23182124	-	2538	protein_coding	exonuclease 3'-5' domain-containing protein 2 && sp|Q9VGN7|EXD2_DROME Exonuclease 3'-5' domain-containing protein 2 OS=Drosophila melanogaster OX=7227 GN=Exd2 PE=2 SV=2 && PF01612:3'-5' exonuclease	3_5_exonuc
105202692	5554.88469739885	4286.55046093319	3729.834049725	54.3935883257746	75.9994689405987	113.929870039307	4523.75640268568	81.4409757685602	5.7943638632262	4.3535860784204e-111	2.6787804426872e-108	LOC105202692	NC_052675.1	20718115	20722297	-	2486	protein_coding	modular serine protease%2C transcript variant X1 && sp|Q9VER6|MODSP_DROME Modular serine protease OS=Drosophila melanogaster OX=7227 GN=modSP PE=1 SV=2 && PF00089:Trypsin|PF00057:Low-density lipoprotein receptor domain class A	Trypsin
105194585	27844.0069683417	23632.6587912221	29690.5226066668	2850.80681671694	3056.26435811122	2880.93154976445	27055.7294554102	2929.33424153087	3.20727984237069	3.38712085284991e-109	1.99727226289716e-106	LOC105194585	NC_052679.1	19917347	19933877	+	5390	protein_coding	SEC23-interacting protein%2C transcript variant X1 && sp|Q80Y98|DDHD2_MOUSE Phospholipase DDHD2 OS=Mus musculus OX=10090 GN=Ddhd2 PE=1 SV=3 && PF02862:DDHD domain	-
105206394	9.43504831829953	6.53437570264206	17.7034341605733	1299.61823535511	1247.6579484415	1234.55154255708	11.224286060505	1260.6092421179	-6.77111598448087	1.37587001546142e-107	7.78852498352401e-105	LOC105206394	NC_052665.1	10593311	10595742	+	1739	protein_coding	probable ATP-dependent RNA helicase DDX5 && sp|P17844|DDX5_HUMAN Probable ATP-dependent RNA helicase DDX5 OS=Homo sapiens OX=9606 GN=DDX5 PE=1 SV=1 && PF00270:DEAD/DEAH box helicase	DEAD
105199150	31.8432880742609	34.8500037474243	38.2021473991319	1049.9905175029	1196.0868802318	1399.84323925346	34.965146406939	1215.30687899605	-5.11350614142207	3.06142519444117e-107	1.6663572827589e-104	LOC105199150	NC_052665.1	5275198	5279533	+	2834	protein_coding	lymphoid-specific helicase && sp|Q9NRZ9|HELLS_HUMAN Lymphoid-specific helicase OS=Homo sapiens OX=9606 GN=HELLS PE=1 SV=1 && PF00176:SNF2 family N-terminal domain|PF00271:Helicase conserved C-terminal domain	SNF2_N
105197568	119.117485018532	147.023453309446	107.152364656102	2245.67814659269	3257.12009745423	3093.84966754283	124.431100994693	2865.54930386325	-4.52744345760688	2.68750791849943e-101	1.40865229861496e-98	LOC105197568	NC_052678.1	11220023	11227629	+	4715	protein_coding	uncharacterized LOC105197568%2C transcript variant X1 && sp|Q9D8C3|ALG13_MOUSE Putative bifunctional UDP-N-acetylglucosamine transferase and deubiquitinase ALG13 OS=Mus musculus OX=10090 GN=Alg13 PE=1 SV=2 && PF02338:OTU-like cysteine protease	OTU
105208240	80.197910705546	79.5015710488117	57.7691009450287	1396.74964307971	1818.55872107861	1820.07636644762	72.4895275664621	1678.46157686865	-4.54040474537905	2.02118282042706e-100	1.02156354552442e-97	LOC105208240	NC_052666.1	889802	893665	-	3044	protein_coding	targeting protein for Xklp2 homolog && - && PF06886:Targeting protein for Xklp2 (TPX2)	-
105203085	2409.47546428574	2685.62841378589	2382.5095341361	303.049992100744	277.759963866236	272.684606979325	2492.53780406924	284.498187648768	3.13137542601215	1.14674031440293e-98	5.59609273428629e-96	LOC105203085	NC_052679.1	16575605	16661000	+	7022	protein_coding	tachykinin-like peptides receptor 99D%2C transcript variant X1 && sp|P30975|TLR2_DROME Tachykinin-like peptides receptor 99D OS=Drosophila melanogaster OX=7227 GN=TkR99D PE=2 SV=2 && PF00001:7 transmembrane receptor (rhodopsin family)	7tm_1
120359728	5625.6475597861	5781.83343422111	3269.54476155009	5.82788446347585	2.71426674787852	1.86770278752963	4892.3419185191	3.46995133296133	10.4751538323114	1.03213973551487e-97	4.86894717900215e-95	LOC120359728	NC_052679.1	16900570	16904071	+	2540	protein_coding	uncharacterized LOC120359728%2C transcript variant X1 && - && -	-
105203818	8.25566727851209	16.3359392566051	4.65879846330877	1143.23666891851	1387.89506374855	1284.04566642662	9.75013499947533	1271.72579969789	-7.05559536440423	4.05164686620675e-97	1.84964214356639e-94	LOC105203818	NC_052669.1	21770206	21773294	-	1742	protein_coding	protein takeout && - && PF06585:Haemolymph juvenile hormone binding protein (JHBP)	-
105196237	70.7628623872465	33.7609411303173	98.7665274221459	4289.32296511823	3625.35561958308	4341.47512961262	67.7634436465699	4085.38457143798	-5.90628597604955	1.01717927822986e-96	4.49847535797154e-94	LOC105196237	NC_052667.1	6304299	6305464	+	851	protein_coding	allergen Tha p 1 && - && PF03392:Insect pheromone-binding family, A10/OS-D	-
105194959	109.682436700232	114.351574796236	116.469961582719	2039.75956221655	3499.59459359804	3313.30474507756	113.501324359729	2950.88630029738	-4.69975083651017	9.20634639514441e-91	3.94812770254799e-88	LOC105194959	NC_052665.1	11314344	11320031	+	4412	protein_coding	putative uncharacterized protein DDB_G0286901%2C transcript variant X2 && - && -	-
113003873	177291.634187087	127569.527780064	130436.107616026	5.82788446347585	9.04755582626175	26.1478390254148	145099.089861059	13.6744264383841	13.3721165182822	1.87257841925398e-90	7.79433229096539e-88	LOC113003873	NC_052669.1	21480379	21482211	+	1023	protein_coding	RUS family member 1-like && - && -	-
105208055	1.17938103978744	3.26718785132103	1.86351938532351	10716.5082142548	16776.8827686372	21134.9247436853	2.10336275881066	16209.4385755258	-12.9054770755397	3.63526960990488e-90	1.46989530055354e-87	LOC105208055	NC_052674.1	8624625	8627739	+	1911	protein_coding	uncharacterized LOC105208055%2C transcript variant X1 && - && -	-
105200010	32940.1124412632	34233.5943061417	28008.6963614123	3702.64926246166	2780.31390541024	3120.93135796201	31727.4677029391	3201.29817527797	3.30905958174094	4.31973933880006e-89	1.69813753118607e-86	LOC105200010	NC_052668.1	12845149	12863925	-	3946	protein_coding	acyl-CoA Delta(11) desaturase%2C transcript variant X1 && sp|Q9BH41|FAD9_ACHDO Acyl-CoA Delta-9 desaturase OS=Acheta domesticus OX=6997 PE=1 SV=1 && PF00487:Fatty acid desaturase	-
105200757	76.6597675861837	74.0562579632767	30.7480698578379	2951.82348075052	5081.1073520286	4616.96129077324	60.4880318024327	4216.63070785078	-6.13406338538815	1.47389735868065e-88	5.63745822163476e-86	LOC105200757	NC_052665.1	8088469	8102708	+	5764	protein_coding	vitellogenin receptor && sp|Q6X0I2|VGR_SOLIN Vitellogenin receptor OS=Solenopsis invicta OX=13686 GN=VgR PE=2 SV=1 && PF00057:Low-density lipoprotein receptor domain class A|PF12662:Complement Clr-like EGF-like|PF14670:Coagulation Factor Xa inhibitory site|PF00058:Low-density lipoprotein receptor repeat class B	Ldl_recept_a
105205236	104.964912541082	136.132827138376	101.561806500131	1567.700920675	1462.0850215239	1811.67170390374	114.21984872653	1613.81921536755	-3.82205892216839	6.54512859839764e-88	2.4375436822243e-85	LOC105205236	NC_052669.1	1456354	1483805	-	5236	protein_coding	growth/differentiation factor 11 && sp|O95390|GDF11_HUMAN Growth/differentiation factor 11 OS=Homo sapiens OX=9606 GN=GDF11 PE=1 SV=1 && -	-
105207385	47.1752415914977	46.8296925356014	44.7244652477642	778.022575874026	897.517537965166	968.403895334111	46.2431331249544	881.314669724434	-4.25415644831304	1.03269498395381e-87	3.74735882382418e-85	LOC105207385	NC_052672.1	10446123	10489089	-	5056	protein_coding	F-box only protein 43 && - && -	-
105196384	50.71338471086	82.7687589001327	62.4278994083375	1277.27801157846	1816.74920991336	1646.38000720737	65.3033476731101	1580.13574289973	-4.59496282019162	9.94993609002825e-87	3.52028738865199e-84	LOC105196384	NC_052667.1	27779335	27825426	-	3946	protein_coding	cdc25-like protein phosphatase twine%2C transcript variant X1 && sp|P20483|MPIP_DROME M-phase inducer phosphatase OS=Drosophila melanogaster OX=7227 GN=stg PE=1 SV=2 && PF00581:Rhodanese-like domain	Rhodanese
120356868	628.610094206706	389.884416924309	504.081993730009	6704.98107522897	6670.76291070279	6570.57840652923	507.525501620341	6648.77413082033	-3.71233544663307	2.04199570491355e-86	7.04837151608208e-84	LOC120356868	NC_052677.1	7917522	7924103	+	1852	protein_coding	ribonucleoside-diphosphate reductase large subunit-like%2C transcript variant X2 && sp|P23921|RIR1_HUMAN Ribonucleoside-diphosphate reductase large subunit OS=Homo sapiens OX=9606 GN=RRM1 PE=1 SV=1 && -	-
105201980	759.521389623112	918.079786221209	908.46570034521	35.9386208581011	40.7140012181779	51.3618266570647	862.022292063177	42.6714829111146	4.33571004831637	1.0866159990795e-85	3.66137848070787e-83	LOC105201980	NC_052664.1	26628462	26827675	+	5509	protein_coding	arrestin homolog%2C transcript variant X2 && sp|P55274|ARRH_HELVI Arrestin homolog OS=Heliothis virescens OX=7102 PE=3 SV=1 && PF02752:Arrestin (or S-antigen), C-terminal domain|PF00339:Arrestin (or S-antigen), N-terminal domain	-
105207883	5527.75893348374	5802.52562394615	5743.36674556705	974.228019477713	1047.70696468111	904.902000558104	5691.21710099898	975.612328238976	2.54430207843438	3.2591049640837e-81	1.07262449887703e-78	LOC105207883	NC_052666.1	26907959	26929291	-	4024	protein_coding	aquaporin AQPAe.a%2C transcript variant X3 && sp|P55088|AQP4_MOUSE Aquaporin-4 OS=Mus musculus OX=10090 GN=Aqp4 PE=1 SV=2 && PF00230:Major intrinsic protein	-
105208041	38.9195743129856	41.3843794500664	26.0892713945291	904.293405916003	1408.70444214895	1352.21681817145	35.4644083858603	1221.7382220788	-5.11720424073786	9.11466311996056e-81	2.93160710167459e-78	LOC105208041	NC_052664.1	11290284	11306023	+	4073	protein_coding	hyaluronan mediated motility receptor%2C transcript variant X1 && - && PF15908:Hyaluronan mediated motility receptor C-terminal	-
105195246	115.579341899169	98.0156355396309	60.564380023014	1839.66886230388	2531.50612018804	2520.46491177123	91.3864524872714	2297.21329808771	-4.66021436905048	1.92204379215293e-80	6.04461416589962e-78	LOC105195246	NC_052668.1	24393032	24401890	+	3835	protein_coding	uncharacterized LOC105195246 && sp|Q03168|ASPP_AEDAE Lysosomal aspartic protease OS=Aedes aegypti OX=7159 GN=AAEL006169 PE=1 SV=2 && PF00026:Eukaryotic aspartyl protease	Asp
105198262	106.14429358087	114.351574796236	137.90043451394	1282.13458196469	1645.75040479701	1405.44634761604	119.465434297015	1444.44377812591	-3.59146019125458	1.14533477717302e-77	3.5236473405549e-75	LOC105198262	NC_052670.1	9132994	9190096	+	7161	protein_coding	tyrosine-protein kinase-like otk && sp|Q91048|PTK7_CHICK Inactive tyrosine-protein kinase 7 OS=Gallus gallus OX=9031 GN=PTK7 PE=2 SV=1 && PF07679:Immunoglobulin I-set domain|PF07714:Protein tyrosine kinase|PF13927:Immunoglobulin domain	Pkinase_Tyr
105204079	53.0721467904349	58.8093813237785	43.7927055551024	839.215362740523	1194.27736906655	1134.62944342425	51.8914112231053	1056.04072507711	-4.35242358620819	2.02797540761344e-77	6.10636339756284e-75	LOC105204079	NC_052669.1	19775447	19782711	+	3899	protein_coding	kinesin-like protein Klp61F%2C transcript variant X1 && sp|P46863|KL61_DROME Kinesin-like protein Klp61F OS=Drosophila melanogaster OX=7227 GN=Klp61F PE=1 SV=2 && PF13931:Kinesin-associated microtubule-binding|PF00225:Kinesin motor domain	Kinesin
105200326	23.5876207957488	31.5828158961033	23.2939923165438	642.03860505959	714.756910274678	593.929486434421	26.1548096694653	650.24166725623	-4.63881818342131	1.42953724275922e-76	4.21475230406842e-74	LOC105200326	NC_052679.1	10671943	10679902	+	1120	protein_coding	ejaculatory bulb-specific protein 3 && sp|Q9W1C9|PEB3_DROME Ejaculatory bulb-specific protein 3 OS=Drosophila melanogaster OX=7227 GN=EbpIII PE=2 SV=2 && PF03392:Insect pheromone-binding family, A10/OS-D	-
105193044	45.9958605517102	87.1250093685608	56.837341252367	1455.99980179172	2292.65064637473	2358.90862064992	63.3194037242126	2035.85302293879	-5.00601349966632	3.00581810940502e-76	8.68129344577546e-74	LOC105193044	NC_052666.1	18511734	18521121	-	5402	protein_coding	uncharacterized LOC105193044%2C transcript variant X1 && - && -	-
105197844	5935.82477325019	4390.01140955836	5658.57661353483	609.013926433227	664.995353230238	611.672662915953	5328.13759878113	628.560647526473	3.08339963056233	4.32472218757257e-76	1.22406936797054e-73	LOC105197844	NC_052673.1	15920261	15924612	-	1780	protein_coding	SET domain-containing protein SmydA-8 && - && PF00856:SET domain	SET
105196981	62.5071951087344	83.8578215172397	53.11030248172	1361.78233629886	1008.80247462818	1254.16242182614	66.491773035898	1208.2490775844	-4.18793697508049	1.55705623402013e-75	4.32067839683389e-73	LOC105196981	NC_052674.1	1992477	2084547	-	9808	protein_coding	cytochrome P450 18a1%2C transcript variant X1 && sp|Q95078|CP18A_DROME Cytochrome P450 18a1 OS=Drosophila melanogaster OX=7227 GN=Cyp18a1 PE=2 SV=2 && -	-
105205231	14.1525724774493	21.7812523421402	38.2021473991319	837.272734586031	1005.18345229768	1065.52444028565	24.7119907395738	969.326875723121	-5.2638021652451	1.62653629867929e-75	4.42668109594409e-73	LOC105205231	NC_052669.1	1380049	1396233	+	3922	protein_coding	NADPH oxidase 5%2C transcript variant X3 && sp|Q96PH1|NOX5_HUMAN NADPH oxidase 5 OS=Homo sapiens OX=9606 GN=NOX5 PE=1 SV=1 && PF08022:FAD-binding domain|PF00036:EF hand|PF01794:Ferric reductase like transmembrane component|PF08030:Ferric reductase NAD binding domain|PF13499:EF-hand domain pair	Ferric_reduct
105205371	22921.2705082689	18465.0566730493	22820.6583926717	1147.1219252275	530.186771418939	626.61428521619	21402.3285246633	767.974327287542	4.80090548442847	8.02259573499717e-74	2.14218443097509e-71	LOC105205371	NC_052666.1	18021447	18030557	-	4717	protein_coding	cartilage oligomeric matrix protein%2C transcript variant X1 && sp|P35445|COMP_BOVIN Cartilage oligomeric matrix protein OS=Bos taurus OX=9913 GN=COMP PE=1 SV=2 && PF02412:Thrombospondin type 3 repeat|PF07645:Calcium-binding EGF domain|PF05735:Thrombospondin C-terminal region	TSP_C
105205661	1017.80583733656	822.242275915792	967.1665609829	20.3975956221655	41.618756800804	45.7587182944758	935.738224745085	35.9250235724818	4.69852148419845	9.59531359446225e-73	2.51468292571907e-70	LOC105205661	NC_052668.1	19364187	19367610	+	2651	protein_coding	probable cytochrome P450 6a13 && sp|Q9V4U7|C6A14_DROME Probable cytochrome P450 6a14 OS=Drosophila melanogaster OX=7227 GN=Cyp6a14 PE=3 SV=3 && PF00067:Cytochrome P450	p450
105199391	2206.6219254423	1280.73763771784	2438.41511569581	56.3362164802666	41.618756800804	24.2801362378851	1975.25822628532	40.7450365063186	5.60136516723318	1.44562243636304e-72	3.71971794898358e-70	LOC105199391	NC_052666.1	29046080	29056565	+	2570	protein_coding	cytochrome P450 CYP12A2%2C transcript variant X1 && sp|O18635|C12A2_MUSDO Cytochrome P450 CYP12A2 OS=Musca domestica OX=7370 GN=CYP12A2 PE=2 SV=1 && PF00067:Cytochrome P450	p450
105199591	9.43504831829953	9.80156355396309	3.72703877064701	673.120655531461	886.660470973651	917.042068677047	7.65455021430321	825.607731727386	-6.79311745502372	7.13769895747459e-72	1.80379849368179e-69	LOC105199591	NC_052679.1	23349248	23357576	-	5925	protein_coding	meiosis regulator and mRNA stability factor 1-like && sp|E1BP74|MARF1_BOVIN Meiosis regulator and mRNA stability factor 1 OS=Bos taurus OX=9913 GN=MARF1 PE=3 SV=2 && PF12872:OST-HTH/LOTUS domain	-
105194044	127.373152297044	157.914079480516	191.942496688321	1615.29531046006	1932.55792448951	2002.17738823176	159.076576155294	1850.01020772711	-3.53492138881798	1.81185172219642e-71	4.4984781706182e-69	LOC105194044	NC_052677.1	5439492	5535919	+	4761	protein_coding	piwi-like protein Siwi%2C transcript variant X1 && sp|A8D8P8|SIWI_BOMMO Piwi-like protein Siwi OS=Bombyx mori OX=7091 GN=Siwi PE=1 SV=1 && PF02171:Piwi domain|PF02170:PAZ domain	Piwi
113004280	35.3814311936232	31.5828158961033	26.0892713945291	585.702388579323	793.470645963155	770.427399855971	31.0178394947519	716.533478132816	-4.53957480127283	1.92141969224968e-71	4.68826404908923e-69	LOC113004280	NC_052675.1	8376218	8382366	-	6149	protein_coding	uncharacterized LOC113004280 && - && -	-
105201137	27.1257639151112	45.7406299184944	56.837341252367	979.084589863943	1481.08488875905	1440.93270057911	43.2345783619908	1300.36739306737	-4.89684172802136	2.40432071543845e-71	5.76710962116693e-69	LOC105201137	NC_052664.1	19257630	19264165	-	3522	protein_coding	transcription termination factor 2 && sp|P34739|TTF2_DROME Transcription termination factor 2 OS=Drosophila melanogaster OX=7227 GN=lds PE=1 SV=2 && PF00176:SNF2 family N-terminal domain|PF00271:Helicase conserved C-terminal domain	SNF2_N
105200893	22.4082397559614	53.3640682382435	38.2021473991319	1009.19532625857	1602.32213683096	1478.2867563297	37.9914851311123	1363.26807313974	-5.15919805667699	2.80460491900984e-71	6.61512813563787e-69	LOC105200893	NC_052669.1	5373336	5377616	-	2541	protein_coding	dentin sialophosphoprotein && - && -	-
105197671	38.9195743129856	56.6312560895645	48.4515040184112	745.969211324909	1067.61158749889	1012.29491084106	48.0007781403204	941.958569888284	-4.29134991045262	5.58991079067408e-71	1.29685930343639e-68	LOC105197671	NC_052673.1	18628121	18632456	-	3073	protein_coding	ribonucleoside-diphosphate reductase large subunit && sp|P07742|RIR1_MOUSE Ribonucleoside-diphosphate reductase large subunit OS=Mus musculus OX=10090 GN=Rrm1 PE=1 SV=2 && PF02867:Ribonucleotide reductase, barrel domain|PF00317:Ribonucleotide reductase, all-alpha domain|PF03477:ATP cone domain	Ribonuc_red_lgC
105199889	28.3051449548986	46.8296925356014	34.4751086284849	812.989882654881	1380.65701908754	1153.30647129954	36.5366487063283	1115.65112434732	-4.93068484509077	6.72092945614761e-71	1.53410634940969e-68	LOC105199889	NC_052670.1	2569152	2647264	-	4311	protein_coding	probable serine/threonine-protein kinase DDB_G0282963%2C transcript variant X1 && sp|P27610|HMIN_BOMMO Homeobox protein invected OS=Bombyx mori OX=7091 GN=INV PE=2 SV=1 && PF00046:Homeodomain|PF10525:Engrailed homeobox C-terminal signature domain	Homeobox
105205491	61.3278140689469	71.8781327290626	80.1313335689108	830.473536045309	1118.27790012595	999.22099132835	71.1124267889735	982.657475833204	-3.78318198328241	1.34860272820913e-70	3.02943266819296e-68	LOC105205491	NC_052678.1	4016436	4020717	+	3287	protein_coding	S-phase kinase-associated protein 2%2C transcript variant X4 && - && PF12937:F-box-like	-
105195869	34.2020501538358	26.1375028105682	40.9974264771172	824.645651581833	1505.51328948996	1155.17417408707	33.7789931471737	1161.77770505295	-5.09781514126698	2.13897123359375e-70	4.72980014028418e-68	LOC105195869	NC_052670.1	6654668	6743589	+	5578	protein_coding	uncharacterized LOC105195869%2C transcript variant X3 && sp|O75970|MPDZ_HUMAN Multiple PDZ domain protein OS=Homo sapiens OX=9606 GN=MPDZ PE=1 SV=2 && -	-
105199790	7.07628623872465	4.35625046842804	2.79527907798526	1016.96583887654	1868.32027812305	1537.11939413688	4.74260526171265	1474.13517037882	-8.32239882365832	9.63008408417612e-70	2.09669153783478e-67	LOC105199790	NC_052670.1	14625697	14643796	+	6069	protein_coding	uncharacterized LOC105199790 && - && PF03736:EPTP domain	-
105194975	80.197910705546	81.6796962830257	74.5407754129403	744.026583170417	889.37473772153	884.357269895278	78.8061274671707	839.252863595742	-3.41479891456388	1.75273860951843e-69	3.75829648513709e-67	LOC105194975	NC_052665.1	11138429	11149479	-	3910	protein_coding	uncharacterized transporter slc-17.2%2C transcript variant X2 && sp|Q5W8I8|VGL2A_DANRE Vesicular glutamate transporter 2.1 OS=Danio rerio OX=7955 GN=slc17a6b PE=2 SV=2 && PF07690:Major Facilitator Superfamily	MFS_1
105201957	337.302977379208	407.309418798022	272.073830257232	4906.10740416942	3415.45232441381	4522.64230000299	338.895408811487	4281.40067619541	-3.66046681781119	5.84815771788687e-69	1.23527056751545e-66	LOC105201957	NC_052664.1	27009676	27017270	-	5664	protein_coding	uncharacterized LOC105201957 && - && -	-
105200055	18.8700966365991	15.2468766394981	32.6115892431614	660.493572527263	965.374206662129	940.388353521167	22.2428541730862	855.41871090352	-5.24359951923098	8.94789322588356e-69	1.86221448430447e-66	LOC105200055	NC_052670.1	9862794	9868223	-	3307	protein_coding	kinesin-like protein Klp61F && sp|P46863|KL61_DROME Kinesin-like protein Klp61F OS=Drosophila melanogaster OX=7227 GN=Klp61F PE=1 SV=2 && PF00225:Kinesin motor domain|PF13931:Kinesin-associated microtubule-binding	Kinesin
120359007	526.003943745199	537.996932850863	442.585854014333	19.4262815449195	21.7141339830282	24.2801362378851	502.195576870132	21.8068505886109	4.5233690729164	4.01102259578571e-68	8.22666547471875e-66	LOC120359007	NC_052674.1	1909615	1910170	-	414	protein_coding	uncharacterized LOC120359007 && - && -	-
105201367	7.07628623872465	10.8906261710701	5.59055815597052	563.362164802666	607.99575152479	674.240706298195	7.85249018858842	615.199540875217	-6.30762492469729	1.65057535483555e-67	3.33699177451895e-65	LOC105201367	NC_052676.1	6114978	6119396	-	3227	protein_coding	transcription factor sox-2 && sp|Q21305|SOX2_CAEEL Transcription factor sox-2 OS=Caenorhabditis elegans OX=6239 GN=sox-2 PE=1 SV=2 && PF00505:HMG (high mobility group) box	HMG_box
105207402	344.379263617933	596.806314174641	274.869109335217	8256.16965659079	12535.3885972857	10868.1625206349	405.35156237593	10553.2402581704	-4.7031835499675	3.55035725716689e-66	7.07671209907406e-64	LOC105207402	NC_052679.1	17893498	17902655	-	3906	protein_coding	cytoplasmic polyadenylation element-binding protein 1%2C transcript variant X2 && sp|Q5R733|CPEB1_PONAB Cytoplasmic polyadenylation element-binding protein 1 OS=Pongo abelii OX=9601 GN=CPEB1 PE=2 SV=1 && PF16366:Cytoplasmic polyadenylation element-binding protein ZZ domain|PF16367:RNA recognition motif	-
105195653	12106.3463734181	15153.2172544269	10744.1210160827	1592.9550866834	1799.55885384346	1614.62905981936	12667.8948813092	1669.04766678207	2.92398915068049	1.08392883678891e-65	2.13052234697731e-63	LOC105195653	NC_052667.1	3480997	3541779	+	7011	protein_coding	uncharacterized LOC105195653%2C transcript variant X1 && - && PF00751:DM DNA binding domain	DM
105197848	342.020501538358	443.248485162553	411.837784156495	2956.68005113675	3933.87727325861	4036.10572385152	399.035590285802	3642.22101608229	-3.18946741137245	3.18906531996042e-65	6.18241813809313e-63	LOC105197848	NC_052673.1	15912991	15915400	+	1907	protein_coding	erlin-1%2C transcript variant X2 && sp|Q6DKC0|ERL2B_XENLA Erlin-2-B OS=Xenopus laevis OX=8355 GN=erlin2-b PE=2 SV=1 && PF01145:SPFH domain / Band 7 family	-
105194339	1764.35403552201	1878.63301450959	2082.48291309902	239.914577079756	301.283609014516	245.602916560146	1908.48998771021	262.267034218139	2.86297541546965	5.80868157211856e-65	1.11087110281921e-62	LOC105194339	NC_052664.1	13783192	13806079	-	8388	protein_coding	G-protein coupled receptor 52 && sp|P0C5J4|GPR52_MOUSE G-protein coupled receptor 52 OS=Mus musculus OX=10090 GN=Gpr52 PE=2 SV=1 && PF00001:7 transmembrane receptor (rhodopsin family)	7tm_1
105194495	53.0721467904349	30.4937532789963	22.3622326238821	1156.83506599996	961.755184331624	832.995443238213	35.3093775644377	983.861897856598	-4.82000220067215	6.44657662869083e-65	1.21642603265644e-62	LOC105194495	NC_052679.1	19479169	19481011	-	775	protein_coding	pheromone-binding protein Gp-9 && - && PF01395:PBP/GOBP family	-
105200748	1.17938103978744	4.35625046842804	5.59055815597052	1172.37609123589	2534.22038693592	3113.46054681189	3.708729888062	2273.35234166123	-9.20992004816654	1.09718346664115e-64	2.0430711078823e-62	LOC105200748	NC_052665.1	8218896	8222652	-	1347	protein_coding	chymotrypsin-2%2C transcript variant X1 && sp|P35037|TRY3_ANOGA Trypsin-3 OS=Anopheles gambiae OX=7165 GN=TRYP3 PE=2 SV=5 && PF00089:Trypsin	Trypsin
105196011	11.7938103978744	19.6031271079262	7.45407754129403	500.226749781677	664.090597647612	643.423610303956	12.9503383490315	602.580319244415	-5.560732741056	8.30292668600014e-64	1.5260132267568e-61	LOC105196011	NC_052675.1	16442804	16447317	-	2415	protein_coding	uncharacterized LOC105196011%2C transcript variant X1 && - && -	-
105200741	5.89690519893721	1.08906261710701	6.52231784863228	747.911839479401	1082.08767682091	1021.63342477871	4.5027618882255	950.544313693004	-7.7015256622709	9.79343087389277e-64	1.77687991958116e-61	LOC105200741	NC_052665.1	8863170	8866274	-	2195	protein_coding	uncharacterized LOC105200741 && - && PF00651:BTB/POZ domain	BTB
105196798	251.208161474725	249.395339317505	222.690566546159	1557.98777990254	1858.36796671416	1552.99486783088	241.09802244613	1656.45020481586	-2.78197297374176	1.32358493764596e-63	2.37106000475515e-61	LOC105196798	NC_052665.1	11512589	11616319	-	5236	protein_coding	zinc finger protein 423 homolog && sp|A1Z9R4|ZN423_DROME Zinc finger protein 423 homolog OS=Drosophila melanogaster OX=7227 GN=Oaz PE=2 SV=2 && -	-
105201521	11.7938103978744	11.9796887881771	10.2493566192793	1299.61823535511	570.900772637116	1057.11977774177	11.3409519351103	975.879595244667	-6.43228434611476	1.4379952032723e-62	2.54381351458869e-60	LOC105201521	NC_052679.1	14997499	15001824	+	1807	protein_coding	ornithine aminotransferase%2C mitochondrial%2C transcript variant X4 && sp|Q9VW26|OAT_DROME Ornithine aminotransferase, mitochondrial OS=Drosophila melanogaster OX=7227 GN=Oat PE=2 SV=1 && PF00202:Aminotransferase class-III	Aminotran_3
105199597	5303.67653592412	4143.88325809217	6413.30196459085	508.968576476891	333.854809989059	434.240898100638	5286.95391953572	425.688094855529	3.63509403691993	2.46343598738469e-62	4.30401803623064e-60	LOC105199597	NC_052676.1	243075	264130	+	2489	protein_coding	purine nucleoside phosphorylase%2C transcript variant X1 && sp|A4Q998|PNPH_ANOGA Purine nucleoside phosphorylase OS=Anopheles gambiae OX=7165 GN=pnp PE=1 SV=1 && PF01048:Phosphorylase superfamily	-
105193580	14.1525724774493	18.5140644908192	21.4304729312203	420.578995447507	513.901170931667	531.361443052179	18.0323699664963	488.613869810451	-4.74538861931153	1.45043179144842e-61	2.50323301372904e-59	LOC105193580	NC_052670.1	1326811	1329972	-	2264	protein_coding	cell division cycle protein 20 homolog && sp|Q9JJ66|CDC20_MOUSE Cell division cycle protein 20 homolog OS=Mus musculus OX=10090 GN=Cdc20 PE=1 SV=2 && PF00400:WD domain, G-beta repeat	WD40
105195856	444.626651999865	434.535984225697	454.698730018936	2439.94096204189	3176.5968506005	3053.69405761094	444.620455414833	2890.07729008444	-2.70034878640396	1.49884008400303e-61	2.55561263479649e-59	LOC105195856	NC_052670.1	6471802	6481384	-	4880	protein_coding	A-kinase anchor protein 1%2C mitochondrial%2C transcript variant X6 && - && PF00013:KH domain|PF00567:Tudor domain	KH_1
105205264	20.0494776763865	22.8703149592472	6.52231784863228	711.9732186213	1219.61052538008	826.45848348186	16.4807034947553	919.347409161081	-5.83089971760235	9.28865015870589e-61	1.56491639340483e-58	LOC105205264	NC_052671.1	3985769	3996848	+	7116	protein_coding	fatty acid synthase%2C transcript variant X2 && sp|P19096|FAS_MOUSE Fatty acid synthase OS=Mus musculus OX=10090 GN=Fasn PE=1 SV=2 && PF14765:Polyketide synthase dehydratase|PF00109:Beta-ketoacyl synthase, N-terminal domain|PF16197:Ketoacyl-synthetase C-terminal extension|PF02801:Beta-ketoacyl synthase, C-terminal domain|PF00550:Phosphopantetheine attachment site|PF08659:KR domain|PF00107:Zinc-bi…	Acyl_transf_1
105201812	37.7401932731981	23.9593775763542	46.5879846330877	600.272099738013	823.327580189819	779.765913793619	36.0958518275467	734.45519790715	-4.33799744301951	5.77759799217963e-60	9.61936079827367e-58	LOC105201812	NC_052672.1	17297352	17298522	+	1101	protein_coding	borealin && - && PF10444:Nbl1 / Borealin N terminal|PF10512:Cell division cycle-associated protein 8	-
105203824	11.7938103978744	15.2468766394981	12.1128760046028	392.410887207374	439.711213156321	430.505492525579	13.0511876806584	420.875864296425	-5.01277915746438	9.58874728540307e-60	1.5779064137561e-57	LOC105203824	NC_052669.1	21851299	21858479	+	1147	protein_coding	uncharacterized LOC105203824 && - && PF06585:Haemolymph juvenile hormone binding protein (JHBP)	-
105195720	14.1525724774493	30.4937532789963	16.7716744679116	524.509601712827	553.710416567219	711.594762048788	20.4726667414524	596.604926776278	-4.86619034790632	1.90906969255914e-59	3.10542003322954e-57	LOC105195720	NC_052679.1	18451895	18460427	+	4340	protein_coding	nanos homolog 3 && sp|Q80WY3|NANO1_MOUSE Nanos homolog 1 OS=Mus musculus OX=10090 GN=Nanos1 PE=2 SV=2 && -	-
105199926	1863.42204286416	1822.00175842003	1761.95757882338	245.742461543232	237.950718230684	163.423993908842	1815.79379336919	215.705724560919	3.07356059092837	2.88583806698475e-59	4.64095230954184e-57	LOC105199926	NC_052670.1	3537931	3545326	+	4177	protein_coding	F-box/LRR-repeat protein fbxl-1%2C transcript variant X5 && sp|Q9UJT9|FBXL7_HUMAN F-box/LRR-repeat protein 7 OS=Homo sapiens OX=9606 GN=FBXL7 PE=1 SV=1 && PF12937:F-box-like	-
105198732	1.17938103978744	0	0.931759692661754	86473.1783549774	65525.1135605355	93534.5555994837	0.703713577483065	81844.2825049989	-16.8262632305753	4.27100939955691e-59	6.79138483399206e-57	LOC105198732	NC_052670.1	6158522	6161859	-	2157	protein_coding	bromodomain-containing protein 4%2C transcript variant X1 && - && -	-
105200256	54746.867866933	45973.6893185553	44848.3892868882	10366.8351464463	9678.17046735219	9505.67333713203	48522.9821574588	9850.22631697684	2.30043145614681	4.68602604698369e-59	7.36851562410146e-57	LOC105200256	NC_052674.1	10664242	10682285	-	3921	protein_coding	ATP-binding cassette sub-family G member 4%2C transcript variant X1 && sp|Q9H172|ABCG4_HUMAN ATP-binding cassette sub-family G member 4 OS=Homo sapiens OX=9606 GN=ABCG4 PE=1 SV=2 && PF01061:ABC-2 type transporter|PF00005:ABC transporter	ABC2_membrane
113003006	16064.3491429447	11597.4278095725	11979.6343685522	0	0.904755582626175	1.86770278752963	13213.8037736898	0.924152790051934	13.7857995282453	1.69043120483429e-58	2.62889916602362e-56	LOC113003006	NC_052669.1	4123908	4128681	+	1076	protein_coding	trypsin-1 && sp|Q05319|STUB_DROME Serine proteinase stubble OS=Drosophila melanogaster OX=7227 GN=Sb PE=2 SV=2 && PF00089:Trypsin	Trypsin
105204024	2.35876207957488	4.35625046842804	0	1757.10716573797	2046.55712790041	2159.99827377801	2.23833751600097	1987.88752247213	-9.87372413315641	3.81652272452025e-58	5.87080756493593e-56	LOC105204024	NC_052669.1	18719234	18721852	+	1084	protein_coding	uncharacterized LOC105204024%2C transcript variant X3 && - && -	-
105193090	50.71338471086	63.1656317922066	68.018457564308	677.977225917691	1044.08794235061	914.240514495752	60.6324913557915	878.76856092135	-3.85217234930096	7.99797398723415e-58	1.21706804158428e-55	LOC105193090	NC_052678.1	9126449	9131618	-	4247	protein_coding	uncharacterized LOC105193090 && - && -	-
105198646	551.950326620523	504.235991720545	483.58328049145	3385.02955920222	5188.77326636111	5110.96867807482	513.256532944173	4561.59050121272	-3.15234397823284	1.35005037903383e-56	2.03254393234966e-54	LOC105198646	NC_052664.1	32305839	32313157	-	4311	protein_coding	gem-associated protein 5%2C transcript variant X1 && sp|Q8BX17|GEMI5_MOUSE Gem-associated protein 5 OS=Mus musculus OX=10090 GN=Gemin5 PE=1 SV=2 && -	-
105200440	724.139958429489	724.226640376161	436.063536165701	4.85657038622988	6.33328907838322	3.73540557505925	628.143378323784	4.97508834655745	6.97550032206792	3.56369122084168e-56	5.2585268504328e-54	LOC105200440	NC_052667.1	29069467	29077276	+	5063	protein_coding	facilitated trehalose transporter Tret1 && sp|Q94EC3|MST7_ORYSJ Sugar transport protein MST7 OS=Oryza sativa subsp. japonica OX=39947 GN=MST7 PE=2 SV=1 && PF00083:Sugar (and other) transporter	Sugar_tr
105197252	8362.99095313275	8160.34618998282	6217.63242913188	935.375456387874	1091.13523264717	764.824291493382	7580.32319074915	930.444993509474	3.02608170983099	3.56711827050275e-56	5.2585268504328e-54	LOC105197252	NC_052666.1	24368752	24373125	-	2036	protein_coding	skin secretory protein xP2-like && - && -	-
105193219	7.07628623872465	4.35625046842804	0.931759692661754	652.723059909295	689.423753961145	800.310644456445	4.12143213327148	714.152486108962	-7.51753634024112	6.80197775285344e-56	9.92387517096721e-54	LOC105193219	NC_052679.1	21429772	21444881	+	1398	lncRNA	uncharacterized LOC105193219%2C transcript variant X4 && - && -	-
105206361	95.5298642227827	92.5703224540958	85.7218917248813	652.723059909295	774.470778728006	763.890440099617	91.27402613392	730.361426245639	-3.00285761796208	8.37414809181413e-56	1.20929534485055e-53	LOC105206361	NC_052664.1	9393732	9396598	+	2801	protein_coding	protein regulator of cytokinesis 1 && sp|O43663|PRC1_HUMAN Protein regulator of cytokinesis 1 OS=Homo sapiens OX=9606 GN=PRC1 PE=1 SV=2 && PF03999:Microtubule associated protein (MAP65/ASE1 family)	-
105194572	2058.01991442909	1416.87046485622	2389.9636116774	16565.7615874301	22641.50845522	22007.1419454616	1954.9513303209	20404.8039960372	-3.38349687487326	5.96524908774337e-54	8.5272934434085e-52	LOC105194572	NC_052665.1	18247419	18254940	+	2507	protein_coding	maternal protein exuperantia%2C transcript variant X1 && sp|Q24747|EXU_DROVI Maternal protein exuperantia OS=Drosophila virilis OX=7244 GN=exu PE=3 SV=1 && PF18609:Exuperantia SAM-like domain	-
105194328	34020.4254737085	33111.8598105215	30811.4295169389	5386.90787240618	6760.33371338278	4862.56420733338	32647.904933723	5669.93526437411	2.52554401931205	3.30220466933048e-53	4.67328004803649e-51	LOC105194328	NC_052664.1	14342091	14368231	+	2793	protein_coding	fatty acid hydroxylase domain-containing protein 2%2C transcript variant X1 && sp|Q9GKT2|FXDC2_MACFA Fatty acid hydroxylase domain-containing protein 2 OS=Macaca fascicularis OX=9541 GN=FAXDC2 PE=2 SV=1 && PF04116:Fatty acid hydroxylase superfamily	-
105202886	10.614429358087	10.8906261710701	15.8399147752498	474.972583773282	351.045166058956	519.221374933236	12.4483234348023	448.413041588491	-5.15258040213912	3.42590887657035e-53	4.80034281398254e-51	LOC105202886	NC_052664.1	8737059	8753355	+	2378	protein_coding	uncharacterized LOC105202886 && - && -	-
105205290	370.325646493257	370.281289816383	248.779837940688	2574.95361877908	3293.31032075928	2676.41809452995	329.795591416776	2848.22734468944	-3.11281350942674	5.12573694631177e-53	7.11170875139257e-51	LOC105205290	NC_052669.1	2107668	2118734	+	4273	protein_coding	aminopeptidase N && sp|P79098|AMPN_BOVIN Aminopeptidase N OS=Bos taurus OX=9913 GN=ANPEP PE=2 SV=4 && PF17900:Peptidase M1 N-terminal domain|PF01433:Peptidase family M1 domain|PF11838:ERAP1-like C-terminal domain	-
105205596	10.614429358087	5.44531308553505	2.79527907798526	537.136684717024	989.802607393035	601.40029758454	6.28500717386909	709.4465298982	-6.87120437089683	6.27802241699863e-53	8.62588089760822e-51	LOC105205596	NC_052667.1	8131720	8133902	+	840	protein_coding	follicle cell protein 3C-1 && sp|P11450|FCP3C_DROME Follicle cell protein 3C-1 OS=Drosophila melanogaster OX=7227 GN=Fcp3C PE=2 SV=3 && -	-
105199029	38.9195743129856	65.3437570264206	54.0420621743817	583.759760424831	704.80459886579	796.575238881386	52.768464504596	695.046532724002	-3.71486823691489	8.6118650627231e-53	1.17187609968901e-50	LOC105199029	NC_052670.1	6152148	6155636	+	1909	protein_coding	probable kinetochore protein nuf2%2C transcript variant X1 && - && PF03800:Nuf2 family	-
105196618	161.575202450879	349.58910009135	132.309876357969	4660.36494262619	5410.43838410453	6042.95236905211	214.491392966733	5371.25189859427	-4.64753068769432	9.75723011688495e-53	1.31508876775386e-50	LOC105196618	NC_052672.1	10323387	10327641	-	1547	protein_coding	zinc carboxypeptidase && sp|O02350|CBPA1_ANOGA Zinc carboxypeptidase A 1 OS=Anopheles gambiae OX=7165 GN=AGAP009593 PE=2 SV=3 && PF02244:Carboxypeptidase activation peptide|PF00246:Zinc carboxypeptidase	-
105201372	117.938103978744	154.646891629195	158.399147752498	962.572250550762	1171.6584795009	1105.68005021754	143.661381120146	1079.97026008973	-2.90671975862168	1.29137513380825e-52	1.72410763147682e-50	LOC105201372	NC_052676.1	5823002	5833124	-	4667	protein_coding	G2/mitotic-specific cyclin-B3%2C transcript variant X4 && sp|Q9I7I0|CCNB3_DROME G2/mitotic-specific cyclin-B3 OS=Drosophila melanogaster OX=7227 GN=CycB3 PE=1 SV=1 && PF02984:Cyclin, C-terminal domain|PF00134:Cyclin, N-terminal domain	Cyclin_C
113002644	54.2515278302223	55.5421934724575	45.6562249404259	572.103991497879	469.568147382985	547.236916746181	51.8166487477019	529.636351875682	-3.35822937839131	3.40877824856567e-52	4.5085074554861e-50	LOC113002644	NC_052669.1	21828577	21834518	+	1690	protein_coding	uncharacterized LOC113002644 && - && PF06585:Haemolymph juvenile hormone binding protein (JHBP)	-
120359614	369.146265453469	411.66566926645	430.47297800973	28.1681082401333	29.8569342266638	36.4202043568277	403.76163757655	31.4817489412083	3.68102762362234	3.95020560747587e-52	5.17623238490727e-50	LOC120359614	NC_052677.1	13214338	13216558	-	2122	lncRNA	uncharacterized LOC120359614 && - && -	-
105197661	21.2288587161739	8.71250093685608	13.0446356972646	354.529638194781	443.330235486826	445.447114825816	14.3286651167649	414.435662835808	-4.87122223798238	1.30668396002631e-51	1.69653132131122e-49	LOC105197661	NC_052673.1	18838795	18845546	-	5306	protein_coding	uncharacterized LOC105197661 && - && -	-
113003947	43374.0965002627	50202.5194607818	38693.1847571647	0	0	0	44089.9335727364	0	17.9658637243135	1.84204527676523e-51	2.36987497788923e-49	LOC113003947	NC_052671.1	14215893	14220918	-	4393	protein_coding	uncharacterized LOC113003947 && - && -	-
105199709	3115.92470711842	3428.36911865287	2043.34900600723	236.029320770772	284.093252944619	182.101021784139	2862.54761059284	234.074531833177	3.61175353831079	3.31943538337094e-51	4.23213058968158e-49	LOC105199709	NC_052678.1	10668110	10684488	-	3912	protein_coding	potassium channel subfamily K member 18%2C transcript variant X1 && sp|P34410|TWK7_CAEEL TWiK family of potassium channels protein 7 OS=Caenorhabditis elegans OX=6239 GN=twk-7 PE=3 SV=3 && PF07885:Ion channel	Ion_trans_2
105197511	29230.9590711317	19520.358349026	18914.7217610336	3056.72540109308	3036.35973529344	2891.20391509586	22555.3463937305	2994.7630171608	2.91291630414905	5.53684025447365e-51	6.99619315011706e-49	LOC105197511	NC_052665.1	16547693	16575263	-	4288	protein_coding	uridine phosphorylase 1%2C transcript variant X1 && sp|Q16831|UPP1_HUMAN Uridine phosphorylase 1 OS=Homo sapiens OX=9606 GN=UPP1 PE=1 SV=1 && PF01048:Phosphorylase superfamily	-
105199758	5352.03115855541	5553.13028462864	4027.0653916841	801.33411372793	891.184248886782	802.178347243975	4977.40894495605	831.565569952896	2.58123094480347	8.1304276778424e-51	1.01824612829049e-48	LOC105199758	NC_052677.1	3477218	3538932	+	6790	protein_coding	probable serine/threonine-protein kinase DDB_G0282963%2C transcript variant X1 && sp|P83099|KPC4_DROME Putative protein kinase C delta type homolog OS=Drosophila melanogaster OX=7227 GN=Pkcdelta PE=2 SV=3 && PF00069:Protein kinase domain|PF00433:Protein kinase C terminal domain	Pkinase
105194300	49.5340036710725	43.5625046842804	39.1339070917937	424.464251756491	498.520326027022	518.287523539471	44.0768051490489	480.424033774328	-3.45285473195307	1.2557861129209e-50	1.55893728684707e-48	LOC105194300	NC_052678.1	3573868	3579692	-	2765	protein_coding	protein aurora borealis%2C transcript variant X2 && - && PF15280:Protein aurora borealis N-terminus	-
105202075	8.25566727851209	13.0687514052841	18.6351938532351	337.045984804353	450.568280147835	450.11637179464	13.3198708456771	412.576878915609	-4.92365923886146	2.39809088062532e-50	2.9511114906617e-48	LOC105202075	NC_052670.1	24126	35562	+	2644	protein_coding	uncharacterized LOC105202075%2C transcript variant X1 && - && -	-
105196017	3231.50404901759	2649.68934742135	3276.99883909139	636.210720596114	533.805793749443	575.252458559125	3052.73074517678	581.756324301561	2.3919216213048	4.96498634777571e-50	6.05728334428637e-48	LOC105196017	NC_052675.1	16270713	16273708	-	2996	protein_coding	cytochrome P450 9e2 && sp|Q964T2|CP9E2_BLAGE Cytochrome P450 9e2 OS=Blattella germanica OX=6973 GN=CYP9E2 PE=2 SV=1 && PF00067:Cytochrome P450	p450
105201032	83.7360538249083	95.8375103054168	76.4042947982638	659.522258450017	946.374339426979	902.10044637681	85.3259529761963	835.999014751269	-3.29478204444274	5.66658955050505e-50	6.85415173664509e-48	LOC105201032	NC_052666.1	23933249	23942089	-	2057	protein_coding	uncharacterized LOC105201032 && - && -	-
105198846	3.53814311936232	5.44531308553505	2.79527907798526	501.198063858923	853.184514416483	663.034489573017	3.92624509429421	672.472355949474	-7.43674855413454	6.00357490973383e-50	7.20021967140281e-48	LOC105198846	NC_052678.1	2362573	2368966	+	4476	protein_coding	uncharacterized LOC105198846%2C transcript variant X1 && - && PF01753:MYND finger|PF00638:RanBP1 domain	zf-MYND
105207641	226.441159639189	234.148462678007	220.827047160836	1158.77769415445	1515.46560089884	1356.88607514027	227.13888982601	1343.70979006452	-2.5651103874731	2.06093154646018e-49	2.4509498525634e-47	LOC105207641	NC_052677.1	16812798	16817467	+	3500	protein_coding	cyclin-A2 && sp|P78396|CCNA1_HUMAN Cyclin-A1 OS=Homo sapiens OX=9606 GN=CCNA1 PE=1 SV=1 && PF00134:Cyclin, N-terminal domain|PF02984:Cyclin, C-terminal domain	Cyclin_C
105199645	3194.94323678418	3361.93629900934	3931.09414333994	799.391485573438	713.852154692052	730.271789924084	3495.99122637782	747.838476729858	2.22528357259092	1.01546871627139e-48	1.19757610605606e-46	LOC105199645	NC_052671.1	3117666	3152960	-	11662	protein_coding	protein FAM135A%2C transcript variant X2 && sp|Q9P2D6|F135A_HUMAN Protein FAM135A OS=Homo sapiens OX=9606 GN=FAM135A PE=1 SV=2 && -	-
105193713	10481.159300591	15460.3329124511	11087.9403426749	1965.93969234585	1923.51036866325	1990.97117150658	12343.144185239	1960.14041083856	2.65468350773312	1.02402606797176e-48	1.1976873482592e-46	LOC105193713	NC_052671.1	2453729	2466244	-	7895	protein_coding	J domain-containing protein%2C transcript variant X2 && sp|Q9TVP3|JDP_DROME J domain-containing protein OS=Drosophila melanogaster OX=7227 GN=jdp PE=2 SV=2 && PF00226:DnaJ domain	DnaJ
120358600	761.880151702687	344.143787005815	749.13479290005	9.71314077245975	6.33328907838322	14.0077709064722	618.386243869517	10.0180669191051	5.95083202249585	1.08989425948231e-48	1.26427734099948e-46	LOC120358600	NC_052671.1	1764460	1791340	+	3731	lncRNA	uncharacterized LOC120358600%2C transcript variant X1 && - && -	-
105193191	649.83895292288	683.931323543202	660.617622097183	2950.85216667327	2844.55155177669	2541.00964243406	664.795966187755	2778.80445362801	-2.06341150601591	1.26354601534753e-48	1.4537970088779e-46	LOC105193191	NC_052673.1	12382636	12393515	-	3178	protein_coding	diacylglycerol lipase-beta%2C transcript variant X1 && sp|Q8NCG7|DGLB_HUMAN Diacylglycerol lipase-beta OS=Homo sapiens OX=9606 GN=DAGLB PE=1 SV=2 && PF01764:Lipase (class 3)	Lipase_3
105205321	48.3546226312851	64.2546944093136	89.4489304955284	718.772417162022	996.135896471419	1038.44274986647	67.352749178709	917.783687833304	-3.75848574195193	1.85668376505744e-48	2.11901521315265e-46	LOC105205321	NC_052673.1	10907182	10912765	+	4007	protein_coding	rho GTPase-activating protein 19%2C transcript variant X1 && sp|Q8BRH3|RHG19_MOUSE Rho GTPase-activating protein 19 OS=Mus musculus OX=10090 GN=Arhgap19 PE=1 SV=2 && PF00620:RhoGAP domain	RhoGAP
105192898	42239.5319399872	28473.5421242628	35474.8867787109	261404.901038823	207783.452839179	221880.289604338	35395.9869476536	230356.214494114	-2.70221773954239	2.04937102279691e-48	2.32021589716975e-46	LOC105192898	NC_052671.1	328506	337898	+	4540	protein_coding	uncharacterized LOC105192898 && sp|Q17127|HEXA_BLADI Hexamerin OS=Blaberus discoidalis OX=6981 PE=2 SV=1 && PF03723:Hemocyanin, ig-like domain|PF03722:Hemocyanin, all-alpha domain|PF00372:Hemocyanin, copper containing domain	-
105195685	300.742165145798	344.143787005815	305.617179193055	1659.97575801337	2346.9359813323	2116.10725827107	316.834377114889	2041.00633253891	-2.68766284632923	2.87109652663208e-48	3.22474270197597e-46	LOC105195685	NC_052667.1	2734101	2737494	-	2509	protein_coding	nucleolin && - && PF00076:RNA recognition motif. (a.k.a. RRM, RBD, or RNP domain)	RRM_1
105195266	34.2020501538358	39.2062542158523	56.837341252367	474.972583773282	645.090730412463	612.606514309717	43.4152152073517	577.556609498487	-3.72111192905428	1.15644710400385e-47	1.28367395043959e-45	LOC105195266	NC_052668.1	24977456	24983219	-	3846	protein_coding	uncharacterized LOC105195266%2C transcript variant X2 && sp|Q96QF7|ACRC_HUMAN Acidic repeat-containing protein OS=Homo sapiens OX=9606 GN=GCNA PE=1 SV=1 && PF17283:SprT-like zinc ribbon domain|PF10263:SprT-like family	-
105207812	114.399960859382	121.975013115985	110.879403426749	664.378828836247	810.661002033053	785.369022156208	115.751459134039	753.469617675169	-2.70355502357978	1.16103918637838e-47	1.28367395043959e-45	LOC105207812	NC_052677.1	17841294	17850263	+	5512	protein_coding	protein abnormal spindle%2C transcript variant X1 && sp|Q9VC45|ASP_DROME Protein abnormal spindle OS=Drosophila melanogaster OX=7227 GN=asp PE=1 SV=3 && PF15780:Abnormal spindle-like microcephaly-assoc'd, ASPM-SPD-2-Hydin|PF00307:Calponin homology (CH) domain	CH
105203179	36.5608122334107	26.1375028105682	53.11030248172	497.312807549939	655.947797403977	589.260229465597	38.6028725085663	580.840278139838	-3.89902226063007	1.26405496901053e-47	1.38673689313465e-45	LOC105203179	NC_052679.1	4045472	4050306	-	2937	protein_coding	DNA replication licensing factor Mcm3 && sp|Q9XYU1|MCM3_DROME DNA replication licensing factor Mcm3 OS=Drosophila melanogaster OX=7227 GN=Mcm3 PE=1 SV=1 && PF17207:MCM OB domain|PF17855:MCM AAA-lid domain|PF00493:MCM P-loop domain|PF14551:MCM N-terminal domain	MCM
105194811	15.3319535172367	43.5625046842804	13.0446356972646	654.665688063787	996.135896471419	1012.29491084106	23.9796979662606	887.698831792088	-5.21795239312132	1.28550169981427e-47	1.39941692736705e-45	LOC105194811	NC_052679.1	21225454	21236279	+	2637	protein_coding	uncharacterized LOC105194811 && sp|P34943|NDUA9_BOVIN NADH dehydrogenase [ubiquinone] 1 alpha subcomplex subunit 9, mitochondrial OS=Bos taurus OX=9913 GN=NDUFA9 PE=1 SV=1 && -	-
105200210	196.956633644503	217.812523421402	194.737775766307	1060.6749723526	1403.2759086532	1253.22857043238	203.168977610737	1239.05981714606	-2.60903169861431	1.37966521929686e-47	1.4904597086633e-45	LOC105200210	NC_052675.1	10163617	10358227	-	6031	protein_coding	dachshund homolog 2%2C transcript variant X3 && sp|Q9QYB2|DACH1_MOUSE Dachshund homolog 1 OS=Mus musculus OX=10090 GN=Dach1 PE=1 SV=1 && PF02437:SKI/SNO/DAC family	-
105196447	97.8886263023576	141.578140223911	114.606442197396	801.33411372793	998.850163219297	909.571257526928	118.024402907888	903.251844824718	-2.93496002694382	1.67406211170255e-47	1.79479750036473e-45	LOC105196447	NC_052665.1	1555376	1742887	+	4848	protein_coding	transcription factor Sox-6%2C transcript variant X4 && sp|B1H349|SOX6_XENTR Transcription factor Sox-6 OS=Xenopus tropicalis OX=8364 GN=sox6 PE=2 SV=1 && PF00505:HMG (high mobility group) box	HMG_box
105207941	2.35876207957488	1.08906261710701	0.931759692661754	2048.50138891176	2632.83874544217	3026.61236719176	1.45986146311455	2569.31750051523	-10.8308174484445	2.17562749142228e-47	2.31499851568482e-45	LOC105207941	NC_052671.1	8755915	8761406	+	2751	protein_coding	uncharacterized LOC105207941 && - && -	-
105197881	63.6865761485218	95.8375103054168	96.9030080368224	725.571615702744	1063.08780958576	1003.89024829717	85.475698163587	930.849891195224	-3.43989350052659	4.19861440355767e-47	4.43423813724986e-45	LOC105197881	NC_052673.1	15003904	15010317	+	5469	protein_coding	uncharacterized LOC105197881 && - && -	-
105199909	93.1711021432079	78.4125084317047	81.9948529542343	619.698381282932	934.612516852839	837.664700207037	84.5261545097156	797.325199447603	-3.23980764133383	8.51969249183987e-47	8.9311620847791e-45	LOC105199909	NC_052670.1	3270581	3274479	-	2938	protein_coding	ribonucleoside-diphosphate reductase large subunit && sp|P23921|RIR1_HUMAN Ribonucleoside-diphosphate reductase large subunit OS=Homo sapiens OX=9606 GN=RRM1 PE=1 SV=1 && PF00317:Ribonucleotide reductase, all-alpha domain|PF03477:ATP cone domain|PF02867:Ribonucleotide reductase, barrel domain	Ribonuc_red_lgC
105199545	778.391486259711	1017.18448437795	717.45496334955	112.672432960533	90.4755582626175	97.1205449515406	837.676977995736	100.08951205823	3.06575345169289	1.00104877996136e-46	1.04167958338332e-44	LOC105199545	NC_052668.1	9771261	9781037	+	4434	protein_coding	glucose dehydrogenase [FAD%2C quinone] && sp|P18172|DHGL_DROPS Glucose dehydrogenase [FAD, quinone] OS=Drosophila pseudoobscura pseudoobscura OX=46245 GN=Gld PE=3 SV=4 && PF05199:GMC oxidoreductase|PF00732:GMC oxidoreductase	-
105193856	24.7670018355363	33.7609411303173	37.2703877064702	384.640374589406	446.044502234704	373.540557505925	31.9327768907746	401.408478110012	-3.64093588488831	1.57712700231868e-46	1.62916068151926e-44	LOC105193856	NC_052679.1	25871376	25882870	-	5873	protein_coding	uncharacterized LOC105193856%2C transcript variant X1 && - && -	-
105200759	3472.09778113423	3923.89260943656	3154.9383193527	17567.1864010707	25662.4873456088	25198.112157956	3516.97623664116	22809.2619682118	-2.69730264301578	1.72184301494114e-46	1.76576248894543e-44	LOC105200759	NC_052665.1	8074689	8083723	-	6120	protein_coding	ATP-dependent RNA helicase me31b && sp|P23128|DDX6_DROME ATP-dependent RNA helicase me31b OS=Drosophila melanogaster OX=7227 GN=me31B PE=1 SV=3 && PF00270:DEAD/DEAH box helicase|PF00271:Helicase conserved C-terminal domain	DEAD
105193679	41.2783363925604	57.7203187066715	52.1785427890582	439.033962915181	569.99601705449	536.030700021003	50.3923992960967	515.020226663558	-3.34950731498976	2.01032622972212e-46	2.04677243187248e-44	LOC105193679	NC_052669.1	10479697	10487439	-	5676	protein_coding	kinesin-like protein KIF20B && sp|P97329|KI20A_MOUSE Kinesin-like protein KIF20A OS=Mus musculus OX=10090 GN=Kif20a PE=1 SV=1 && PF00225:Kinesin motor domain	Kinesin
105202307	462.317367596677	479.187551527084	454.698730018936	1937.77158410572	2460.03042916057	2345.83470113721	465.401216380899	2247.87890480117	-2.27228138309623	2.35123487508466e-46	2.37676256801416e-44	LOC105202307	NC_052670.1	1573431	1582026	-	6158	protein_coding	nuclear pore membrane glycoprotein 210 && sp|A1Z6H7|PO210_DROME Nuclear pore membrane glycoprotein 210 OS=Drosophila melanogaster OX=7227 GN=Gp210 PE=1 SV=1 && -	-
105193507	1041.39345813231	1280.73763771784	1082.70476287296	213.689096994115	179.141605359983	167.159399483902	1134.94528624104	186.663367279333	2.60476635030938	2.3951917571731e-46	2.40402508847615e-44	LOC105193507	NC_052670.1	622262	624973	+	2352	protein_coding	uncharacterized LOC105193507 && - && PF15868:Transcription activator MBF2	-
105194680	15.3319535172367	8.71250093685608	12.1128760046028	280.709768324087	332.045298823806	370.739003324631	12.0524434862319	327.831356824175	-4.77271165703007	1.10388004026573e-45	1.10014861477751e-43	LOC105194680	NC_052679.1	20790947	20849873	+	2607	protein_coding	uncharacterized LOC105194680 && - && -	-
105205816	3454.40706553742	4672.07862738907	3652.49799523407	509.939890554137	690.328509543771	486.536576151468	3926.32789605352	562.268325416459	2.80355202191693	3.12934545463805e-45	3.09695782335928e-43	LOC105205816	NC_052668.1	16893946	16896736	-	2282	protein_coding	actin%2C muscle%2C transcript variant X1 && sp|P49871|ACT_MANSE Actin, muscle OS=Manduca sexta OX=7130 PE=2 SV=1 && PF00022:Actin	Actin
105205879	77.8391486259711	67.5218822606346	87.5854111102048	551.706395875714	751.851889162351	674.240706298195	77.6488139989369	659.26633044542	-3.08295038064979	3.78746938948071e-45	3.72224074999521e-43	LOC105205879	NC_052667.1	20333962	20353574	+	4559	protein_coding	Fanconi anemia group I protein && sp|Q8K368|FANCI_MOUSE Fanconi anemia group I protein homolog OS=Mus musculus OX=10090 GN=Fanci PE=1 SV=2 && PF14676:FANCI solenoid 2|PF14678:FANCI solenoid 4|PF14680:FANCI helical domain 2|PF14679:FANCI helical domain 1|PF14675:FANCI solenoid 1|PF14677:FANCI solenoid 3	-
105194481	27557.4173756734	28464.8296233259	27042.4615601221	90203.024411602	103001.899304077	106163.027997365	27688.2361863738	99789.3172376814	-1.84961861239858	4.47776471433009e-45	4.37029836118617e-43	LOC105194481	NC_052679.1	19468856	19477399	-	1186	protein_coding	uncharacterized LOC105194481 && sp|Q8WP90|PBGP9_SOLIN Pheromone-binding protein Gp-9 OS=Solenopsis invicta OX=13686 GN=Gp-9 PE=1 SV=1 && PF01395:PBP/GOBP family	-
105198553	82.5566727851209	148.112515926553	136.968674821278	1024.7363514945	1340.84777345199	1325.13512775227	122.545954510984	1230.23975089959	-3.32342838792449	6.11964996375264e-45	5.931868923769e-43	LOC105198553	NC_052668.1	15402764	15416180	+	5348	protein_coding	E3 ubiquitin-protein ligase TRIM71%2C transcript variant X2 && sp|F6QEU4|LIN41_XENTR E3 ubiquitin-protein ligase TRIM71 OS=Xenopus tropicalis OX=8364 GN=trim71 PE=3 SV=1 && -	-
105200940	22.4082397559614	20.6921897250332	42.8609458624407	902.350777761511	751.851889162351	480.933467788879	28.6537917811451	711.712044904247	-4.61718223933521	8.38295870512014e-45	8.03685361002256e-43	LOC105200940	NC_052665.1	7079031	7090187	+	4483	protein_coding	A disintegrin and metalloproteinase with thrombospondin motifs 6 && sp|Q9UKP4|ATS7_HUMAN A disintegrin and metalloproteinase with thrombospondin motifs 7 OS=Homo sapiens OX=9606 GN=ADAMTS7 PE=1 SV=2 && PF00090:Thrombospondin type 1 domain	TSP_1
105207270	1394.02838902876	1957.0455229413	1191.72064691438	167.066021286308	194.522450264628	162.490142515078	1514.26485296148	174.692871355338	3.11511079916127	8.40484973348883e-45	8.03685361002256e-43	LOC105207270	NC_052678.1	6587441	6614387	+	3010	protein_coding	elongation of very long chain fatty acids protein && sp|Q1HRV8|ELVL1_AEDAE Elongation of very long chain fatty acids protein AAEL008004 OS=Aedes aegypti OX=7159 GN=AAEL008004 PE=2 SV=2 && PF01151:GNS1/SUR4 family	ELO
105197797	2657.14548264111	2437.32213708549	2095.52754879628	487.59966677748	381.806855868246	469.727251063701	2396.66505617429	446.377924569809	2.42477322712827	1.30960976498133e-44	1.24386559691381e-42	LOC105197797	NC_052673.1	16929959	16939497	-	3239	protein_coding	uncharacterized LOC105197797%2C transcript variant X2 && sp|Q5SWK7|RN145_MOUSE RING finger protein 145 OS=Mus musculus OX=10090 GN=Rnf145 PE=1 SV=1 && -	-
105205376	75.4803865463962	70.7890701119556	88.5171708028666	534.222742485286	717.471177022557	692.917734173491	78.2622091537395	648.203884560445	-3.0466113771966	2.44536143920623e-44	2.30711700584311e-42	LOC105205376	NW_024105284.1	969088	975458	-	4140	protein_coding	chromosome-associated kinesin KIF4%2C transcript variant X3 && sp|Q91784|KIF4_XENLA Chromosome-associated kinesin KIF4 OS=Xenopus laevis OX=8355 GN=kif4 PE=2 SV=1 && PF00225:Kinesin motor domain	Kinesin
105197246	3181.97004534652	3676.67539535326	2866.09281462755	15691.5789179087	22718.4126797433	22093.9901250817	3241.57941844245	20167.9939075779	-2.63740502778279	3.23243174879282e-44	3.0294949741004e-42	LOC105197246	NC_052671.1	7381101	7389420	+	3840	protein_coding	protein LSM14 homolog A%2C transcript variant X1 && sp|Q6NVR8|LS14A_XENTR Protein LSM14 homolog A OS=Xenopus tropicalis OX=8364 GN=lsm14a PE=2 SV=1 && PF09532:FDF domain|PF12701:Scd6-like Sm domain	-
105200146	5.89690519893721	6.53437570264206	14.9081550825881	290.422909096547	411.66379009491	355.797381024394	9.11314532805577	352.628026738617	-5.23067241362351	6.63834185252186e-44	6.18064565111114e-42	LOC105200146	NC_052667.1	24943288	24956873	+	6471	protein_coding	uncharacterized protein PFB0145c%2C transcript variant X2 && - && -	-
105193887	296.024640986648	332.164098217638	294.436062881114	1486.11053818634	2121.65184125838	1905.99069467398	307.541600695133	1837.9176913729	-2.57955410161465	1.03651633625082e-43	9.58743737949123e-42	LOC105193887	NC_052669.1	3165417	3319646	-	4452	protein_coding	uncharacterized LOC105193887 && - && PF07686:Immunoglobulin V-set domain	V-set
105200582	9.43504831829953	10.8906261710701	17.7034341605733	270.025313474381	338.378587902189	330.583393392744	12.676369549981	312.995764923105	-4.5990525700134	1.64966451753262e-43	1.51597741896894e-41	LOC105200582	NC_052674.1	6282036	6288358	-	4369	protein_coding	uncharacterized LOC105200582%2C transcript variant X1 && - && PF12017:Transposase protein|PF05485:THAP domain	THAP
120360002	8.25566727851209	6.53437570264206	5.59055815597052	316.648389182188	274.140941535731	309.104811336153	6.79353371237489	299.964714018024	-5.48226357292783	1.81512621023955e-43	1.6572687824071e-41	LOC120360002	NW_024105327.1	302	3269	+	2217	pseudogene	- && sp|Q9W261|RTF1_DROME RNA polymerase-associated protein Rtf1 OS=Drosophila melanogaster OX=7227 GN=Rtf1 PE=1 SV=1 && -	-
105199888	7.07628623872465	14.1578140223911	9.31759692661754	275.853197937857	486.758503452882	438.910155069462	10.1838990625778	400.507285486734	-5.29458158094523	2.16919380541621e-43	1.9678481239904e-41	LOC105199888	NC_052670.1	2522645	2529236	+	3244	protein_coding	homeobox protein engrailed-1a && sp|P02836|HMEN_DROME Segmentation polarity homeobox protein engrailed OS=Drosophila melanogaster OX=7227 GN=en PE=1 SV=2 && -	-
105202165	567.282280137759	360.47972626242	789.200459684505	23.3115378539034	18.0951116525235	28.0155418129444	572.320822028228	23.1407304397904	4.63052934787983	2.61496827254539e-43	2.35713573204219e-41	LOC105202165	NC_052672.1	7938632	7956649	+	5315	protein_coding	uncharacterized LOC105202165%2C transcript variant X1 && sp|Q64605|PTPRS_RAT Receptor-type tyrosine-protein phosphatase S OS=Rattus norvegicus OX=10116 GN=Ptprs PE=1 SV=2 && PF00102:Protein-tyrosine phosphatase	Y_phosphatase
105199650	2.35876207957488	5.44531308553505	1.86351938532351	405.037970211572	595.329173368023	556.575430683829	3.22253151681115	518.980858087808	-7.35252615527715	5.44098153754534e-43	4.87346650122415e-41	LOC105199650	NC_052671.1	3004776	3007615	-	1811	protein_coding	poly [ADP-ribose] polymerase 1 && sp|Q11208|PARP_SARPE Poly [ADP-ribose] polymerase OS=Sarcophaga peregrina OX=7386 PE=1 SV=1 && PF00645:Poly(ADP-ribose) polymerase and DNA-Ligase Zn-finger region|PF08063:PADR1 (NUC008) domain	-
105206635	379.760694811556	327.80784774921	348.478125055496	2551.64208092518	1719.94036257236	2215.09550601014	352.015555872087	2162.22598316922	-2.61912134613009	5.88224264305025e-43	5.23556590468221e-41	LOC105206635	NC_052679.1	21998687	22014519	+	3528	protein_coding	uncharacterized LOC105206635%2C transcript variant X1 && - && -	-
105192835	16.5113345570242	35.9390663645313	19.5669535458968	377.841176048684	384.521122616124	486.536576151468	24.0057848224841	416.299624938759	-4.11720534091519	8.75272910681611e-43	7.74178889497885e-41	LOC105192835	NC_052671.1	2331923	2344117	+	5759	protein_coding	uncharacterized LOC105192835 && sp|P09775|AST8_DROME Achaete-scute complex protein T8 OS=Drosophila melanogaster OX=7227 GN=ase PE=2 SV=2 && PF00010:Helix-loop-helix DNA-binding domain	HLH
105200551	4318.89336770161	4528.32236193095	3867.73448423894	1072.33074127956	1162.61092367463	1002.02254550964	4238.31673795717	1078.98807015461	1.97362026071777	1.39691500908819e-42	1.22789696947926e-40	LOC105200551	NC_052669.1	23901118	23928496	+	11999	protein_coding	guanine nucleotide exchange factor DBS%2C transcript variant X2 && sp|Q63406|MCF2L_RAT Guanine nucleotide exchange factor DBS OS=Rattus norvegicus OX=10116 GN=Mcf2l PE=1 SV=3 && -	-
105193155	15736.4812138838	11878.4059647862	13598.1009547056	3336.46385533992	3100.5973816599	2982.72135168481	13737.6627111252	3139.92752956155	2.12932707655656	1.54499908789132e-42	1.34968068468135e-40	LOC105193155	NC_052666.1	19935928	19940352	-	820	protein_coding	mitochondrial pyruvate carrier 4 && sp|O95563|MPC2_HUMAN Mitochondrial pyruvate carrier 2 OS=Homo sapiens OX=9606 GN=MPC2 PE=1 SV=1 && PF03650:Mitochondrial pyruvate carriers	-
105203789	901.047114397605	1015.00635914373	995.119351762753	186.492302831227	160.141738124833	208.248860809553	970.39094176803	184.960967255205	2.39205635714743	3.01798209276704e-42	2.62027500471406e-40	LOC105203789	NC_052669.1	21095923	21105164	-	3748	protein_coding	glutamate receptor ionotropic%2C kainate 2 && sp|P39087|GRIK2_MOUSE Glutamate receptor ionotropic, kainate 2 OS=Mus musculus OX=10090 GN=Grik2 PE=1 SV=4 && PF01094:Receptor family ligand binding region|PF00060:Ligand-gated ion channel|PF10613:Ligated ion channel L-glutamate- and glycine-binding site	Lig_chan
105200516	205.212300923015	157.914079480516	207.782411463571	988.797730636403	1164.42043483989	1240.15465091967	190.302930622367	1131.12427213199	-2.57078486795611	4.44453675415439e-42	3.83531000882883e-40	LOC105200516	NC_052669.1	24751701	24754645	-	1872	protein_coding	methylthioribose-1-phosphate isomerase && sp|Q16I17|MTNA_AEDAE Methylthioribose-1-phosphate isomerase OS=Aedes aegypti OX=7159 GN=AAEL013828 PE=3 SV=1 && PF01008:Initiation factor 2 subunit family	-
105196022	14245.7435795925	20304.4834333431	12267.5481135846	2311.72750384542	2383.12620463734	1952.68326436222	15605.9250421734	2215.845657615	2.81613440773863	6.36020179823056e-42	5.45512580900357e-40	LOC105196022	NC_052675.1	16081204	16126992	-	6724	protein_coding	trichohyalin%2C transcript variant X2 && - && -	-
105195420	166.292726610029	112.173449562022	163.989705908469	918.863117074693	1138.18252294373	1197.19748680649	147.48529402684	1084.74770894164	-2.87820699636593	6.62335514104032e-42	5.6466097563857e-40	LOC105195420	NC_052675.1	9166515	9168997	+	1871	protein_coding	GDP-fucose protein O-fucosyltransferase 1 && sp|Q9V6X7|OFUT1_DROME GDP-fucose protein O-fucosyltransferase 1 OS=Drosophila melanogaster OX=7227 GN=O-fut1 PE=1 SV=1 && PF10250:GDP-fucose protein O-fucosyltransferase	-
105192993	54902.546164185	58945.5141509169	69915.5202985674	9061.3890266277	6121.5762720487	4630.03521028594	61254.5268712231	6604.33350298745	3.21336596480647	6.8078087404752e-42	5.76910834103024e-40	LOC105192993	NC_052666.1	317950	324538	+	4209	protein_coding	phosphoenolpyruvate carboxykinase [GTP] && sp|P20007|PCKG_DROME Phosphoenolpyruvate carboxykinase [GTP] OS=Drosophila melanogaster OX=7227 GN=Pepck PE=2 SV=2 && PF00821:Phosphoenolpyruvate carboxykinase C-terminal P-loop domain|PF17297:Phosphoenolpyruvate carboxykinase N-terminal domain	-
105195400	16.5113345570242	16.3359392566051	11.181116311941	260.312172701921	389.949656111881	423.03468137546	14.6761300418568	357.765503396421	-4.62182037943394	1.03251086620603e-41	8.69767486818317e-40	LOC105195400	NC_052675.1	9336609	9338948	+	1692	protein_coding	uncharacterized LOC105195400%2C transcript variant X1 && - && -	-
105207862	205.212300923015	266.820341191217	270.210310871909	1301.56086350961	1817.65396549599	1667.85858926396	247.414317662047	1595.69113942318	-2.68739603520227	1.16875253995168e-41	9.78709227538238e-40	LOC105207862	NC_052666.1	27440724	27448149	+	4733	protein_coding	nuclear pore complex protein Nup160 homolog && sp|Q9VKJ3|NU160_DROME Nuclear pore complex protein Nup160 homolog OS=Drosophila melanogaster OX=7227 GN=Nup160 PE=1 SV=1 && PF11715:Nucleoporin Nup120/160	-
105197762	62.5071951087344	52.2750056211365	55.9055815597052	419.607681370261	597.138684533275	595.797189221951	56.8959274298587	537.514518375163	-3.24213294679824	1.48579683876823e-41	1.23688216836753e-39	LOC105197762	NC_052673.1	17556892	17559924	-	1685	protein_coding	cyclin-dependent kinase 1 && sp|P23572|CDK1_DROME Cyclin-dependent kinase 1 OS=Drosophila melanogaster OX=7227 GN=Cdk1 PE=1 SV=1 && PF00069:Protein kinase domain	Pkinase
105195445	106.14429358087	143.756265458125	122.992279431351	690.604308921888	834.184647181333	781.633616581149	124.297612823449	768.807524228123	-2.62761456857672	1.52245041986615e-41	1.25998352876876e-39	LOC105195445	NC_052675.1	8927329	8939170	-	6484	protein_coding	uncharacterized LOC105195445%2C transcript variant X1 && - && PF01753:MYND finger	zf-MYND
105194630	375.043170652406	410.576606649343	341.955807206864	1520.10653088995	1681.94062810206	1796.7300816035	375.858528169538	1666.2590801985	-2.14934604676721	2.11379584277693e-41	1.73921155621971e-39	LOC105194630	NC_052674.1	2313878	2322596	-	5164	protein_coding	dual serine/threonine and tyrosine protein kinase%2C transcript variant X3 && sp|Q1L6Q1|DUSTY_APIME Dual serine/threonine and tyrosine protein kinase OS=Apis mellifera OX=7460 GN=DSTYK PE=2 SV=1 && PF00069:Protein kinase domain	Pkinase
113004897	1167.58722938957	1146.78293581368	811.562692308387	120.442945578501	120.332492489281	71.9065573198906	1041.97761917055	104.227331795891	3.32111270326431	3.87244600102037e-41	3.16779513332025e-39	LOC113004897	NC_052678.1	10667071	10668215	-	1145	protein_coding	protein prickle && - && -	-
105197736	386.836981050281	377.904728136132	460.289288174906	41.7665053215769	31.6664453919161	19.6108792690611	408.343665787106	31.0146099941847	3.72220394394837	3.99992433840926e-41	3.25327179523953e-39	LOC105197736	NC_052673.1	17936272	17958929	-	5087	protein_coding	protein stum && sp|Q9W2E1|STUM_DROME Protein stum OS=Drosophila melanogaster OX=7227 GN=stum PE=2 SV=3 && PF15795:Ectodermal ciliogenesis protein	-
105193214	482.366845273064	576.114124449608	488.242078954759	2090.26789423334	2518.83954203127	2617.58545672277	515.574349559143	2408.89763099579	-2.22430803087564	5.00322062203272e-41	4.04603304245754e-39	LOC105193214	NC_052679.1	21312077	21318034	+	2995	protein_coding	ATP-dependent RNA helicase vasa && sp|P09052|VASA1_DROME ATP-dependent RNA helicase vasa OS=Drosophila melanogaster OX=7227 GN=vas PE=1 SV=3 && PF00270:DEAD/DEAH box helicase|PF00271:Helicase conserved C-terminal domain	DEAD
105195892	259.463828753237	234.148462678007	233.8716828581	1235.51150625688	1899.08196793234	1547.3917594683	242.494658096448	1560.66174455251	-2.68705633395739	6.77015994579638e-41	5.44382406550627e-39	LOC105195892	NC_052669.1	26348022	26353008	+	3339	protein_coding	G1/S-specific cyclin-E1 && sp|P54733|CCNE_DROME G1/S-specific cyclin-E OS=Drosophila melanogaster OX=7227 GN=CycE PE=1 SV=2 && -	-
105195281	287.768973708136	270.087529042538	299.094861344423	1183.0605460856	1419.56150914047	1514.70696068653	285.650454698366	1372.4430053042	-2.26401620580379	1.29156460184653e-40	1.03266792346509e-38	LOC105195281	NC_052678.1	9902514	9913349	-	2787	protein_coding	protein brambleberry%2C transcript variant X1 && sp|I6V1W0|BMBL_DANRE Protein brambleberry OS=Danio rerio OX=7955 GN=bmb PE=2 SV=1 && -	-
105195145	24.7670018355363	8.71250093685608	12.1128760046028	294.308165405531	379.092589120367	419.299275800401	15.1974595923317	364.2333434421	-4.60647697273008	1.45328873581464e-40	1.15544619040724e-38	LOC105195145	NC_052668.1	21391017	21393976	+	2566	protein_coding	uncharacterized LOC105195145 && - && -	-
105198495	49.5340036710725	56.6312560895645	82.9266126468961	509.939890554137	656.852552986603	630.349690791249	63.0306241358444	599.047378110663	-3.23825565916654	2.35600063745105e-40	1.86268832520711e-38	LOC105198495	NC_052675.1	8224725	8229281	-	2425	protein_coding	maternal embryonic leucine zipper kinase%2C transcript variant X1 && sp|Q91821|MELK_XENLA Maternal embryonic leucine zipper kinase OS=Xenopus laevis OX=8355 GN=melk PE=1 SV=2 && PF02149:Kinase associated domain 1|PF00069:Protein kinase domain	Pkinase
105200113	514.210133347324	570.668811364073	483.58328049145	93.2461514156136	79.6184912711034	83.1127740450684	522.820741734283	85.3258055772618	2.61579439734127	2.47979753551991e-40	1.94967192903765e-38	LOC105200113	NC_052674.1	5818713	5825912	+	2124	protein_coding	uncharacterized LOC105200113%2C transcript variant X1 && - && PF01094:Receptor family ligand binding region	ANF_receptor
120358599	306.639070344735	217.812523421402	296.299582266438	15.5410252359356	12.6665781567664	13.0739195127074	273.583725344191	13.7605076351365	4.31577089278029	3.30390395998294e-40	2.58325131721981e-38	LOC120358599	NC_052671.1	1745771	1915168	-	2820	protein_coding	uncharacterized LOC120358599%2C transcript variant X1 && - && -	-
105205377	33.0226691140484	31.5828158961033	59.6326203303522	456.517616305608	645.090730412463	556.575430683829	41.412701780168	552.727925800633	-3.72376721519732	3.59665416670428e-40	2.79669504215379e-38	LOC105205377	NW_024105284.1	953049	957500	+	2861	protein_coding	kinesin-like protein KIF23 && sp|Q02241|KIF23_HUMAN Kinesin-like protein KIF23 OS=Homo sapiens OX=9606 GN=KIF23 PE=1 SV=3 && PF16540:Arf6-interacting domain of mitotic kinesin-like protein 1|PF00225:Kinesin motor domain	Kinesin
105200726	43.6370984721353	37.0281289816383	56.837341252367	481.771782314004	379.997344702993	469.727251063701	45.8341895687135	443.832126026899	-3.26695694607294	5.64905037087894e-40	4.36859895347972e-38	LOC105200726	NC_052665.1	9343369	9377914	+	5305	protein_coding	uncharacterized LOC105200726%2C transcript variant X1 && - && -	-
113002946	10.614429358087	35.9390663645313	38.2021473991319	626.497579823654	505.758370688032	510.816712389353	28.2518810405834	547.69088763368	-4.25674181457258	5.80206301836149e-40	4.46254325194847e-38	LOC113002946	NC_052665.1	7090201	7102937	-	4129	protein_coding	A disintegrin and metalloproteinase with thrombospondin motifs 10 && sp|Q9UKP4|ATS7_HUMAN A disintegrin and metalloproteinase with thrombospondin motifs 7 OS=Homo sapiens OX=9606 GN=ADAMTS7 PE=1 SV=2 && PF01421:Reprolysin (M12B) family zinc metalloprotease|PF00090:Thrombospondin type 1 domain|PF01562:Reprolysin family propeptide|PF17771:ADAM cysteine-rich domain	TSP_1
105194268	1141.64084651424	1037.87667410298	1065.00132871238	276.824512015103	259.664852213712	273.61845837309	1081.50628310987	270.035940867302	2.00180990940033	6.64460460972814e-40	5.08294294253365e-38	LOC105194268	NC_052666.1	23109419	23298085	-	7924	protein_coding	peroxidasin%2C transcript variant X3 && - && -	-
105208032	1514.32525508707	1497.46109852214	1168.42665459784	285.566338710317	228.903162404422	219.455077534731	1393.40433606902	244.64152621649	2.50998268431555	7.48822665649757e-40	5.69749374423407e-38	LOC105208032	NC_052671.1	7472706	7482320	+	2054	protein_coding	uncharacterized LOC105208032 && sp|P70684|PGDH_CAVPO 15-hydroxyprostaglandin dehydrogenase [NAD(+)] OS=Cavia porcellus OX=10141 GN=HPGD PE=2 SV=1 && PF00106:short chain dehydrogenase|PF13561:Enoyl-(Acyl carrier protein) reductase	adh_short
105204585	2857.64025940497	2308.81274826686	2778.50740351735	368.128035276225	273.236185953105	471.594953851231	2648.32013706306	370.98639169352	2.83592100879461	1.18329083059674e-39	8.95504376182091e-38	LOC105204585	NC_052666.1	31371006	31385054	+	7796	protein_coding	transient receptor potential channel pyrexia-like%2C transcript variant X1 && sp|Q9W0T5|PYX_DROME Transient receptor potential channel pyrexia OS=Drosophila melanogaster OX=7227 GN=pyx PE=2 SV=2 && PF00520:Ion transport protein|PF12796:Ankyrin repeats (3 copies)	Ion_trans
105203588	1.17938103978744	2.17812523421402	4.65879846330877	381.726432357668	484.94899228763	537.898402808532	2.67210157910341	468.191275817943	-7.38357606511769	1.2361759784238e-39	9.3055119397094e-38	LOC105203588	NC_052666.1	19214258	19216831	-	1942	protein_coding	uncharacterized LOC105203588 && - && -	-
105197038	2.35876207957488	0	1.86351938532351	1015.02321072204	1746.17827446852	1749.1036605215	1.40742715496613	1503.43504857069	-10.060117616642	1.34627235704647e-39	1.00806594692707e-37	LOC105197038	NC_052672.1	9180872	9187034	+	3452	protein_coding	uncharacterized LOC105197038 && - && -	-
105203623	616.816283808832	668.684446903704	329.842931202261	4638.99603292678	4944.48925905205	5055.8714458427	538.447887304932	4879.78557927384	-3.18148239504461	2.28192682385619e-39	1.69967517953752e-37	LOC105203623	NC_052679.1	5086065	5108033	-	2949	protein_coding	glucose dehydrogenase [FAD%2C quinone] && sp|P18172|DHGL_DROPS Glucose dehydrogenase [FAD, quinone] OS=Drosophila pseudoobscura pseudoobscura OX=46245 GN=Gld PE=3 SV=4 && PF05199:GMC oxidoreductase|PF00732:GMC oxidoreductase	-
105197803	1993.15395724078	1503.99547422478	1598.89963260757	331.218100340878	276.855208283609	351.12812405557	1698.68302135771	319.733810893352	2.40947986799668	2.75078484785659e-39	2.03817315009772e-37	LOC105197803	NC_052673.1	16904315	16914036	-	3874	protein_coding	bestrophin-4%2C transcript variant X5 && sp|Q8NFU1|BEST2_HUMAN Bestrophin-2 OS=Homo sapiens OX=9606 GN=BEST2 PE=1 SV=1 && PF01062:Bestrophin, RFP-TM, chloride channel	-
105195071	199.315395724078	213.456272952974	241.325760399394	1011.13795441306	1369.79995209603	1328.87053332733	218.032476358815	1236.60281327881	-2.50200772773628	2.92559595108137e-39	2.15640801560956e-37	LOC105195071	NC_052668.1	20068940	20073328	+	2678	protein_coding	importin subunit alpha && sp|P52292|IMA1_HUMAN Importin subunit alpha-1 OS=Homo sapiens OX=9606 GN=KPNA2 PE=1 SV=1 && PF00514:Armadillo/beta-catenin-like repeat|PF01749:Importin beta binding domain|PF16186:Atypical Arm repeat	Arm
105204680	281386.163520806	167717.821159714	202640.961479464	34512.731792704	23861.1189806001	24197.0234638401	217248.315386661	27523.6247457147	2.98060601704823	5.8036988408284e-39	4.25564487022816e-37	LOC105204680	NC_052666.1	32847984	32855940	+	1295	protein_coding	splicing factor 3B subunit 4%2C transcript variant X1 && - && PF07464:Apolipophorin-III precursor (apoLp-III)	-
105197742	8201.41575068187	8193.01806849603	6906.20284200892	1676.48809732655	1328.18119529522	1854.62886801692	7766.87888706227	1619.76605354623	2.26157322520258	6.63360089266435e-39	4.83910926974154e-37	LOC105197742	NC_052673.1	17708119	17744698	+	9549	protein_coding	proto-oncogene tyrosine-protein kinase ROS && sp|P08941|ROS1_CHICK Proto-oncogene tyrosine-protein kinase ROS OS=Gallus gallus OX=9031 GN=ROS1 PE=1 SV=3 && PF07714:Protein tyrosine kinase|PF00041:Fibronectin type III domain	Pkinase_Tyr
105193498	64.8659571883093	51.1859430040294	75.472535105602	448.747103687641	588.091128707014	522.956780508295	63.8414784326469	519.93167096765	-3.02140602885587	6.74974266030987e-39	4.89858246813873e-37	LOC105193498	NC_052670.1	558807	564046	-	3137	protein_coding	rho guanine nucleotide exchange factor 3%2C transcript variant X3 && sp|Q91X46|ARHG3_MOUSE Rho guanine nucleotide exchange factor 3 OS=Mus musculus OX=10090 GN=Arhgef3 PE=1 SV=1 && PF00621:RhoGEF domain	RhoGEF
105203470	281.872068509198	213.456272952974	224.554085931483	2560.38390762039	1472.03733293279	1844.35650268551	239.960809131218	1958.92591441289	-3.03032715793727	1.07253623730774e-38	7.74414940325465e-37	LOC105203470	NC_052670.1	13480691	13487942	-	2530	protein_coding	glucose dehydrogenase [FAD%2C quinone] && sp|P18172|DHGL_DROPS Glucose dehydrogenase [FAD, quinone] OS=Drosophila pseudoobscura pseudoobscura OX=46245 GN=Gld PE=3 SV=4 && PF05199:GMC oxidoreductase|PF00732:GMC oxidoreductase	-
105201891	1404.64281838684	1299.25170220866	1542.99405104786	351.615695963043	310.331164840778	279.221566735679	1415.62952388112	313.722809179833	2.17449479578914	1.14743307904253e-38	8.24287966223853e-37	LOC105201891	NC_052672.1	15118052	15166413	+	4193	protein_coding	UNC93-like protein && sp|Q9Y115|UN93L_DROME UNC93-like protein OS=Drosophila melanogaster OX=7227 GN=CG4928 PE=2 SV=1 && PF05978:Ion channel regulatory protein UNC-93	-
105203261	41.2783363925604	49.0078177698154	65.2231784863228	963.543564628008	577.2340617155	555.641579290064	51.8364442162329	698.806401877857	-3.74469972859105	1.4674708415117e-38	1.04887107823604e-36	LOC105203261	NC_052676.1	6435559	6439662	+	1752	protein_coding	probable cytochrome P450 6a20%2C transcript variant X3 && sp|Q9V771|C6A23_DROME Probable cytochrome P450 6a23 OS=Drosophila melanogaster OX=7227 GN=Cyp6a23 PE=2 SV=2 && PF00067:Cytochrome P450	p450
105193256	5.89690519893721	6.53437570264206	4.65879846330877	236.029320770772	274.140941535731	307.237108548624	5.69669312162934	272.469123618376	-5.59288554026909	1.59182422253132e-38	1.13203499483735e-36	LOC105193256	NC_052664.1	23057807	23064444	+	4171	protein_coding	uncharacterized LOC105193256%2C transcript variant X1 && - && -	-
105204314	554.309088700097	290.779718767572	259.029194559968	6.79919854072183	6.33328907838322	8.40466254388332	368.039334009212	7.17905005432946	5.67882099080089	1.89512477986806e-38	1.34099029423464e-36	LOC105204314	NC_052677.1	7210885	7212920	+	1811	protein_coding	uncharacterized LOC105204314 && - && -	-
105198514	14.1525724774493	8.71250093685608	22.3622326238821	259.340858624675	311.235920423404	329.649541998979	15.0757686793958	300.07544034902	-4.29151572890499	4.18755791439522e-38	2.94837410967767e-36	LOC105198514	NC_052675.1	8432393	8436745	-	2564	protein_coding	kinetochore protein ndc80 && - && PF03801:HEC/Ndc80p family	-
105202761	2.35876207957488	2.17812523421402	0	898.465521452527	1250.37221518937	1218.67606886308	1.51229577126297	1122.50460183499	-9.63382724300827	9.03378571101748e-38	6.32901660308512e-36	LOC105202761	NC_052666.1	16545882	16550881	-	2345	protein_coding	E3 ubiquitin-protein ligase RNF216 && - && -	-
105197800	33.0226691140484	15.2468766394981	25.1575117018673	293.336851328285	326.616765328049	357.665083811923	24.4756858184713	325.872900156086	-3.74101273239213	1.25809076145788e-37	8.77068987987776e-36	LOC105197800	NC_052673.1	16924320	16926608	-	1332	lncRNA	uncharacterized LOC105197800 && - && -	-
105196774	42359.8288060455	14153.4577719227	44684.3995809797	1489.99579449533	1755.22583029478	1948.0140073934	33732.5620529826	1731.07854406117	4.28438312571841	1.31347580903603e-37	9.11191649484207e-36	LOC105196774	NC_052665.1	12306345	12310933	+	2230	protein_coding	uncharacterized LOC105196774%2C transcript variant X2 && - && -	-
120356869	74.3010055066088	80.5906336659187	76.4042947982638	1183.0605460856	589.900639872266	811.516861181623	77.0986446569304	861.492682379829	-3.48160468156113	1.51873147001715e-37	1.0484433055455e-35	LOC120356869	NC_052677.1	11257706	11263751	-	2079	protein_coding	putative inorganic phosphate cotransporter && sp|O61369|PICO_DROAN Putative inorganic phosphate cotransporter OS=Drosophila ananassae OX=7217 GN=Picot PE=3 SV=1 && PF07690:Major Facilitator Superfamily	MFS_1
105204564	148.602011013218	164.448455183158	186.351938532351	755.682352097369	777.185045475884	789.104427731267	166.467468242909	773.99060843484	-2.21369867815943	2.10756168446094e-37	1.44787441546074e-35	LOC105204564	NC_052666.1	30384075	30390913	+	3426	protein_coding	putative sodium-dependent multivitamin transporter%2C transcript variant X4 && sp|P83740|SC5A6_DROME Putative sodium-dependent multivitamin transporter OS=Drosophila melanogaster OX=7227 GN=CG32669 PE=2 SV=1 && PF00474:Sodium:solute symporter family	-
105195987	56.6102899097972	64.2546944093136	64.291418793661	390.468259052882	465.044369469854	400.622247925105	61.7188010375906	418.711625482614	-2.75980306702129	2.95442971539826e-37	2.01985938803459e-35	LOC105195987	NC_052675.1	16702768	16714701	+	4182	protein_coding	leucine--tRNA ligase%2C cytoplasmic%2C transcript variant X1 && sp|Q8BMJ2|SYLC_MOUSE Leucine--tRNA ligase, cytoplasmic OS=Mus musculus OX=10090 GN=Lars1 PE=1 SV=2 && PF09334:tRNA synthetases class I (M)|PF00133:tRNA synthetases class I (I, L, M and V)|PF08264:Anticodon-binding domain of tRNA	-
105200157	12.9731914376619	19.6031271079262	26.0892713945291	280.709768324087	279.569475031488	266.147647222972	19.5551966467057	275.475630192849	-3.7936331587749	3.48970771501568e-37	2.37434344148567e-35	LOC105200157	NC_052667.1	25823866	25863338	-	2663	protein_coding	ETS translocation variant 1%2C transcript variant X2 && sp|Q2KIC2|ETV1_BOVIN ETS translocation variant 1 OS=Bos taurus OX=9913 GN=ETV1 PE=2 SV=1 && PF00178:Ets-domain	Ets
105195146	5375.61877935116	4504.36298435459	6189.67963835203	1272.42144119223	1324.56217296472	1253.22857043238	5356.55380068593	1283.40406152978	2.0614208336969	6.45515733131514e-37	4.37097543314698e-35	LOC105195146	NC_052668.1	21399924	21408886	+	3726	protein_coding	battenin && sp|Q29611|CLN3_CANLF Battenin OS=Canis lupus familiaris OX=9615 GN=CLN3 PE=3 SV=1 && PF02487:CLN3 protein	-
105205660	63.6865761485218	40.2953168329594	39.1339070917937	494.398865318201	385.425878198751	432.373195313109	47.7052666910916	437.399312943353	-3.20687177871086	2.89629581490412e-36	1.95182754154872e-34	LOC105205660	NC_052668.1	19367877	19370782	+	1800	protein_coding	probable cytochrome P450 6a14%2C transcript variant X1 && sp|Q9V4U7|C6A14_DROME Probable cytochrome P450 6a14 OS=Drosophila melanogaster OX=7227 GN=Cyp6a14 PE=3 SV=3 && PF00067:Cytochrome P450	p450
105197718	852.69249176632	850.557903960574	988.597033914121	3007.18838315354	3534.88006132047	3327.31251598403	897.282476547005	3289.79365348601	-1.87374482914027	3.3219030394218e-36	2.22803657885769e-34	LOC105197718	NC_052673.1	18147259	18156155	-	2636	protein_coding	uncharacterized LOC105197718%2C transcript variant X1 && - && -	-
105202996	1028.42026669465	1164.20793768739	975.552398216856	258.369544547429	200.855739343011	211.050414990848	1056.0602008663	223.425232960429	2.24139089262684	4.04542887984386e-36	2.70051459941275e-34	LOC105202996	NC_052674.1	16516076	16639723	+	21401	protein_coding	uncharacterized protein F13E9.13%2C mitochondrial%2C transcript variant X7 && - && -	-
105202312	3586.49774199361	3746.37540284811	2329.39923165438	537.136684717024	559.138950062976	464.124142701112	3220.75745883204	520.133259160371	2.63015938807408	4.49628677329839e-36	2.98739203829666e-34	LOC105202312	NC_052670.1	1593804	1608261	-	6856	protein_coding	IDLSRF-like peptide && sp|E2AX35|PROH4_CAMFO IDLSRF-like peptide OS=Camponotus floridanus OX=104421 GN=EAG_01737 PE=1 SV=1 && PF00057:Low-density lipoprotein receptor domain class A	Ldl_recept_a
105196768	1.17938103978744	4.35625046842804	5.59055815597052	245.742461543232	329.331032075928	366.069746355807	3.708729888062	313.714413324989	-6.34863000875134	4.78316367016721e-36	3.16314636729936e-34	LOC105196768	NC_052671.1	5972377	5977377	-	2562	protein_coding	uncharacterized LOC105196768 && - && -	-
105203206	96.7092452625702	88.2140719856678	50.3150234037347	654.665688063787	1121.89692245646	1066.45829167942	78.4127802173242	947.673634066554	-3.6027015124943	5.92445423705464e-36	3.89966866803708e-34	LOC105203206	NC_052679.1	21240697	21247411	+	1415	protein_coding	NADH dehydrogenase [ubiquinone] 1 alpha subcomplex subunit 9%2C mitochondrial-like && sp|P34943|NDUA9_BOVIN NADH dehydrogenase [ubiquinone] 1 alpha subcomplex subunit 9, mitochondrial OS=Bos taurus OX=9913 GN=NDUFA9 PE=1 SV=1 && PF13460:NAD(P)H-binding	-
105192782	10700.5241739915	8320.43839469755	10083.5033939855	2449.65410281435	2048.36663906566	2526.06802013382	9701.48865422484	2341.36292067128	2.0509059817308	6.02947966459067e-36	3.95042575061515e-34	LOC105192782	NC_052675.1	12462696	12487440	-	4607	protein_coding	long-chain fatty acid transport protein 1%2C transcript variant X2 && sp|Q6PCB7|S27A1_HUMAN Long-chain fatty acid transport protein 1 OS=Homo sapiens OX=9606 GN=SLC27A1 PE=1 SV=1 && PF00501:AMP-binding enzyme|PF13193:AMP-binding enzyme C-terminal domain	AMP-binding
105202462	934.069783511654	900.654784347497	944.804328359018	3139.28709765899	4179.0660361503	3994.08241113211	926.509632072723	3770.8118483138	-2.02499828931527	6.6298922840818e-36	4.32378965918551e-34	LOC105202462	NC_052673.1	8017133	8021941	+	3460	protein_coding	ABC transporter F family member 4 && - && -	-
105197465	377.401932731981	356.123475793992	287.913745032482	1389.95044453899	1681.03587251943	1684.66791435172	340.479717852818	1585.21807713672	-2.22114958597209	7.08049110157016e-36	4.59647293896426e-34	LOC105197465	NC_052665.1	15521622	15526839	-	3234	protein_coding	probable ATP-dependent RNA helicase DDX43%2C transcript variant X1 && sp|Q9NXZ2|DDX43_HUMAN Probable ATP-dependent RNA helicase DDX43 OS=Homo sapiens OX=9606 GN=DDX43 PE=1 SV=2 && PF00013:KH domain|PF00271:Helicase conserved C-terminal domain|PF00270:DEAD/DEAH box helicase	DEAD
105197402	28.3051449548986	82.7687589001327	45.6562249404259	642.03860505959	826.041846937698	927.31443400846	52.2433762651524	798.464962001916	-3.9317563422922	8.38634143169741e-36	5.41933807951515e-34	LOC105197402	NC_052665.1	14565143	14580144	-	12846	protein_coding	uncharacterized LOC105197402 && - && -	-
105197750	115.579341899169	199.298458930583	124.855798816675	1036.39212042146	972.612251323138	1140.23255178684	146.577866548809	1049.74564117714	-2.84069013527897	9.85728775323072e-36	6.34092437653278e-34	LOC105197750	NC_052673.1	17627430	17678130	+	11457	protein_coding	single-minded homolog 2%2C transcript variant X1 && sp|Q61045|SIM1_MOUSE Single-minded homolog 1 OS=Mus musculus OX=10090 GN=Sim1 PE=1 SV=3 && PF00989:PAS fold|PF08447:PAS fold	PAS
105201592	56.6102899097972	72.9671953461696	66.1549381789845	413.779796906785	441.520724321573	549.10461953371	65.2441411449838	468.13504692069	-2.84084203006288	1.28149442441047e-35	8.20620321007103e-34	LOC105201592	NC_052664.1	1890279	1919500	-	2551	protein_coding	protein claret segregational%2C transcript variant X2 && sp|P20480|NCD_DROME Protein claret segregational OS=Drosophila melanogaster OX=7227 GN=ncd PE=1 SV=1 && PF00225:Kinesin motor domain	Kinesin
105204051	21207.6298574578	24794.6886036753	21369.9085511973	6128.02051334486	5833.86399677358	4640.30757561736	22457.4090041101	5534.0640285786	2.02078821720731	1.33614152780089e-35	8.51760130695416e-34	LOC105204051	NC_052669.1	19274037	19282969	+	3840	protein_coding	probable serine/threonine-protein kinase kinX%2C transcript variant X2 && - && -	-
105193283	1.17938103978744	5.44531308553505	10.2493566192793	231.172750384542	255.141074300581	263.346093041677	5.62468358153393	249.886639242267	-5.40114311879796	1.46442432112217e-35	9.29351255269997e-34	LOC105193283	NC_052664.1	23840412	23854669	+	1945	protein_coding	T-box transcription factor TBX3 && sp|Q19691|TBX2_CAEEL T-box protein 2 OS=Caenorhabditis elegans OX=6239 GN=tbx-2 PE=1 SV=1 && PF00907:T-box	T-box
105193937	10329.0191464584	11172.6933889008	9234.67031397064	3156.77075104942	3157.59698336535	3228.32426824496	10245.4609497766	3180.89733421991	1.68742048976351	2.25100303667421e-35	1.42215156138453e-33	LOC105193937	NC_052669.1	4699375	4803432	-	11037	protein_coding	calcium-activated potassium channel slowpoke%2C transcript variant X23 && sp|Q03720|SLO_DROME Calcium-activated potassium channel slowpoke OS=Drosophila melanogaster OX=7227 GN=slo PE=1 SV=3 && -	-
105197452	459.958605517102	352.856287942671	432.336497395054	38.852563089839	34.3807121397946	58.8326378071832	415.050463618276	44.0219710122723	3.23729568688593	2.38875854367915e-35	1.50247604045099e-33	LOC105197452	NC_052665.1	15367041	15415391	-	4588	protein_coding	orexin receptor type 1%2C transcript variant X1 && sp|Q9TUP7|OX2R_CANLF Orexin receptor type 2 OS=Canis lupus familiaris OX=9615 GN=HCRTR2 PE=1 SV=1 && PF00001:7 transmembrane receptor (rhodopsin family)	7tm_1
105197254	5778.96709495846	6115.08659505586	5949.2856376453	2014.50539620815	2122.55659684101	2104.90104154589	5947.77977588654	2080.65434486502	1.51529593871176	3.14549536677948e-35	1.96356347998046e-33	LOC105197254	NC_052666.1	24645772	24650326	-	2769	protein_coding	uncharacterized LOC105197254 && - && PF07716:Basic region leucine zipper	bZIP_2
105195050	266.540114991962	236.326587912221	300.026621037085	1092.72833690172	1271.18159358978	1387.70317113451	267.631107980422	1250.537700542	-2.2228984286409	3.14958246152887e-35	1.96356347998046e-33	LOC105195050	NC_052670.1	1814025	1817307	-	2450	protein_coding	G2/mitotic-specific cyclin-B && sp|P24862|CCNB_PATVU G2/mitotic-specific cyclin-B OS=Patella vulgata OX=6465 PE=2 SV=1 && PF00134:Cyclin, N-terminal domain|PF02984:Cyclin, C-terminal domain	Cyclin_C
105195141	529.542086864561	659.971945966848	581.418048220934	92.2748373383677	104.951647584636	119.532978401896	590.310693684114	105.586487774967	2.48263696416484	3.22039956140174e-35	1.99890765758585e-33	LOC105195141	NC_052668.1	21373186	21379662	+	2578	protein_coding	protein PFC0760c%2C transcript variant X1 && - && PF15998:Domain of unknown function (DUF4773)	-
105199932	265.360733952174	238.504713146435	279.527907798526	1086.90045243825	1534.46546813399	1320.46587078345	261.131118299045	1313.9439304519	-2.33056959382986	4.64315706728096e-35	2.86943051598952e-33	LOC105199932	NC_052670.1	3654028	3657859	-	2998	protein_coding	nuclear pore complex protein Nup107 && sp|P52590|NU107_RAT Nuclear pore complex protein Nup107 OS=Rattus norvegicus OX=10116 GN=Nup107 PE=1 SV=1 && PF04121:Nuclear pore protein 84 / 107	-
105201038	359.71121713517	361.568788879527	343.819326592187	1239.39676256586	1548.94155745601	1510.97155511147	355.033110868961	1433.10329171111	-2.0136689270617	5.30144791629931e-35	3.26200395267251e-33	LOC105201038	NC_052666.1	24079054	24082649	+	3072	protein_coding	uridine 5'-monophosphate synthase%2C transcript variant X2 && sp|Q01637|UMPS_DROME Uridine 5'-monophosphate synthase OS=Drosophila melanogaster OX=7227 GN=r-l PE=2 SV=2 && PF00156:Phosphoribosyl transferase domain|PF00215:Orotidine 5'-phosphate decarboxylase / HUMPS family	Pribosyltran
113005423	901.047114397605	799.371960956545	1057.54725117109	142.783169355158	191.808183516749	173.696359240255	919.322108841747	169.429237370721	2.43949296005817	5.81262205078309e-35	3.56104879925031e-33	LOC113005423	NC_052679.1	8692909	8695240	+	1641	protein_coding	uncharacterized LOC113005423 && sp|O75132|ZBED4_HUMAN Zinc finger BED domain-containing protein 4 OS=Homo sapiens OX=9606 GN=ZBED4 PE=1 SV=2 && -	-
105194704	3251.55352669398	3793.20509538371	2416.05288307193	309.849190641466	528.377260253686	347.39271848051	3153.60383504987	395.206389791888	2.99567878500731	7.37572964469292e-35	4.49919508326268e-33	LOC105194704	NC_052674.1	3534430	3604623	+	11094	protein_coding	nuclear receptor subfamily 4 group A member 2 && sp|P49869|HR38_DROME Probable nuclear hormone receptor HR38 OS=Drosophila melanogaster OX=7227 GN=Hr38 PE=1 SV=3 && -	-
105197518	6770.8265494197	7427.4070486698	6937.88267155942	2420.51468049697	2310.74575802725	2127.31347499624	7045.37208988297	2286.19130450682	1.62376706039042	7.94905171060601e-35	4.82811072139469e-33	LOC105197518	NC_052665.1	16714088	16728690	+	4549	protein_coding	thyrotropin-releasing hormone-degrading ectoenzyme%2C transcript variant X1 && sp|Q10836|TRHDE_RAT Thyrotropin-releasing hormone-degrading ectoenzyme OS=Rattus norvegicus OX=10116 GN=Trhde PE=1 SV=1 && PF17900:Peptidase M1 N-terminal domain|PF11838:ERAP1-like C-terminal domain|PF01433:Peptidase family M1 domain	-
105192902	1290.24285752746	1226.28450686249	1185.19832906575	354.529638194781	317.569209501787	286.692377885798	1233.90856448523	319.597075194122	1.94900783895136	1.23182281674076e-34	7.44989594124585e-33	LOC105192902	NC_052671.1	284345	291650	+	4483	protein_coding	serine/threonine-protein kinase dyf-5%2C transcript variant X2 && sp|Q9JKV2|CILK1_MOUSE Serine/threonine-protein kinase ICK OS=Mus musculus OX=10090 GN=Cilk1 PE=1 SV=2 && PF00069:Protein kinase domain	Pkinase
105203443	7.07628623872465	7.62343831974907	5.59055815597052	360.357522658257	287.712275275124	194.241089903081	6.76342757148141	280.770295945487	-5.38623402756598	1.23819722391438e-34	7.4565817501431e-33	LOC105203443	NC_052679.1	4823545	4826200	-	937	protein_coding	flavin reductase (NADPH) && sp|Q923D2|BLVRB_MOUSE Flavin reductase (NADPH) OS=Mus musculus OX=10090 GN=Blvrb PE=1 SV=3 && PF13460:NAD(P)H-binding	-
105194877	166.292726610029	133.954701904162	204.987132385586	875.153983598624	1185.22981324029	1095.40768488613	168.411520299926	1051.93049390835	-2.64029897292749	1.59300220090011e-34	9.55261319793997e-33	LOC105194877	NC_052667.1	24298854	24303225	-	2094	protein_coding	serine/threonine-protein kinase grp%2C transcript variant X2 && sp|O61661|CHK1_DROME Serine/threonine-protein kinase grp OS=Drosophila melanogaster OX=7227 GN=grp PE=1 SV=2 && PF00069:Protein kinase domain	Pkinase
105202581	464.676129676252	417.110982351985	446.31289278498	1667.74627063134	2239.27006699978	2382.25490549404	442.700001604406	2096.42374770839	-2.24375935421343	1.89840132012019e-34	1.13359390220848e-32	LOC105202581	NC_052675.1	19346573	19350899	-	2803	protein_coding	chromatin assembly factor 1 p55 subunit%2C transcript variant X1 && sp|Q24572|CAF1_DROME Chromatin assembly factor 1 p55 subunit OS=Drosophila melanogaster OX=7227 GN=Caf1-55 PE=1 SV=1 && PF12265:Histone-binding protein RBBP4 or subunit C of CAF1 complex|PF00400:WD domain, G-beta repeat	WD40
105193441	1315.009859363	1087.9735544899	1280.23781771725	288.480280942055	204.474761673516	255.875281891559	1227.74041052338	249.610108169043	2.29905814573284	2.08552974593148e-34	1.24010155312699e-32	LOC105193441	NC_052672.1	14155875	14183196	+	1732	protein_coding	BTB/POZ domain-containing protein KCTD1 && sp|Q8K0E1|KCD15_MOUSE BTB/POZ domain-containing protein KCTD15 OS=Mus musculus OX=10090 GN=Kctd15 PE=1 SV=1 && PF02214:BTB/POZ domain	K_tetra
105193715	365.608122334107	388.795354307202	205.918892078248	4.85657038622988	2.71426674787852	1.86770278752963	320.107456239852	3.14617997387934	6.6774195026214	2.54590701980975e-34	1.50751783030743e-32	LOC105193715	NC_052671.1	2414134	2417759	+	1685	protein_coding	methyl farnesoate epoxidase && sp|Q6R7M4|C15A1_DIPPU Methyl farnesoate epoxidase OS=Diploptera punctata OX=6984 GN=CYP15A1 PE=1 SV=1 && PF00067:Cytochrome P450	p450
105203113	14.1525724774493	14.1578140223911	24.2257520092056	230.201436307296	399.901967520769	382.879071443573	17.512046169682	337.660825090546	-4.25110304997323	3.67622474607635e-34	2.16774719193635e-32	LOC105203113	NC_052679.1	3965748	3972902	-	2466	protein_coding	queuosine salvage protein && sp|Q5T6V5|QSPP_HUMAN Queuosine salvage protein OS=Homo sapiens OX=9606 GN=C9orf64 PE=1 SV=1 && PF10343:Potential Queuosine, Q, salvage protein family	-
105194474	192.239109485353	316.91722157814	223.622326238821	1331.67159990423	1508.22755623783	1390.50472531581	244.259552434105	1410.13462715262	-2.52906944315288	4.5014324228017e-34	2.64333077375476e-32	LOC105194474	NC_052677.1	8898961	8955928	-	27560	protein_coding	RNA-binding protein MEX3B && sp|A1L3F4|MEX3B_XENLA RNA-binding protein MEX3B OS=Xenopus laevis OX=8355 GN=mex3b PE=2 SV=1 && -	-
105199870	687.579146196078	381.171915987453	639.187149165963	44.6804475533149	54.2853349575705	27.0816904191796	569.312737116498	42.0158243100216	3.75932545712468	5.46128850470014e-34	3.19372540985605e-32	LOC105199870	NC_052679.1	23253575	23261515	+	2314	protein_coding	cytochrome P450 4C1%2C transcript variant X1 && sp|P29981|CP4C1_BLADI Cytochrome P450 4C1 OS=Blaberus discoidalis OX=6981 GN=CYP4C1 PE=2 SV=1 && PF00067:Cytochrome P450	p450
105197284	2.35876207957488	0	0.931759692661754	1753.22190942899	1181.61079090978	1238.28694813214	1.09684059074555	1391.03988282364	-10.3607374095638	2.38300422817078e-33	1.38783028136102e-31	LOC105197284	NC_052676.1	7413430	7418967	-	1961	protein_coding	probable cytochrome P450 6a20%2C transcript variant X1 && sp|Q9V773|C6A20_DROME Probable cytochrome P450 6a20 OS=Drosophila melanogaster OX=7227 GN=Cyp6a20 PE=2 SV=2 && PF00067:Cytochrome P450	p450
105196624	569.641042217334	701.356325416914	683.911614413727	131.127400428207	148.379915550693	138.210006277192	651.636327349325	139.239107418697	2.22661973617752	2.78841146100571e-33	1.61727864738331e-31	LOC105196624	NC_052671.1	5350614	5358286	-	1498	protein_coding	inactive hydroxysteroid dehydrogenase-like protein 1%2C transcript variant X1 && sp|Q3SXM5|HSDL1_HUMAN Inactive hydroxysteroid dehydrogenase-like protein 1 OS=Homo sapiens OX=9606 GN=HSDL1 PE=1 SV=3 && PF00106:short chain dehydrogenase	adh_short
105193322	6485.41633779114	8324.79464516598	5403.27445774551	1326.815029518	1525.41791230773	1294.31803175803	6737.82848023421	1382.18365786125	2.28519783496885	3.53188652574772e-33	2.04013298417884e-31	LOC105193322	NC_052671.1	18830717	18833940	-	2451	protein_coding	THAP domain-containing protein 5 && - && PF05485:THAP domain	THAP
105194159	38.9195743129856	76.2343831974907	47.5197443257494	443.890533301411	726.518732848818	648.09286727278	54.2245672787419	606.16737780767	-3.4823615901928	3.65061926062868e-33	2.10014486896004e-31	LOC105194159	NC_052676.1	2868062	2871397	+	1524	protein_coding	inosine-uridine preferring nucleoside hydrolase && sp|Q6ZJ05|URH1_ORYSJ Probable uridine nucleosidase 1 OS=Oryza sativa subsp. japonica OX=39947 GN=URH1 PE=2 SV=1 && PF01156:Inosine-uridine preferring nucleoside hydrolase	-
105202279	28.3051449548986	26.1375028105682	21.4304729312203	227.287494075558	291.331297605628	268.949201404266	25.2910402322291	262.522664361818	-3.38496967376887	4.45810025733764e-33	2.55429290857661e-31	LOC105202279	NC_052670.1	1386010	1388751	-	1198	protein_coding	aurora kinase B && sp|Q9VKN7|AURKB_DROME Aurora kinase B OS=Drosophila melanogaster OX=7227 GN=aurB PE=1 SV=1 && PF00069:Protein kinase domain	Pkinase
105201593	29880.7980240546	24154.3197848164	28294.7465870595	8581.55987246819	7247.09221683566	7989.09867365798	27443.2881319768	7939.25025432061	1.78939592425831	5.28911401211338e-33	3.01820731852535e-31	LOC105201593	NC_052664.1	1825736	1881197	+	1980	protein_coding	pyruvate kinase%2C transcript variant X1 && sp|O62619|KPYK_DROME Pyruvate kinase OS=Drosophila melanogaster OX=7227 GN=PyK PE=2 SV=2 && PF02887:Pyruvate kinase, alpha/beta domain|PF00224:Pyruvate kinase, barrel domain	PK
105201013	6149.29274145172	4718.90831992467	5406.0697368235	1500.68024934503	1254.8959931025	1471.74979657335	5424.7569327333	1409.10867967363	1.94481549116826	6.26935938361578e-33	3.56321180710564e-31	LOC105201013	NC_052666.1	23589052	23592346	-	1106	protein_coding	uncharacterized LOC105201013 && - && -	-
105201578	28256.7903322673	21248.7007223749	31297.8080765083	6617.56280827683	5578.72292247299	5403.26416432321	26934.4330437168	5866.51663169101	2.19891160637658	6.9642813058419e-33	3.94234036161098e-31	LOC105201578	NC_052678.1	4879094	4888161	+	1664	protein_coding	alpha-tocopherol transfer protein-like && sp|Q8IUQ0|CLVS1_HUMAN Clavesin-1 OS=Homo sapiens OX=9606 GN=CLVS1 PE=1 SV=1 && PF00650:CRAL/TRIO domain	-
105201884	13777.5293067969	12821.5341912008	11708.4922979876	4345.65918159849	4054.20976574789	4320.93039894979	12769.1852653284	4240.26644876539	1.59039913373266	7.06967922363063e-33	3.98605977580959e-31	LOC105201884	NC_052672.1	15228978	15254871	+	4137	protein_coding	carnitine O-palmitoyltransferase 1%2C muscle isoform%2C transcript variant X1 && sp|Q68Y62|CPT1A_HORSE Carnitine O-palmitoyltransferase 1, liver isoform OS=Equus caballus OX=9796 GN=CPT1A PE=2 SV=1 && PF16484:Carnitine O-palmitoyltransferase N-terminus|PF00755:Choline/Carnitine o-acyltransferase	-
105201928	88.4535779840581	108.906261710701	108.084124348763	495.370179395447	692.138020709024	632.217393578779	101.814654681174	606.575197894417	-2.57239420092668	1.17555335428471e-32	6.60175836104653e-31	LOC105201928	NC_052664.1	27291234	27300130	+	3575	protein_coding	probable serine/threonine-protein kinase mps1 && sp|Q4R945|TTK_MACFA Dual specificity protein kinase TTK OS=Macaca fascicularis OX=9541 GN=TTK PE=2 SV=1 && PF00069:Protein kinase domain	Pkinase
105199630	140.346343734706	142.667202841018	121.128760046028	585.702388579323	786.232601302146	770.427399855971	134.714102207251	714.120796579147	-2.40868083665144	1.43519076935536e-32	8.02799200312928e-31	LOC105199630	NC_052671.1	3847676	3864463	-	3811	protein_coding	uncharacterized LOC105199630%2C transcript variant X6 && - && -	-
105204529	9.43504831829953	16.3359392566051	13.0446356972646	191.348873217457	252.426807552703	217.587374747201	12.9385410907231	220.45435183912	-4.08408783068981	1.5294406492703e-32	8.52151341278476e-31	LOC105204529	NC_052666.1	28683544	28688735	-	3102	protein_coding	ATP-dependent DNA helicase DDX11%2C transcript variant X1 && sp|F1R345|DDX11_DANRE ATP-dependent DNA helicase DDX11 OS=Danio rerio OX=7955 GN=ddx11 PE=2 SV=1 && PF13307:Helicase C-terminal domain|PF06733:DEAD_2	-
105205241	29.484525994686	15.2468766394981	22.3622326238821	229.23012223005	314.854942753909	310.972514123683	22.3645450860221	285.019193035881	-3.67850532000262	1.57135118778963e-32	8.72069098415639e-31	LOC105205241	NC_052669.1	1958905	1962408	-	1712	protein_coding	myosin heavy chain%2C embryonic smooth muscle isoform && - && PF05485:THAP domain	THAP
105200205	17.6907155968116	38.1171915987453	18.6351938532351	274.881883860611	355.568943972087	370.739003324631	24.814367016264	333.72994371911	-3.75319129527813	1.76896378214288e-32	9.77905290815859e-31	LOC105200205	NC_052675.1	10049755	10059697	-	7774	protein_coding	interaptin && - && -	-
105194723	5850.9093383855	5352.74276308095	4602.89288174906	1256.88041595629	950.89811734011	775.096656824795	5268.8483277385	994.291730040399	2.40583186011453	4.28425111804291e-32	2.35917205535188e-30	LOC105194723	NC_052678.1	7172103	7183284	-	4184	protein_coding	slit homolog 2 protein && - && PF13855:Leucine rich repeat	-
105203410	830.284252010359	788.481334785475	772.428785216594	2289.38728006876	2372.26913764583	2517.66335758994	797.064790670809	2393.10659176818	-1.58652171859841	5.36440832658232e-32	2.94252351309275e-30	LOC105203410	NC_052667.1	7122567	7129213	+	4018	protein_coding	alanine--tRNA ligase%2C cytoplasmic%2C transcript variant X2 && sp|P21894|SYAC_BOMMO Alanine--tRNA ligase, cytoplasmic OS=Bombyx mori OX=7091 PE=1 SV=1 && PF07973:Threonyl and Alanyl tRNA synthetase second additional domain|PF02272:DHHA1 domain|PF00043:Glutathione S-transferase, C-terminal domain|PF01411:tRNA synthetases class II (A)	GST_C
105194890	194.597871564928	205.832834633225	203.123613000262	773.166005487796	989.802607393035	1073.92910282954	201.184773066138	945.632571903456	-2.23255679888142	6.2301347410593e-32	3.40420335349309e-30	LOC105194890	NC_052667.1	24103688	24107635	-	2188	protein_coding	mini-chromosome maintenance complex-binding protein && sp|Q9VM60|MCMBP_DROME Mini-chromosome maintenance complex-binding protein OS=Drosophila melanogaster OX=7227 GN=CG3430 PE=1 SV=1 && PF09739:Mini-chromosome maintenance replisome factor	-
105197913	128.552533336831	132.865639287055	120.197000353366	584.731074502077	914.707894035063	856.341728082334	127.205057659084	785.260232206491	-2.62722248198942	6.385149816853e-32	3.47548616185014e-30	LOC105197913	NC_052673.1	15076315	15083904	-	5920	protein_coding	citron Rho-interacting kinase && sp|O14578|CTRO_HUMAN Citron Rho-interacting kinase OS=Homo sapiens OX=9606 GN=CIT PE=1 SV=2 && PF00780:CNH domain|PF00130:Phorbol esters/diacylglycerol binding domain (C1 domain)	CNH
105199531	3296.3700062059	1813.28925748317	2921.99839618726	17776.0189276786	15216.179388607	15355.3184676748	2677.21921995878	16115.8389279868	-2.58970046291337	8.63401087966944e-32	4.68155256586521e-30	LOC105199531	NC_052679.1	23464693	23466018	-	733	protein_coding	ejaculatory bulb-specific protein 3 && - && PF03392:Insect pheromone-binding family, A10/OS-D	-
105196316	99.0680073421451	129.598451435734	104.357085578116	546.849825489484	794.375401545782	661.166786785488	111.007848118665	667.464004606918	-2.58833961851548	1.4513494351852e-31	7.8395027506645e-30	LOC105196316	NC_052671.1	5173542	5177220	-	2591	protein_coding	DNA replication licensing factor Mcm5%2C transcript variant X2 && sp|Q9VGW6|MCM5_DROME DNA replication licensing factor Mcm5 OS=Drosophila melanogaster OX=7227 GN=Mcm5 PE=1 SV=1 && PF17207:MCM OB domain|PF14551:MCM N-terminal domain|PF17855:MCM AAA-lid domain|PF00493:MCM P-loop domain	MCM
105203858	306.639070344735	278.800029979394	350.341644440819	3.8852563089839	0.904755582626175	0.933851393764813	311.92691492165	1.9079544284583	7.3795668697956	2.23080028663829e-31	1.20039108960095e-29	LOC105203858	NC_052669.1	21461909	21468770	+	2543	protein_coding	EF-hand calcium-binding domain-containing protein 1%2C transcript variant X1 && sp|Q32L26|EFCB1_BOVIN EF-hand calcium-binding domain-containing protein 1 OS=Bos taurus OX=9913 GN=EFCAB1 PE=2 SV=1 && PF13499:EF-hand domain pair	-
105204622	258.28444771345	268.998466425431	270.210310871909	942.174654928596	1273.89586033765	1156.10802548084	265.831075003597	1124.05951358236	-2.0799568738859	2.58162651708477e-31	1.38390827537059e-29	LOC105204622	NC_052666.1	32241401	32245806	+	3125	protein_coding	transcription factor SPT20 homolog && sp|Q969G3|SMCE1_HUMAN SWI/SNF-related matrix-associated actin-dependent regulator of chromatin subfamily E member 1 OS=Homo sapiens OX=9606 GN=SMARCE1 PE=1 SV=2 && PF00505:HMG (high mobility group) box	HMG_box
105193553	10685.1922204742	9851.66043435001	6021.96289367291	1425.88906539709	1649.36942712752	1381.16621137816	8852.93851616571	1485.47490130092	2.57508203326392	2.98564990401107e-31	1.59444971477603e-29	LOC105193553	NC_052670.1	1111558	1121366	-	5558	protein_coding	death-associated protein kinase 3%2C transcript variant X2 && sp|Q15746|MYLK_HUMAN Myosin light chain kinase, smooth muscle OS=Homo sapiens OX=9606 GN=MYLK PE=1 SV=4 && -	-
120356840	1.17938103978744	1.08906261710701	5.59055815597052	234.08669261628	286.807519692497	311.906365517448	2.61966727095499	277.600192608742	-6.63375351573188	3.14055563068163e-31	1.67087004832355e-29	LOC120356840	NC_052670.1	10866720	10869913	+	964	lncRNA	uncharacterized LOC120356840 && - && -	-
105200419	1057.90479268933	1119.55637038601	1227.12751523553	332.189414418124	303.093120179769	336.186501755333	1134.86289277029	323.823012117742	1.80995364469948	3.59750080613318e-31	1.9068101651085e-29	LOC105200419	NC_052667.1	29029459	29065988	-	7188	protein_coding	octopamine receptor beta-2R%2C transcript variant X4 && sp|Q4LBB9|OCTB2_DROME Octopamine receptor beta-2R OS=Drosophila melanogaster OX=7227 GN=Octbeta2R PE=2 SV=2 && -	-
105207407	156.85767829173	217.812523421402	180.76138037638	5.82788446347585	6.33328907838322	3.73540557505925	185.143860696504	5.29885970563944	5.12639763000941	4.59704158762803e-31	2.42751240851164e-29	LOC105207407	NC_052672.1	11044401	11072249	+	2416	protein_coding	protein gooseberry%2C transcript variant X1 && sp|P09083|GSBN_DROME Protein gooseberry-neuro OS=Drosophila melanogaster OX=7227 GN=gsb-n PE=1 SV=2 && PF00046:Homeodomain|PF00292:'Paired box' domain	PAX
105198304	29.484525994686	8.71250093685608	26.0892713945291	424.464251756491	274.140941535731	389.416031199927	21.4287661086904	362.673741497383	-4.0800392063322	5.16369269698024e-31	2.71660145158604e-29	LOC105198304	NC_052665.1	728988	733820	+	1554	protein_coding	alpha-tocopherol transfer protein-like && - && PF00650:CRAL/TRIO domain	-
105194137	107.323674620657	118.707825264664	122.992279431351	532.280114330795	696.661798622155	550.97232232124	116.341259772224	593.304745091396	-2.34871779624749	5.97177062109633e-31	3.13009251221316e-29	LOC105194137	NC_052674.1	12246272	12306145	-	22022	protein_coding	broad-complex core protein%2C transcript variant X10 && sp|Q01295|BRC1_DROME Broad-complex core protein isoforms 1/2/3/4/5 OS=Drosophila melanogaster OX=7227 GN=br PE=1 SV=2 && -	-
105205867	497.6987987903	484.632864612619	569.305172216332	1672.60284101757	2082.74735120545	1948.0140073934	517.21227853975	1901.12139987214	-1.87721538219209	7.64170930091905e-31	3.99060775005928e-29	LOC105205867	NC_052668.1	17402511	17411155	-	4920	protein_coding	probable DNA mismatch repair protein Msh6 && sp|Q9VUM0|MSH6_DROME Probable DNA mismatch repair protein Msh6 OS=Drosophila melanogaster OX=7227 GN=Msh6 PE=1 SV=2 && PF01624:MutS domain I|PF05188:MutS domain II|PF00488:MutS domain V|PF05190:MutS family domain IV|PF05192:MutS domain III	-
105201010	750.086341304813	630.567255304959	779.882862757888	2435.08439165566	2337.88842550604	2667.07958059231	720.17881978922	2480.017465918	-1.78355695751757	8.34218798507496e-31	4.34039133694047e-29	LOC105201010	NC_052666.1	23566761	23570564	+	1420	protein_coding	protein THEM6 && sp|Q9W440|THEM6_DROME Protein THEM6 OS=Drosophila melanogaster OX=7227 GN=CG4666 PE=2 SV=1 && PF13279:Thioesterase-like superfamily	-
105193914	1285.52533336831	1877.54395189248	1051.02493332246	7271.25718226337	10075.3581681251	10284.5053995319	1404.69807286108	9210.37358330678	-2.7132866003958	8.95614646318485e-31	4.64276134604366e-29	LOC105193914	NC_052669.1	4664375	4668471	-	1521	protein_coding	lipid storage droplets surface-binding protein 2 && sp|Q9VXY7|LSD2_DROME Lipid storage droplets surface-binding protein 2 OS=Drosophila melanogaster OX=7227 GN=Lsd-2 PE=1 SV=1 && PF03036:Perilipin family	Perilipin
105204392	149.781392053005	71.8781327290626	88.5171708028666	752.768409865631	1279.32439383341	1254.16242182614	103.392231861645	1095.4184085084	-3.4097263726909	1.02494482196068e-30	5.29380259868158e-29	LOC105204392	NC_052666.1	28734428	28737717	+	1987	protein_coding	P protein && sp|Q04671|P_HUMAN P protein OS=Homo sapiens OX=9606 GN=OCA2 PE=2 SV=2 && PF03600:Citrate transporter	-
105195535	12.9731914376619	6.53437570264206	1.86351938532351	192.320187294703	229.807917987048	231.595145653674	7.12369550854247	217.907750311808	-5.00076492817235	1.03481505695331e-30	5.32534643127391e-29	LOC105195535	NC_052667.1	6009915	6013214	+	1546	protein_coding	lymphokine-activated killer T-cell-originated protein kinase%2C transcript variant X1 && sp|Q96KB5|TOPK_HUMAN Lymphokine-activated killer T-cell-originated protein kinase OS=Homo sapiens OX=9606 GN=PBK PE=1 SV=3 && PF00069:Protein kinase domain	Pkinase
105194525	2384.70846245021	2168.32367066006	2917.33959772395	659.522258450017	683.995220465388	669.571449329371	2490.12391027807	671.029642748259	1.89203877395545	1.3781305021109e-30	7.06641408183819e-29	LOC105194525	NC_052666.1	19050446	19053808	-	2316	protein_coding	myogenesis-regulating glycosidase && sp|Q6NSJ0|MYORG_HUMAN Myogenesis-regulating glycosidase OS=Homo sapiens OX=9606 GN=MYORG PE=1 SV=2 && PF01055:Glycosyl hydrolases family 31	Glyco_hydro_31
105202300	89.6329590238455	114.351574796236	95.9712483441606	513.825146863121	503.948859522779	670.505300723136	99.9852607214141	562.759769036345	-2.49242210811718	1.49618650185515e-30	7.64405464774517e-29	LOC105202300	NC_052670.1	1503946	1512106	+	6173	protein_coding	ras GTPase-activating-like protein IQGAP1 && sp|P46940|IQGA1_HUMAN Ras GTPase-activating-like protein IQGAP1 OS=Homo sapiens OX=9606 GN=IQGAP1 PE=1 SV=1 && PF03836:RasGAP C-terminus|PF00307:Calponin homology (CH) domain|PF00616:GTPase-activator protein for Ras-like GTPase	CH
105203884	1338.59748015875	1558.44860508013	1525.29061688729	259.340858624675	241.569740561189	374.47440889969	1474.11223404206	291.795002695185	2.33702199303292	1.70008500416574e-30	8.65453344566676e-29	LOC105203884	NC_052664.1	28181001	28192077	+	2176	protein_coding	cytochrome P450 4C1%2C transcript variant X1 && sp|P29981|CP4C1_BLADI Cytochrome P450 4C1 OS=Blaberus discoidalis OX=6981 GN=CYP4C1 PE=2 SV=1 && PF00067:Cytochrome P450	p450
105201443	150.960773092792	117.618762647557	204.055372692924	846.014561281244	913.803138452437	986.147071815643	157.544969477758	915.321590516441	-2.5345006429864	2.38605555957104e-30	1.21030316412363e-28	LOC105201443	NC_052667.1	21909735	21955051	-	3446	protein_coding	DNA replication licensing factor Mcm6 && sp|Q7Q0Q1|MCM6_ANOGA DNA replication licensing factor Mcm6 OS=Anopheles gambiae OX=7165 GN=Mcm6 PE=3 SV=3 && PF14551:MCM N-terminal domain|PF17855:MCM AAA-lid domain|PF00493:MCM P-loop domain|PF18263:MCM6 C-terminal winged-helix domain|PF17207:MCM OB domain	MCM
105195386	470.573034875189	463.940674887586	427.677698931745	1377.32336153479	1564.32240236066	1449.33736312299	454.063802898173	1463.66104233948	-1.68950697541133	2.7054995102779e-30	1.36743675248046e-28	LOC105195386	NC_052676.1	5229304	5239204	+	4573	protein_coding	serine/threonine-protein kinase polo && sp|P52304|POLO_DROME Serine/threonine-protein kinase polo OS=Drosophila melanogaster OX=7227 GN=polo PE=1 SV=2 && PF00069:Protein kinase domain|PF00659:POLO box duplicated region	Pkinase
113003638	152.14015413258	126.331263584413	218.03176808285	1047.07657527116	2141.55646407616	1584.74581521889	165.501061933281	1591.1262848554	-3.26254557373674	2.71908070954503e-30	1.36941032745485e-28	LOC113003638	NC_052666.1	28069105	28072649	-	2201	protein_coding	asparagine synthetase [glutamine-hydrolyzing] && sp|Q1LZA3|ASNS_BOVIN Asparagine synthetase [glutamine-hydrolyzing] OS=Bos taurus OX=9913 GN=ASNS PE=2 SV=3 && PF13537:Glutamine amidotransferase domain|PF00733:Asparagine synthase	-
105197046	50.71338471086	29.4046906618893	49.3832637110729	305.963934332482	430.663657330059	399.68839653134	43.1671130279407	378.771996064627	-3.13220216139504	3.13855485580544e-30	1.57506483401981e-28	LOC105197046	NC_052672.1	8711146	8713912	+	1811	protein_coding	DNA primase large subunit && sp|Q9VPH2|PRI2_DROME DNA primase large subunit OS=Drosophila melanogaster OX=7227 GN=Prim2 PE=1 SV=2 && PF04104:Eukaryotic and archaeal DNA primase, large subunit	-
105194321	9286.44630728631	10178.3792194821	6047.12040537478	1603.63954153311	1700.94049533721	1730.4266326462	8503.98197738107	1678.3355565055	2.34098641771099	3.17829221833538e-30	1.58937072345874e-28	LOC105194321	NC_052664.1	14479470	14506176	-	6571	protein_coding	mitochondrial carrier protein Rim2%2C transcript variant X1 && sp|Q9VQ37|RIM2_DROME Mitochondrial carrier protein Rim2 OS=Drosophila melanogaster OX=7227 GN=Rim2 PE=2 SV=2 && PF00153:Mitochondrial carrier protein	Mito_carr
105195233	25.9463828753237	33.7609411303173	32.6115892431614	228.258808152804	262.379118961591	268.949201404266	30.7729710829341	253.19570950622	-3.03535158517424	3.58646131667274e-30	1.7871690335758e-28	LOC105195233	NC_052668.1	23994397	23996989	+	2269	protein_coding	fidgetin-like protein 1%2C transcript variant X1 && sp|A4IHT0|FIGL1_XENTR Fidgetin-like protein 1 OS=Xenopus tropicalis OX=8364 GN=fignl1 PE=2 SV=1 && PF00004:ATPase family associated with various cellular activities (AAA)|PF17862:AAA+ lid domain	AAA
105197658	671.067811639054	691.554761862951	638.255389473301	2126.20651509144	2887.07506416012	2901.47628042727	666.959320991769	2638.25261989295	-1.98423456293958	4.50388394398818e-30	2.23645493246739e-28	LOC105197658	NC_052673.1	18891899	18911695	-	2777	protein_coding	uncharacterized LOC105197658 && sp|Q9QZR8|PDZD2_RAT PDZ domain-containing protein 2 OS=Rattus norvegicus OX=10116 GN=Pdzd2 PE=1 SV=1 && PF00595:PDZ domain	PDZ
105202070	2039.14981779249	2051.79397062961	1297.00949218516	336.074670727107	233.426940317553	210.116563597083	1795.98442686908	259.872724880581	2.7891136839243	5.82106926440048e-30	2.88041161642642e-28	LOC105202070	NC_052670.1	45924	66291	-	6094	protein_coding	formin-J%2C transcript variant X4 && - && -	-
105197228	1408.1809615062	1929.81895751362	1468.45327563492	10020.0760208695	6931.33251849913	7068.32119940587	1602.15106488492	8006.57657959149	-2.32117088292843	7.32376827896187e-30	3.61135779386301e-28	LOC105197228	NC_052666.1	25688064	25713311	-	7072	protein_coding	collagen alpha-1(IV) chain && sp|P27393|CO4A2_ASCSU Collagen alpha-2(IV) chain OS=Ascaris suum OX=6253 PE=2 SV=1 && -	-
105206141	277.154544350049	219.990648655616	186.351938532351	990.740358790895	1339.94301786937	1397.04168507216	227.832377179338	1242.57502057747	-2.45027447521364	8.94626791617388e-30	4.396096651031e-28	LOC105206141	NC_052666.1	736516	743672	-	3151	protein_coding	cytosolic 10-formyltetrahydrofolate dehydrogenase%2C transcript variant X2 && sp|Q6GNL7|AL1L1_XENLA Cytosolic 10-formyltetrahydrofolate dehydrogenase OS=Xenopus laevis OX=8355 GN=aldh1l1 PE=2 SV=1 && PF02911:Formyl transferase, C-terminal domain|PF00551:Formyl transferase|PF00171:Aldehyde dehydrogenase family|PF00550:Phosphopantetheine attachment site	Aldedh
105197417	220.544254440252	287.512530916251	241.325760399394	967.428820936991	1323.65741738209	1348.48141259639	249.794181918632	1213.18921697183	-2.27983106925127	1.07865538354277e-29	5.28205224494714e-28	LOC105197417	NC_052665.1	15032966	15035779	-	2729	protein_coding	glucoside xylosyltransferase 1 && sp|Q3UHH8|GXLT1_MOUSE Glucoside xylosyltransferase 1 OS=Mus musculus OX=10090 GN=Gxylt1 PE=1 SV=2 && PF01501:Glycosyl transferase family 8	Glyco_transf_8
105203047	0	9.80156355396309	3.72703877064701	188.434930985719	227.998406821796	278.287715341914	4.50953410820337	231.573684383143	-5.6642239483773	1.10443391986645e-29	5.38963752894828e-28	LOC105203047	NC_052679.1	16942055	16946118	-	2719	protein_coding	uncharacterized LOC105203047 && - && -	-
105194651	8478.57029503192	6801.19604383327	9534.69693500773	2349.60875285801	2076.41406212707	2221.63246576649	8271.48775795764	2215.88509358386	1.90036959887481	1.13917299627915e-29	5.5400605647225e-28	LOC105194651	NC_052674.1	3433540	3454349	+	3619	protein_coding	glycerol-3-phosphate acyltransferase 3%2C transcript variant X3 && sp|Q6DG38|GPAT3_DANRE Glycerol-3-phosphate acyltransferase 3 OS=Danio rerio OX=7955 GN=gpat3 PE=2 SV=1 && PF01553:Acyltransferase	Acyltransferase
105200900	1764.35403552201	1855.76269955034	1663.19105140123	608.042612355981	596.233928950649	560.310836258888	1761.1025954912	588.195792521839	1.58197991924587	1.82488925817734e-29	8.84446328141291e-28	LOC105200900	NC_052669.1	5380803	5384292	+	1039	protein_coding	uncharacterized LOC105200900 && - && -	-
105205782	3766.94304108109	6775.05854102271	135.105155435954	1548523.29553386	1492600.61781471	1879262.93393304	3559.03557917992	1640128.94909387	-8.84815296023089	1.89960558873213e-29	9.17515982653141e-28	LOC105205782	NC_052668.1	17518689	17535248	+	6992	protein_coding	vitellogenin-2%2C transcript variant X1 && sp|Q2VQM6|VIT2_SOLIN Vitellogenin-2 OS=Solenopsis invicta OX=13686 PE=2 SV=1 && PF00094:von Willebrand factor type D domain|PF01347:Lipoprotein amino terminal region|PF00202:Aminotransferase class-III	Vitellogenin_N
105198677	559.026612859247	571.75787398118	434.200016780377	1925.14450110152	2704.31443646964	2628.79167344795	521.661501206935	2419.4168703397	-2.21461664442339	1.91221595617198e-29	9.20465313324688e-28	LOC105198677	NC_052664.1	32592561	32598322	-	3999	protein_coding	probable Dol-P-Man_Man(7)GlcNAc(2)-PP-Dol alpha-1%2C6-mannosyltransferase && sp|Q9VH78|ALG12_DROME Probable Dol-P-Man:Man(7)GlcNAc(2)-PP-Dol alpha-1,6-mannosyltransferase OS=Drosophila melanogaster OX=7227 GN=Alg12 PE=2 SV=1 && PF03901:Alg9-like mannosyltransferase family	Glyco_transf_22
novel.122	24185.5669829211	25722.5699534505	21505.9454663259	8274.62462405846	8434.1315412412	7548.32081580099	23804.6941342325	8085.69232703355	1.55777665347051	2.10760699580234e-29	1.01107980354558e-27	-	NC_052670.1	1253293	1259467	+	3520	-	- && - && -	-
105196979	912.84092479548	870.161031068501	1830.90779608035	7.7705126179678	2.71426674787852	0.933851393764813	1204.63658398144	3.80621025320371	8.3177319581758	2.74456608139161e-29	1.31219929675183e-27	LOC105196979	NC_052674.1	1957452	1959362	+	1409	protein_coding	high choriolytic enzyme 1 && sp|Q64230|MEP1A_RAT Meprin A subunit alpha OS=Rattus norvegicus OX=10116 GN=Mep1a PE=1 SV=2 && PF01400:Astacin (Peptidase family M12A)	Astacin
105200228	2875.33097500178	3042.84095219698	1575.60564029103	398.23877167085	357.378455137339	364.202043568277	2497.92585582993	373.273090125489	2.74220695762539	3.15163832778503e-29	1.50175035740113e-27	LOC105200228	NC_052674.1	10970659	10978486	-	5299	protein_coding	nitric oxide synthase%2C salivary gland && sp|Q26240|NOS_RHOPR Nitric oxide synthase, salivary gland OS=Rhodnius prolixus OX=13249 PE=2 SV=1 && PF02898:Nitric oxide synthase, oxygenase domain|PF00175:Oxidoreductase NAD-binding domain|PF00258:Flavodoxin|PF00667:FAD binding domain	NAD_binding_1
105200674	3.53814311936232	9.80156355396309	7.45407754129403	165.123393131816	199.950983760385	175.564062027785	6.93126140487315	180.212812973328	-4.682695932531	3.21135512888621e-29	1.52507039543616e-27	LOC105200674	NC_052671.1	12966722	12971422	+	4625	protein_coding	uncharacterized LOC105200674%2C transcript variant X1 && - && PF06407:Borna disease virus P40 protein|PF03564:Protein of unknown function (DUF1759)	-
105202052	847.97496760717	749.275080569623	733.2948781248	2297.15779268673	2796.59950589751	2588.63606351606	776.848308767198	2560.79778736677	-1.72156859679125	3.27568449243872e-29	1.55041762331079e-27	LOC105202052	NC_052664.1	24950561	24960939	+	4418	protein_coding	innexin inx1 && sp|Q9XYN0|INX1_SCHAM Innexin inx1 OS=Schistocerca americana OX=7009 GN=inx1 PE=1 SV=1 && PF00876:Innexin	-
105198844	24.7670018355363	28.3156280447822	28.8845504725144	211.746468839623	370.949788876732	349.26042126804	27.3223934509443	310.652226328132	-3.50421587930532	4.1409872675845e-29	1.95344172702853e-27	LOC105198844	NC_052678.1	2370976	2374991	+	1717	protein_coding	uncharacterized LOC105198844 && - && -	-
105201616	8.25566727851209	10.8906261710701	13.0446356972646	157.352880513848	206.284272838768	241.867510985087	10.7303097156156	201.834888112567	-4.21745426655709	5.07784950988197e-29	2.38743276624085e-27	LOC105201616	NC_052674.1	5394237	5398669	-	3818	protein_coding	protein escargot && sp|P31508|ESCA_APIME Escargot/snail protein homolog (Fragment) OS=Apis mellifera OX=7460 PE=3 SV=1 && -	-
105207982	393.913267289005	386.617229072988	384.816753069304	1237.45413441137	1663.84551644954	1641.71075023854	388.449083143766	1514.33680036648	-1.96317985736265	5.67200936679053e-29	2.65795617744435e-27	LOC105207982	NC_052671.1	7709253	7713464	+	1766	protein_coding	E3 ubiquitin-protein ligase RNF146 && sp|Q5XIK5|RN146_RAT E3 ubiquitin-protein ligase RNF146 OS=Rattus norvegicus OX=10116 GN=Rnf146 PE=1 SV=1 && PF13920:Zinc finger, C3HC4 type (RING finger)|PF02825:WWE domain	WWE
105207732	90.812340063633	72.9671953461696	73.6090157202785	385.611688666652	492.187036948639	411.828464650283	79.1295170433604	429.875730088525	-2.44559320919699	7.07835979078797e-29	3.30603787984262e-27	LOC105207732	NC_052677.1	18003979	18029292	-	5695	protein_coding	centrosomal protein of 135 kDa%2C transcript variant X1 && sp|Q66GS9|CP135_HUMAN Centrosomal protein of 135 kDa OS=Homo sapiens OX=9606 GN=CEP135 PE=1 SV=2 && -	-
105195162	1337.41809911896	1299.25170220866	1500.13310518542	353.558324117535	437.901701991069	358.598935205688	1378.93430217101	383.352987104764	1.84668418976216	7.38777402695716e-29	3.43920322465453e-27	LOC105195162	NC_052668.1	21786993	21834737	+	3949	protein_coding	LIM/homeobox protein Lhx5 && sp|P29674|LHX1_XENLA LIM/homeobox protein Lhx1 OS=Xenopus laevis OX=8355 GN=lhx1 PE=1 SV=1 && -	-
113003841	11.7938103978744	20.6921897250332	20.4987132385586	236.029320770772	188.189161186244	209.182712203318	17.6615711204887	211.133731386778	-3.56468258126744	8.96959306054761e-29	4.16189118009409e-27	LOC113003841	NC_052671.1	5102115	5107626	-	2867	protein_coding	serine-rich adhesin for platelets && - && -	-
105207577	7.07628623872465	6.53437570264206	5.59055815597052	147.639739741388	195.427205847254	184.902575965433	6.40040669911241	175.989840518025	-4.79228391827083	1.13981504569928e-28	5.27145834207064e-27	LOC105207577	NC_052679.1	17666319	17674498	-	4040	protein_coding	ATP-dependent RNA helicase vasa && sp|P09052|VASA1_DROME ATP-dependent RNA helicase vasa OS=Drosophila melanogaster OX=7227 GN=vas PE=1 SV=3 && PF00270:DEAD/DEAH box helicase|PF00271:Helicase conserved C-terminal domain	DEAD
105201880	245.311256275788	228.703149592472	326.115892431614	22.3402237766574	33.4759565571685	17.7431764815315	266.710099433291	24.5197856051191	3.44153054470312	1.27058144219389e-28	5.85709073939019e-27	LOC105201880	NC_052668.1	7894680	7915358	+	10257	lncRNA	uncharacterized LOC105201880%2C transcript variant X1 && - && -	-
105195037	143.884486854068	127.42032620152	136.036915128616	506.054634245153	595.329173368023	597.66489200948	135.780576061401	566.349566540886	-2.0612484617348	1.36705834440142e-28	6.28136678245745e-27	LOC105195037	NC_052666.1	32576650	32579036	+	1660	protein_coding	THUMP domain-containing protein 3 && sp|Q2T9W2|THUM3_BOVIN THUMP domain-containing protein 3 OS=Bos taurus OX=9913 GN=THUMPD3 PE=2 SV=1 && PF01170:Putative RNA methylase family UPF0020	-
105196735	35.3814311936232	47.9187551527084	78.2678141835873	406.980598366064	603.471973611659	636.886650547603	53.8560001766397	549.113074175108	-3.33792512565333	2.03350958041884e-28	9.31334225957523e-27	LOC105196735	NC_052669.1	10693821	10696880	+	2328	protein_coding	aurora kinase C%2C transcript variant X2 && sp|Q91820|AURAA_XENLA Aurora kinase A-A OS=Xenopus laevis OX=8355 GN=aurka-a PE=1 SV=1 && PF00069:Protein kinase domain	Pkinase
105207906	81.3772917453335	102.371886008059	151.876829903866	643.009919136836	957.231406418493	883.423418501513	111.875335885753	827.888248018947	-2.88119700846646	2.6684823189355e-28	1.21820521863146e-26	LOC105207906	NC_052666.1	26373541	26378310	-	4484	protein_coding	DNA replication ATP-dependent helicase/nuclease DNA2 && sp|D3ZG52|DNA2_RAT DNA replication ATP-dependent helicase/nuclease DNA2 OS=Rattus norvegicus OX=10116 GN=Dna2 PE=3 SV=1 && PF13087:AAA domain|PF08696:DNA replication factor Dna2|PF13086:AAA domain	-
105200531	9.43504831829953	15.2468766394981	9.31759692661754	161.238136822832	180.046360942609	201.7119010532	11.3331739614717	180.998799606213	-4.00249084371878	2.87402180072226e-28	1.30781853774345e-26	LOC105200531	NC_052669.1	24283572	24288658	+	3840	protein_coding	uncharacterized LOC105200531%2C transcript variant X1 && sp|O75164|KDM4A_HUMAN Lysine-specific demethylase 4A OS=Homo sapiens OX=9606 GN=KDM4A PE=1 SV=2 && PF13831:PHD-finger|PF13832:PHD-zinc-finger like domain	-
105204462	67.2247192678842	80.5906336659187	80.1313335689108	352.587010040289	442.4254799042	399.68839653134	75.9822288342379	398.233628825276	-2.38720385629862	2.97221520771692e-28	1.34816633396185e-26	LOC105204462	NC_052664.1	9590918	9602530	-	4163	protein_coding	regulator of telomere elongation helicase 1 homolog%2C transcript variant X1 && sp|Q16X92|RTEL1_AEDAE Regulator of telomere elongation helicase 1 homolog OS=Aedes aegypti OX=7159 GN=AAEL008960 PE=3 SV=1 && PF06733:DEAD_2|PF13307:Helicase C-terminal domain	-
105195554	661.632763320755	670.862572137918	553.465257441082	2560.38390762039	1973.27192570769	2385.05645967533	628.653530966585	2306.23743100114	-1.87595653860676	3.98303461189223e-28	1.80089155998399e-26	LOC105195554	NC_052667.1	5775040	5780802	-	4300	protein_coding	inositol-tetrakisphosphate 1-kinase && sp|Q5F480|ITPK1_CHICK Inositol-tetrakisphosphate 1-kinase OS=Gallus gallus OX=9031 GN=ITPK1 PE=2 SV=1 && PF17927:Inositol 1,3,4-trisphosphate 5/6-kinase pre-ATP-grasp domain|PF05770:Inositol 1,3,4-trisphosphate 5/6-kinase ATP-grasp domain	-
105196757	1079.13365140551	1182.72200217821	1091.09060010691	294.308165405531	269.6171636226	192.373387115552	1117.64875123021	252.099572047894	2.14866805918801	4.39540014438554e-28	1.98100964469249e-26	LOC105196757	NC_052665.1	12721507	12744356	+	3970	protein_coding	uncharacterized LOC105196757 && - && -	-
105207421	143.884486854068	124.153138350199	224.554085931483	882.924496216592	1225.03905887584	1218.67606886308	164.19723704525	1108.87987465184	-2.7514830662707	4.48384174258506e-28	2.01445486797028e-26	LOC105207421	NC_052664.1	25908637	25912783	-	2514	protein_coding	rac GTPase-activating protein 1 && sp|Q9H0H5|RGAP1_HUMAN Rac GTPase-activating protein 1 OS=Homo sapiens OX=9606 GN=RACGAP1 PE=1 SV=1 && PF00130:Phorbol esters/diacylglycerol binding domain (C1 domain)|PF00620:RhoGAP domain	RhoGAP
105194070	582.614233654996	517.30474312583	720.250242427536	2263.16179998312	2105.36624077111	2385.05645967533	606.723073069454	2251.19483347652	-1.89037093665797	6.36293023943726e-28	2.84962622621886e-26	LOC105194070	NC_052665.1	3404730	3408245	-	2233	protein_coding	FK506-binding protein 59%2C transcript variant X2 && sp|Q9VL78|FKB59_DROME FK506-binding protein 59 OS=Drosophila melanogaster OX=7227 GN=Fkbp59 PE=1 SV=1 && PF00254:FKBP-type peptidyl-prolyl cis-trans isomerase	FKBP_C
105202067	1035.49655293337	1346.08139474426	1241.10391062546	350.644381885797	286.807519692497	299.766297398505	1207.56061943436	312.4060663256	1.95135917626341	8.50096642210509e-28	3.79513176043001e-26	LOC105202067	NC_052664.1	24753277	24759831	+	3412	protein_coding	uncharacterized LOC105202067 && - && -	-
105204147	3236.22157317674	4150.41763379481	3433.53446745856	1114.09724660113	1073.94487657727	921.711325645871	3606.72455814337	1036.58448294142	1.79890392111268	8.73852696598698e-28	3.88891929630968e-26	LOC105204147	NC_052668.1	26879870	26918514	-	11327	protein_coding	calcium-dependent secretion activator%2C transcript variant X2 && sp|Q9NHE5|CAPS_DROME Calcium-dependent secretion activator OS=Drosophila melanogaster OX=7227 GN=Cadps PE=1 SV=3 && PF06292:Domain of Unknown Function (DUF1041)	-
105202184	5.89690519893721	23.9593775763542	10.2493566192793	321.504959568418	225.284140073918	230.661294259909	13.3685464648569	259.150131300748	-4.27454509972896	9.34172891503346e-28	4.14433064594212e-26	LOC105202184	NC_052677.1	7807768	7878490	-	8173	protein_coding	fatty acid synthase && sp|P12276|FAS_CHICK Fatty acid synthase OS=Gallus gallus OX=9031 GN=FASN PE=1 SV=5 && PF16197:Ketoacyl-synthetase C-terminal extension|PF02801:Beta-ketoacyl synthase, C-terminal domain|PF00550:Phosphopantetheine attachment site|PF00975:Thioesterase domain|PF08659:KR domain|PF14765:Polyketide synthase dehydratase|PF13602:Zinc-binding dehydrogenase|PF00109:Beta-ketoacyl synth…	Acyl_transf_1
105194658	8860.68975192305	9053.37753601057	3869.59800362426	835.330106431539	398.092456355517	623.812731034895	7261.22176385263	619.078431273984	3.55217223743816	9.66073971996196e-28	4.27246214115318e-26	LOC105194658	NC_052674.1	3637818	3651818	+	3899	protein_coding	probable 4-coumarate--CoA ligase 3%2C transcript variant X2 && sp|Q6ETN3|4CL3_ORYSJ 4-coumarate--CoA ligase 3 OS=Oryza sativa subsp. japonica OX=39947 GN=4CL3 PE=1 SV=1 && PF13193:AMP-binding enzyme C-terminal domain|PF00501:AMP-binding enzyme	AMP-binding
105203625	15880.3657007379	18627.3270029983	15741.1482478277	5287.83383652709	4697.4909849951	5852.44668472408	16749.6136505213	5279.25716874876	1.66573021971276	9.99529464991419e-28	4.40664828304005e-26	LOC105203625	NC_052664.1	28093210	28110863	+	7867	protein_coding	uncharacterized LOC105203625%2C transcript variant X1 && sp|O08762|NETR_MOUSE Neurotrypsin OS=Mus musculus OX=10090 GN=Prss12 PE=1 SV=1 && PF00530:Scavenger receptor cysteine-rich domain|PF00057:Low-density lipoprotein receptor domain class A|PF01607:Chitin binding Peritrophin-A domain|PF00024:PAN domain|PF00089:Trypsin|PF00051:Kringle domain	Trypsin
105197222	28801.6643726491	30730.0798669085	17555.2843694401	5472.38351120383	4317.49364029211	4240.61917908602	25695.6762029992	4676.83211019398	2.45791456839804	1.02955675282759e-27	4.52493390248946e-26	LOC105197222	NC_052666.1	25140324	25171034	-	6309	protein_coding	centrosomin%2C transcript variant X1 && sp|Q9BE52|CK5P2_MACFA CDK5 regulatory subunit-associated protein 2 OS=Macaca fascicularis OX=9541 GN=CDK5RAP2 PE=2 SV=1 && PF07989:Centrosomin N-terminal motif 1	-
105200921	487.084369432213	607.696940345711	468.675125408862	90.3322091838757	118.522981324029	84.980476832598	521.152145062262	97.9452224468342	2.41022251608082	1.15519864247314e-27	5.06141522856961e-26	LOC105200921	NC_052669.1	5483515	5571636	-	6827	protein_coding	cell adhesion molecule 2%2C transcript variant X1 && - && PF08205:CD80-like C2-set immunoglobulin domain	-
105199035	325.509166981334	253.751589785933	464.948086638215	41.7665053215769	28.0474230614114	23.3462848441203	348.069614468494	31.0534044090362	3.49065956566738	1.40582304887832e-27	6.14049623077963e-26	LOC105199035	NC_052665.1	4838973	4845109	+	4017	protein_coding	ras-like protein family member 10B%2C transcript variant X1 && sp|Q96S79|RSLAB_HUMAN Ras-like protein family member 10B OS=Homo sapiens OX=9606 GN=RASL10B PE=1 SV=1 && PF00071:Ras family	Ras
105196687	3321.13700804143	3898.84416924309	3883.57439901419	10145.3755368342	10654.4017410058	11750.6520877426	3701.18519209957	10850.1431218609	-1.55151149345428	1.82881564750937e-27	7.96350739801618e-26	LOC105196687	NC_052666.1	21061821	21070882	-	3066	protein_coding	transketolase-like protein 2%2C transcript variant X2 && sp|Q9D4D4|TKTL2_MOUSE Transketolase-like protein 2 OS=Mus musculus OX=10090 GN=Tktl2 PE=1 SV=1 && -	-
105199032	274.795782270474	307.115658024177	212.44120992688	1317.10188874554	1589.65555867419	1078.59835979836	264.78421674051	1328.45193573936	-2.32874689764837	1.86553787607462e-27	8.0984944853399e-26	LOC105199032	NC_052665.1	4805774	4851134	-	3178	protein_coding	alpha-tocopherol transfer protein-like%2C transcript variant X1 && sp|Q9D3D0|TTPAL_MOUSE Alpha-tocopherol transfer protein-like OS=Mus musculus OX=10090 GN=Ttpal PE=1 SV=3 && PF00650:CRAL/TRIO domain	-
105199156	8.25566727851209	10.8906261710701	13.9763953899263	21404.8483202696	1983.22423711658	18144.7325808503	11.0408962798362	13844.2683794122	-10.2881763988456	2.31884459179288e-27	1.00355622822792e-25	LOC105199156	NC_052674.1	9139204	9142048	-	2099	protein_coding	major royal jelly protein 1 && - && PF03022:Major royal jelly protein	-
105196224	12.9731914376619	27.2265654276752	11.181116311941	195.234129526441	273.236185953105	256.809133285324	17.1269577257594	241.759816254956	-3.8284119882131	2.48424678727542e-27	1.07186160163176e-25	LOC105196224	NC_052677.1	13442174	13446218	-	2608	protein_coding	gephyrin && sp|Q8BUV3|GEPH_MOUSE Gephyrin OS=Mus musculus OX=10090 GN=Gphn PE=1 SV=2 && PF03453:MoeA N-terminal region (domain I and II)|PF00994:Probable molybdopterin binding domain	-
105194882	112.041198779807	72.9671953461696	141.627473284587	609.985240510473	750.042377997099	732.139492711614	108.878622470188	697.389037073062	-2.67518946527257	2.64976629187803e-27	1.13980220555191e-25	LOC105194882	NC_052667.1	24276560	24282385	-	2855	protein_coding	DNA replication licensing factor Mcm7%2C transcript variant X1 && sp|Q9XYU0|MCM7_DROME DNA replication licensing factor Mcm7 OS=Drosophila melanogaster OX=7227 GN=Mcm7 PE=1 SV=1 && PF17855:MCM AAA-lid domain|PF14551:MCM N-terminal domain|PF17207:MCM OB domain|PF00493:MCM P-loop domain	MCM
105205000	1.17938103978744	1.08906261710701	0.931759692661754	627.4688939009	706.614110031043	573.384755771595	1.06673444985207	635.822586567846	-9.23279914118305	3.9365553973334e-27	1.68818581766856e-25	LOC105205000	NC_052672.1	7536071	7546587	-	7320	protein_coding	fatty acid synthase-like && sp|P19096|FAS_MOUSE Fatty acid synthase OS=Mus musculus OX=10090 GN=Fasn PE=1 SV=2 && PF00698:Acyl transferase domain|PF08659:KR domain|PF00550:Phosphopantetheine attachment site|PF16197:Ketoacyl-synthetase C-terminal extension|PF00107:Zinc-binding dehydrogenase|PF00109:Beta-ketoacyl synthase, N-terminal domain|PF02801:Beta-ketoacyl synthase, C-terminal domain|PF14765:…	Acyl_transf_1
105197224	229.979302758551	233.0594000609	260.892713945291	847.957189435736	1266.65781567664	1141.1664031806	241.310472254914	1085.26046943099	-2.16818811911984	4.22728665392511e-27	1.80738854158152e-25	LOC105197224	NC_052666.1	25174258	25192920	-	4901	protein_coding	uncharacterized LOC105197224%2C transcript variant X3 && sp|Q7M6U3|TEX14_MOUSE Inactive serine/threonine-protein kinase TEX14 OS=Mus musculus OX=10090 GN=Tex14 PE=1 SV=2 && PF07714:Protein tyrosine kinase	Pkinase_Tyr
105203077	67.2247192678842	72.9671953461696	72.6772560276168	340.931241113337	331.14054324118	333.384947574038	70.9563902138902	335.152243976185	-2.23821113989517	4.33049851602556e-27	1.84594021080704e-25	LOC105203077	NC_052679.1	17437430	17442751	-	2513	protein_coding	proclotting enzyme && sp|P21902|PCE_TACTR Proclotting enzyme OS=Tachypleus tridentatus OX=6853 PE=1 SV=1 && PF00089:Trypsin	Trypsin
105205814	58.9690519893721	65.3437570264206	59.6326203303522	304.992620255236	481.329969957125	479.065765001349	61.3151431153816	421.79611840457	-2.78279850519394	4.42558638679487e-27	1.88080776414177e-25	LOC105205814	NC_052667.1	20165759	20172550	+	2819	protein_coding	origin recognition complex subunit 2%2C transcript variant X1 && sp|Q24168|ORC2_DROME Origin recognition complex subunit 2 OS=Drosophila melanogaster OX=7227 GN=Orc2 PE=1 SV=2 && PF04084:Origin recognition complex subunit 2	-
105197154	2.35876207957488	10.8906261710701	11.181116311941	154.43893828211	199.046228177758	196.108792690611	8.14350152086201	183.197986383493	-4.45457908847092	4.87369573944666e-27	2.06504617079788e-25	LOC105197154	NC_052664.1	31758558	31760824	-	2183	protein_coding	KIF-binding protein%2C transcript variant X1 && sp|Q9VMX1|KBP_DROME KIF-binding protein OS=Drosophila melanogaster OX=7227 GN=CG14043 PE=2 SV=1 && PF12309:KIF-1 binding protein C terminal	-
105201104	10507.1056834663	7797.68833848619	6333.17063102194	1967.88232050035	1747.98778563377	1830.34873177903	8212.65488432481	1848.73961263772	2.15121734303253	7.26963529869195e-27	3.07104115662951e-25	LOC105201104	NC_052677.1	12891340	12908348	+	3236	protein_coding	elongation of very long chain fatty acids protein 6%2C transcript variant X3 && sp|Q9VV87|ELOV6_DROME Elongation of very long chain fatty acids protein 6 OS=Drosophila melanogaster OX=7227 GN=Baldspot PE=1 SV=2 && PF01151:GNS1/SUR4 family	ELO
105195785	43941.3787804005	54613.2230600652	27266.0838863609	7669.49595393422	7589.08982706835	6642.48496384912	41940.2285756089	7300.35691495056	2.52227937934106	7.53338001875039e-27	3.1729879174213e-25	LOC105195785	NC_052667.1	843717	885133	-	19223	protein_coding	obscurin%2C transcript variant X3 && sp|A8DYP0|OBSCN_DROME Obscurin OS=Drosophila melanogaster OX=7227 GN=Unc-89 PE=1 SV=1 && PF00041:Fibronectin type III domain|PF00621:RhoGEF domain|PF07679:Immunoglobulin I-set domain|PF00069:Protein kinase domain	Pkinase
105199000	1476.58506181388	1302.51889005998	1307.25884880444	449.718417764887	458.711080391471	398.754545137575	1362.12093355943	435.728014431311	1.64403179755341	8.89309729386127e-27	3.73457308316691e-25	LOC105199000	NC_052665.1	4195350	4200662	+	2146	protein_coding	probable cytochrome P450 6a13 && sp|Q964R0|CP6K1_BLAGE Cytochrome P450 6k1 OS=Blattella germanica OX=6973 GN=CYP6K1 PE=2 SV=1 && PF00067:Cytochrome P450	p450
105207977	153.319535172367	180.784394439764	152.808589596528	980.055903941189	2647.31483476419	1400.77709064722	162.304173069553	1676.04927645087	-3.36860210752624	9.12176536234311e-27	3.81926696473017e-25	LOC105207977	NC_052671.1	7769563	7878044	+	7927	protein_coding	uncharacterized LOC105207977%2C transcript variant X2 && sp|Q9NZM3|ITSN2_HUMAN Intersectin-2 OS=Homo sapiens OX=9606 GN=ITSN2 PE=1 SV=3 && PF00621:RhoGEF domain	RhoGEF
105193367	2.35876207957488	7.62343831974907	0.931759692661754	153.467624204864	332.045298823806	266.147647222972	3.63798669732857	250.553523417214	-6.14112820316788	1.07439924728243e-26	4.48522069248997e-25	LOC105193367	NC_052669.1	4102485	4104666	+	1319	protein_coding	juvenile hormone acid O-methyltransferase && sp|Q767F1|JHAMT_BOMMO Juvenile hormone acid O-methyltransferase OS=Bombyx mori OX=7091 GN=JHAMT PE=1 SV=1 && PF08241:Methyltransferase domain	Methyltransf_11
105199688	56.6102899097972	39.2062542158523	90.3806901881901	495.370179395447	489.472770200761	682.645368842078	62.0657447712799	555.829439479429	-3.15392162966872	1.13962179033462e-26	4.74350811082809e-25	LOC105199688	NC_052664.1	1987087	2025451	-	6600	protein_coding	fatty acid synthase && sp|P19096|FAS_MOUSE Fatty acid synthase OS=Mus musculus OX=10090 GN=Fasn PE=1 SV=2 && PF16197:Ketoacyl-synthetase C-terminal extension|PF00698:Acyl transferase domain|PF00550:Phosphopantetheine attachment site|PF00109:Beta-ketoacyl synthase, N-terminal domain|PF02801:Beta-ketoacyl synthase, C-terminal domain|PF14765:Polyketide synthase dehydratase|PF08659:KR domain|PF00107:…	Acyl_transf_1
105196952	35767.0887936337	38766.2729185411	29944.8930027634	9757.82122001307	11276.8735818526	8489.64302071592	34826.0849049794	9841.44594086054	1.82319907822661	1.21677227899029e-26	5.04978337016732e-25	LOC105196952	NC_052668.1	10744135	10793428	-	3860	protein_coding	ATP-binding cassette sub-family G member 1%2C transcript variant X1 && sp|P45844|ABCG1_HUMAN ATP-binding cassette sub-family G member 1 OS=Homo sapiens OX=9606 GN=ABCG1 PE=1 SV=3 && PF00005:ABC transporter|PF01061:ABC-2 type transporter	ABC2_membrane
105197033	3705.61522701214	3237.78316065914	3214.57093968305	1125.75301552809	892.089004469408	1106.6139016113	3385.98977578478	1041.48530720293	1.70098398573526	1.25084269231024e-26	5.17600169051885e-25	LOC105197033	NC_052676.1	14032224	14052735	+	1950	protein_coding	centromere-associated protein E && - && -	-
105197040	11280.7796455669	40410.7574703727	10583.8583489449	105.873234419811	142.951382054936	99.922099132835	20758.4651549615	116.248905202527	7.48021344318401	1.34489873273442e-26	5.54898159348616e-25	LOC105197040	NC_052672.1	8754217	8763624	+	4826	protein_coding	uncharacterized LOC105197040 && - && PF01347:Lipoprotein amino terminal region	Vitellogenin_N
105197304	189.880347405778	197.120333696369	191.01073699566	626.497579823654	786.232601302146	768.559697068441	192.670472699269	727.096626064747	-1.91625919067122	1.37209242293971e-26	5.64472440972173e-25	LOC105197304	NC_052673.1	8709672	8713305	-	1721	protein_coding	zinc finger protein 622%2C transcript variant X1 && sp|Q91VY9|ZN622_MOUSE Zinc finger protein 622 OS=Mus musculus OX=10090 GN=Znf622 PE=1 SV=1 && PF12756:C2H2 type zinc-finger (2 copies)|PF12874:Zinc-finger of C2H2 type	-
105197369	468.214272795614	408.398481415129	501.286714652024	1403.54884162043	1398.75213074007	1482.02216190476	459.299822954255	1428.10771142175	-1.63584171960776	1.49131184401424e-26	6.11740441057668e-25	LOC105197369	NC_052665.1	13929375	13933117	-	2728	protein_coding	glycine--tRNA ligase && sp|Q04451|GARS_BOMMO Glycine--tRNA ligase OS=Bombyx mori OX=7091 GN=GlyRS PE=1 SV=3 && PF03129:Anticodon binding domain|PF00458:WHEP-TRS domain|PF00587:tRNA synthetase class II core domain (G, H, P, S and T)	HGTP_anticodon
105203971	8.25566727851209	4.35625046842804	11.181116311941	149.58236789588	161.951249290085	171.828656452726	7.93101135296039	161.120757879564	-4.32310433646197	1.51447850401131e-26	6.19447970773642e-25	LOC105203971	NC_052665.1	26249856	26255000	+	3177	protein_coding	uncharacterized LOC105203971 && - && PF02992:Transposase family tnp2	Transposase_21
105201632	18364.1421705302	12380.4638312725	11085.1450635969	3179.11097482608	3047.21680228496	3123.7329121433	13943.2503551332	3116.68689641811	2.1614174968778	1.53253838612753e-26	6.25028335460427e-25	LOC105201632	NC_052670.1	7978062	7987223	+	4824	protein_coding	neuropathy target esterase sws%2C transcript variant X1 && sp|Q9U969|SWS_DROME Neuropathy target esterase sws OS=Drosophila melanogaster OX=7227 GN=sws PE=1 SV=2 && PF01734:Patatin-like phospholipase|PF00027:Cyclic nucleotide-binding domain	cNMP_binding
105195283	165.113345570242	165.537517800265	255.302155789321	1491.93842264982	1083.89718798616	973.073152302935	195.317673053276	1182.9695876463	-2.5949805999429	1.55530680672407e-26	6.32491434734455e-25	LOC105195283	NC_052668.1	25656016	25668502	-	2637	protein_coding	alkaline phosphatase 4%2C transcript variant X1 && sp|Q24238|APH4_DROME Alkaline phosphatase 4 OS=Drosophila melanogaster OX=7227 GN=Alp4 PE=2 SV=3 && PF00245:Alkaline phosphatase	-
105194130	2490.85275603108	3176.79565410115	2038.69020754392	637.18203467336	635.138419003575	583.657121103008	2568.77953922538	618.659191593314	2.05366295275176	1.57630289616631e-26	6.39193082709045e-25	LOC105194130	NC_052676.1	9163076	9189722	-	10083	protein_coding	brefeldin A-inhibited guanine nucleotide-exchange protein 1%2C transcript variant X2 && sp|O46382|BIG1_BOVIN Brefeldin A-inhibited guanine nucleotide-exchange protein 1 OS=Bos taurus OX=9913 GN=ARFGEF1 PE=1 SV=1 && PF12783:Guanine nucleotide exchange factor in Golgi transport N-terminal|PF09324:Domain of unknown function (DUF1981)|PF16213:Dimerisation and cyclophilin-binding domain of Mon2|PF0136…	Sec7
105196082	94.3504831829953	78.4125084317047	87.5854111102048	383.66906051216	414.378056842788	511.750563783118	86.7828009083016	436.599227046022	-2.33179252488722	1.58558594734085e-26	6.41120352193363e-25	LOC105196082	NC_052679.1	941827	946436	+	1496	protein_coding	dnaJ homolog subfamily C member 22 && sp|Q5RBD7|DJC22_PONAB DnaJ homolog subfamily C member 22 OS=Pongo abelii OX=9601 GN=DNAJC22 PE=2 SV=1 && PF00226:DnaJ domain|PF05154:TM2 domain	DnaJ
105195093	22.4082397559614	50.0968803869224	20.4987132385586	285.566338710317	389.044900529255	395.952990956281	31.0012777938141	356.854743398618	-3.53030364704599	1.80781626492431e-26	7.28895036501676e-25	LOC105195093	NC_052668.1	20344151	20351541	-	7176	lncRNA	uncharacterized LOC105195093 && - && -	-
105200714	15.3319535172367	8.71250093685608	3.72703877064701	162.209450900078	217.141339830282	183.034873177903	9.25716440824661	187.461887969421	-4.38717350568632	2.38742242503826e-26	9.59852334066517e-25	LOC105200714	NC_052665.1	9842103	9851946	+	2099	protein_coding	protein krueppel && sp|P07247|KRUP_DROME Protein krueppel OS=Drosophila melanogaster OX=7227 GN=Kr PE=1 SV=2 && -	-
105204831	12013.1752712749	10277.4839176388	11204.4103042576	2422.45730865146	3562.92748438188	3095.71737033036	11165.0231643904	3027.03405445456	1.88290923060456	2.8005249387752e-26	1.12274869500132e-24	LOC105204831	NC_052679.1	6474378	6498658	-	4211	protein_coding	uncharacterized LOC105204831%2C transcript variant X1 && - && -	-
105198839	3.53814311936232	8.71250093685608	4.65879846330877	149.58236789588	149.284671133319	199.84419826567	5.63648083984239	166.23707909829	-4.88204786523644	2.95510340478064e-26	1.18137354193377e-24	LOC105198839	NC_052678.1	2409177	2413412	+	1919	protein_coding	ribosomal RNA-processing protein 8 && sp|Q5U4F0|RRP8_RAT Ribosomal RNA-processing protein 8 OS=Rattus norvegicus OX=10116 GN=Rrp8 PE=1 SV=1 && PF05148:Hypothetical methyltransferase	-
105195978	3.53814311936232	0	0.931759692661754	305.963934332482	393.568678442386	404.357653500164	1.48996760400803	367.963422091678	-8.02541954122333	3.22579438121588e-26	1.28595611501316e-24	LOC105195978	NC_052675.1	17006178	17013964	-	2705	misc_RNA	uncharacterized LOC105195978 && - && -	-
105202255	6294.35660934557	6476.65538393539	7947.91017840476	2042.67350444829	2118.9375745105	2387.85801385663	6906.30739056191	2183.15636427181	1.66160478992994	4.3081983640351e-26	1.71262986651193e-24	LOC105202255	NC_052676.1	2413133	2424358	-	2905	protein_coding	uncharacterized LOC105202255 && - && -	-
105204122	661.632763320755	775.412583380191	473.333923872171	2592.43727216951	3793.64015795155	3346.92339525309	636.793090191039	3244.33360845805	-2.34999248269065	5.05081808953739e-26	2.00221786003174e-24	LOC105204122	NC_052669.1	19802338	19805524	-	2520	protein_coding	nucleolar protein 58 && sp|Q6DFW4|NOP58_MOUSE Nucleolar protein 58 OS=Mus musculus OX=10090 GN=Nop58 PE=1 SV=1 && PF01798:snoRNA binding domain, fibrillarin|PF08156:NOP5NT (NUC127) domain	-
105200409	189.880347405778	164.448455183158	171.443783449763	578.903190038601	673.138153473874	664.902192360547	175.257528679566	638.981178624341	-1.86767131706835	6.97453236302654e-26	2.75708329613273e-24	LOC105200409	NC_052667.1	28756567	28766936	+	3327	protein_coding	condensin complex subunit 3 && sp|Q9BPX3|CND3_HUMAN Condensin complex subunit 3 OS=Homo sapiens OX=9606 GN=NCAPG PE=1 SV=1 && PF12719:Nuclear condensing complex subunits, C-term domain	-
105200339	11189.9673055032	8708.14468638765	6688.17107392607	2151.46068109984	2015.79543809112	2079.68705391424	8862.09435527232	2082.31439103506	2.08935737408919	7.14241342765814e-26	2.8155831428473e-24	LOC105200339	NC_052667.1	27954185	27958272	+	3113	protein_coding	mitochondrial coenzyme A transporter SLC25A42 && sp|Q5PQ27|S2542_XENLA Mitochondrial coenzyme A transporter SLC25A42 OS=Xenopus laevis OX=8355 GN=slc25a42 PE=2 SV=1 && PF00153:Mitochondrial carrier protein	Mito_carr
105206542	641.583285644368	914.812598369888	813.426211693711	2773.10169053726	4139.25679051475	3875.48328412397	789.940698569322	3595.94725505866	-2.18619886539866	8.05810798584271e-26	3.16773178376795e-24	LOC105206542	NC_052665.1	5823407	5851449	-	2835	protein_coding	elongation of very long chain fatty acids protein 4%2C transcript variant X2 && sp|Q95K73|ELOV4_MACFA Elongation of very long chain fatty acids protein 4 OS=Macaca fascicularis OX=9541 GN=ELOVL4 PE=2 SV=1 && PF01151:GNS1/SUR4 family	ELO
105199166	29.484525994686	29.4046906618893	57.7691009450287	339.959927036091	313.045431588657	311.906365517448	38.8861058672013	321.637241380732	-3.03113589256966	8.46555718275876e-26	3.31868601801668e-24	LOC105199166	NC_052676.1	7360410	7385529	-	5588	protein_coding	probable cytochrome P450 6a14%2C transcript variant X2 && sp|Q9V4U7|C6A14_DROME Probable cytochrome P450 6a14 OS=Drosophila melanogaster OX=7227 GN=Cyp6a14 PE=3 SV=3 && PF00067:Cytochrome P450	p450
105197582	908.12340063633	907.189160050139	988.597033914121	2539.01499792098	2365.93584856745	2522.33261455876	934.63653153353	2475.7611536824	-1.4049079868334	9.60930553255367e-26	3.75665447228452e-24	LOC105197582	NC_052664.1	27608546	27669198	+	5100	protein_coding	cysteine-rich secretory protein 1%2C transcript variant X1 && sp|Q8AVA3|CRVP_PSEPO Cysteine-rich venom protein pseudecin OS=Pseudechis porphyriacus OX=8671 PE=1 SV=1 && PF00188:Cysteine-rich secretory protein family|PF08562:Crisp	SCP
105199051	209.929825082165	299.492219704428	182.624899761704	985.883788404665	1333.60972879098	1250.42701625108	230.682314849432	1189.97351114891	-2.36842210242926	1.09245442536315e-25	4.25906750075462e-24	LOC105199051	NC_052665.1	5156475	5161044	+	2990	protein_coding	ribosomal RNA processing protein 1 homolog && sp|Q9VJZ7|RRP1L_DROME Ribosomal RNA processing protein 1 homolog OS=Drosophila melanogaster OX=7227 GN=Nnp-1 PE=1 SV=1 && PF05997:Nucleolar protein,Nop52	-
105193347	30494.0761647441	21791.0539056942	17989.4843862205	5758.92116399139	4955.34632604356	5155.79354497553	23424.8714855529	5290.02034500349	2.14666795202355	1.90513495510523e-25	7.39196503769909e-24	LOC105193347	NC_052668.1	15052662	15055851	+	1813	protein_coding	trifunctional enzyme subunit beta%2C mitochondrial%2C transcript variant X1 && sp|O46629|ECHB_BOVIN Trifunctional enzyme subunit beta, mitochondrial OS=Bos taurus OX=9913 GN=HADHB PE=2 SV=1 && PF00108:Thiolase, N-terminal domain|PF02803:Thiolase, C-terminal domain	Thiolase_N
105201382	66.0453382280967	63.1656317922066	71.745496334955	296.250793560022	407.140012181779	407.159207681459	66.9854887850861	370.183337807753	-2.46476925786173	1.90649183066716e-25	7.39196503769909e-24	LOC105201382	NC_052664.1	31893908	31896819	-	1691	protein_coding	protein MLP1 && - && PF16045:LisH	-
105198186	346.738025697508	359.390663645313	388.543791839951	1050.96183158015	1245.84843727624	1129.96018645542	364.890827060924	1142.25681843727	-1.64546905902727	2.10449321296339e-25	8.13737375679177e-24	LOC105198186	NC_052665.1	871151	877387	-	3757	protein_coding	DNA polymerase delta catalytic subunit && sp|P54358|DPOD1_DROME DNA polymerase delta catalytic subunit OS=Drosophila melanogaster OX=7227 GN=DNApol-delta PE=1 SV=2 && PF14260:C4-type zinc-finger of DNA polymerase delta|PF00136:DNA polymerase family B|PF03104:DNA polymerase family B, exonuclease domain	DNA_pol_B
105193831	147.42262997343	127.42032620152	148.149791133219	517.710403172105	759.089933823361	697.586991142315	140.997582436056	658.12910937926	-2.22261172569078	2.3263636792866e-25	8.97076261287845e-24	LOC105193831	NC_052679.1	24916104	24918107	+	1182	protein_coding	histone RNA hairpin-binding protein%2C transcript variant X1 && sp|Q9VAN6|SLBP_DROME Histone RNA hairpin-binding protein OS=Drosophila melanogaster OX=7227 GN=Slbp PE=1 SV=1 && PF15247:Histone RNA hairpin-binding protein RNA-binding domain	-
105196374	288.948354747923	260.285965488575	203.123613000262	911.092604456725	936.422028018091	960.933084183993	250.785977745587	936.14923888627	-1.90358089434761	2.44130596512134e-25	9.38069757721987e-24	LOC105196374	NC_052667.1	27619887	27623393	+	2173	protein_coding	cocaine esterase && sp|Q8QZR3|EST2A_MOUSE Pyrethroid hydrolase Ces2a OS=Mus musculus OX=10090 GN=Ces2a PE=1 SV=1 && PF00135:Carboxylesterase family	COesterase
105205249	102.606150461507	124.153138350199	94.1077289588371	456.517616305608	693.947531874276	761.088885918323	106.955672590181	637.184678032736	-2.57640909655614	2.44592807093989e-25	9.38069757721987e-24	LOC105205249	NC_052669.1	1517877	1523766	-	4001	protein_coding	uncharacterized LOC105205249 && - && -	-
105199851	0	0	0	1151.00718153648	907.469849374053	1134.62944342425	0	1064.36882477826	-12.4119525426573	2.52029699293237e-25	9.63979541729161e-24	LOC105199851	NC_052668.1	27020326	27031765	+	2102	protein_coding	fatty acyl-CoA reductase wat && sp|Q8MS59|WAT_DROME Fatty acyl-CoA reductase wat OS=Drosophila melanogaster OX=7227 GN=wat PE=1 SV=1 && PF03015:Male sterility protein|PF07993:Male sterility protein	NAD_binding_4
105201631	29.484525994686	21.7812523421402	36.3386280138084	202.033328067163	248.807785222198	254.007579104029	29.2014687835449	234.94956413113	-3.00008801996422	2.62247601314636e-25	1.0003579659851e-23	LOC105201631	NC_052670.1	7987344	7989616	-	1640	protein_coding	folylpolyglutamate synthase%2C mitochondrial%2C transcript variant X1 && sp|Q924L9|FOLC_CRIGR Folylpolyglutamate synthase, mitochondrial OS=Cricetulus griseus OX=10029 GN=FPGS PE=2 SV=1 && PF08245:Mur ligase middle domain	-
113002651	395.092648328793	458.495361802051	425.814179546421	1338.47079844495	1708.17853999822	1980.69880617517	426.467396559088	1675.78271487278	-1.97415646137662	2.74192277050293e-25	1.04310997441284e-23	LOC113002651	NC_052669.1	2067155	2107066	+	5130	protein_coding	aminopeptidase N-like%2C transcript variant X4 && sp|P79098|AMPN_BOVIN Aminopeptidase N OS=Bos taurus OX=9913 GN=ANPEP PE=2 SV=4 && PF17900:Peptidase M1 N-terminal domain|PF01433:Peptidase family M1 domain|PF11838:ERAP1-like C-terminal domain	-
120357730	330.226691140484	309.293783258391	351.273404133481	75.7624980251861	57.9043572880752	70.9727059261258	330.264626177452	68.2131870797957	2.27751394367353	2.86124436310278e-25	1.08558526076757e-23	LOC120357730	NC_052668.1	21396410	21399799	+	722	lncRNA	uncharacterized LOC120357730 && - && -	-
105194655	24.7670018355363	14.1578140223911	28.8845504725144	338.988612958845	207.189028421394	233.462848441203	22.6031221101473	259.880163273814	-3.51511258832799	3.04781419581273e-25	1.15327985291823e-23	LOC105194655	NC_052674.1	3684770	3691026	+	2264	protein_coding	4-coumarate--CoA ligase 1%2C transcript variant X1 && sp|Q42524|4CL1_ARATH 4-coumarate--CoA ligase 1 OS=Arabidopsis thaliana OX=3702 GN=4CL1 PE=1 SV=1 && PF13193:AMP-binding enzyme C-terminal domain|PF00501:AMP-binding enzyme	AMP-binding
105203429	10.614429358087	1.08906261710701	9.31759692661754	474.001269696036	225.284140073918	181.167170390374	7.00702963393717	293.484193386776	-5.38492131956107	3.08536023816636e-25	1.16437381574748e-23	LOC105203429	NC_052679.1	4811344	4819977	-	1366	protein_coding	uncharacterized LOC105203429%2C transcript variant X1 && sp|Q923D2|BLVRB_MOUSE Flavin reductase (NADPH) OS=Mus musculus OX=10090 GN=Blvrb PE=1 SV=3 && PF13460:NAD(P)H-binding	-
105208014	1727.7932232886	2001.69709024268	2066.64299832377	5401.47758356487	5173.39242145647	5990.65669100128	1932.04443728502	5521.84223200754	-1.51468783886657	3.37928330959133e-25	1.27190471801427e-23	LOC105208014	NC_052671.1	7543308	7559378	+	4218	protein_coding	nicotinate phosphoribosyltransferase%2C transcript variant X1 && sp|Q9VQX4|PNCB_DROME Nicotinate phosphoribosyltransferase OS=Drosophila melanogaster OX=7227 GN=Naprt PE=2 SV=2 && PF17956:Nicotinate phosphoribosyltransferase C-terminal domain|PF04095:Nicotinate phosphoribosyltransferase (NAPRTase) family|PF17767:Nicotinate phosphoribosyltransferase (NAPRTase) N-terminal domain	-
105198244	56.6102899097972	38.1171915987453	43.7927055551024	278.767140169595	579.043572880752	436.108600888168	46.1733956878816	431.306437979505	-3.22764980569011	4.19143664309175e-25	1.57340083217598e-23	LOC105198244	NC_052670.1	9662486	9662976	-	491	protein_coding	histone H2B && sp|Q8I1N0|H2B_DROYA Histone H2B OS=Drosophila yakuba OX=7245 GN=His2B PE=3 SV=3 && PF00125:Core histone H2A/H2B/H3/H4	Histone
105203138	3607.72660070978	4197.24732633041	3276.06707939873	1282.13458196469	1063.99256516838	1125.2909294866	3693.68033547964	1157.13935887322	1.67452498163435	4.3838383502804e-25	1.64127196648593e-23	LOC105203138	NC_052672.1	732173	810826	-	18229	protein_coding	Down syndrome cell adhesion molecule-like protein Dscam2%2C transcript variant X49 && sp|Q9VS29|DSCL_DROME Down syndrome cell adhesion molecule-like protein Dscam2 OS=Drosophila melanogaster OX=7227 GN=Dscam2 PE=2 SV=3 && -	-
105204109	126.193771257256	123.064075733092	48.4515040184112	768.309435101566	875.803403982137	956.263827215169	99.2364503362532	866.792222099624	-3.13405974126286	4.58041002688145e-25	1.71034202375795e-23	LOC105204109	NC_052669.1	20252884	20259205	+	1682	protein_coding	phospholipase A2 && sp|Q7M4I6|PA2_BOMPE Phospholipase A2 OS=Bombus pensylvanicus OX=28643 PE=1 SV=1 && PF05826:Phospholipase A2	-
105207961	195.777252604715	292.957844001786	315.866535812335	33.9959927036091	34.3807121397946	36.4202043568277	268.200544139612	34.9323030667438	2.94256162915034	5.48619296589882e-25	2.0397168966688e-23	LOC105207961	NC_052671.1	8426903	8440503	-	5174	protein_coding	UDP-glucosyltransferase 2%2C transcript variant X1 && sp|A0A291PQF1|UGT5_DACCO UDP-glycosyltransferase UGT5 OS=Dactylopius coccus OX=765876 GN=UGT5 PE=1 SV=1 && PF00201:UDP-glucoronosyl and UDP-glucosyl transferase	UDPGT
105195290	163.933964530454	156.825016863409	143.49099266991	533.25142840804	734.661533092454	669.571449329371	154.749991354591	645.828136943288	-2.06318351858634	5.49132375375079e-25	2.0397168966688e-23	LOC105195290	NC_052678.1	9875462	9885219	-	6987	protein_coding	protein twist && sp|Q8MIH8|TWST1_CEBCA Twist-related protein 1 OS=Cebus capucinus OX=9516 GN=TWIST1 PE=3 SV=1 && -	-
105197778	518.927657506474	500.968803869224	437.927055551024	1393.83570084797	1516.37035648147	1391.43857670957	485.941172308908	1433.88154467967	-1.56237698682694	6.16514259497836e-25	2.28400780115533e-23	LOC105197778	NC_052673.1	17114035	17127616	-	7475	protein_coding	facilitated trehalose transporter Tret1%2C transcript variant X5 && sp|Q9UGQ3|GTR6_HUMAN Solute carrier family 2, facilitated glucose transporter member 6 OS=Homo sapiens OX=9606 GN=SLC2A6 PE=1 SV=2 && -	-
105196502	481.187464233276	480.276614144191	483.58328049145	1257.85173003354	1445.79942103663	1374.6292516218	481.682452956306	1359.42680089732	-1.49691266879794	8.22522002477631e-25	3.0392510128103e-23	LOC105196502	NC_052671.1	4686100	4688831	-	1457	protein_coding	proliferating cell nuclear antigen && sp|O16852|PCNA_SARCR Proliferating cell nuclear antigen OS=Sarcophaga crassipalpis OX=59312 GN=PCNA PE=3 SV=1 && PF00705:Proliferating cell nuclear antigen, N-terminal domain|PF02747:Proliferating cell nuclear antigen, C-terminal domain	PCNA_C
105197872	1186.45732602617	1154.40637413343	1090.15884041425	2819.72476624507	3272.50094235887	3125.60061493083	1143.67418019128	3072.60877451159	-1.42616481735685	8.44204881512962e-25	3.11124674040923e-23	LOC105197872	NC_052673.1	15150665	15153553	+	2515	protein_coding	protein FAM114A2%2C transcript variant X1 && sp|Q2T9N1|F1142_BOVIN Protein FAM114A2 OS=Bos taurus OX=9913 GN=FAM114A1 PE=2 SV=1 && PF05334:Protein of unknown function (DUF719)	-
105203925	804.337869135035	516.215680508722	692.297451647683	136.955284891683	139.332359724431	99.922099132835	670.950333763814	125.403247916316	2.41939802198921	8.60657301023497e-25	3.16364211015183e-23	LOC105203925	NW_024105366.1	1330	6285	-	1662	protein_coding	uncharacterized LOC105203925%2C transcript variant X2 && - && PF09995:Uncharacterized protein conserved in bacteria (DUF2236)	-
105194546	64.8659571883093	51.1859430040294	75.472535105602	304.992620255236	414.378056842788	431.439343919344	63.8414784326469	383.603340339123	-2.58336475007495	1.06944867891088e-24	3.92094241034889e-23	LOC105194546	NC_052677.1	12944740	12949410	+	2566	protein_coding	uncharacterized LOC105194546%2C transcript variant X2 && - && -	-
105204065	132.090676456193	120.885950498878	101.561806500131	501.198063858923	851.375003251231	649.96057006031	118.179477818401	667.511212390155	-2.50101145485173	1.14400320162031e-24	4.18344529956865e-23	LOC105204065	NC_052669.1	19464366	19466664	-	883	protein_coding	fungus-induced protein 1 && - && -	-
novel.173	2.35876207957488	0	3.72703877064701	210.775154762377	215.33182866503	184.902575965433	2.0286002834073	203.669853130946	-6.595969298843	1.16242340607333e-24	4.23984949555407e-23	-	NC_052673.1	2451617	2454561	-	2945	-	- && - && -	-
105197760	281.872068509198	263.553153339896	358.727481674775	1033.47817818972	1385.18079700067	1226.1468800132	301.384234507957	1214.93528506786	-2.00937479317184	1.21500540792762e-24	4.4202458953706e-23	LOC105197760	NC_052673.1	17566708	17586706	+	4051	protein_coding	uncharacterized LOC105197760%2C transcript variant X3 && - && PF12832:MFS_1 like family	-
105194603	349.096787777083	509.68130480608	371.77211737204	1476.39739741388	1920.79610191537	1682.80021156419	410.183403318401	1693.33123696448	-2.04567422105266	1.22027537789795e-24	4.42803516615686e-23	LOC105194603	NC_052675.1	9585656	9590115	-	2937	protein_coding	H/ACA ribonucleoprotein complex subunit 4 && sp|O44081|DKC1_DROME H/ACA ribonucleoprotein complex subunit 4 OS=Drosophila melanogaster OX=7227 GN=Nop60B PE=1 SV=1 && PF16198:tRNA pseudouridylate synthase B C-terminal domain|PF01509:TruB family pseudouridylate synthase (N terminal domain)|PF01472:PUA domain|PF08068:DKCLD (NUC011) domain	-
105195231	16151.623339889	19998.456837936	10355.5772242427	2864.40521379838	3353.92894479523	2674.55039174243	15501.8858006893	2964.29485011201	2.38661687360391	1.37671555845935e-24	4.98293569905797e-23	LOC105195231	NC_052668.1	23934502	23976839	+	17028	protein_coding	ryanodine receptor%2C transcript variant X11 && sp|Q24498|RYR_DROME Ryanodine receptor OS=Drosophila melanogaster OX=7227 GN=RyR PE=1 SV=3 && PF06459:Ryanodine Receptor TM 4-6|PF02815:MIR domain|PF08709:Inositol 1,4,5-trisphosphate/ryanodine receptor|PF00622:SPRY domain|PF00520:Ion transport protein|PF01365:RIH domain|PF02026:RyR domain|PF08454:RyR and IP3R Homology associated	SPRY
105202242	482.366845273064	248.306276700398	293.504303188452	2120.37863062796	1694.60720625883	2491.51551856452	341.392475053971	2102.16711848377	-2.62404482887507	2.24638983573705e-24	8.10992575391599e-23	LOC105202242	NC_052676.1	2343140	2347591	+	1311	protein_coding	uncharacterized LOC105202242 && - && PF06585:Haemolymph juvenile hormone binding protein (JHBP)	-
105195042	179.265918047691	91.4812598369888	156.535628367175	709.059276389562	902.041315878296	931.983690977284	142.427602083952	847.694761081714	-2.57390695909828	2.51770020843236e-24	9.0662832950979e-23	LOC105195042	NC_052670.1	1680573	1683354	-	1821	protein_coding	serine--pyruvate aminotransferase%2C mitochondrial && sp|Q3LSM4|AGT_AEDAE Alanine--glyoxylate aminotransferase OS=Aedes aegypti OX=7159 GN=AGT PE=1 SV=1 && PF00266:Aminotransferase class-V	Aminotran_5
105195298	224.082397559614	275.532842128073	251.575117018674	779.965204028518	996.135896471419	914.240514495752	250.396785568787	896.780538331896	-1.83997311303357	3.12689916107086e-24	1.12314408445367e-22	LOC105195298	NC_052668.1	20437512	20443643	-	3406	protein_coding	protein arginine N-methyltransferase 3%2C transcript variant X2 && sp|O60678|ANM3_HUMAN Protein arginine N-methyltransferase 3 OS=Homo sapiens OX=9606 GN=PRMT3 PE=1 SV=4 && PF13649:Methyltransferase domain	-
105204027	5747.1238068842	4684.05831617725	6753.39425241239	17816.8141189229	19544.5300958906	19176.6383709604	5728.19212515795	18845.994195258	-1.71799708455736	3.22438221376642e-24	1.15522676175247e-22	LOC105204027	NC_052669.1	18751322	18754825	+	2639	protein_coding	heat shock protein 83 && sp|Q9BLC5|HSP83_BOMMO Heat shock protein 83 OS=Bombyx mori OX=7091 GN=Hsp83 PE=1 SV=1 && PF00183:Hsp90 protein|PF02518:Histidine kinase-, DNA gyrase B-, and HSP90-like ATPase	HATPase_c
105205369	2165.34358904974	2783.64404932552	1713.50607480497	467.202071155314	575.424550550247	443.579412038286	2220.83123772674	495.402011247949	2.16400209312308	3.56524216254213e-24	1.27412391627011e-22	LOC105205369	NC_052670.1	5498223	6092755	-	18142	protein_coding	RNA-binding protein Musashi homolog Rbp6%2C transcript variant X4 && sp|Q9VVE5|MSIR6_DROME RNA-binding protein Musashi homolog Rbp6 OS=Drosophila melanogaster OX=7227 GN=Rbp6 PE=2 SV=3 && -	-
105204041	0	2.17812523421402	0.931759692661754	372.984605662454	483.139481122377	524.824483295825	1.03662830895859	460.316190026886	-8.76808198744357	3.57999345598553e-24	1.27617298209338e-22	LOC105204041	NC_052669.1	18966553	18969053	+	1671	protein_coding	juvenile hormone epoxide hydrolase 1 && sp|Q8MZR6|HYEP1_CTEFE Juvenile hormone epoxide hydrolase 1 OS=Ctenocephalides felis OX=7515 GN=EH1 PE=1 SV=3 && PF06441:Epoxide hydrolase N terminus	EHN
105202824	1247.78514009511	1017.18448437795	1491.74726795147	5301.43223360853	4227.92283761212	6172.75771278542	1252.23896414151	5234.03759466869	-2.06300767989022	3.74226344560119e-24	1.33066613774241e-22	LOC105202824	NC_052679.1	24118113	24119720	+	759	protein_coding	pheromone-binding protein Gp-9 && - && PF01395:PBP/GOBP family	-
105197795	5755.37947416271	3763.80040472183	4929.00877418068	1340.41342659945	1057.65927609	934.785245158578	4816.06288435507	1110.95264928267	2.11613636624864	4.068110427376e-24	1.44065505306947e-22	LOC105197795	NC_052673.1	16945521	16950883	-	2505	protein_coding	abnormal spindle-like microcephaly-associated protein homolog%2C transcript variant X1 && - && PF00612:IQ calmodulin-binding motif	IQ
105205519	642.762666684156	899.56572173039	568.37341252367	138.897913046174	143.856137637562	156.887034152489	703.567266979405	146.547028278742	2.2627428665392	4.07194757792388e-24	1.44065505306947e-22	LOC105205519	NC_052674.1	7627888	7826628	+	12232	protein_coding	glutamate receptor ionotropic%2C NMDA 2B%2C transcript variant X8 && sp|Q00960|NMDE2_RAT Glutamate receptor ionotropic, NMDA 2B OS=Rattus norvegicus OX=10116 GN=Grin2b PE=1 SV=1 && PF10613:Ligated ion channel L-glutamate- and glycine-binding site|PF01094:Receptor family ligand binding region|PF00060:Ligand-gated ion channel	Lig_chan
105206474	0	0	0.931759692661754	2468.10907028202	1413.22822006209	1487.62527026735	0.310586564220585	1789.65418687049	-12.1998450330888	4.33953798041392e-24	1.53149978800044e-22	LOC105206474	NC_052673.1	9642977	9646657	-	645	protein_coding	venom allergen 2 && sp|A5X2H7|VA2_SOLSV Venom allergen 2 OS=Solenopsis saevissima OX=176597 PE=2 SV=1 && -	-
105207919	4014.61305943645	4932.36459287765	4383.92935397355	1663.86101432236	1656.60747178853	1623.96757375701	4443.63566876255	1648.1453532893	1.43095099097794	4.85827014385075e-24	1.71030445462129e-22	LOC105207919	NC_052673.1	18550118	18624359	+	4711	protein_coding	glucose-6-phosphate 1-epimerase%2C transcript variant X2 && sp|Q03161|YMY9_YEAST Glucose-6-phosphate 1-epimerase OS=Saccharomyces cerevisiae (strain ATCC 204508 / S288c) OX=559292 GN=YMR099C PE=1 SV=1 && PF01263:Aldose 1-epimerase	Aldose_epim
105192842	13674.9231563354	14200.2874644583	9360.45787247998	3141.22972581348	3388.30965693503	2541.94349382782	12411.8894977579	3023.82762552544	2.03720007675868	5.88258986647485e-24	2.06576704194422e-22	LOC105192842	NC_052671.1	2060656	2075136	-	2611	protein_coding	uncharacterized LOC105192842%2C transcript variant X2 && - && -	-
105202041	6174.05974328726	5070.67554525024	5116.29247240569	1083.01519612926	1709.08329558084	1228.01458280073	5453.67592031439	1340.03769150361	2.02470275436255	6.64064234668109e-24	2.32619728936215e-22	LOC105202041	NC_052664.1	25223319	25247128	-	2201	protein_coding	proton-coupled amino acid transporter-like protein CG1139 && sp|Q9W056|C1139_DROME Proton-coupled amino acid transporter-like protein CG1139 OS=Drosophila melanogaster OX=7227 GN=CG1139 PE=2 SV=1 && PF01490:Transmembrane amino acid transporter protein	Aa_trans
105196411	412.783363925604	345.232849622922	877.717630487372	54.3935883257746	43.4282679660564	47.6264210820055	545.244614678633	48.4827591246122	3.49348252578109	7.21369545542549e-24	2.52069674284399e-22	LOC105196411	NC_052664.1	20174203	20183535	+	3088	protein_coding	facilitated trehalose transporter Tret1%2C transcript variant X1 && sp|Q9JJZ1|GTR8_RAT Solute carrier family 2, facilitated glucose transporter member 8 OS=Rattus norvegicus OX=10116 GN=Slc2a8 PE=1 SV=1 && PF00083:Sugar (and other) transporter	Sugar_tr
105193335	0	0	0	1070.38811312506	718.375932605183	755.485777555734	0	848.083274428661	-12.0841439254233	7.53947744494174e-24	2.62804642366541e-22	LOC105193335	NC_052673.1	9622855	9626611	-	662	protein_coding	venom allergen 2 && sp|A5X2H7|VA2_SOLSV Venom allergen 2 OS=Solenopsis saevissima OX=176597 PE=2 SV=1 && -	-
105197613	20.0494776763865	9.80156355396309	30.7480698578379	205.918584376147	227.09365123917	257.742984679088	20.1997036960625	230.251740098135	-3.49263855510272	8.50428437265617e-24	2.9570671361629e-22	LOC105197613	NC_052671.1	4580998	4582714	+	722	protein_coding	baculoviral IAP repeat-containing protein 5 && sp|Q6J1J1|BIRC5_BOVIN Baculoviral IAP repeat-containing protein 5 OS=Bos taurus OX=9913 GN=BIRC5 PE=2 SV=2 && PF00653:Inhibitor of Apoptosis domain	BIR
105200849	106.14429358087	109.995324327808	84.7901320322196	406.980598366064	455.092058060966	397.82069374381	100.309916646966	419.964450056947	-2.07013421868895	9.24219915950727e-24	3.20577457120948e-22	LOC105200849	NC_052669.1	4917750	5305835	+	11351	protein_coding	protein rhomboid%2C transcript variant X2 && sp|P20350|RHOM_DROME Protein rhomboid OS=Drosophila melanogaster OX=7227 GN=rho PE=1 SV=2 && -	-
105194795	9.43504831829953	13.0687514052841	9.31759692661754	132.098714505453	170.998805116347	141.945411852252	10.6071322167337	148.347643824684	-3.8097811551425	9.45194288174789e-24	3.27051089639355e-22	LOC105194795	NC_052679.1	21220211	21224287	+	1398	protein_coding	NADH dehydrogenase [ubiquinone] 1 alpha subcomplex subunit 9%2C mitochondrial%2C transcript variant X1 && sp|P34943|NDUA9_BOVIN NADH dehydrogenase [ubiquinone] 1 alpha subcomplex subunit 9, mitochondrial OS=Bos taurus OX=9913 GN=NDUFA9 PE=1 SV=1 && PF04321:RmlD substrate binding domain	-
105197214	332.585453220058	361.568788879527	327.979411816937	945.088597160334	1038.65940885485	966.536192546582	340.711217972174	983.428066187255	-1.52967379796098	1.10062755101549e-23	3.79904417121249e-22	LOC105197214	NC_052666.1	24864986	24870154	-	2259	protein_coding	sorting nexin-4 && sp|O95219|SNX4_HUMAN Sorting nexin-4 OS=Homo sapiens OX=9606 GN=SNX4 PE=1 SV=1 && PF00787:PX domain	PX
105206440	1720.71693704988	2439.5002623197	1579.33267906167	510.911204631383	402.616234268648	428.637789738049	1913.18329281042	447.388409546027	2.09649823089319	1.16993975833662e-23	4.01883044930443e-22	LOC105206440	NC_052664.1	29551921	29563214	-	7200	protein_coding	uncharacterized LOC105206440 && - && -	-
105202660	48695.4637517837	57460.0327411829	52199.9732619894	18310.2416701639	21562.135045147	19535.2373061661	52785.1565849853	19802.538007159	1.41444095492017	1.1699817305776e-23	4.01883044930443e-22	LOC105202660	NC_052675.1	20092359	20110642	-	5500	protein_coding	2-oxoglutarate dehydrogenase%2C mitochondrial%2C transcript variant X2 && sp|Q6P6Z8|ODO1_XENLA 2-oxoglutarate dehydrogenase, mitochondrial OS=Xenopus laevis OX=8355 GN=ogdh PE=2 SV=1 && PF02779:Transketolase, pyrimidine binding domain|PF16078:2-oxoglutarate dehydrogenase N-terminus|PF16870:2-oxoglutarate dehydrogenase C-terminal|PF00676:Dehydrogenase E1 component	-
105201120	1253.68204529405	1307.96420314552	1220.6051973869	474.972583773282	379.997344702993	405.291504893929	1260.75048194216	420.087144456735	1.58589073577713	1.24522700116603e-23	4.26693765629579e-22	LOC105201120	NC_052669.1	6304527	6313729	+	6999	protein_coding	O-phosphoseryl-tRNA(Sec) selenium transferase%2C transcript variant X1 && sp|Q6P6M7|SPCS_MOUSE O-phosphoseryl-tRNA(Sec) selenium transferase OS=Mus musculus OX=10090 GN=Sepsecs PE=1 SV=2 && PF05889:O-phosphoseryl-tRNA(Sec) selenium transferase, SepSecS	-
105197416	1031.95840981401	1291.62826388891	1497.33782610744	344.816497422321	366.426010963601	339.921907330392	1273.64149993679	350.388138572105	1.86253507598617	1.26132997194331e-23	4.31167675433374e-22	LOC105197416	NC_052665.1	15019512	15032554	-	2656	protein_coding	PDZ domain-containing protein GIPC3%2C transcript variant X1 && sp|Q9Z254|GIPC1_RAT PDZ domain-containing protein GIPC1 OS=Rattus norvegicus OX=10116 GN=Gipc1 PE=1 SV=2 && PF00595:PDZ domain	PDZ
105206949	8633.06921124407	9474.84476883098	5955.80795549393	1941.6568404147	2213.03215510362	2058.20847185765	8021.24064518966	2070.96582245866	1.95338043855915	1.26445123685742e-23	4.31193106120631e-22	LOC105206949	NC_052677.1	11833254	11866584	-	6614	protein_coding	E3 ubiquitin-protein ligase Ubr3 && sp|Q9W3M3|UBR3_DROME E3 ubiquitin-protein ligase Ubr3 OS=Drosophila melanogaster OX=7227 GN=Ubr3 PE=1 SV=4 && PF02207:Putative zinc finger in N-recognin (UBR box)	zf-UBR1
105195025	699.372956593953	769.967270294656	694.160971033006	231.172750384542	174.617827446852	211.050414990848	721.167065973872	205.613664274081	1.81114302613726	1.2717818179008e-23	4.3265039151279e-22	LOC105195025	NC_052665.1	11339545	11355129	+	6121	protein_coding	mucin-12%2C transcript variant X1 && - && PF01391:Collagen triple helix repeat (20 copies)|PF01607:Chitin binding Peritrophin-A domain	CBM_14
105196031	4.71752415914977	0	0	228.258808152804	314.854942753909	313.774068304977	1.57250805304992	285.629273070563	-7.65390214947951	1.60227335179411e-23	5.43773920253963e-22	LOC105196031	NC_052675.1	17729794	17737039	+	3121	protein_coding	luciferin 4-monooxygenase && - && PF00501:AMP-binding enzyme|PF13193:AMP-binding enzyme C-terminal domain	AMP-binding
105196373	228.799921718764	221.079711272723	194.737775766307	677.005911840445	665.900108812865	691.050031385962	214.872469585931	677.985350679757	-1.65990393889473	1.6961221149711e-23	5.74246894044761e-22	LOC105196373	NC_052667.1	27623332	27626783	-	2701	protein_coding	proline-%2C glutamic acid- and leucine-rich protein 1 && sp|Q58HI1|PELP1_XENLA Proline-, glutamic acid- and leucine-rich protein 1 OS=Xenopus laevis OX=8355 GN=pelp1 PE=1 SV=1 && -	-
105208006	257.105066673662	147.023453309446	223.622326238821	1065.53154273884	1006.99296346293	879.688012926454	209.250282073976	984.070839709407	-2.23406173737382	1.72060042943333e-23	5.80683094509281e-22	LOC105208006	NC_052671.1	7488559	7494800	+	1853	protein_coding	uncharacterized LOC105208006 && sp|O08699|PGDH_RAT 15-hydroxyprostaglandin dehydrogenase [NAD(+)] OS=Rattus norvegicus OX=10116 GN=Hpgd PE=2 SV=2 && PF00106:short chain dehydrogenase	adh_short
105207384	311.356594503885	327.80784774921	331.706450587584	877.096611753116	1019.6595416197	978.676260665524	323.623630946893	958.477471346113	-1.56600196962043	1.72333874854366e-23	5.80683094509281e-22	LOC105207384	NC_052672.1	10442427	10445419	+	2718	protein_coding	threonylcarbamoyladenosine tRNA methylthiotransferase%2C transcript variant X3 && sp|Q291H5|CDKAL_DROPS Threonylcarbamoyladenosine tRNA methylthiotransferase OS=Drosophila pseudoobscura pseudoobscura OX=46245 GN=GA19679 PE=3 SV=1 && PF04055:Radical SAM superfamily|PF01938:TRAM domain|PF00919:Uncharacterized protein family UPF0004	Radical_SAM
105199639	2.35876207957488	6.53437570264206	1.86351938532351	122.385573732993	179.141605359983	170.894805058961	3.58555238918015	157.473994717312	-5.47774483076799	1.83450694671655e-23	6.16673214012651e-22	LOC105199639	NC_052671.1	3362088	3366164	+	2167	protein_coding	transcription factor VBP && - && PF07716:Basic region leucine zipper	bZIP_2
105196716	415.142126005179	456.317236567837	449.108171862965	1307.38874797308	1912.65330167173	1552.99486783088	440.189178145327	1591.01230582523	-1.85355685187708	2.05849228366345e-23	6.9032660659728e-22	LOC105196716	NC_052666.1	21077837	21084940	-	4561	protein_coding	SH2B adapter protein 1%2C transcript variant X2 && sp|O14492|SH2B2_HUMAN SH2B adapter protein 2 OS=Homo sapiens OX=9606 GN=SH2B2 PE=1 SV=2 && PF08916:Phenylalanine zipper|PF00017:SH2 domain|PF00169:PH domain	SH2
105195016	413.962744965392	473.742238441549	405.315466307863	1200.54419947603	1535.37022371662	1481.08831051099	431.006816571601	1405.66757790121	-1.70591331479595	2.13792670200098e-23	7.1527041812572e-22	LOC105195016	NC_052665.1	10917200	10921952	+	3904	protein_coding	ubiquitin carboxyl-terminal hydrolase 36%2C transcript variant X1 && sp|B4LG38|UBP36_DROVI Ubiquitin carboxyl-terminal hydrolase 36 OS=Drosophila virilis OX=7244 GN=Usp36 PE=3 SV=1 && PF00443:Ubiquitin carboxyl-terminal hydrolase	UCH
105207639	208.750444042377	185.140644908192	219.895287468174	688.661680767397	1098.37327730818	992.684031571996	204.595458806248	926.57299654919	-2.17871975133342	2.17108518046463e-23	7.24092329862007e-22	LOC105207639	NC_052677.1	16804255	16811633	-	2536	protein_coding	nuclear fragile X mental retardation-interacting protein 1 && sp|Q9UHK0|NUFP1_HUMAN Nuclear fragile X mental retardation-interacting protein 1 OS=Homo sapiens OX=9606 GN=NUFIP1 PE=1 SV=2 && PF12171:Zinc-finger double-stranded RNA-binding|PF10453:Nuclear fragile X mental retardation-interacting protein 1 (NUFIP1)	-
120359687	397.451410408368	295.135969236	214.304729312203	41.7665053215769	39.8092456355517	34.5525015692981	302.29736965219	38.7094175088089	2.96334349977478	2.17452826590837e-23	7.24092329862007e-22	LOC120359687	NC_052678.1	7183281	7187732	-	1898	lncRNA	uncharacterized LOC120359687%2C transcript variant X1 && - && -	-
105208262	102.606150461507	166.626580417372	149.081550825881	581.817132270339	734.661533092454	638.754353335132	139.438093901587	651.744339565975	-2.2218203410767	2.1877993297788e-23	7.26801317254217e-22	LOC105208262	NC_052665.1	19799694	19810964	-	2878	protein_coding	E3 ubiquitin-protein ligase UHRF1 && sp|F6UA42|UHRF1_XENTR E3 ubiquitin-protein ligase UHRF1 OS=Xenopus tropicalis OX=8364 GN=uhrf1 PE=3 SV=2 && PF12148:Tandem tudor domain within UHRF1|PF02182:SAD/SRA domain|PF00240:Ubiquitin family|PF00628:PHD-finger	ubiquitin
105200554	257054.353288951	183499.427544211	122424.83777852	31572.5640808804	14677.8498169444	14726.8364796711	187659.539537228	20325.750125832	3.20674197490496	2.52430972022357e-23	8.36628364416954e-22	LOC105200554	NC_052669.1	23866558	23871695	+	2579	protein_coding	very long-chain specific acyl-CoA dehydrogenase%2C mitochondrial && sp|P49748|ACADV_HUMAN Very long-chain specific acyl-CoA dehydrogenase, mitochondrial OS=Homo sapiens OX=9606 GN=ACADVL PE=1 SV=1 && PF00441:Acyl-CoA dehydrogenase, C-terminal domain|PF02770:Acyl-CoA dehydrogenase, middle domain|PF02771:Acyl-CoA dehydrogenase, N-terminal domain	-
105202166	134.449438535768	138.31095237259	275.800869027879	8.74182669521378	4.52377791313087	1.86770278752963	182.853753312079	5.04443579862476	5.19248377015442	2.53640025745732e-23	8.38671412232149e-22	LOC105202166	NC_052672.1	7897253	7921672	+	5748	protein_coding	uncharacterized LOC105202166 && sp|Q9BMN8|LAR_CAEEL Tyrosine-protein phosphatase Lar-like OS=Caenorhabditis elegans OX=6239 GN=ptp-3 PE=1 SV=1 && PF00102:Protein-tyrosine phosphatase	Y_phosphatase
120357074	83.7360538249083	59.8984439408855	49.3832637110729	315.677075104942	464.139613887228	455.719480157229	64.3392538256223	411.845389716466	-2.68670575338181	2.67337073572288e-23	8.81471008275199e-22	LOC120357074	NC_052666.1	28732754	28734336	+	1085	protein_coding	uncharacterized LOC120357074%2C transcript variant X1 && - && -	-
105202639	817.311060572697	1013.91729652663	760.315909211991	258.369544547429	232.522184734927	210.116563597083	863.848088770438	233.669430959813	1.88629582355558	2.67829659100011e-23	8.81471008275199e-22	LOC105202639	NC_052670.1	17474619	17481181	+	1882	protein_coding	ribonucleoside-diphosphate reductase large subunit-like && sp|P48591|RIR1_DROME Ribonucleoside-diphosphate reductase large subunit OS=Drosophila melanogaster OX=7227 GN=RnrL PE=1 SV=2 && PF02867:Ribonucleotide reductase, barrel domain	Ribonuc_red_lgC
105194357	1.17938103978744	5.44531308553505	1.86351938532351	154.43893828211	147.475159968067	156.887034152489	2.82940450354867	152.933710800888	-5.76091977694203	3.00130707388244e-23	9.85487185837222e-22	LOC105194357	NC_052676.1	3946263	3949972	-	1420	protein_coding	uncharacterized LOC105194357 && - && -	-
105202472	0	0	0	868.354785057902	616.138551768425	724.668681561495	0	736.387339462607	-11.8803925795612	3.34022684798548e-23	1.09423357297895e-21	LOC105202472	NC_052673.1	8206256	8208606	-	1458	protein_coding	histone H1%2C transcript variant X2 && - && -	-
105198034	182.804061167053	278.800029979394	170.512023757101	862.526900594426	986.183585062531	1032.83964150388	210.705371634516	960.516709053613	-2.18980039319394	3.66447144064091e-23	1.1976812893291e-21	LOC105198034	NC_052672.1	12582103	12587193	-	3884	protein_coding	uncharacterized LOC105198034 && - && PF03359:Guanylate-kinase-associated protein (GKAP) protein	-
105204005	24514.6142930218	33842.6208266003	20172.597346127	6863.30526982006	6626.42988715411	5868.32215841809	26176.6108219163	6452.68577179742	2.02029157133567	3.68036468125416e-23	1.20010416979513e-21	LOC105204005	NC_052669.1	18391974	18406431	+	6115	protein_coding	ATP-dependent 6-phosphofructokinase%2C transcript variant X2 && sp|P52034|PFKA_DROME ATP-dependent 6-phosphofructokinase OS=Drosophila melanogaster OX=7227 GN=Pfk PE=2 SV=2 && PF00365:Phosphofructokinase	PFK
105201787	271.257639151112	145.934390692339	114.606442197396	4.85657038622988	1.80951116525235	4.66925696882407	177.266157346949	3.77844617343543	5.55888616711173	3.71047735005402e-23	1.20714196455091e-21	LOC105201787	NC_052675.1	15696724	15702068	+	1797	protein_coding	uncharacterized LOC105201787%2C transcript variant X1 && sp|Q39592|DYL5_CHLRE Dynein 16 kDa light chain, flagellar outer arm OS=Chlamydomonas reinhardtii OX=3055 PE=1 SV=1 && PF00085:Thioredoxin|PF15928:Domain of unknown function (DUF4746)	-
105195968	5845.01243318656	6510.4163250657	3188.48166828852	1039.30606265319	911.993627287184	846.069362750921	5181.30347551359	932.456350897099	2.4741124593231	4.25950076190271e-23	1.38257923812952e-21	LOC105195968	NC_052675.1	17223376	17311557	+	4547	protein_coding	low density lipoprotein receptor adapter protein 1%2C transcript variant X2 && sp|Q5SW96|ARH_HUMAN Low density lipoprotein receptor adapter protein 1 OS=Homo sapiens OX=9606 GN=LDLRAP1 PE=1 SV=3 && PF00640:Phosphotyrosine interaction domain (PTB/PID)	PID
105198202	951.760499108465	1052.03448812537	974.620638524194	355.500952272027	353.759432806834	307.237108548624	992.80520858601	338.832497875828	1.5510029074905	4.81654473941153e-23	1.55981101034673e-21	LOC105198202	NC_052675.1	13301311	13304855	-	3489	protein_coding	uncharacterized LOC105198202 && - && -	-
113003782	508.313228148387	301.670344938642	266.483272101262	1776.53344728289	2550.50598742319	1935.87393927446	358.82228172943	2087.63779132684	-2.54273213675688	4.86050213945947e-23	1.57045265474042e-21	LOC113003782	NC_052667.1	24570563	24581669	-	1967	protein_coding	cytochrome P450 4C1 && sp|P29981|CP4C1_BLADI Cytochrome P450 4C1 OS=Blaberus discoidalis OX=6981 GN=CYP4C1 PE=2 SV=1 && PF00067:Cytochrome P450	p450
105203952	1536.73349484304	1511.61891254453	1432.11464762112	472.058641541544	352.854677224208	284.824675098268	1493.48901833623	369.91266462134	2.01382030908731	5.27838651775852e-23	1.70158829155623e-21	LOC105203952	NC_052666.1	20709455	20730675	-	8564	protein_coding	uncharacterized LOC105203952%2C transcript variant X3 && - && -	-
105195106	161.575202450879	228.703149592472	195.669535458968	672.149341454215	917.422160782941	861.010985051158	195.315962500773	816.860829096105	-2.06334782123054	5.73842722458997e-23	1.84568686550903e-21	LOC105195106	NC_052668.1	20542647	20676099	+	7090	protein_coding	protein dead ringer%2C transcript variant X4 && sp|Q24573|DRI_DROME Protein dead ringer OS=Drosophila melanogaster OX=7227 GN=retn PE=1 SV=2 && PF01388:ARID/BRIGHT DNA binding domain	ARID
105199178	33.0226691140484	27.2265654276752	12.1128760046028	27940.8207460577	2567.69634349308	23496.6349185165	24.1207035154421	18001.7173360224	-9.54684871813515	5.96441515966286e-23	1.91402275146369e-21	LOC105199178	NC_052674.1	9143076	9146766	+	1640	protein_coding	major royal jelly protein 1 && - && PF03022:Major royal jelly protein	-
105199529	3.53814311936232	3.26718785132103	1.86351938532351	121.414259655747	208.09378400402	172.76250784649	2.88961678533562	167.423517168753	-5.88779335222264	6.32202544996807e-23	2.02419240198978e-21	LOC105199529	NC_052670.1	16148513	16166282	-	1924	protein_coding	homeobox protein SIX2 && sp|Q9UIU6|SIX4_HUMAN Homeobox protein SIX4 OS=Homo sapiens OX=9606 GN=SIX4 PE=1 SV=2 && PF16878:Transcriptional regulator, SIX1, N-terminal SD domain|PF00046:Homeodomain	Homeobox
105193882	16.5113345570242	10.8906261710701	14.9081550825881	146.668425664142	143.856137637562	151.2839257899	14.1033719368941	147.269496363868	-3.38562826367171	6.75082734919796e-23	2.1566074186422e-21	LOC105193882	NC_052669.1	2921668	2923736	-	1659	protein_coding	uncharacterized LOC105193882%2C transcript variant X1 && - && PF01223:DNA/RNA non-specific endonuclease	-
105195249	2887.12478539966	1587.85329574202	2991.88037313689	509.939890554137	445.139746652078	490.271981726527	2488.95281809286	481.783872977581	2.36926593239237	7.00182006792122e-23	2.2317512973248e-21	LOC105195249	NC_052668.1	24408162	24414061	+	2336	protein_coding	arylsulfatase B%2C transcript variant X1 && sp|Q5FYB0|ARSJ_HUMAN Arylsulfatase J OS=Homo sapiens OX=9606 GN=ARSJ PE=2 SV=1 && PF00884:Sulfatase	Sulfatase
105196498	133.270057495981	169.893768268693	146.286271747895	497.312807549939	588.091128707014	579.921715527949	149.816699170857	555.108550594967	-1.8891325832183	7.09493555507244e-23	2.25634894326708e-21	LOC105196498	NC_052671.1	4695310	4698923	-	2447	protein_coding	uncharacterized LOC105196498%2C transcript variant X1 && - && -	-
105207777	0	1.08906261710701	0.931759692661754	1189.85974462632	638.757441334079	961.866935577758	0.673607436589588	930.161373846052	-10.3685891385704	7.53765331430301e-23	2.39176837901382e-21	LOC105207777	NC_052677.1	18971639	18974487	+	1463	lncRNA	uncharacterized LOC105207777%2C transcript variant X1 && sp|Q5BU36|DEF_FORAQ Defensin OS=Formica aquilonia OX=258703 PE=3 SV=1 && -	-
105195261	2646.53105328302	1655.37517800265	4610.34695929036	357.443580426519	306.712142510273	411.828464650283	2970.75106352534	358.661395862358	3.05043966796607	8.24999460776515e-23	2.61194460154569e-21	LOC105195261	NC_052668.1	24573481	24581969	-	3187	protein_coding	tryptophan 2%2C3-dioxygenase && sp|O77457|T23O_ANOGA Tryptophan 2,3-dioxygenase OS=Anopheles gambiae OX=7165 GN=AGAP002721 PE=2 SV=1 && PF03301:Tryptophan 2,3-dioxygenase	-
105208029	1.17938103978744	0	0.931759692661754	621.641009437424	1102.89705522131	1012.29491084106	0.703713577483065	912.27765849993	-10.3392960546485	8.64053333574996e-23	2.72948276266816e-21	LOC105208029	NC_052671.1	7696290	7709154	-	9058	protein_coding	uncharacterized LOC105208029 && sp|B5MCY1|TDR15_HUMAN Tudor domain-containing protein 15 OS=Homo sapiens OX=9606 GN=TDRD15 PE=2 SV=1 && PF00567:Tudor domain	-
105195057	83.7360538249083	74.0562579632767	81.0630932615726	313.73444695045	492.187036948639	437.976303675697	79.6184683499192	414.632595858262	-2.38131038636607	1.21362433759311e-22	3.8252141705162e-21	LOC105195057	NC_052670.1	1926626	1930658	+	2653	protein_coding	uncharacterized LOC105195057 && - && -	-
105203042	27.1257639151112	33.7609411303173	37.2703877064702	249.627717852216	196.33196142988	204.513455234494	32.7190309172995	216.824378172197	-2.72003258797557	1.22123619752213e-22	3.84065214829626e-21	LOC105203042	NC_052679.1	16880063	16892038	-	2888	protein_coding	ABC transporter G family member 20%2C transcript variant X1 && sp|Q55EH8|ABCGN_DICDI ABC transporter G family member 23 OS=Dictyostelium discoideum OX=44689 GN=abcG23 PE=3 SV=2 && PF00005:ABC transporter|PF12698:ABC-2 family transporter protein	ABC_tran
105194689	99.0680073421451	119.796887881771	104.357085578116	377.841176048684	465.94912505248	457.587182944758	107.740660267344	433.792494681974	-2.00948489736981	1.22824027212526e-22	3.85411448583517e-21	LOC105194689	NC_052674.1	4571123	4656791	+	2636	protein_coding	homeotic protein distal-less && sp|P20009|DLL_DROME Homeotic protein distal-less OS=Drosophila melanogaster OX=7227 GN=Dll PE=2 SV=3 && -	-
105208221	1.17938103978744	0	2.79527907798526	237.000634848018	259.664852213712	237.198254016263	1.32488670592423	244.621247025998	-7.44463119721941	1.25197829369193e-22	3.91991079918764e-21	LOC105208221	NC_052675.1	11844004	11851979	-	3036	protein_coding	uncharacterized LOC105208221%2C transcript variant X1 && - && -	-
105199875	28.3051449548986	28.3156280447822	35.4068683211466	201.062013989917	182.760627690487	222.256631716026	30.6758804402758	202.026424465477	-2.71212895788153	1.39016696042885e-22	4.34296751081438e-21	LOC105199875	NC_052670.1	2175469	2181197	-	1321	protein_coding	17-beta-hydroxysteroid dehydrogenase 13 && sp|Q7Z5P4|DHB13_HUMAN 17-beta-hydroxysteroid dehydrogenase 13 OS=Homo sapiens OX=9606 GN=HSD17B13 PE=1 SV=1 && PF00106:short chain dehydrogenase	adh_short
105205832	199.315395724078	179.695331822657	207.782411463571	619.698381282932	864.946336990623	728.404087136554	195.597713003435	737.682935136703	-1.91470580213689	1.50090336316642e-22	4.67858687126238e-21	LOC105205832	NC_052668.1	16287317	16405421	-	4652	protein_coding	protein timeless homolog%2C transcript variant X1 && sp|Q9UNS1|TIM_HUMAN Protein timeless homolog OS=Homo sapiens OX=9606 GN=TIMELESS PE=1 SV=2 && PF05029:Timeless protein C terminal region|PF04821:Timeless protein	TIMELESS_C
105203667	149.781392053005	137.221889755483	139.763953899263	462.345500769084	638.757441334079	576.18630995289	142.255745235917	559.096417352018	-1.97573278850676	1.56394577538045e-22	4.86438694795255e-21	LOC105203667	NC_052679.1	5414478	5426727	-	2421	protein_coding	DNA polymerase alpha subunit B && sp|Q14181|DPOA2_HUMAN DNA polymerase alpha subunit B OS=Homo sapiens OX=9606 GN=POLA2 PE=1 SV=2 && -	-
105200038	758.342008583325	456.317236567837	558.124055904391	106.844548497057	117.618225741403	130.739195127074	590.927767018517	118.400656455178	2.31824594228354	1.82346454684836e-22	5.65913821644693e-21	LOC105200038	NC_052668.1	13491692	13598180	+	5000	protein_coding	neuropeptide CCHamide-2 receptor%2C transcript variant X5 && sp|A1ZAX0|CCH1R_DROME Neuropeptide CCHamide-1 receptor OS=Drosophila melanogaster OX=7227 GN=CCHa1-R PE=2 SV=2 && PF00001:7 transmembrane receptor (rhodopsin family)	7tm_1
105199041	2.35876207957488	14.1578140223911	5.59055815597052	238.94326300251	428.854146164807	138.210006277192	7.36904475264551	268.669138481503	-5.18440802333408	1.85376254975606e-22	5.74057934445248e-21	LOC105199041	NC_052665.1	4998868	5002454	-	1525	protein_coding	juvenile hormone acid O-methyltransferase%2C transcript variant X1 && - && PF13649:Methyltransferase domain	-
113003643	18.8700966365991	26.1375028105682	10.2493566192793	182.607046522243	182.760627690487	179.299467602844	18.4189853554822	181.555713938525	-3.31941782758582	1.87239000387104e-22	5.78560334820588e-21	LOC113003643	NC_052666.1	28480080	28483668	-	2937	protein_coding	cytochrome P450 6a2%2C transcript variant X2 && sp|P33270|CP6A2_DROME Cytochrome P450 6a2 OS=Drosophila melanogaster OX=7227 GN=Cyp6a2 PE=2 SV=2 && PF00067:Cytochrome P450	p450
105201663	439.909127840716	454.139111333623	508.740792193318	1236.48282033413	1500.0847559942	1522.17777183665	467.596343789219	1419.58178272166	-1.60127052354889	1.88615648878013e-22	5.81544371006894e-21	LOC105201663	NC_052670.1	8643920	8648091	+	3325	protein_coding	uncharacterized LOC105201663%2C transcript variant X1 && - && -	-
105194207	785.467772498436	566.312560895645	712.796164886242	2658.48662942223	2343.31695900179	2077.81935112671	688.192166093441	2359.87431318358	-1.77798302148141	1.90626466403853e-22	5.8646646794507e-21	LOC105194207	NC_052669.1	6669210	6673316	-	1788	protein_coding	adenosine kinase 2 && sp|Q9LZG0|ADK2_ARATH Adenosine kinase 2 OS=Arabidopsis thaliana OX=3702 GN=ADK2 PE=1 SV=1 && PF00294:pfkB family carbohydrate kinase	PfkB
105198276	101.42676942172	147.023453309446	143.49099266991	1444.34403286477	593.519662202771	1047.78126380412	130.647071800359	1028.54831962389	-2.97481645577497	1.99594131965374e-22	6.12723677998694e-21	LOC105198276	NC_052667.1	8254574	8296214	-	4065	protein_coding	O-acyltransferase like protein && - && PF01757:Acyltransferase family	-
105196790	5186.91781298517	5225.32243687943	7821.19086020276	1600.72559930137	1719.94036257236	1619.29831678819	6077.81037002245	1646.65475955397	1.88416065376053	2.00272895760671e-22	6.13476627879875e-21	LOC105196790	NC_052665.1	11875501	11890102	-	4994	protein_coding	facilitated trehalose transporter Tret1%2C transcript variant X1 && sp|A5LGM7|TRET1_POLVA Facilitated trehalose transporter Tret1 OS=Polypedilum vanderplanki OX=319348 GN=Tret1 PE=1 SV=1 && PF00083:Sugar (and other) transporter	Sugar_tr
105200147	1.17938103978744	0	7.45407754129403	136.955284891683	156.522715794328	195.174941296846	2.87781952702716	162.884313994286	-5.70889211355443	2.01662590804057e-22	6.16399348824843e-21	LOC105200147	NC_052667.1	24957230	24966363	+	4260	protein_coding	putative leucine-rich repeat-containing protein DDB_G0290503%2C transcript variant X2 && - && -	-
105195997	35.3814311936232	15.2468766394981	37.2703877064702	321.504959568418	234.331695900179	241.867510985087	29.2995651798638	265.901388817895	-3.17691049251419	2.04441328964282e-22	6.2354605334106e-21	LOC105195997	NC_052675.1	16586723	16589524	+	2486	protein_coding	uridine 5'-monophosphate synthase && sp|Q01637|UMPS_DROME Uridine 5'-monophosphate synthase OS=Drosophila melanogaster OX=7227 GN=r-l PE=2 SV=2 && PF00156:Phosphoribosyl transferase domain|PF00215:Orotidine 5'-phosphate decarboxylase / HUMPS family	Pribosyltran
105194933	4.71752415914977	5.44531308553505	5.59055815597052	190.377559140211	120.332492489281	119.532978401896	5.25113180021845	143.414343343796	-4.76418681340963	2.2772010911065e-22	6.93052684759981e-21	LOC105194933	NC_052667.1	23167200	23169649	+	1882	protein_coding	uncharacterized LOC105194933 && - && -	-
105203276	175.727774928329	175.339081354229	169.580264064439	717.801103084776	694.852287456902	529.493740264649	173.549040115665	647.382376935442	-1.89966187504652	2.31523397801131e-22	7.03115692206354e-21	LOC105203276	NC_052668.1	26639481	26652019	+	3097	protein_coding	procathepsin L%2C transcript variant X1 && sp|Q9JI81|CAT8_MOUSE Cathepsin 8 OS=Mus musculus OX=10090 GN=Cts8 PE=2 SV=1 && PF00112:Papain family cysteine protease|PF08246:Cathepsin propeptide inhibitor domain (I29)	Peptidase_C1
105199736	1805.63237191457	1900.41426685173	1650.14641570397	585.702388579323	686.709487213267	540.699956989827	1785.39768482342	604.370610927472	1.56233346090305	2.47763004230376e-22	7.5082270575338e-21	LOC105199736	NC_052675.1	10544040	10613183	-	6571	protein_coding	uncharacterized LOC105199736%2C transcript variant X2 && sp|H9J9M0|CDA1_BOMMO Chitin deacetylase 1 OS=Bombyx mori OX=7091 GN=CDA1 PE=1 SV=1 && PF01607:Chitin binding Peritrophin-A domain|PF01522:Polysaccharide deacetylase	CBM_14
105200910	1109.79755843998	866.89384321718	930.827932969092	246.713775620478	278.664719448862	180.233318996609	969.173111542085	235.203938021983	2.04230697201472	2.48782158065114e-22	7.52300235243054e-21	LOC105200910	NC_052669.1	5594621	5599862	+	2024	protein_coding	opsin%2C blue-sensitive && sp|P90680|OPSB_APIME Opsin, blue-sensitive OS=Apis mellifera OX=7460 GN=BLOP PE=1 SV=2 && PF00001:7 transmembrane receptor (rhodopsin family)	7tm_1
105205646	119.117485018532	113.262512179129	142.559232977248	438.062648837935	591.710151037518	521.089077720766	124.979743391636	516.95395919874	-2.04575485780137	2.71102472921504e-22	8.18047376713245e-21	LOC105205646	NC_052668.1	19485978	19488998	-	1905	protein_coding	chromatin assembly factor 1 subunit B && sp|Q13112|CAF1B_HUMAN Chromatin assembly factor 1 subunit B OS=Homo sapiens OX=9606 GN=CHAF1B PE=1 SV=1 && PF00400:WD domain, G-beta repeat	WD40
105199852	0	1.08906261710701	1.86351938532351	481.771782314004	285.902764109871	381.945220049809	0.984194000810172	383.206588824561	-8.50693453734861	2.73198769841416e-22	8.22618934211855e-21	LOC105199852	NC_052668.1	26971573	26980827	+	1730	protein_coding	fatty acyl-CoA reductase wat && sp|A1ZAI5|FACR1_DROME Putative fatty acyl-CoA reductase CG5065 OS=Drosophila melanogaster OX=7227 GN=CG5065 PE=3 SV=1 && PF07993:Male sterility protein|PF03015:Male sterility protein	NAD_binding_4
105201618	8274.53737514869	15163.0188179809	7533.27711517028	1743.50876865653	1966.9386366293	1956.41866993728	10323.6111027666	1888.9553584077	2.45023896931756	2.76229996102911e-22	8.29980234575032e-21	LOC105201618	NC_052674.1	5534616	5571972	-	12843	protein_coding	receptor-type guanylate cyclase gcy-3%2C transcript variant X1 && sp|O02466|ILPR_BRALA Insulin-like peptide receptor OS=Branchiostoma lanceolatum OX=7740 PE=2 SV=1 && PF01094:Receptor family ligand binding region|PF07714:Protein tyrosine kinase	Pkinase_Tyr
105201020	937.607926631016	776.501645997298	883.308188643343	3729.84605662455	2527.88709785753	2915.48405133375	865.805920423885	3057.73906860527	-1.82035738088737	2.80769175452452e-22	8.41831646398963e-21	LOC105201020	NC_052666.1	23675637	23719222	+	2515	protein_coding	uncharacterized LOC105201020%2C transcript variant X2 && - && -	-
105204280	551.950326620523	467.207862738907	505.945513115332	130.156086350961	85.0470247668604	128.871492339544	508.367900824921	114.691534485788	2.14924435575911	2.89053205275821e-22	8.6483741248698e-21	LOC105204280	NW_024105366.1	8	1521	+	1291	protein_coding	uncharacterized LOC105204280%2C transcript variant X1 && - && -	-
113006272	293.665878907073	319.095346812354	275.800869027879	864.469528748918	1191.56310231867	1017.89801920365	296.187364915769	1024.64355009041	-1.79139443374287	3.16517730034499e-22	9.45012429419457e-21	LOC113006272	NC_052666.1	16159737	16164345	+	4250	protein_coding	uncharacterized LOC113006272 && sp|Q96MB7|HARB1_HUMAN Putative nuclease HARBI1 OS=Homo sapiens OX=9606 GN=HARBI1 PE=1 SV=1 && PF13873:Myb/SANT-like DNA-binding domain	-
105193765	57419.3453030914	57844.4718450217	33793.0605334565	11986.9870272926	11848.6791100724	9501.93793155697	49685.6258938565	11112.5346896406	2.16062393586812	3.21471329492573e-22	9.57781527363977e-21	LOC105193765	NC_052665.1	19244823	19246754	-	1208	protein_coding	troponin C%2C isoallergen Bla g 6.0101-like && sp|Q1A7B3|TNNC1_BLAGE Troponin C, isoallergen Bla g 6.0101 OS=Blattella germanica OX=6973 PE=1 SV=1 && PF13499:EF-hand domain pair|PF13833:EF-hand domain pair	-
105206564	0	0	0	795.506229264454	584.472106376509	503.345901239234	0	627.774745626732	-11.6501824312928	3.42036646345958e-22	1.01691231493445e-20	LOC105206564	NC_052673.1	8344655	8348383	-	691	protein_coding	venom allergen 4 && sp|Q9NH75|VA4_SOLGE Venom allergen 4 OS=Solenopsis geminata OX=121131 PE=1 SV=1 && -	-
105195976	1501.35206364941	2131.29554167842	1851.4065093189	572.103991497879	565.472239141359	559.376984865123	1828.01803821558	565.651071834787	1.69253402543336	3.4338748741076e-22	1.01878820164299e-20	LOC105195976	NC_052675.1	17131857	17140812	+	5598	protein_coding	1-acyl-sn-glycerol-3-phosphate acyltransferase alpha && sp|Q95JH2|PLCA_BOVIN 1-acyl-sn-glycerol-3-phosphate acyltransferase alpha OS=Bos taurus OX=9913 GN=AGPAT1 PE=2 SV=1 && PF01553:Acyltransferase	Acyltransferase
105200438	0	0	0	466.230757078068	797.08966829366	633.151244972543	0	632.157223448091	-11.6607127706606	3.78306396781149e-22	1.12004019398469e-20	LOC105200438	NC_052667.1	29003529	29013831	-	6027	protein_coding	uncharacterized LOC105200438 && - && -	-
105202151	31002.3893928925	28832.9327879081	27975.1530124765	11452.7642848073	8559.89256722624	8272.98949736248	29270.158397759	9428.54878313201	1.63433934636788	4.02295431617789e-22	1.18857723345615e-20	LOC105202151	NC_052669.1	25763703	25787783	-	1610	protein_coding	uncharacterized LOC105202151%2C transcript variant X5 && - && PF15929:Myofilin	-
105199223	2085.1456783442	1035.69854886877	1727.48247019489	335.103356649861	227.998406821796	225.992037291085	1616.10889913595	263.031266920914	2.61960446257602	4.09756630340451e-22	1.20809913178709e-20	LOC105199223	NC_052677.1	11214004	11230594	+	3765	protein_coding	beta-glucuronidase%2C transcript variant X2 && sp|P12265|BGLR_MOUSE Beta-glucuronidase OS=Mus musculus OX=10090 GN=Gusb PE=1 SV=2 && PF02837:Glycosyl hydrolases family 2, sugar binding domain|PF02836:Glycosyl hydrolases family 2, TIM barrel domain	-
105200471	284.230830588773	270.087529042538	261.824473637953	736.256070552449	862.232070242745	868.481796201276	272.047611089755	822.323312332157	-1.59685467725673	4.307508572232e-22	1.26735678407957e-20	LOC105200471	NC_052678.1	11055961	11092076	-	3490	protein_coding	histone acetyltransferase KAT2A%2C transcript variant X1 && sp|Q92830|KAT2A_HUMAN Histone acetyltransferase KAT2A OS=Homo sapiens OX=9606 GN=KAT2A PE=1 SV=3 && PF00583:Acetyltransferase (GNAT) family|PF00439:Bromodomain|PF06466:PCAF (P300/CBP-associated factor) N-terminal domain	Bromodomain
105205626	5300.13839280476	6917.72574386372	4852.60447938241	1884.34930985719	1690.08342834569	1595.95203194407	5690.1562053503	1723.46159004898	1.72314475781318	4.41104893710342e-22	1.29512789539186e-20	LOC105205626	NC_052668.1	19697060	19796714	+	7464	protein_coding	calcium/calmodulin-dependent protein kinase type II alpha chain%2C transcript variant X1 && sp|Q00168|KCC2A_DROME Calcium/calmodulin-dependent protein kinase type II alpha chain OS=Drosophila melanogaster OX=7227 GN=CaMKII PE=1 SV=1 && -	-
105193790	56.6102899097972	43.5625046842804	31.6798295504996	237.000634848018	358.283210719965	311.906365517448	43.9508747148591	302.396737028477	-2.79388370845468	4.57275982147095e-22	1.33982809510263e-20	LOC105193790	NC_052676.1	5642431	5646274	-	3534	protein_coding	zinc finger BED domain-containing protein 4 && - && PF05699:hAT family C-terminal dimerisation region	hATC
105194272	1.17938103978744	2.17812523421402	0	297.222107637268	331.14054324118	443.579412038286	1.11916875800049	357.314020972245	-8.3977537291417	4.71051929500369e-22	1.37734026989447e-20	LOC105194272	NC_052666.1	22928842	22939371	+	8458	protein_coding	uncharacterized LOC105194272 && - && -	-
105200100	349.096787777083	407.309418798022	345.682845977511	1018.90846703103	1320.94315063422	1312.06120823956	367.363017517538	1217.3042753016	-1.72883417087399	5.13149847369945e-22	1.49733951339783e-20	LOC105200100	NC_052670.1	2139835	2146459	-	4540	protein_coding	symplekin && sp|Q92797|SYMPK_HUMAN Symplekin OS=Homo sapiens OX=9606 GN=SYMPK PE=1 SV=2 && PF11935:Domain of unknown function (DUF3453)|PF12295:Symplekin tight junction protein C terminal	-
105193712	1986.07767100205	2194.46117347062	2006.07861830076	863.498214671672	778.994556641137	804.979901425269	2062.20582092448	815.824224246026	1.33798655697193	5.19835259379795e-22	1.51372604747795e-20	LOC105193712	NC_052671.1	2468674	2496980	+	7987	protein_coding	phosphoinositide 3-kinase adapter protein 1%2C transcript variant X1 && sp|Q6ZUJ8|BCAP_HUMAN Phosphoinositide 3-kinase adapter protein 1 OS=Homo sapiens OX=9606 GN=PIK3AP1 PE=1 SV=2 && PF14545:Dof, BCAP, and BANK (DBB) motif,	-
105197768	356.173074015807	388.795354307202	316.798295504996	1097.58490728795	1619.51249290085	1261.63323297626	353.922241276002	1326.24354438836	-1.90681385483707	5.28700375120596e-22	1.53637940630527e-20	LOC105197768	NC_052673.1	17340826	17431708	-	8454	protein_coding	optomotor-blind protein%2C transcript variant X1 && sp|Q24432|OMB_DROME Optomotor-blind protein OS=Drosophila melanogaster OX=7227 GN=bi PE=1 SV=3 && PF00907:T-box	T-box
105205566	1701.84684041328	1796.95331822657	1365.95970944213	531.308800253548	546.47237190621	469.727251063701	1621.58662269399	515.836141074486	1.65197222167064	5.49561486265495e-22	1.59372831016993e-20	LOC105205566	NC_052674.1	7484267	7523081	+	4635	protein_coding	GTP-binding protein GEM%2C transcript variant X1 && sp|P55041|GEM_MOUSE GTP-binding protein GEM OS=Mus musculus OX=10090 GN=Gem PE=1 SV=2 && PF00071:Ras family	Ras
105195132	720.601815310127	780.857896465726	756.588870441344	1989.25123019976	2842.74204061144	2440.15369190746	752.682860739066	2424.04898757289	-1.68728175831682	5.59028703529014e-22	1.61786793708438e-20	LOC105195132	NC_052668.1	21215843	21219297	-	2854	protein_coding	dnaJ homolog subfamily C member 2%2C transcript variant X1 && sp|Q6P2Y3|DNJC2_XENTR DnaJ homolog subfamily C member 2 OS=Xenopus tropicalis OX=8364 GN=dnajc2 PE=2 SV=2 && PF00226:DnaJ domain|PF00249:Myb-like DNA-binding domain|PF16717:Ribosome-associated complex head domain	DnaJ
105203232	34.2020501538358	23.9593775763542	70.8137366422933	373.955919739701	439.711213156321	381.011368656044	42.9917214574944	398.226167184022	-3.19662505496333	5.67474544866111e-22	1.63895913447861e-20	LOC105203232	NC_052669.1	1942466	1947438	-	4411	misc_RNA	fatty acid synthase && sp|P12276|FAS_CHICK Fatty acid synthase OS=Gallus gallus OX=9031 GN=FASN PE=1 SV=5 && PF00109:Beta-ketoacyl synthase, N-terminal domain|PF16197:Ketoacyl-synthetase C-terminal extension|PF00698:Acyl transferase domain|PF02801:Beta-ketoacyl synthase, C-terminal domain	ketoacyl-synt
105207565	268.898877071537	382.26097860456	267.415031793923	1052.90445973464	1586.94129192631	1451.20506591052	306.191629156673	1363.68360585716	-2.15552455123205	6.0648439193007e-22	1.74743970568414e-20	LOC105207565	NC_052677.1	14225124	14243935	+	5500	protein_coding	chromatin assembly factor 1 subunit A%2C transcript variant X3 && sp|Q5R1T0|CAF1A_CHICK Chromatin assembly factor 1 subunit A OS=Gallus gallus OX=9031 GN=CHAF1A PE=1 SV=1 && PF12253:Chromatin assembly factor 1 subunit A	-
105195761	11721.8681544474	6387.35224933261	11005.013730028	1984.39465981353	2293.55540195735	1666.92473787019	9704.74471126932	1981.62493321369	2.29198185821814	6.07504476538012e-22	1.74743970568414e-20	LOC105195761	NC_052667.1	1151850	1155897	+	1392	protein_coding	protein CREG1%2C transcript variant X1 && sp|O88668|CREG1_MOUSE Protein CREG1 OS=Mus musculus OX=10090 GN=Creg1 PE=1 SV=1 && PF13883:Pyridoxamine 5'-phosphate oxidase	-
105197171	0	0	0	492.456237163709	627.900374342565	585.524823890538	0	568.627145132271	-11.5078460416282	6.49587144205604e-22	1.86469721395491e-20	LOC105197171	NC_052671.1	15151785	15154861	-	1804	protein_coding	gastrula zinc finger protein xFG20-1%2C transcript variant X1 && - && -	-
105199737	0	0	0.931759692661754	951.887795701056	1066.70683191626	1254.16242182614	0.310586564220585	1090.91901648115	-11.4858918429995	6.53762893494065e-22	1.87288511512713e-20	LOC105199737	NC_052675.1	10519997	10530764	+	3650	protein_coding	protein hunchback%2C transcript variant X1 && - && -	-
105201866	273.616401230686	262.464090722789	195.669535458968	837.272734586031	818.803802276688	960.933084183993	243.916675804148	872.336540348904	-1.84146979032789	7.6539499612971e-22	2.18825656267225e-20	LOC105201866	NC_052672.1	15818339	15819479	+	836	protein_coding	uncharacterized LOC105201866 && - && PF06757:Insect allergen related repeat, nitrile-specifier detoxification	-
105204632	205.212300923015	170.9828308858	121.128760046028	678.948539994937	774.470778728006	689.182328598432	165.774630618281	714.200549107125	-2.11218765549737	8.15543552582611e-22	2.32692991051393e-20	LOC105204632	NC_052666.1	32289703	32292264	+	1177	protein_coding	rRNA 2'-O-methyltransferase fibrillarin && sp|Q9W1V3|FBRL_DROME rRNA 2'-O-methyltransferase fibrillarin OS=Drosophila melanogaster OX=7227 GN=Fib PE=2 SV=1 && PF01269:Fibrillarin	-
105202086	4765.87878178105	4864.84271061701	4332.68257087715	1739.62351234754	1964.22436988143	1939.60934484952	4654.46802109174	1881.15240902616	1.30681989899745	8.48849363138811e-22	2.41708575193973e-20	LOC105202086	NC_052664.1	24388878	24462166	+	8574	protein_coding	uncharacterized LOC105202086%2C transcript variant X2 && sp|Q6GNM6|F102A_XENLA Protein FAM102A OS=Xenopus laevis OX=8355 GN=fam102a PE=2 SV=1 && PF10358:N-terminal C2 in EEIG1 and EHBP1 proteins	-
105202336	15.3319535172367	10.8906261710701	6.52231784863228	1885.32062393444	2202.17508811211	11715.1657347796	10.9149658456464	5267.55381560871	-8.92127885094128	9.00817102318273e-22	2.55991237590526e-20	LOC105202336	NC_052668.1	14442454	14443628	-	859	protein_coding	uncharacterized LOC105202336 && - && -	-
105200134	77.8391486259711	103.460948625166	122.992279431351	472.058641541544	483.139481122377	406.225356287694	101.430792227496	453.807826317205	-2.1552597579337	9.03050670360532e-22	2.56111685109063e-20	LOC105200134	NC_052667.1	25443098	25466457	-	4749	protein_coding	serine-rich adhesin for platelets && - && PF01607:Chitin binding Peritrophin-A domain	CBM_14
105204156	833.822395129721	788.481334785475	562.782854367699	126.270830041977	181.855872107861	108.326761676718	728.362194760965	138.817821275519	2.38979253879723	1.02381625162652e-21	2.8978095186037e-20	LOC105204156	NC_052668.1	10515423	10520555	-	3816	protein_coding	THAP domain-containing protein 1 && sp|Q7M3K2|PELET_DROME Transposable element P transposase OS=Drosophila melanogaster OX=7227 GN=T PE=1 SV=2 && PF12017:Transposase protein|PF05485:THAP domain	THAP
105194110	82.5566727851209	92.5703224540958	85.7218917248813	309.849190641466	395.378189607638	392.217585381222	86.9496289880327	365.814988543442	-2.07293022300225	1.140562272444e-21	3.22180384822903e-20	LOC105194110	NC_052676.1	9147280	9154771	-	1681	protein_coding	Werner Syndrome-like exonuclease%2C transcript variant X3 && sp|B4PLB3|WRNXO_DROYA Werner Syndrome-like exonuclease OS=Drosophila yakuba OX=7245 GN=WRNexo PE=3 SV=1 && PF01612:3'-5' exonuclease	3_5_exonuc
105194881	186.342204286416	132.865639287055	204.055372692924	661.464886604509	664.995353230238	670.505300723136	174.421072088798	665.655180185961	-1.9303719823086	1.45631121239894e-21	4.1055211708904e-20	LOC105194881	NC_052667.1	24284008	24286779	+	2093	protein_coding	bystin && sp|Q5E9N0|BYST_BOVIN Bystin OS=Bos taurus OX=9913 GN=BYSL PE=2 SV=1 && PF05291:Bystin	-
105207821	0	0	0.931759692661754	1242.3107047976	895.708026799913	959.065381396463	0.310586564220585	1032.36137099799	-11.4060608691279	1.48684978272402e-21	4.18327994534998e-20	LOC105207821	NC_052677.1	18969488	18970879	+	566	protein_coding	uncharacterized LOC105207821%2C transcript variant X1 && - && -	-
105202945	27.1257639151112	19.6031271079262	15.8399147752498	252.541660083954	170.998805116347	165.291696696372	20.856268599429	196.277387298891	-3.24799985085971	1.60647360629236e-21	4.51003304191817e-20	LOC105202945	NC_052676.1	14421811	14430882	-	1913	protein_coding	lipase 3 && sp|Q9Z0M5|LICH_MOUSE Lysosomal acid lipase/cholesteryl ester hydrolase OS=Mus musculus OX=10090 GN=Lipa PE=1 SV=2 && PF00561:alpha/beta hydrolase fold	Abhydrolase_1
105194038	38.9195743129856	21.7812523421402	37.2703877064702	301.107363946252	190.903427934123	294.163189035916	32.6570714538653	262.057993638764	-3.00285453668728	1.60936029265735e-21	4.51003304191817e-20	LOC105194038	NC_052672.1	8037834	8072122	+	7317	protein_coding	receptor-type tyrosine-protein phosphatase mu%2C transcript variant X1 && sp|Q9BMN8|LAR_CAEEL Tyrosine-protein phosphatase Lar-like OS=Caenorhabditis elegans OX=6239 GN=ptp-3 PE=1 SV=1 && PF12248:Farnesoic acid 0-methyl transferase|PF00102:Protein-tyrosine phosphatase	Y_phosphatase
105200397	1013.08831317741	1160.94074983607	1260.67086417135	4365.08546314341	3101.50213724253	4426.45560644521	1144.89997572828	3964.34773561038	-1.79138578615908	1.67653612886698e-21	4.68899986081531e-20	LOC105200397	NC_052667.1	28656126	28659221	-	1844	protein_coding	beta-1%2C3-glucan-binding protein && sp|Q9NL89|BGBP_BOMMO Beta-1,3-glucan-binding protein OS=Bombyx mori OX=7091 PE=1 SV=1 && PF00722:Glycosyl hydrolases family 16|PF15886:Carbohydrate binding domain (family 32)	-
105197594	14916.8113912316	14175.2390242648	10856.8639388948	4038.72393318877	4773.4904539357	4094.93836165871	13316.3047847971	4302.38424959439	1.62988789793675	1.73702401437445e-21	4.84859247562668e-20	LOC105197594	NC_052666.1	17652606	17705095	-	13291	protein_coding	trehalase%2C transcript variant X7 && sp|A8J4S9|TREA_APIME Trehalase OS=Apis mellifera OX=7460 PE=1 SV=1 && -	-
105192858	1.17938103978744	2.17812523421402	1.86351938532351	204.947270298901	143.856137637562	205.447306628259	1.74034188644166	184.750238188241	-6.71397128082989	1.86933383116155e-21	5.20764023200753e-20	LOC105192858	NC_052671.1	933521	936945	+	2854	protein_coding	hemolymph lipopolysaccharide-binding protein%2C transcript variant X5 && sp|P26305|LPSBP_PERAM Hemolymph lipopolysaccharide-binding protein OS=Periplaneta americana OX=6978 PE=1 SV=1 && PF00059:Lectin C-type domain	Lectin_C
105202362	1430.58920126217	1460.4329695405	1637.1017800067	539.079312871516	502.139348357527	598.598743403245	1509.37465026979	546.605801544096	1.46581717784053	1.90482819800451e-21	5.29609600356776e-20	LOC105202362	NC_052676.1	3489735	3493651	-	1800	protein_coding	GTP_AMP phosphotransferase AK3%2C mitochondrial && sp|P08760|KAD3_BOVIN GTP:AMP phosphotransferase AK3, mitochondrial OS=Bos taurus OX=9913 GN=AK3 PE=1 SV=3 && PF05191:Adenylate kinase, active site lid|PF00406:Adenylate kinase	ADK
105194864	5.89690519893721	9.80156355396309	3.72703877064701	183.578360599489	99.5231140888792	182.101021784139	6.47516917451577	155.067498824169	-4.60071429948475	1.97413554009438e-21	5.47803258106191e-20	LOC105194864	NC_052679.1	19883343	19886307	+	2261	protein_coding	uncharacterized LOC105194864%2C transcript variant X1 && - && -	-
105194028	15.3319535172367	22.8703149592472	26.0892713945291	172.893905749784	156.522715794328	214.785820565907	21.4305132903377	181.400814036673	-3.06767198601881	2.22140471040162e-21	6.15211731146845e-20	LOC105194028	NC_052672.1	8305209	8306586	-	1052	protein_coding	uncharacterized LOC105194028 && - && -	-
105208101	11254.8332626916	8994.56815468679	10486.0235812154	3997.92874194443	3781.87833537741	4108.94613256518	10245.1416661979	3962.91773662901	1.37030190330052	2.27573278356692e-21	6.29026764707795e-20	LOC105208101	NC_052664.1	30711759	30726271	+	4302	protein_coding	sialin%2C transcript variant X2 && sp|Q9JI12|VGLU2_RAT Vesicular glutamate transporter 2 OS=Rattus norvegicus OX=10116 GN=Slc17a6 PE=1 SV=1 && PF07690:Major Facilitator Superfamily	MFS_1
105205248	57.7896709495846	54.4531308553505	38.2021473991319	234.08669261628	348.330899311077	349.26042126804	50.1483164013557	310.559337731799	-2.63874636676477	2.5035422653897e-21	6.90645811691911e-20	LOC105205248	NC_052669.1	1524008	1527866	+	2402	protein_coding	telomerase reverse transcriptase%2C transcript variant X1 && sp|Q673L6|TERT_RAT Telomerase reverse transcriptase OS=Rattus norvegicus OX=10116 GN=Tert PE=2 SV=1 && PF00078:Reverse transcriptase (RNA-dependent DNA polymerase)|PF12009:Telomerase ribonucleoprotein complex - RNA binding domain	RVT_1
105194994	616.816283808832	762.343831974907	634.528350702654	1803.73024144578	2426.5544726034	2331.82693023074	671.229488828798	2187.3705480933	-1.70445544832797	3.17137191848811e-21	8.73176174911358e-20	LOC105194994	NC_052665.1	11053877	11065792	-	8416	protein_coding	meiosis regulator and mRNA stability factor 1%2C transcript variant X2 && sp|Q8VIG2|MARF1_RAT Meiosis regulator and mRNA stability factor 1 OS=Rattus norvegicus OX=10116 GN=Marf1 PE=1 SV=2 && PF01936:NYN domain|PF11608:Limkain b1|PF12872:OST-HTH/LOTUS domain	DUF88
105197980	206.391681962802	197.120333696369	199.396574229615	559.476908493682	649.614508325594	638.754353335132	200.969529962929	615.948590051469	-1.61641502610665	3.42805473929766e-21	9.42016129525058e-20	LOC105197980	NC_052664.1	28021872	28027707	+	2962	protein_coding	uncharacterized LOC105197980 && - && PF10505:NMDA receptor-regulated gene protein 2 C-terminus	-
105203348	1238.35009177681	1073.81574046751	1433.97816700644	316.648389182188	415.282812425414	373.540557505925	1248.71466641692	368.490586371176	1.76067702539252	4.07717562979964e-21	1.11822072699466e-19	LOC105203348	NC_052672.1	9430081	9434915	+	4741	protein_coding	uncharacterized protein PB18E9.04c && - && -	-
105202244	14.1525724774493	18.5140644908192	23.2939923165438	150.553681973126	205.379517256142	153.151628577429	18.6535430949374	169.694942602232	-3.17132352467968	4.12430436338147e-21	1.12895851741924e-19	LOC105202244	NC_052676.1	2351086	2355508	+	2735	protein_coding	cell division control protein 6 homolog%2C transcript variant X2 && sp|Q99741|CDC6_HUMAN Cell division control protein 6 homolog OS=Homo sapiens OX=9606 GN=CDC6 PE=1 SV=1 && -	-
105196117	20729.9805363439	27521.7013969112	15755.1246432176	5349.02662339359	5885.43506498327	5239.84017041437	21335.6021921576	5491.43395293041	1.95797100244476	4.35588954380902e-21	1.19004920509624e-19	LOC105196117	NC_052679.1	1576848	1693227	+	8814	protein_coding	uncharacterized LOC105196117%2C transcript variant X2 && - && -	-
105199332	2.35876207957488	1.08906261710701	0	231.172750384542	391.759167277134	352.995826843099	1.14927489889396	325.309248168258	-8.25999988533427	4.52967444146977e-21	1.23514359721927e-19	LOC105199332	NC_052679.1	15934542	15937239	-	1200	protein_coding	uncharacterized LOC105199332 && - && -	-
105202011	81.3772917453335	79.5015710488117	72.6772560276168	289.451595019301	437.901701991069	387.548328412397	77.852039607254	371.633875140922	-2.257493000246	5.19567344632689e-21	1.41402251177727e-19	LOC105202011	NC_052664.1	25734710	25742566	-	5260	protein_coding	protein odd-skipped && sp|P23803|ODD_DROME Protein odd-skipped OS=Drosophila melanogaster OX=7227 GN=odd PE=2 SV=3 && PF00096:Zinc finger, C2H2 type	zf-C2H2
105199842	33.0226691140484	14.1578140223911	37.2703877064702	207.861212530639	254.236318717955	242.801362378851	28.1502902809699	234.966297875815	-3.05447926007269	5.70196484649264e-21	1.54883313834096e-19	LOC105199842	NC_052666.1	18538118	18540467	+	1573	protein_coding	thymidylate synthase && sp|O81395|DRTS_MAIZE Bifunctional dihydrofolate reductase-thymidylate synthase OS=Zea mays OX=4577 GN=DRTS PE=2 SV=1 && PF00303:Thymidylate synthase	-
105194616	1738.40765264669	2650.77841003846	1776.86573390596	593.472901197291	518.424948844798	524.824483295825	2055.3505988637	545.574111112638	1.91361423474111	6.30238298318178e-21	1.70864605321817e-19	LOC105194616	NC_052679.1	20053345	20462470	+	29436	protein_coding	nucleolysin TIAR%2C transcript variant X3 && sp|P70318|TIAR_MOUSE Nucleolysin TIAR OS=Mus musculus OX=10090 GN=Tial1 PE=1 SV=1 && PF00076:RNA recognition motif. (a.k.a. RRM, RBD, or RNP domain)	RRM_1
105203277	0	0	0	425.435565833737	476.806192043994	494.007387301586	0	465.416381726439	-11.2188023943929	6.33824694102699e-21	1.71508356996967e-19	LOC105203277	NC_052668.1	26717137	26725321	-	2303	protein_coding	3-hydroxy-3-methylglutaryl-coenzyme A reductase && sp|P54960|HMDH_BLAGE 3-hydroxy-3-methylglutaryl-coenzyme A reductase OS=Blattella germanica OX=6973 PE=2 SV=1 && PF00368:Hydroxymethylglutaryl-coenzyme A reductase|PF12349:Sterol-sensing domain of SREBP cleavage-activation	-
105194901	10126.165607615	9202.57911455423	7394.44492096368	3274.29975439618	3072.54995859849	2950.97040429681	8907.72988104429	3099.27337243049	1.52303528155526	6.82859657379315e-21	1.84424234183818e-19	LOC105194901	NC_052667.1	23244574	23265698	-	3955	protein_coding	1-phosphatidylinositol 4%2C5-bisphosphate phosphodiesterase%2C transcript variant X1 && sp|P13217|PIPA_DROME 1-phosphatidylinositol 4,5-bisphosphate phosphodiesterase OS=Drosophila melanogaster OX=7227 GN=norpA PE=1 SV=4 && PF09279:Phosphoinositide-specific phospholipase C, efhand-like|PF06631:Protein of unknown function (DUF1154)|PF00168:C2 domain|PF00388:Phosphatidylinositol-specific phospholip…	PI-PLC-X
105193550	2510.90223370746	2123.67210335867	1170.29017398316	386.583002743898	225.284140073918	244.669065166381	1934.95483701643	285.512069328066	2.76082476659445	7.21763248993523e-21	1.94559876185835e-19	LOC105193550	NC_052670.1	1108056	1109343	-	827	protein_coding	U11/U12 small nuclear ribonucleoprotein 35 kDa protein && sp|Q1LZH0|U1SBP_BOVIN U11/U12 small nuclear ribonucleoprotein 35 kDa protein OS=Bos taurus OX=9913 GN=SNRNP35 PE=2 SV=1 && PF00076:RNA recognition motif. (a.k.a. RRM, RBD, or RNP domain)	RRM_1
105195478	481.187464233276	409.487544032236	550.669978363096	1338.47079844495	1602.32213683096	1570.73804431242	480.448328876203	1503.84365986278	-1.64528858286093	7.2840932303118e-21	1.95978112918959e-19	LOC105195478	NC_052673.1	11334767	11339946	-	3204	protein_coding	ribonucleoside-diphosphate reductase subunit M2 B%2C transcript variant X2 && sp|P79733|RIR2_DANRE Ribonucleoside-diphosphate reductase subunit M2 OS=Danio rerio OX=7955 GN=rrm2 PE=1 SV=1 && PF00268:Ribonucleotide reductase, small chain	-
105202676	586.152376774358	475.920363675763	593.530924225537	1465.71294256418	1717.22609582448	1818.20866366009	551.86788822522	1667.04923401625	-1.59471910702805	7.77409922736003e-21	2.08764805058063e-19	LOC105202676	NC_052675.1	20287227	20292711	-	2279	protein_coding	CTP synthase && sp|Q2M197|PYRG_DROPS CTP synthase OS=Drosophila pseudoobscura pseudoobscura OX=46245 GN=CTPsyn PE=3 SV=2 && PF00117:Glutamine amidotransferase class-I|PF06418:CTP synthase N-terminus	CTP_synth_N
120359776	189.880347405778	93.6593850712028	186.351938532351	1.94262815449195	5.42853349575705	0	156.630557003111	2.45705388341633	5.977005966223	8.17717526028636e-21	2.19173076294645e-19	LOC120359776	NC_052679.1	23220232	23230078	+	2526	protein_coding	nose resistant to fluoxetine protein 6-like && sp|Q09225|NRF6_CAEEL Nose resistant to fluoxetine protein 6 OS=Caenorhabditis elegans OX=6239 GN=nrf-6 PE=1 SV=3 && PF01757:Acyltransferase family	-
105203808	1611.03450034964	1434.29546672993	1398.57129868529	379.783804203176	185.474894438366	177.431764815315	1481.30042192162	247.563487818952	2.58183020781754	9.03962613665334e-21	2.41831359330658e-19	LOC105203808	NC_052669.1	21410464	21413226	+	665	protein_coding	uncharacterized LOC105203808 && - && -	-
105198418	1.17938103978744	1.08906261710701	3.72703877064701	120.442945578501	170.998805116347	175.564062027785	1.99849414251382	155.668604240878	-6.2126476165902	9.07631573049418e-21	2.42354755128214e-19	LOC105198418	NC_052671.1	11856731	11859565	-	2536	protein_coding	uncharacterized LOC105198418 && - && PF02892:BED zinc finger	zf-BED
105197105	9186.19891890438	10227.3870372519	9571.9673227142	3546.26769602506	4299.39852863958	3783.03199614126	9661.85109295683	3876.23274026863	1.31759981535065	9.44542642698607e-21	2.51735734076661e-19	LOC105197105	NC_052671.1	7115424	7118383	+	1640	protein_coding	ras-related protein Rab-10 && sp|P61026|RAB10_HUMAN Ras-related protein Rab-10 OS=Homo sapiens OX=9606 GN=RAB10 PE=1 SV=1 && PF00071:Ras family	Ras
105203833	5.89690519893721	13.0687514052841	2.79527907798526	304.02130617799	251.522051970077	104.591356101659	7.25364522740219	220.044904749909	-4.9441186186952	1.01588775945301e-20	2.70241420522162e-19	LOC105203833	NC_052669.1	21958371	21962093	-	1277	protein_coding	circadian clock-controlled protein daywake && - && PF06585:Haemolymph juvenile hormone binding protein (JHBP)	-
105206681	244.131875236	145.934390692339	299.094861344423	27.1967941628873	26.2379118961591	24.2801362378851	229.720375757588	25.9049474323105	3.15018710728705	1.03872532494078e-20	2.75798138809792e-19	LOC105206681	NC_052676.1	7421872	7436911	-	2775	protein_coding	probable cytochrome P450 6a14%2C transcript variant X1 && sp|Q964R0|CP6K1_BLAGE Cytochrome P450 6k1 OS=Blattella germanica OX=6973 GN=CYP6K1 PE=2 SV=1 && PF00067:Cytochrome P450	p450
105193195	30.6639070344735	34.8500037474243	40.9974264771172	482.74309639125	225.284140073918	261.478390254148	35.5037790863383	323.168542239772	-3.18054806521717	1.09741417291442e-20	2.90580598252326e-19	LOC105193195	NC_052673.1	12553048	12561365	+	2624	protein_coding	protein NDNF%2C transcript variant X1 && sp|Q8C119|NDNF_MOUSE Protein NDNF OS=Mus musculus OX=10090 GN=Ndnf PE=1 SV=2 && PF10179:Uncharacterised conserved protein (DUF2369)	-
105194112	181.624680127266	148.112515926553	150.945070211204	497.312807549939	643.28121924721	686.380774417138	160.227422088341	608.991600404762	-1.92843634962594	1.09850635998441e-20	2.90580598252326e-19	LOC105194112	NC_052676.1	9144902	9147371	-	2470	protein_coding	putative lipoyltransferase 2%2C mitochondrial && sp|Q29R99|LIPT2_DANRE Putative lipoyltransferase 2, mitochondrial OS=Danio rerio OX=7955 GN=lipt2 PE=2 SV=1 && PF03099:Biotin/lipoate A/B protein ligase family	BPL_LipA_LipB
105199390	666.350287479904	673.040697372132	992.324072684768	204.947270298901	151.094182298571	135.408452095898	777.238352512268	163.81663489779	2.24793088359088	1.10313988569452e-20	2.9126185937218e-19	LOC105199390	NC_052666.1	29066294	29073959	+	3171	protein_coding	septin-2%2C transcript variant X3 && sp|Q4R4X5|SEPT4_MACFA Septin-4 OS=Macaca fascicularis OX=9541 GN=SEPTIN4 PE=2 SV=1 && PF00735:Septin	GTP_CDC
105194860	1811.52927711351	1558.44860508013	1731.20950896554	693.518251153626	578.138817298126	613.540365703482	1700.39579705306	628.399144718411	1.43633668841853	1.22251198884363e-20	3.22178578512384e-19	LOC105194860	NC_052669.1	16656437	16663605	+	1965	protein_coding	esterase E4%2C transcript variant X1 && sp|P35501|ESTE_MYZPE Esterase E4 OS=Myzus persicae OX=13164 PE=1 SV=1 && PF00135:Carboxylesterase family	COesterase
105205686	106.14429358087	135.043764521269	98.7665274221459	394.353515361866	488.568014618134	519.221374933236	113.318195174762	467.380968304412	-2.04613297362605	1.24030351751904e-20	3.26259765426199e-19	LOC105205686	NC_052668.1	19199061	19202054	-	2319	protein_coding	RNA polymerase II-associated factor 1 homolog && sp|Q4U0S5|PAF1_DANRE RNA polymerase II-associated factor 1 homolog OS=Danio rerio OX=7955 GN=paf1 PE=1 SV=1 && PF03985:Paf1	-
105202780	142.70510581428	106.728136476487	146.286271747895	456.517616305608	656.852552986603	691.050031385962	131.906504679554	601.473400226058	-2.18837307196955	1.30668409494413e-20	3.43083363852491e-19	LOC105202780	NC_052666.1	17392110	17397805	+	2358	protein_coding	serine/threonine-protein kinase VRK1%2C transcript variant X1 && sp|Q32PI1|VRK1_BOVIN Serine/threonine-protein kinase VRK1 OS=Bos taurus OX=9913 GN=VRK1 PE=2 SV=1 && PF00069:Protein kinase domain	Pkinase
105198675	160.395821411092	76.2343831974907	72.6772560276168	571.132677420634	764.518467319118	790.972130518797	103.102486878733	708.874425086183	-2.78808441201163	1.45779418762714e-20	3.8205006191295e-19	LOC105198675	NC_052664.1	32601718	32609008	-	4482	protein_coding	DNA polymerase alpha catalytic subunit && sp|Q9DE46|DPOLA_XENLA DNA polymerase alpha catalytic subunit OS=Xenopus laevis OX=8355 GN=pola1 PE=1 SV=1 && PF00136:DNA polymerase family B|PF12254:DNA polymerase alpha subunit p180 N terminal|PF08996:DNA Polymerase alpha zinc finger|PF03104:DNA polymerase family B, exonuclease domain	DNA_pol_B
105198605	61.3278140689469	68.6109448777416	69.8819769496315	277.795826092349	522.043971175303	392.217585381222	66.60691196544	397.352460882958	-2.57545972661141	1.47724182332929e-20	3.86431169755197e-19	LOC105198605	NC_052671.1	4221916	4224265	+	1700	protein_coding	DNA polymerase beta && sp|O57383|DPOLB_XENLA DNA polymerase beta OS=Xenopus laevis OX=8355 GN=polb PE=1 SV=3 && PF10391:Fingers domain of DNA polymerase lambda|PF14791:DNA polymerase beta thumb|PF14792:DNA polymerase beta palm|PF14716:Helix-hairpin-helix domain	-
105200288	34.2020501538358	41.3843794500664	27.0210310871909	224.37355184382	180.046360942609	236.264402622498	34.202486897031	213.561438469642	-2.64894278414624	1.53462342323284e-20	4.00700935158509e-19	LOC105200288	NC_052670.1	12790573	12795271	-	4286	pseudogene	- && sp|Q8CEE7|RDH13_MOUSE Retinol dehydrogenase 13 OS=Mus musculus OX=10090 GN=Rdh13 PE=1 SV=1 && PF00106:short chain dehydrogenase	adh_short
105203126	3.53814311936232	4.35625046842804	3.72703877064701	95.1887795701056	129.380048315543	146.614668821076	3.87381078614579	123.727832235575	-4.99757575049208	1.56270877530212e-20	4.07282773261062e-19	LOC105203126	NC_052665.1	22849245	22921308	+	3819	protein_coding	transcription factor MafB && sp|Q8NHW3|MAFA_HUMAN Transcription factor MafA OS=Homo sapiens OX=9606 GN=MAFA PE=1 SV=2 && PF03131:bZIP Maf transcription factor	bZIP_Maf
105192801	804.337869135035	878.873532005357	693.229211340345	259.340858624675	264.188630126843	220.388928928496	792.146870826912	247.972805893338	1.67499230977945	1.64521030929011e-20	4.27996623107971e-19	LOC105192801	NC_052672.1	11984627	11989836	+	3892	protein_coding	uncharacterized LOC105192801%2C transcript variant X1 && - && -	-
105201726	570.820423257122	512.948492657402	520.85366819792	1404.52015569768	1859.27272229679	1513.77310929276	534.874194704148	1592.52199576241	-1.57460728916764	1.7933401796378e-20	4.6567615086668e-19	LOC105201726	NC_052676.1	4685200	4695952	-	6781	protein_coding	HEAT repeat-containing protein 1 && sp|Q9H583|HEAT1_HUMAN HEAT repeat-containing protein 1 OS=Homo sapiens OX=9606 GN=HEATR1 PE=1 SV=3 && PF08146:BP28CT (NUC211) domain|PF12397:U3 small nucleolar RNA-associated protein 10	-
105195424	3.53814311936232	0	0	210.775154762377	351.045166058956	334.318798967803	1.17938103978744	298.713039929712	-8.13452160496282	2.20568332382978e-20	5.71700190454928e-19	LOC105195424	NC_052675.1	9164579	9166413	+	1136	protein_coding	uncharacterized LOC105195424%2C transcript variant X1 && - && -	-
105201106	48.3546226312851	51.1859430040294	90.3806901881901	345.787811499567	462.330102721975	356.731232418159	63.3070852745016	388.2830488799	-2.6064337169389	2.24636578473508e-20	5.81180412898919e-19	LOC105201106	NC_052669.1	6268862	6276430	-	3376	protein_coding	protein draper && - && -	-
105193823	792.544058737161	881.051657239571	683.911614413727	2064.0424141477	2745.93319327044	2649.33640411078	785.835776796819	2486.4373371763	-1.66240774095239	2.39605093218732e-20	6.18775780881659e-19	LOC105193823	NC_052679.1	24695146	24810271	+	34671	protein_coding	RNA-binding protein Musashi homolog 2%2C transcript variant X11 && sp|Q9VVE5|MSIR6_DROME RNA-binding protein Musashi homolog Rbp6 OS=Drosophila melanogaster OX=7227 GN=Rbp6 PE=2 SV=3 && -	-
105196291	695.83481347459	859.270404897431	501.286714652024	158.324194591094	158.332226959581	153.151628577429	685.463977674681	156.602683376035	2.12912456319174	2.4446179782359e-20	6.30168189945253e-19	LOC105196291	NC_052667.1	8451225	8953821	+	8469	protein_coding	neurexin-3%2C transcript variant X1 && sp|A1XQY1|NR3BA_DANRE Neurexin-3b OS=Danio rerio OX=7955 GN=nrxn3b PE=2 SV=1 && PF01034:Syndecan domain|PF02210:Laminin G domain	Laminin_G_2
105194893	16511.3345570242	15035.5984917794	12116.6030433734	3377.25904658426	4687.53867358621	4724.35420105619	14554.5120307257	4263.05064040889	1.7714146192431	2.5529185354935e-20	6.568891475328e-19	LOC105194893	NC_052667.1	24066086	24085491	-	8866	protein_coding	uncharacterized LOC105194893%2C transcript variant X1 && - && -	-
105200369	919.917211034204	1036.78761148587	925.237374813122	2292.3012223005	2937.74137678719	2888.40236091457	960.647399111066	2706.14832000075	-1.49429360431725	2.87402070763363e-20	7.38169529118533e-19	LOC105200369	NC_052667.1	28265917	28275994	+	3490	protein_coding	rhotekin%2C transcript variant X1 && sp|Q6V7V2|RTKN_RAT Rhotekin OS=Rattus norvegicus OX=10116 GN=Rtkn PE=1 SV=1 && PF08174:Cell division protein anillin	-
105194724	112.041198779807	274.443779510966	351.273404133481	1.94262815449195	1.80951116525235	0	245.919460808085	1.25071310658143	7.624171082622	2.88140862599576e-20	7.38726356432826e-19	LOC105194724	NC_052674.1	17762181	17811632	+	1623	protein_coding	cytochrome b561 domain-containing protein 2%2C transcript variant X2 && - && PF03188:Eukaryotic cytochrome b561	Cytochrom_B561
105201881	12.9731914376619	5.44531308553505	5.59055815597052	532.280114330795	100.427869671505	269.883052798031	8.00302089305581	300.863678933444	-5.2529457183275	3.08357138951071e-20	7.89126623948564e-19	LOC105201881	NC_052672.1	15379859	15381178	-	834	protein_coding	protein G12 && - && PF06757:Insect allergen related repeat, nitrile-specifier detoxification	-
105203258	274.795782270474	449.782860865195	328.911171509599	1193.7450009353	1732.60694072912	1701.47723943949	351.163271548423	1542.60972703464	-2.13493704001726	3.17060208215797e-20	8.09934308063169e-19	LOC105203258	NC_052679.1	4385021	4742321	+	19020	protein_coding	WAS/WASL-interacting protein family member 1%2C transcript variant X3 && - && -	-
105207748	258.28444771345	359.390663645313	239.462241014071	944.117283083088	1430.41857613198	1311.1273568458	285.712450790945	1228.55440535362	-2.10520883092512	3.42945612383028e-20	8.74480415575606e-19	LOC105207748	NC_052677.1	18203938	18209575	+	3635	protein_coding	trichohyalin%2C transcript variant X1 && - && PF03941:Inner centromere protein, ARK binding region	-
105197320	400.98955352773	394.240667392737	356.863962289452	1006.28138402683	1166.22994600514	1002.95639690341	384.031394403306	1058.48924231179	-1.46383077188952	3.54286630369275e-20	9.01774171400355e-19	LOC105197320	NC_052671.1	5160983	5171161	+	5094	protein_coding	eIF-2-alpha kinase GCN2 && sp|Q9P2K8|E2AK4_HUMAN eIF-2-alpha kinase GCN2 OS=Homo sapiens OX=9606 GN=EIF2AK4 PE=1 SV=3 && PF13393:Histidyl-tRNA synthetase|PF05773:RWD domain|PF00069:Protein kinase domain	Pkinase
105200011	0	0	0	330.246786263632	512.996415349041	420.233127194166	0	421.158776268946	-11.0748708809994	3.67878787021213e-20	9.34689514169517e-19	LOC105200011	NC_052668.1	12880809	12888686	-	2535	protein_coding	uncharacterized LOC105200011 && sp|Q9BH41|FAD9_ACHDO Acyl-CoA Delta-9 desaturase OS=Acheta domesticus OX=6997 PE=1 SV=1 && PF00487:Fatty acid desaturase	-
105197248	292.486497867285	196.031271079262	318.66181489032	946.05991123758	1242.22941494574	1085.13531955471	269.059861278956	1091.14154857934	-2.01889709118996	3.68723259016768e-20	9.35156193836074e-19	LOC105197248	NC_052666.1	25985410	25989827	+	2886	protein_coding	nuclear pore complex protein Nup93 && sp|Q7ZX96|NUP93_XENLA Nuclear pore complex protein Nup93 OS=Xenopus laevis OX=8355 GN=nup93 PE=2 SV=1 && PF04097:Nup93/Nic96	-
105205166	18.8700966365991	20.6921897250332	22.3622326238821	132.098714505453	168.284538368469	193.307238509316	20.6415063285048	164.563497127746	-2.99053861735571	3.89688388308902e-20	9.86559941207081e-19	LOC105205166	NC_052666.1	27911585	27915817	+	1548	protein_coding	cyclin-dependent kinases regulatory subunit%2C transcript variant X1 && sp|Q0P5A5|CKS1_BOVIN Cyclin-dependent kinases regulatory subunit 1 OS=Bos taurus OX=9913 GN=CKS1B PE=3 SV=1 && -	-
105192848	120.296866058319	86.0359467514537	142.559232977248	488.570980854726	542.853349575705	456.653331550994	116.297348595674	496.025887327141	-2.08933695444031	4.20888449207467e-20	1.06364523806858e-18	LOC105192848	NC_052671.1	1509532	1617951	-	3956	protein_coding	homeotic protein ultrabithorax%2C transcript variant X1 && sp|Q8T940|UBX_JUNCO Homeotic protein ultrabithorax OS=Junonia coenia OX=39708 GN=Ubx PE=2 SV=1 && PF00046:Homeodomain	Homeobox
105198764	329.047310100696	367.014101965062	280.459667491188	922.748373383676	1294.70523873806	1230.81613698202	325.507026518982	1149.42324970125	-1.82146385875119	5.08914504400937e-20	1.28380714193976e-18	LOC105198764	NC_052674.1	957586	961101	-	2584	protein_coding	DNA replication factor Cdt1 && sp|Q9I9A7|CDT1_XENLA DNA replication factor Cdt1 OS=Xenopus laevis OX=8355 GN=cdt1 PE=1 SV=2 && PF16679:DNA replication factor Cdt1 C-terminal domain|PF08839:DNA replication factor CDT1 like	-
105200364	0	0	0.931759692661754	620.669695360178	874.898648399511	790.972130518797	0.310586564220585	762.180158092829	-10.9686950863578	5.20356721405682e-20	1.31033600023723e-18	LOC105200364	NC_052674.1	6859084	6861216	+	1298	protein_coding	uncharacterized LOC105200364 && - && -	-
105195574	26743.64445822	33131.4629376294	17914.0118511149	6241.66426038264	7005.52247627447	5873.92526678067	25929.7064156548	6373.70400114593	2.02436651874152	5.34831637733837e-20	1.3443938431988e-18	LOC105195574	NC_052667.1	5104988	5146021	+	6776	protein_coding	very low-density lipoprotein receptor%2C transcript variant X1 && sp|P01131|LDLR_BOVIN Low-density lipoprotein receptor OS=Bos taurus OX=9913 GN=LDLR PE=1 SV=2 && PF00058:Low-density lipoprotein receptor repeat class B|PF00057:Low-density lipoprotein receptor domain class A|PF14670:Coagulation Factor Xa inhibitory site|PF07645:Calcium-binding EGF domain	Ldl_recept_a
105199803	484.725607352638	509.68130480608	630.801311932007	136.955284891683	141.141870889683	170.894805058961	541.736074696909	149.663986946776	1.85685545828748	5.50707622906205e-20	1.38184650343415e-18	LOC105199803	NC_052679.1	22858712	22865492	+	4400	protein_coding	peroxidase && sp|Q3UQ28|PXDN_MOUSE Peroxidasin homolog OS=Mus musculus OX=10090 GN=Pxdn PE=1 SV=2 && PF03098:Animal haem peroxidase	An_peroxidase
105194989	313.715356583459	225.435961741151	311.207737349026	858.641644285442	1002.4691855498	968.403895334111	283.453018557879	943.171575056452	-1.73413630534571	5.98632761960778e-20	1.49944262783521e-18	LOC105194989	NC_052678.1	3520109	3527714	+	3383	protein_coding	protein RCC2 homolog%2C transcript variant X1 && sp|Q6NYE2|RCC2_DANRE Protein RCC2 homolog OS=Danio rerio OX=7955 GN=rcc2 PE=2 SV=1 && PF00415:Regulator of chromosome condensation (RCC1) repeat	-
105196424	1007.19140797847	1008.47198344109	1115.31635211612	2418.57205234248	2412.07838328138	2640.93174156689	1043.6599145119	2490.52739239692	-1.25433766966416	6.22521457100824e-20	1.55652361499838e-18	LOC105196424	NC_052678.1	3381065	3399524	+	2692	protein_coding	putative fatty acyl-CoA reductase CG8306 && sp|Q960W6|FACR3_DROME Putative fatty acyl-CoA reductase CG8306 OS=Drosophila melanogaster OX=7227 GN=CG8306 PE=2 SV=1 && PF07993:Male sterility protein|PF03015:Male sterility protein	NAD_binding_4
105200975	901.047114397605	996.492294652914	916.851537579166	305.963934332482	235.236451482805	333.384947574038	938.130315543228	291.528444463109	1.68663396731319	6.24608519844165e-20	1.55898761425655e-18	LOC105200975	NC_052678.1	5947135	5993700	+	6283	protein_coding	scavenger receptor class B member 1%2C transcript variant X3 && sp|Q14108|SCRB2_HUMAN Lysosome membrane protein 2 OS=Homo sapiens OX=9606 GN=SCARB2 PE=1 SV=2 && PF01130:CD36 family	-
105205232	154.498916212155	154.646891629195	140.695713591925	444.861847378657	618.852818516304	580.855566921714	149.947173811092	548.190077605558	-1.87179395387641	6.29478726063318e-20	1.56837727662818e-18	LOC105205232	NC_052666.1	27806221	27810800	-	4355	protein_coding	tonsoku-like protein && sp|Q9VSA4|TONSL_DROME Tonsoku-like protein OS=Drosophila melanogaster OX=7227 GN=CG7457 PE=1 SV=1 && PF12796:Ankyrin repeats (3 copies)|PF13857:Ankyrin repeats (many copies)|PF13424:Tetratricopeptide repeat	-
105199911	28.3051449548986	27.2265654276752	25.1575117018673	172.893905749784	165.57027162059	155.953182758724	26.8964073614804	164.805786709699	-2.6187283991597	6.61097185018048e-20	1.64426139936299e-18	LOC105199911	NC_052670.1	3281210	3284884	-	3297	protein_coding	DNA primase large subunit%2C transcript variant X2 && sp|Q9VPH2|PRI2_DROME DNA primase large subunit OS=Drosophila melanogaster OX=7227 GN=Prim2 PE=1 SV=2 && PF04104:Eukaryotic and archaeal DNA primase, large subunit	-
105207567	7.07628623872465	9.80156355396309	8.38583723395578	101.016664033581	139.332359724431	117.665275614366	8.42122900888117	119.338099790793	-3.82168903869866	6.73775468957733e-20	1.67285446257716e-18	LOC105207567	NC_052677.1	14551775	14661635	-	7611	lncRNA	uncharacterized LOC105207567 && - && -	-
105203648	172.189631808966	175.339081354229	169.580264064439	484.685724545742	564.567483558733	524.824483295825	172.369659075878	524.6925638001	-1.60648417323233	6.99732626097141e-20	1.73262267932962e-18	LOC105203648	NC_052664.1	28775386	28777203	+	1369	protein_coding	ribosome production factor 2 homolog && sp|Q9VEB3|RPF2_DROME Ribosome production factor 2 homolog OS=Drosophila melanogaster OX=7227 GN=Non3 PE=2 SV=3 && PF04427:Brix domain	-
105199085	211.109206121952	175.339081354229	218.963527775512	582.788446347585	717.471177022557	751.750371980675	201.803938417231	684.003331783606	-1.76045402817576	7.00296899785572e-20	1.73262267932962e-18	LOC105199085	NC_052665.1	5405730	5409066	-	1470	protein_coding	serine/threonine-protein phosphatase PGAM5%2C mitochondrial%2C transcript variant X1 && sp|Q29HG0|PGAM5_DROPS Serine/threonine-protein phosphatase Pgam5, mitochondrial OS=Drosophila pseudoobscura pseudoobscura OX=46245 GN=Pgam5 PE=3 SV=1 && PF00300:Histidine phosphatase superfamily (branch 1)	-
105200587	2236.10645143699	2984.03157087321	1806.68204407114	595.415529351783	683.090464882762	631.283542185014	2342.27335546045	636.596512139853	1.87912941085687	7.3996436234889e-20	1.82756992250637e-18	LOC105200587	NC_052671.1	22812110	22902068	-	4479	protein_coding	nuclear factor 1 X-type%2C transcript variant X5 && sp|Q02780|NFIA_MOUSE Nuclear factor 1 A-type OS=Mus musculus OX=10090 GN=Nfia PE=1 SV=1 && PF10524:Nuclear factor I protein pre-N-terminus|PF03165:MH1 domain	MH1
105198311	3.53814311936232	3.26718785132103	9.31759692661754	96.1600936473516	140.237115307057	137.276154883428	5.3743092991003	124.557787945945	-4.48658700220811	7.478453687088e-20	1.84381666515103e-18	LOC105198311	NC_052675.1	18120570	18122540	+	796	protein_coding	ribonuclease H%2C transcript variant X1 && sp|Q04740|RNH1_YEAST Ribonuclease H OS=Saccharomyces cerevisiae (strain ATCC 204508 / S288c) OX=559292 GN=RNH1 PE=1 SV=2 && PF01693:Caulimovirus viroplasmin	-
105204038	96.7092452625702	79.5015710488117	111.81116311941	340.931241113337	414.378056842788	445.447114825816	96.0073264769308	400.25213759398	-2.05677865138706	8.08288580409099e-20	1.98937391129558e-18	LOC105204038	NC_052669.1	18761986	18764492	-	2149	protein_coding	methylosome protein 50 && - && -	-
105193889	50.71338471086	77.3234458145977	51.2467830963965	314.705761027696	275.950452700983	275.48616116062	59.761204540618	288.7141249631	-2.27371803501295	8.74645200081232e-20	2.14895466519958e-18	LOC105193889	NC_052669.1	3441636	3456879	+	4452	protein_coding	cytochrome P450 4C1%2C transcript variant X3 && sp|P29981|CP4C1_BLADI Cytochrome P450 4C1 OS=Blaberus discoidalis OX=6981 GN=CYP4C1 PE=2 SV=1 && PF00067:Cytochrome P450	p450
105201316	373.863789612619	390.973479541416	622.415474698052	1707.57014779842	1823.98725457437	1969.49258944999	462.417581284029	1833.68333060759	-1.98537531561981	9.22701243756109e-20	2.26309670738933e-18	LOC105201316	NC_052678.1	1979522	1988473	+	1250	protein_coding	elongation of very long chain fatty acids protein AAEL008004 && sp|A0JNC4|ELOV7_BOVIN Elongation of very long chain fatty acids protein 7 OS=Bos taurus OX=9913 GN=ELOVL7 PE=2 SV=1 && PF01151:GNS1/SUR4 family	ELO
105200505	12086.2968957417	12754.0123089402	13100.5412788243	5497.63767721222	4913.72756924276	5828.1665484862	12646.9501611687	5413.17726498039	1.22429217805681	9.54537192647227e-20	2.33712981839854e-18	LOC105200505	NC_052669.1	25016628	25023005	+	2533	protein_coding	annexin B9%2C transcript variant X5 && sp|P22464|ANXB9_DROME Annexin B9 OS=Drosophila melanogaster OX=7227 GN=AnxB9 PE=1 SV=2 && PF00191:Annexin	-
105202091	468.214272795614	533.640682382435	640.118908858625	95.1887795701056	150.189426715945	134.474600702133	547.324621345558	126.617602329395	2.11154441803374	9.582229032131e-20	2.34210199072052e-18	LOC105202091	NC_052664.1	24355093	24361054	-	5962	protein_coding	uncharacterized LOC105202091 && - && PF02958:Ecdysteroid kinase	-
105207280	751.2657223446	862.537592748752	650.368265477904	253.5129741612	213.522317499777	193.307238509316	754.723860190419	220.114176723431	1.7776658241958	1.02450021031348e-19	2.49978051316488e-18	LOC105207280	NC_052678.1	6578940	6593092	-	6367	protein_coding	DNA fragmentation factor subunit beta && sp|O76075|DFFB_HUMAN DNA fragmentation factor subunit beta OS=Homo sapiens OX=9606 GN=DFFB PE=1 SV=1 && PF02017:CIDE-N domain|PF09230:DNA fragmentation factor 40 kDa	-
105196244	1123.95013091743	1107.57668159783	442.585854014333	127.242144119223	121.237248071907	115.797572826837	891.370888843198	121.425655005989	2.87524421442808	1.15210627063929e-19	2.80630085061743e-18	LOC105196244	NC_052667.1	6720215	6756187	+	6683	protein_coding	uncharacterized LOC105196244 && - && -	-
105197183	199.315395724078	187.318770142406	202.191853307601	537.136684717024	610.710018272668	573.384755771595	196.275339724695	573.743819587096	-1.54734003165331	1.19883136919674e-19	2.91509648399866e-18	LOC105197183	NC_052671.1	17186299	17197564	-	2877	protein_coding	histone-lysine N-methyltransferase E(z)%2C transcript variant X1 && sp|P42124|EZ_DROME Histone-lysine N-methyltransferase E(z) OS=Drosophila melanogaster OX=7227 GN=E(z) PE=1 SV=2 && PF18118:Polycomb repressive complex 2 tri-helical domain|PF00856:SET domain|PF18264:CXC domain	SET
105205422	467.034891755827	490.078177698154	452.835210633612	1134.4948422233	1429.51382054936	1449.33736312299	469.982760029198	1337.78200863188	-1.50956592887678	1.22468973430955e-19	2.97286605831026e-18	LOC105205422	NC_052670.1	7579507	7596814	+	5371	protein_coding	Y+L amino acid transporter 2 && sp|Q9QXW9|LAT2_MOUSE Large neutral amino acids transporter small subunit 2 OS=Mus musculus OX=10090 GN=Slc7a8 PE=1 SV=1 && -	-
105196771	523.645181665624	679.575073074774	411.837784156495	135.983970814437	113.999203410898	113.929870039307	538.352679632298	121.304348088214	2.14966872148394	1.24674720342005e-19	3.02122712719187e-18	LOC105196771	NC_052665.1	12326032	12361172	-	6237	protein_coding	MAP7 domain-containing protein 1%2C transcript variant X1 && - && PF13920:Zinc finger, C3HC4 type (RING finger)	-
105200333	146.243248933643	135.043764521269	128.582837587322	418.636367293015	615.233796185799	621.011176853601	136.623283680745	551.627113444138	-2.01524703345015	1.27239923102995e-19	3.07811861838221e-18	LOC105200333	NC_052667.1	27927109	27931404	-	3911	protein_coding	uncharacterized LOC105200333 && sp|P61590|MCPH1_COLGU Microcephalin OS=Colobus guereza OX=33548 GN=MCPH1 PE=3 SV=1 && -	-
105200135	311.356594503885	265.73127857411	312.139497041687	1151.00718153648	821.518069024567	1231.74998837579	296.409123373227	1068.09174631228	-1.84901767940309	1.27721090422434e-19	3.0844861291097e-18	LOC105200135	NC_052667.1	25392102	25397617	+	2513	protein_coding	peroxisomal acyl-coenzyme A oxidase 3 && sp|O15254|ACOX3_HUMAN Peroxisomal acyl-coenzyme A oxidase 3 OS=Homo sapiens OX=9606 GN=ACOX3 PE=1 SV=2 && PF01756:Acyl-CoA oxidase|PF02770:Acyl-CoA dehydrogenase, middle domain	-
105194621	15.3319535172367	27.2265654276752	17.7034341605733	135.983970814437	221.665117743413	183.034873177903	20.0873177018284	180.227987245251	-3.16601772934621	1.39633961470378e-19	3.36283020046984e-18	LOC105194621	NC_052675.1	9517761	9521205	-	1567	protein_coding	uncharacterized LOC105194621 && - && PF13913:zinc-finger of a C2HC-type	-
105205375	4605.48296036996	4264.76920859105	4823.7199289099	2059.18584376147	1777.84471986043	1735.09588961502	4564.65736595697	1857.37548441231	1.29739145941055	1.39721887922291e-19	3.36283020046984e-18	LOC105205375	NW_024105284.1	963155	968364	-	3246	protein_coding	monocyte to macrophage differentiation factor 2 && sp|Q8R189|PAQRA_MOUSE Monocyte to macrophage differentiation factor 2 OS=Mus musculus OX=10090 GN=Mmd2 PE=2 SV=1 && PF03006:Haemolysin-III related	-
105198147	0	0	0	323.44758772291	330.235787658554	461.322588519818	0	371.66865463376	-10.894211760145	1.46378466225681e-19	3.51705951447511e-18	LOC105198147	NC_052671.1	14073109	14077961	+	4190	protein_coding	uncharacterized LOC105198147 && - && -	-
105201536	949.40173702889	1424.49390317597	772.428785216594	4113.51511713671	5611.29412344754	4286.37789738049	1048.77480847382	4670.39571265491	-2.15523239516212	1.56865075894715e-19	3.76263483739323e-18	LOC105201536	NC_052679.1	14652681	14691646	-	25550	protein_coding	protein PFC0760c && sp|Q9MYY0|HPSE_BOVIN Heparanase OS=Bos taurus OX=9913 GN=HPSE PE=2 SV=2 && -	-
113004132	0	0	0	483.714410468496	333.854809989059	310.038662729918	0	375.869294395824	-10.9100308844563	1.58098360241492e-19	3.78580032849e-18	LOC113004132	NC_052673.1	8383277	8386929	-	721	protein_coding	venom allergen 4-like && sp|P35777|VA4_SOLIN Venom allergen 4 OS=Solenopsis invicta OX=13686 PE=1 SV=2 && -	-
105193870	0	0	0.931759692661754	604.157356046997	672.233397891248	742.411858043027	0.310586564220585	672.934203993757	-10.7889163484523	1.63391839677466e-19	3.90594816742482e-18	LOC105193870	NC_052679.1	24514483	24524388	-	2055	protein_coding	major facilitator superfamily domain-containing protein 6-A && sp|Q8CBH5|MFSD6_MOUSE Major facilitator superfamily domain-containing protein 6 OS=Mus musculus OX=10090 GN=Mfsd6 PE=1 SV=1 && PF12832:MFS_1 like family	-
113004258	7711.97261917008	5016.22241439489	11447.5995840423	1448.22928917375	1203.32492489281	1734.16203822126	8058.59820586909	1461.90541742927	2.46278594834558	1.69923655396724e-19	4.05524379624694e-18	LOC113004258	NC_052672.1	10244921	10274051	+	5194	protein_coding	uncharacterized LOC113004258 && sp|Q9M0X9|4CLL7_ARATH 4-coumarate--CoA ligase-like 7 OS=Arabidopsis thaliana OX=3702 GN=4CLL7 PE=1 SV=1 && PF13193:AMP-binding enzyme C-terminal domain|PF00501:AMP-binding enzyme	AMP-binding
105194746	2092.22196458292	1635.77205089473	2143.04729312203	737.227384629695	639.662196916706	666.769895148077	1957.01376953323	681.219825564826	1.52273174822156	1.9708610982349e-19	4.69555997680476e-18	LOC105194746	NC_052664.1	20507396	20510668	+	940	protein_coding	UPF0389 protein CG9231 && - && PF06388:Protein of unknown function (DUF1075)	-
105205785	143.884486854068	83.8578215172397	151.876829903866	521.595659481089	582.662595211257	638.754353335132	126.539712758391	581.004202675826	-2.19739942342821	2.03128172204588e-19	4.83137797149467e-18	LOC105205785	NC_052668.1	17436277	17439713	-	2424	protein_coding	double-strand break repair protein MRE11 && sp|Q9JIM0|MRE11_RAT Double-strand break repair protein MRE11 OS=Rattus norvegicus OX=10116 GN=Mre11 PE=1 SV=1 && PF00149:Calcineurin-like phosphoesterase|PF04152:Mre11 DNA-binding presumed domain	Metallophos
105201354	53173.5735598566	55907.0294491883	43384.5948097166	20437.4194993326	15882.9842530025	17477.0288343085	50821.7326062538	17932.4775288812	1.50286907091705	2.20187371727645e-19	5.22786392653057e-18	LOC105201354	NC_052676.1	9620639	9623870	-	2645	protein_coding	uncharacterized LOC105201354 && - && -	-
105197035	233.517445877913	324.540659897889	259.029194559968	825.616965659079	1279.32439383341	1138.36484899931	272.362433445257	1081.10206949727	-1.98885402697491	2.20536656595446e-19	5.22786392653057e-18	LOC105197035	NC_052672.1	8830276	9243794	-	19030	protein_coding	transcription factor Sox-3%2C transcript variant X6 && sp|O42569|SOX2_XENLA Transcription factor Sox-2 OS=Xenopus laevis OX=8355 GN=sox2 PE=1 SV=1 && PF12336:SOX transcription factor|PF00505:HMG (high mobility group) box	HMG_box
105200758	24.7670018355363	32.6718785132103	22.3622326238821	151.524996050372	176.427338612104	194.241089903081	26.6003709908762	174.064474855186	-2.71488811492214	2.27139985235906e-19	5.36904434514357e-18	LOC105200758	NC_052665.1	8084849	8087483	-	1192	protein_coding	protein snail && - && PF00096:Zinc finger, C2H2 type	zf-C2H2
105198551	283.051449548986	230.881274826686	290.709024110467	734.313442397957	826.041846937698	864.746390626217	268.213916162046	808.367226653957	-1.59110251437204	2.27259573045546e-19	5.36904434514357e-18	LOC105198551	NC_052668.1	15392643	15398239	+	3900	protein_coding	DNA replication licensing factor MCM4 && sp|Q26454|MCM4_DROME DNA replication licensing factor MCM4 OS=Drosophila melanogaster OX=7227 GN=dpa PE=1 SV=2 && PF17207:MCM OB domain|PF17855:MCM AAA-lid domain|PF00493:MCM P-loop domain|PF14551:MCM N-terminal domain	MCM
105202659	21462.3761620519	24980.9183112006	11183.911591019	3140.25841173624	4287.63670606544	3306.7677853212	19209.0686880905	3578.22096770763	2.42440934508048	2.27630483824629e-19	5.36904434514357e-18	LOC105202659	NC_052675.1	20115844	20172341	-	7932	protein_coding	protein FAM13A%2C transcript variant X1 && sp|Q8BGI4|FA13A_MOUSE Protein FAM13A OS=Mus musculus OX=10090 GN=Fam13a PE=1 SV=1 && -	-
105204608	0	0	1.86351938532351	946.05991123758	435.18743524319	394.085288168751	0.621173128441169	591.777544883174	-9.72376873609415	2.29152275847827e-19	5.39594510448992e-18	LOC105204608	NC_052666.1	31968621	31970818	-	1607	protein_coding	serine hydrolase-like protein%2C transcript variant X3 && sp|Q9H4I8|SEHL2_HUMAN Serine hydrolase-like protein 2 OS=Homo sapiens OX=9606 GN=SERHL2 PE=2 SV=1 && PF00561:alpha/beta hydrolase fold	Abhydrolase_1
105199282	3187.86695054545	3125.60971109712	3035.67307869199	1356.92576591263	1057.65927609	1039.37660126024	3116.38324677819	1151.32054775429	1.43673377744481	2.30856743145221e-19	5.42705087872288e-18	LOC105199282	NC_052664.1	2528875	2588511	+	3798	protein_coding	probable phosphorylase b kinase regulatory subunit beta%2C transcript variant X1 && sp|Q9VLS1|KPBB_DROME Probable phosphorylase b kinase regulatory subunit beta OS=Drosophila melanogaster OX=7227 GN=CG8475 PE=2 SV=2 && PF00723:Glycosyl hydrolases family 15	-
105197720	1292.60161960704	1344.99233212716	1236.44511216215	526.452229867319	425.235123834302	505.213604026764	1291.34635463211	485.633652576128	1.4111544797416	2.46292785894168e-19	5.78032422217953e-18	LOC105197720	NC_052673.1	18068649	18097735	+	7864	protein_coding	uncharacterized LOC105197720%2C transcript variant X1 && sp|O43182|RHG06_HUMAN Rho GTPase-activating protein 6 OS=Homo sapiens OX=9606 GN=ARHGAP6 PE=1 SV=3 && -	-
105195306	483.546226312851	368.103164582169	535.761823280508	117.529003346763	119.427736906655	126.06993815825	462.470404725176	121.008892803889	1.93488529015125	2.48549112980895e-19	5.82362093858547e-18	LOC105195306	NC_052668.1	21408369	21413809	-	4020	protein_coding	actin-like protein 6B && sp|A4FUX8|ACL6B_BOVIN Actin-like protein 6B OS=Bos taurus OX=9913 GN=ACTL6B PE=2 SV=1 && PF00022:Actin	Actin
120358134	1087.38931868402	1044.41104980562	968.098320675562	402.124027979834	423.42561266905	372.60670611216	1033.29956305507	399.385448920348	1.37087725096798	2.68117969111847e-19	6.27174462623283e-18	LOC120358134	NC_052664.1	30782471	30785745	-	2992	protein_coding	uncharacterized LOC120358134 && - && -	-
105200847	89.6329590238455	99.1046981567379	115.538201890057	341.902555190583	449.663524565209	507.081306814294	101.42528635688	432.882462190029	-2.09028047438702	2.82920929152688e-19	6.60709074153274e-18	LOC105200847	NC_052665.1	6029378	6032761	+	2674	protein_coding	zinc finger protein 292 && - && -	-
105197506	1603.95821411092	1873.18770142406	1711.64255541964	4374.79860391587	6393.90770241918	5082.95313626188	1729.59615698487	5283.88648086564	-1.61115592816581	2.88295632646612e-19	6.72151531007389e-18	LOC105197506	NC_052665.1	16440167	16450963	-	6966	protein_coding	ras GTPase-activating protein-binding protein 2 && sp|P97855|G3BP1_MOUSE Ras GTPase-activating protein-binding protein 1 OS=Mus musculus OX=10090 GN=G3bp1 PE=1 SV=1 && -	-
105201778	1436.4861064611	1523.59860133271	838.583723395578	247.685089697724	319.37872066704	239.999808197557	1266.22281039646	269.02120618744	2.23383971608044	3.01790753432708e-19	7.02457687924291e-18	LOC105201778	NC_052675.1	15704197	15709619	+	2066	protein_coding	uncharacterized LOC105201778%2C transcript variant X2 && - && -	-
105205558	391.554505209431	367.014101965062	318.66181489032	942.174654928596	1183.42030207504	1279.37640945779	359.076807354938	1134.99045548714	-1.66179742376522	3.32206091304938e-19	7.71983678841952e-18	LOC105205558	NC_052674.1	9464914	9471723	+	3353	protein_coding	coiled-coil domain-containing protein 102A && sp|Q68D86|C102B_HUMAN Coiled-coil domain-containing protein 102B OS=Homo sapiens OX=9606 GN=CCDC102B PE=1 SV=4 && -	-
105200030	201.674157803652	263.553153339896	273.005589949894	711.001904544054	854.089269999109	836.730848813273	246.077633697814	800.607341118812	-1.69976321348778	3.37762438692389e-19	7.83608857766343e-18	LOC105200030	NC_052668.1	13272722	13275662	-	2667	protein_coding	nucleolar protein 9 && - && -	-
105201511	11951.8474572059	13032.8123389196	6170.11268480613	2238.87894805197	1138.18252294373	1297.11958593933	10384.9241603105	1558.06035231168	2.73672389223282	3.39146957959543e-19	7.85533183149501e-18	LOC105201511	NC_052678.1	11064324	11070535	+	3706	protein_coding	glutathione-specific gamma-glutamylcyclotransferase 1 && sp|Q9BUX1|CHAC1_HUMAN Glutathione-specific gamma-glutamylcyclotransferase 1 OS=Homo sapiens OX=9606 GN=CHAC1 PE=1 SV=3 && PF04752:ChaC-like protein	ChaC
105204888	2362.30022269424	3323.81910741059	2019.12325399802	749.854467633893	690.328509543771	573.384755771595	2568.41419470095	671.18924431642	1.9360114712115	3.67294417504136e-19	8.49338332764467e-18	LOC105204888	NC_052679.1	7180631	7294755	-	41189	protein_coding	potassium voltage-gated channel protein Shaker%2C transcript variant X3 && sp|P08510|KCNAS_DROME Potassium voltage-gated channel protein Shaker OS=Drosophila melanogaster OX=7227 GN=Sh PE=1 SV=3 && -	-
105193756	3943.8501970492	3042.84095219698	2253.92669654878	858.641644285442	661.376330899734	808.715307000328	3080.20594859832	776.244427395168	1.9882861524535	3.75730279389219e-19	8.67428207816677e-18	LOC105193756	NC_052665.1	19240039	19242727	-	672	protein_coding	troponin C%2C isoform 1-like && sp|Q1A7B2|TNNC2_BLAGE Troponin C, isoallergen Bla g 6.0201 OS=Blattella germanica OX=6973 PE=1 SV=1 && PF13833:EF-hand domain pair|PF13499:EF-hand domain pair	-
105204842	132.090676456193	108.906261710701	164.92146560113	460.402872614592	609.805262690042	543.501511171121	135.306134589342	537.903215491918	-1.98798312803589	5.05992132213576e-19	1.16625417835285e-17	LOC105204842	NC_052679.1	6560347	6562460	+	1961	protein_coding	DNA repair protein RAD51 homolog A%2C transcript variant X2 && sp|P37383|RAD51_CHICK DNA repair protein RAD51 homolog 1 OS=Gallus gallus OX=9031 GN=RAD51A PE=2 SV=1 && PF08423:Rad51|PF14520:Helix-hairpin-helix domain	-
105196048	577.896709495846	924.614161923851	436.063536165701	2662.37188573122	4091.30474463556	3569.18002696912	646.191469195133	3440.95221911197	-2.4133931397608	5.08783827166738e-19	1.17078190602661e-17	LOC105196048	NC_052671.1	4782101	4791267	-	7423	protein_coding	putative leucine-rich repeat-containing protein DDB_G0290503%2C transcript variant X1 && - && -	-
105199952	3591.21526615276	5049.9833555252	3787.60315067003	1141.29404076402	1487.41817783743	1224.27917722567	4142.933924116	1284.33046527571	1.68950388516196	5.39415322364294e-19	1.23925416267849e-17	LOC105199952	NC_052670.1	2270784	2291832	-	12911	protein_coding	protein stoned-B && sp|Q24212|STNB_DROME Protein stoned-B OS=Drosophila melanogaster OX=7227 GN=stnB PE=1 SV=4 && PF00928:Adaptor complexes medium subunit family	Adap_comp_sub
105200418	34.2020501538358	27.2265654276752	40.0656667844554	210.775154762377	167.379782785842	211.050414990848	33.8314274553221	196.401784179689	-2.53119202844115	5.69564240960123e-19	1.30639759125894e-17	LOC105200418	NC_052667.1	29013898	29021465	-	3918	protein_coding	cell wall protein DAN4 && - && -	-
105200658	1169.94599146914	1405.97983868515	1960.42239336033	5254.80915790073	5270.20126879747	5126.84415176882	1512.11607450487	5217.28485948901	-1.78600247354289	5.71462344387576e-19	1.30863027472055e-17	LOC105200658	NC_052678.1	2913320	2918621	+	3155	protein_coding	heat shock protein 60A%2C transcript variant X2 && sp|O02649|CH60A_DROME Heat shock protein 60A OS=Drosophila melanogaster OX=7227 GN=Hsp60A PE=1 SV=3 && PF00118:TCP-1/cpn60 chaperonin family	-
105196362	211.109206121952	162.270329948944	196.60129515163	559.476908493682	674.947664639127	597.66489200948	189.993610407509	610.696488380763	-1.68509042879289	5.82096298987355e-19	1.33082824285445e-17	LOC105196362	NC_052667.1	27333010	27357526	-	4947	protein_coding	tyrosine-protein kinase Dnt%2C transcript variant X3 && sp|Q9V422|RYK2_DROME Tyrosine-protein kinase Dnt OS=Drosophila melanogaster OX=7227 GN=dnt PE=2 SV=2 && PF07714:Protein tyrosine kinase|PF02019:WIF domain	Pkinase_Tyr
105201036	133.270057495981	74.0562579632767	126.719318201999	545.878511412238	522.948726757929	450.11637179464	111.348544553752	506.314536654936	-2.18446181856191	5.94064634636911e-19	1.35600043699703e-17	LOC105201036	NC_052666.1	24047898	24054959	-	1636	protein_coding	uncharacterized LOC105201036 && - && -	-
105202791	886.894541920156	915.901660986995	1093.8858791849	316.648389182188	366.426010963601	338.054204542862	965.560694030683	340.376201562884	1.50463008656375	5.95627384830961e-19	1.35737822063249e-17	LOC105202791	NC_052666.1	16405453	16559263	+	5326	protein_coding	uncharacterized LOC105202791 && - && PF12736:Cell-cycle sustaining, positive selection,	-
105207573	5021.80446741493	5935.3912632332	5203.87788351589	2151.46068109984	1893.65343443658	2323.42226768686	5387.02453805467	2122.84546107442	1.34354305438373	6.39276124250387e-19	1.45450734893754e-17	LOC105207573	NC_052677.1	14974561	14993851	-	5596	protein_coding	1-acylglycerol-3-phosphate O-acyltransferase Pnpla3%2C transcript variant X2 && sp|Q8BJ56|PLPL2_MOUSE Patatin-like phospholipase domain-containing protein 2 OS=Mus musculus OX=10090 GN=Pnpla2 PE=1 SV=1 && PF01734:Patatin-like phospholipase	-
105203645	2423.62803676319	2672.5596623806	2410.46232491596	1040.27737673044	1138.18252294373	1004.82409969094	2502.21667468658	1061.09466645504	1.23752090807577	6.4678640840936e-19	1.46923294571577e-17	LOC105203645	NC_052664.1	28752555	28773419	+	6170	protein_coding	diacylglycerol kinase theta%2C transcript variant X4 && sp|Q6P5E8|DGKQ_MOUSE Diacylglycerol kinase theta OS=Mus musculus OX=10090 GN=Dgkq PE=1 SV=1 && PF00130:Phorbol esters/diacylglycerol binding domain (C1 domain)|PF00788:Ras association (RalGDS/AF-6) domain|PF00781:Diacylglycerol kinase catalytic domain|PF00609:Diacylglycerol kinase accessory domain	RA
105195538	2631.19909976578	2292.47680901026	2635.01641084744	1050.96183158015	826.946602520324	973.073152302935	2519.56410654116	950.327195467802	1.40692570047167	6.81488053891659e-19	1.54557995812096e-17	LOC105195538	NC_052667.1	6023742	6052253	-	2823	protein_coding	ankyrin repeat domain-containing protein 29%2C transcript variant X2 && sp|Q8N6D5|ANR29_HUMAN Ankyrin repeat domain-containing protein 29 OS=Homo sapiens OX=9606 GN=ANKRD29 PE=1 SV=2 && PF12796:Ankyrin repeats (3 copies)|PF13637:Ankyrin repeats (many copies)	-
105193107	668.709049559479	520.571930977151	724.909040890844	1777.50476136013	2400.31656070724	2040.46529537612	638.063340475825	2072.7622058145	-1.69939224928268	7.25559721966916e-19	1.64289938964413e-17	LOC105193107	NC_052678.1	9004183	9008025	+	2313	protein_coding	ATPase family AAA domain-containing protein 3A homolog && sp|Q9VEX6|ATD3A_DROME ATPase family AAA domain-containing protein 3A homolog OS=Drosophila melanogaster OX=7227 GN=bor PE=1 SV=2 && PF00004:ATPase family associated with various cellular activities (AAA)|PF12037:Domain of unknown function (DUF3523)	AAA
105199561	0	1.08906261710701	0	416.693739138523	785.32784571952	743.345709436791	0.363020872369003	648.455764764945	-10.7356157185796	7.53238121102884e-19	1.7028475862377e-17	LOC105199561	NC_052676.1	1226050	1230379	-	3181	protein_coding	plasminogen activator inhibitor 2%2C macrophage && - && PF00079:Serpin (serine protease inhibitor)	Serpin
105202625	605.022473410957	588.093813237785	638.255389473301	216.603039225852	233.426940317553	195.174941296846	610.457225374015	215.068306946751	1.50519294025934	8.43130245706114e-19	1.9030269915842e-17	LOC105202625	NC_052679.1	2812884	2866387	+	4612	protein_coding	T-box protein H15%2C transcript variant X1 && sp|Q8UW76|TBX20_CHICK T-box transcription factor TBX20 OS=Gallus gallus OX=9031 GN=TBX20 PE=2 SV=1 && PF00907:T-box	T-box
105208281	132.090676456193	121.975013115985	128.582837587322	640.095976905098	440.615968738947	437.976303675697	127.549509053167	506.229416439914	-1.98851582409033	8.63211122126132e-19	1.94524901279124e-17	LOC105208281	NC_052672.1	11216467	11218233	-	1237	protein_coding	uncharacterized LOC105208281 && - && PF16033:Domain of unknown function (DUF4789)	-
105207942	544.874040381798	589.182875854892	550.669978363096	1347.21262514017	1825.79676573962	1861.16582777327	561.575631533262	1678.05840621769	-1.57938389522393	8.890581291138e-19	2.00031011815874e-17	LOC105207942	NC_052671.1	8742508	8747564	+	3193	protein_coding	another transcription unit protein%2C transcript variant X2 && sp|Q94546|ATU_DROME Another transcription unit protein OS=Drosophila melanogaster OX=7227 GN=Atu PE=1 SV=2 && PF04004:Leo1-like protein	-
105195576	537.797754143073	674.129759989239	528.307745739214	1508.450761963	1645.75040479701	1553.92871922465	580.078419957175	1569.37662866155	-1.43624411096752	9.0036047490515e-19	2.02252403823138e-17	LOC105195576	NC_052667.1	5077409	5087249	-	3766	protein_coding	piwi-like protein Siwi%2C transcript variant X1 && sp|A8D8P8|SIWI_BOMMO Piwi-like protein Siwi OS=Bombyx mori OX=7091 GN=Siwi PE=1 SV=1 && PF01391:Collagen triple helix repeat (20 copies)|PF02171:Piwi domain|PF02170:PAZ domain	Piwi
105196093	122.655628137894	116.52970003045	136.036915128616	372.013291585209	447.854013399957	450.11637179464	125.074081098987	423.327892259935	-1.75734530649513	9.17487677412648e-19	2.05773147555369e-17	LOC105196093	NC_052679.1	1715018	1716864	+	1419	protein_coding	PCI domain-containing protein 2%2C transcript variant X1 && sp|Q5U3P0|PCID2_DANRE PCI domain-containing protein 2 OS=Danio rerio OX=7955 GN=pcid2 PE=2 SV=1 && PF01399:PCI domain	-
105199068	33.0226691140484	53.3640682382435	61.4961397156757	263.226114933659	286.807519692497	238.132105410027	49.2942923559892	262.721913345395	-2.40347082468401	9.40173691904303e-19	2.10328275832535e-17	LOC105199068	NC_052665.1	5292768	5298432	-	5242	protein_coding	carbohydrate sulfotransferase 11%2C transcript variant X1 && sp|Q9JME2|CHSTB_MOUSE Carbohydrate sulfotransferase 11 OS=Mus musculus OX=10090 GN=Chst11 PE=2 SV=1 && PF03567:Sulfotransferase family	-
105207608	9473.96789261252	11860.9809629124	8556.34925771289	3268.47186993271	3856.06829315276	3280.61994629579	9963.76603774595	3468.38670312708	1.52235080221918	9.40770199279216e-19	2.10328275832535e-17	LOC105207608	NC_052677.1	15835003	15966569	-	12023	protein_coding	serine/threonine-protein kinase tricornered%2C transcript variant X1 && sp|Q2LZZ7|TRC_DROPS Serine/threonine-protein kinase tricornered OS=Drosophila pseudoobscura pseudoobscura OX=46245 GN=trc PE=3 SV=1 && PF00069:Protein kinase domain	Pkinase
105193792	676.964716837991	675.218822606346	600.985001766831	1683.28729586728	2436.50678401229	1895.71832934257	651.056180403723	2005.17080307404	-1.62346182387381	1.02441434697927e-18	2.28667379155374e-17	LOC105193792	NC_052676.1	5606954	5634728	+	5972	protein_coding	stress response protein NST1%2C transcript variant X3 && - && PF00836:Stathmin family	-
105193909	57.7896709495846	33.7609411303173	28.8845504725144	224.37355184382	255.141074300581	233.462848441203	40.1450541841388	237.659158195202	-2.57961940154233	1.41906401483159e-18	3.1626132185664e-17	LOC105193909	NC_052669.1	4227810	4232474	+	1141	protein_coding	uncharacterized LOC105193909%2C transcript variant X1 && - && PF06585:Haemolymph juvenile hormone binding protein (JHBP)	-
105201045	145.063867893855	139.400014989697	94.1077289588371	11.6557689269517	14.4760893220188	10.2723653314129	126.190537280797	12.1347411934611	3.37350428424431	1.48486213098489e-18	3.3040517103299e-17	LOC105201045	NC_052664.1	7791869	7794714	+	2846	protein_coding	armadillo repeat-containing X-linked protein 4-like && - && -	-
105205352	840.898681368446	398.596917861165	450.971691248289	0	0.904755582626175	0	563.489096825967	0.301585194208725	10.7132608722978	1.49116198171656e-18	3.31286096785758e-17	LOC105205352	NC_052679.1	13472076	13475943	-	2116	protein_coding	general odorant-binding protein 83a && - && PF01395:PBP/GOBP family	-
105197817	10950.5529544264	9778.69323900384	10022.9390139625	3452.0502305322	2898.83688673426	4254.62694999249	10250.7284024642	3535.17135575298	1.53588029541912	1.56455114169789e-18	3.47045889612987e-17	LOC105197817	NC_052673.1	16206499	16275687	-	7989	protein_coding	calcium/calmodulin-dependent protein kinase kinase 1%2C transcript variant X1 && sp|Q8C078|KKCC2_MOUSE Calcium/calmodulin-dependent protein kinase kinase 2 OS=Mus musculus OX=10090 GN=Camkk2 PE=1 SV=2 && -	-
105205258	640.403904604581	571.75787398118	705.342087344948	1523.02047312169	1776.93996427781	1770.58224257809	639.167955310236	1690.18089332586	-1.4023475009784	1.56738190035094e-18	3.47129712891495e-17	LOC105205258	NC_052666.1	17764970	17769636	+	3218	protein_coding	polynucleotide 5'-hydroxyl-kinase NOL9%2C transcript variant X1 && sp|Q5SY16|NOL9_HUMAN Polynucleotide 5'-hydroxyl-kinase NOL9 OS=Homo sapiens OX=9606 GN=NOL9 PE=1 SV=1 && PF16575:mRNA cleavage and polyadenylation factor CLP1 P-loop	-
105200518	29.484525994686	16.3359392566051	42.8609458624407	202.033328067163	222.569873326039	216.653523353437	29.560470371244	213.752241582213	-2.84131205738398	1.67328417831464e-18	3.70004963929826e-17	LOC105200518	NC_052669.1	24620762	24626559	-	2117	protein_coding	origin recognition complex subunit 3 && sp|Q4R180|ORC3_RAT Origin recognition complex subunit 3 OS=Rattus norvegicus OX=10116 GN=Orc3 PE=2 SV=1 && PF07034:Origin recognition complex (ORC) subunit 3 N-terminus|PF18137:Origin recognition complex winged helix C-terminal	-
105198205	2058.01991442909	2348.01900248271	1973.46702905759	748.883153556647	905.660338208801	826.45848348186	2126.5019819898	827.000658415769	1.36220285554779	1.85681635576719e-18	4.09947972961268e-17	LOC105198205	NC_052675.1	13411030	13564327	+	10032	protein_coding	uncharacterized LOC105198205 && sp|Q8VBX6|MPDZ_MOUSE Multiple PDZ domain protein OS=Mus musculus OX=10090 GN=Mpdz PE=1 SV=2 && -	-
105195239	468.214272795614	410.576606649343	416.496582619804	1070.38811312506	1466.60879943703	1284.97951782038	431.76248735492	1273.99214346083	-1.56184158497424	1.87200063654492e-18	4.12656588915633e-17	LOC105195239	NC_052668.1	24055786	24060083	-	4228	protein_coding	DNA polymerase subunit gamma-1%2C mitochondrial && sp|Q27607|DPOG1_DROME DNA polymerase subunit gamma-1, mitochondrial OS=Drosophila melanogaster OX=7227 GN=tam PE=1 SV=2 && PF00476:DNA polymerase family A|PF18136:DNA mitochondrial polymerase exonuclease domain	-
120358161	1776.14784591989	2284.85337069051	1873.76874194279	732.370814243465	590.805395454892	733.073344105378	1978.25665285106	685.416517934579	1.52939294942675	1.91286150540056e-18	4.21008025263277e-17	LOC120358161	NC_052669.1	514678	516617	+	1940	protein_coding	cytochrome P450 9e2-like && sp|Q964T2|CP9E2_BLAGE Cytochrome P450 9e2 OS=Blattella germanica OX=6973 GN=CYP9E2 PE=2 SV=1 && PF00067:Cytochrome P450	p450
105197843	8743.93102898409	8886.7509555932	9530.03813654442	3826.97746434914	4368.15995291917	4102.40917280882	9053.57337370724	4099.18219669238	1.14315868439165	1.92202201825699e-18	4.22367323018213e-17	LOC105197843	NC_052673.1	15925669	15928820	+	1979	protein_coding	voltage-dependent anion-selective channel%2C transcript variant X2 && sp|Q94920|VDAC_DROME Voltage-dependent anion-selective channel OS=Drosophila melanogaster OX=7227 GN=porin PE=1 SV=3 && PF01459:Eukaryotic porin	-
105199162	94.3504831829953	83.8578215172397	94.1077289588371	308.87787656422	343.807121397946	439.844006463227	90.7720112196907	364.176334808465	-2.00416407191601	1.96582378519818e-18	4.31323072994181e-17	LOC105199162	NC_052674.1	9134555	9139004	+	2679	protein_coding	uncharacterized LOC105199162 && - && PF03022:Major royal jelly protein	-
105196426	67093.8079724678	48607.0427267201	66900.3459331139	23249.3737529597	21104.3287203382	20315.9370713535	60867.0655441006	21556.5465148838	1.49754161031296	2.04115427007387e-18	4.47158130496678e-17	LOC105196426	NC_052669.1	10730135	10732317	+	1250	protein_coding	ferritin heavy polypeptide-like 17%2C transcript variant X1 && - && PF00210:Ferritin-like domain	Ferritin
105201771	140.346343734706	115.440637413343	147.218031440557	405.037970211572	569.091261471864	536.964551414768	134.335004196202	503.697927699401	-1.90596227522071	2.41717793880506e-18	5.28715644358103e-17	LOC105201771	NC_052675.1	15630426	15633600	-	2366	protein_coding	uncharacterized LOC105201771 && - && PF08559:Cut8, nuclear proteasome tether protein	-
105200376	1208.86556578213	1216.48294330853	1175.88073213913	540.050626948762	502.139348357527	502.41204984547	1200.4097470766	514.867341717253	1.22130375460241	2.82097797354817e-18	6.16087658667496e-17	LOC105200376	NC_052667.1	28446903	28462699	+	6567	protein_coding	ras-related protein Rab-32%2C transcript variant X5 && sp|Q13637|RAB32_HUMAN Ras-related protein Rab-32 OS=Homo sapiens OX=9606 GN=RAB32 PE=1 SV=3 && PF00071:Ras family	Ras
105199172	2037.9704367527	2329.50493799189	2033.09964938795	931.49020007889	927.374472191829	876.88645874516	2133.52500804418	911.91704367196	1.22622071310488	2.8270102867058e-18	6.16453768527897e-17	LOC105199172	NC_052672.1	6464129	6535614	-	14352	protein_coding	calmodulin-binding transcription activator 2%2C transcript variant X6 && sp|O94983|CMTA2_HUMAN Calmodulin-binding transcription activator 2 OS=Homo sapiens OX=9606 GN=CAMTA2 PE=1 SV=3 && PF01833:IPT/TIG domain|PF12796:Ankyrin repeats (3 copies)|PF03859:CG-1 domain	CG-1
105201375	3770.48118420045	6198.9444165731	4298.20746224867	1511.36470419474	1227.75332562372	1175.7189047499	4755.87768767407	1304.94564485612	1.86581696664231	3.10833046477084e-18	6.76755272883645e-17	LOC105201375	NC_052676.1	5776603	5782082	+	2790	protein_coding	myc-associated zinc finger protein && - && -	-
105195134	18594.1214732888	20501.6037670395	16601.1624441545	8313.4771871483	7779.08849941985	7402.63999837367	18565.6292281609	7831.73522831394	1.2452109679331	3.12732219537809e-18	6.7984429660508e-17	LOC105195134	NC_052668.1	21235402	21256461	+	7372	protein_coding	Na(+)/H(+) exchange regulatory cofactor NHE-RF1%2C transcript variant X1 && sp|Q15599|NHRF2_HUMAN Na(+)/H(+) exchange regulatory cofactor NHE-RF2 OS=Homo sapiens OX=9606 GN=SLC9A3R2 PE=1 SV=2 && -	-
105193913	288.948354747923	368.103164582169	338.228768436217	873.211355444132	1184.32505765766	1049.64896659165	331.760095922103	1035.72845989781	-1.64183590413562	3.19987295681098e-18	6.94549111729892e-17	LOC105193913	NC_052669.1	4283684	4608598	+	9352	protein_coding	SAM and SH3 domain-containing protein 1%2C transcript variant X1 && sp|P59808|SASH1_MOUSE SAM and SH3 domain-containing protein 1 OS=Mus musculus OX=10090 GN=Sash1 PE=1 SV=1 && PF00536:SAM domain (Sterile alpha motif)|PF07653:Variant SH3 domain	SAM_1
105205521	1154.6140379519	1401.62358821672	1297.94125187782	529.366172099056	431.568412912685	432.373195313109	1284.72629268215	464.43592677495	1.46846823408744	3.24960477300612e-18	7.04263503025766e-17	LOC105205521	NC_052672.1	17430358	17436257	+	4530	protein_coding	uncharacterized LOC105205521%2C transcript variant X4 && - && -	-
105204016	391.554505209431	483.543801995512	368.976838294054	1162.66295046343	1653.89320504065	1296.18573454556	414.691715166332	1370.91396334988	-1.72567109404172	3.58717312628398e-18	7.76233548672339e-17	LOC105204016	NC_052669.1	18629034	18634159	-	4477	protein_coding	ribosome biogenesis protein BMS1 homolog && sp|Q14692|BMS1_HUMAN Ribosome biogenesis protein BMS1 homolog OS=Homo sapiens OX=9606 GN=BMS1 PE=1 SV=1 && PF04950:40S ribosome biogenesis protein Tsr1 and BMS1 C-terminal|PF08142:AARP2CN (NUC121) domain	-
105201955	14.1525724774493	7.62343831974907	13.0446356972646	102.959292188073	168.284538368469	125.136086764485	11.606882164821	132.126639107009	-3.50905771639501	3.79485462362063e-18	8.19920345549301e-17	LOC105201955	NC_052664.1	27063162	27075873	-	1782	protein_coding	probable DNA replication complex GINS protein PSF2%2C transcript variant X1 && sp|Q9VQY9|PSF2_DROME Probable DNA replication complex GINS protein PSF2 OS=Drosophila melanogaster OX=7227 GN=Psf2 PE=1 SV=1 && -	-
105200999	106.14429358087	143.756265458125	100.630046807469	384.640374589406	478.615703209247	455.719480157229	116.843535282155	439.658519318627	-1.91359375267464	3.87891865080414e-18	8.36805743082014e-17	LOC105200999	NC_052679.1	10624093	10651008	-	4959	protein_coding	claspin%2C transcript variant X1 && sp|Q80YR7|CLSPN_MOUSE Claspin OS=Mus musculus OX=10090 GN=Clspn PE=1 SV=2 && -	-
105205634	43.6370984721353	50.0968803869224	49.3832637110729	196.205443603687	232.522184734927	296.030891823446	47.7057475233769	241.586173387353	-2.3384355254473	3.90194523887941e-18	8.40492070329092e-17	LOC105205634	NC_052668.1	19582094	19585021	-	2421	protein_coding	XK-related protein 6 && sp|Q5GH73|XKR6_HUMAN XK-related protein 6 OS=Homo sapiens OX=9606 GN=XKR6 PE=2 SV=1 && PF09815:XK-related protein	-
105202655	382.119456891131	338.69847392028	327.047652124276	848.928503512982	997.040652054045	952.52842164011	349.288527645229	932.832525735712	-1.41860924145743	3.91154115858338e-18	8.41278578666748e-17	LOC105202655	NC_052675.1	20054672	20060566	-	3825	protein_coding	DNA-directed RNA polymerase III subunit RPC2%2C transcript variant X1 && sp|Q9NW08|RPC2_HUMAN DNA-directed RNA polymerase III subunit RPC2 OS=Homo sapiens OX=9606 GN=POLR3B PE=1 SV=2 && PF04560:RNA polymerase Rpb2, domain 7|PF04566:RNA polymerase Rpb2, domain 4|PF00562:RNA polymerase Rpb2, domain 6|PF04563:RNA polymerase beta subunit|PF04567:RNA polymerase Rpb2, domain 5|PF04565:RNA polymerase Rp…	RNA_pol_Rpb2_6
105197467	53.0721467904349	33.7609411303173	68.9502172569698	257.398230470183	287.712275275124	283.890823704503	51.927768392574	276.33377648327	-2.40457658428934	4.02412045416172e-18	8.64178340930146e-17	LOC105197467	NC_052665.1	15537919	15542092	-	1527	protein_coding	uncharacterized LOC105197467 && - && PF14780:Domain of unknown function (DUF4477)	-
105207864	976.527500944001	997.581357270021	1050.0931736298	412.80848282954	438.806457573695	405.291504893929	1008.06734394794	418.968815099054	1.26684172232341	4.07423653545683e-18	8.73615082572502e-17	LOC105207864	NC_052666.1	27457654	27460261	-	1198	protein_coding	probable uridine nucleosidase 2%2C transcript variant X1 && sp|Q8LAC4|URH2_ARATH Probable uridine nucleosidase 2 OS=Arabidopsis thaliana OX=3702 GN=URH2 PE=2 SV=1 && PF01156:Inosine-uridine preferring nucleoside hydrolase	-
105207327	117.938103978744	99.1046981567379	164.92146560113	665.350142913493	509.377393018536	487.470427545232	127.321422578871	554.065987825754	-2.11698923506009	4.13950697249372e-18	8.86267816561742e-17	LOC105207327	NC_052669.1	18955487	18959400	+	1675	protein_coding	juvenile hormone epoxide hydrolase 1-like%2C transcript variant X1 && sp|Q8MZR6|HYEP1_CTEFE Juvenile hormone epoxide hydrolase 1 OS=Ctenocephalides felis OX=7515 GN=EH1 PE=1 SV=3 && PF06441:Epoxide hydrolase N terminus	EHN
105198575	1394.02838902876	2232.57836506937	1313.78116665307	404.066656134326	450.568280147835	421.166978587931	1646.79597358373	425.267304956697	1.95296350527246	4.35913512301382e-18	9.31880366478724e-17	LOC105198575	NC_052671.1	11236845	11244000	-	5140	protein_coding	uncharacterized LOC105198575%2C transcript variant X2 && - && PF16013:Domain of unknown function (DUF4781)	-
105206510	1040.21407709252	1069.45948999908	1028.66270069858	2189.34193011243	2403.93558303775	2308.48064538662	1046.11208926339	2300.5860528456	-1.13709514316244	4.76060197754422e-18	1.01616952015393e-16	LOC105206510	NC_052679.1	16716896	16730007	-	3604	protein_coding	nuclear autoantigenic sperm protein && sp|Q9VK89|TRM1_DROME Probable tRNA (guanine(26)-N(2))-dimethyltransferase OS=Drosophila melanogaster OX=7227 GN=CG6388 PE=2 SV=1 && PF13424:Tetratricopeptide repeat	-
105201774	1832.75813582968	1762.10331447914	1649.2146560113	3661.85407121733	4263.20830533454	4176.18343291624	1748.02536877338	4033.74860315604	-1.20669687311172	4.82945736273808e-18	1.02931446682936e-16	LOC105201774	NC_052675.1	15646592	15650118	-	2492	protein_coding	stress-induced-phosphoprotein 1 && sp|Q4R8N7|STIP1_MACFA Stress-induced-phosphoprotein 1 OS=Macaca fascicularis OX=9541 GN=STIP1 PE=2 SV=1 && PF13424:Tetratricopeptide repeat|PF13414:TPR repeat|PF00515:Tetratricopeptide repeat|PF17830:STI1 domain	TPR_1
113005994	562.564755978609	723.137577759054	652.231784863228	1585.18457406543	2054.69992814404	1917.19691139916	645.978039533631	1852.36047120288	-1.51948360228863	5.06579522584603e-18	1.07806216595749e-16	LOC113005994	NC_052675.1	10435965	10440017	+	2035	protein_coding	enhancer of rudimentary homolog%2C transcript variant X2 && - && PF01133:Enhancer of rudimentary	-
105202826	0	0	0	227.287494075558	283.188497361993	286.692377885798	0	265.72278977445	-10.4103654628194	5.07629891268215e-18	1.07867540859276e-16	LOC105202826	NC_052679.1	24095272	24102480	+	2430	protein_coding	alpha-tocopherol transfer protein-like%2C transcript variant X1 && sp|Q9VD09|PINTA_DROME Retinol-binding protein pinta OS=Drosophila melanogaster OX=7227 GN=pinta PE=2 SV=1 && PF00650:CRAL/TRIO domain	-
105194622	44.8164795119228	59.8984439408855	42.8609458624407	212.717782916869	219.85560657816	263.346093041677	49.1919564384163	231.973160845569	-2.23984165561309	5.4317602148792e-18	1.1524778195048e-16	LOC105194622	NC_052675.1	9513716	9517609	-	3026	protein_coding	protein zwilch homolog%2C transcript variant X1 && sp|A6QM04|ZWILC_BOVIN Protein zwilch homolog OS=Bos taurus OX=9913 GN=ZWILCH PE=2 SV=1 && PF09817:RZZ complex, subunit zwilch	-
105203578	18590.5833301694	19981.0318360623	15674.061549956	7509.22913118863	7533.89973652816	7750.96656824795	18081.8922387293	7598.03181198825	1.25080554374453	5.50859224492339e-18	1.16702990194844e-16	LOC105203578	NC_052666.1	19262768	19282869	-	6433	protein_coding	atlastin%2C transcript variant X1 && sp|Q9VC57|ATLAS_DROME Atlastin OS=Drosophila melanogaster OX=7227 GN=atl PE=1 SV=1 && PF02263:Guanylate-binding protein, N-terminal domain	-
105205773	242.952494196213	241.771900997756	274.869109335217	643.981233214082	769.042245232249	705.991653686199	253.197834843062	706.33837737751	-1.47884487367772	5.80591891856436e-18	1.22818183162216e-16	LOC105205773	NC_052668.1	17728685	17732477	+	2800	protein_coding	inactive peptidyl-prolyl cis-trans isomerase FKBP6%2C transcript variant X3 && sp|A6QQ71|FKBP6_BOVIN Inactive peptidyl-prolyl cis-trans isomerase FKBP6 OS=Bos taurus OX=9913 GN=FKBP6 PE=2 SV=1 && PF00254:FKBP-type peptidyl-prolyl cis-trans isomerase	FKBP_C
105195297	5160.97143010984	5373.43495280598	4028.92891106942	1780.41870359187	1934.36743565476	1846.22420547304	4854.44509799508	1853.67011490656	1.38870987374159	5.97808143533677e-18	1.26271355929681e-16	LOC105195297	NC_052668.1	20272767	20333467	-	10531	protein_coding	SLIT-ROBO Rho GTPase-activating protein 1%2C transcript variant X2 && sp|Q7Z6B7|SRGP1_HUMAN SLIT-ROBO Rho GTPase-activating protein 1 OS=Homo sapiens OX=9606 GN=SRGAP1 PE=1 SV=1 && -	-
105198061	1.17938103978744	1.08906261710701	0	297.222107637268	436.092190825816	386.614477018633	0.756147885631484	373.309591827239	-9.0471379945921	6.05243395374453e-18	1.27651334297157e-16	LOC105198061	NC_052667.1	47322	49343	-	1332	protein_coding	uncharacterized LOC105198061 && - && -	-
105196869	17144.66217539	11758.6090769044	11042.2841177344	4450.56110194106	3148.54942753909	3222.72115988237	13315.185123343	3607.27722978751	1.88408241842719	7.01881897994839e-18	1.47812985422961e-16	LOC105196869	NC_052669.1	9716386	9723094	-	3394	protein_coding	spermatogenesis-associated protein 20%2C transcript variant X1 && sp|Q8TB22|SPT20_HUMAN Spermatogenesis-associated protein 20 OS=Homo sapiens OX=9606 GN=SPATA20 PE=2 SV=3 && PF03190:Protein of unknown function, DUF255	-
105199703	3.53814311936232	1.08906261710701	0	266.140057165397	141.141870889683	126.06993815825	1.54240191215644	177.783955404443	-6.96303209431429	7.26399510022573e-18	1.527489727465e-16	LOC105199703	NC_052679.1	23212503	23215975	-	705	protein_coding	venom allergen 3 && sp|P35778|VA3_SOLIN Venom allergen 3 OS=Solenopsis invicta OX=13686 PE=1 SV=2 && PF00188:Cysteine-rich secretory protein family	SCP
105200048	340.841120498571	348.500037474243	341.955807206864	797.448857418946	941.850561513848	956.263827215169	343.765655059892	898.521082049321	-1.386303161967	7.6816657889323e-18	1.61292187307077e-16	LOC105200048	NC_052670.1	9873927	9887667	+	3972	protein_coding	protein bric-a-brac 2%2C transcript variant X4 && sp|Q01295|BRC1_DROME Broad-complex core protein isoforms 1/2/3/4/5 OS=Drosophila melanogaster OX=7227 GN=br PE=1 SV=2 && PF10523:BEN domain|PF00651:BTB/POZ domain	BTB
105199924	2152.37039761208	2313.16899873529	2918.27135741661	6057.1145857059	7095.99803453709	7228.00978773965	2461.27025125466	6793.70746932755	-1.4644375152502	7.69576946902386e-18	1.61348932630557e-16	LOC105199924	NC_052670.1	3503250	3508834	-	2279	protein_coding	nucleoplasmin-like protein%2C transcript variant X2 && sp|Q9NLA3|ANO39_PATPE Nucleoplasmin-like protein ANO39 OS=Patiria pectinifera OX=7594 PE=1 SV=1 && PF03066:Nucleoplasmin/nucleophosmin domain	-
105200661	234.696826917701	241.771900997756	220.827047160836	583.759760424831	684.899976048014	641.555907516427	232.431925025431	636.738547996424	-1.45493309792438	7.77766643893083e-18	1.62824756573593e-16	LOC105200661	NC_052678.1	2905267	2907502	+	1519	protein_coding	something about silencing protein 10 && sp|Q9JI13|SAS10_MOUSE Something about silencing protein 10 OS=Mus musculus OX=10090 GN=Utp3 PE=1 SV=1 && PF04000:Sas10/Utp3/C1D family|PF09368:Sas10 C-terminal domain	-
105195075	8438.47133967914	7073.46169811003	12973.8219606223	2756.58935122408	2103.55672960586	2014.3174563507	9495.25166613714	2291.48784572688	2.05105602745987	7.9115433672971e-18	1.65382809060544e-16	LOC105195075	NC_052668.1	20079127	20092930	-	6093	protein_coding	xanthine dehydrogenase%2C transcript variant X5 && sp|P08793|XDH_CALVI Xanthine dehydrogenase OS=Calliphora vicina OX=7373 GN=XDH PE=2 SV=1 && PF01799:[2Fe-2S] binding domain|PF01315:Aldehyde oxidase and xanthine dehydrogenase, a/b hammerhead domain|PF00111:2Fe-2S iron-sulfur cluster binding domain|PF02738:Molybdopterin-binding domain of aldehyde dehydrogenase|PF03450:CO dehydrogenase flavoprotei…	Fer2
105196231	61.3278140689469	60.9875065579925	83.8583723395578	342.873869267829	469.568147382985	1015.09646502235	68.7245643221658	609.179493891055	-3.14504284790398	8.65608435766481e-18	1.80679802108661e-16	LOC105196231	NC_052667.1	6221624	6226225	+	4343	protein_coding	cell wall protein DAN4%2C transcript variant X1 && - && -	-
105196177	1340.95624223832	1400.53452559961	1246.69446878143	2888.68806572953	3647.06975356611	3334.78332713415	1329.39507887312	3290.18038214326	-1.30769161233048	9.12515599647662e-18	1.90190291107713e-16	LOC105196177	NC_052672.1	4801345	4805295	+	2917	protein_coding	protein CDV3 homolog%2C transcript variant X1 && sp|O16053|CDV3_DROYA Protein CDV3 homolog OS=Drosophila yakuba OX=7245 GN=GE14456 PE=2 SV=1 && PF15359:Carnitine deficiency-associated protein 3	-
105204446	403.348315607305	368.103164582169	423.018900468436	1024.7363514945	932.803005687586	1041.24430404777	398.156793552637	999.594553743286	-1.32733392191116	9.46202722089605e-18	1.96921484161943e-16	LOC105204446	NC_052669.1	26014402	26017222	-	1544	protein_coding	S-methyl-5'-thioadenosine phosphorylase && sp|E3XFR6|MTAP_ANODA S-methyl-5'-thioadenosine phosphorylase OS=Anopheles darlingi OX=43151 GN=AND_22863 PE=3 SV=2 && PF01048:Phosphorylase superfamily	-
105193008	502.41632294945	497.701616017903	499.4231952667	1104.38410582867	1313.70510597321	1306.45809987697	499.847044744684	1241.51577055962	-1.31271594092004	9.53301423014665e-18	1.9810751451547e-16	LOC105193008	NC_052666.1	455985	460025	-	2848	protein_coding	E3 ubiquitin-protein ligase TRIM23%2C transcript variant X1 && sp|P36406|TRI23_HUMAN E3 ubiquitin-protein ligase TRIM23 OS=Homo sapiens OX=9606 GN=TRIM23 PE=1 SV=1 && PF00025:ADP-ribosylation factor family|PF00643:B-box zinc finger	Arf
105197517	9938.64402228877	9832.05730724208	9314.80164753955	4617.62712322737	3798.16393586468	3641.08658428901	9695.16765902347	4018.95921446035	1.27047119710463	1.05236234150529e-17	2.18372901128782e-16	LOC105197517	NC_052665.1	16704132	16712340	-	3862	protein_coding	aminopeptidase N%2C transcript variant X3 && sp|P79098|AMPN_BOVIN Aminopeptidase N OS=Bos taurus OX=9913 GN=ANPEP PE=2 SV=4 && PF11838:ERAP1-like C-terminal domain|PF01433:Peptidase family M1 domain|PF17900:Peptidase M1 N-terminal domain	-
105204719	340.841120498571	331.075035600531	397.861388766569	873.211355444132	1034.13563094172	1079.53221119212	356.592514955223	995.626399192658	-1.48012669272398	1.10062791267156e-17	2.28053971012123e-16	LOC105204719	NC_052679.1	8043481	8046799	-	1811	protein_coding	cyclin-dependent kinase 8%2C transcript variant X1 && sp|Q17IE8|CDK8_AEDAE Cyclin-dependent kinase 8 OS=Aedes aegypti OX=7159 GN=Cdk8 PE=3 SV=2 && PF00069:Protein kinase domain	Pkinase
105192923	886.894541920156	950.751664734419	799.449816303785	2268.01837036935	1961.51010313355	2332.7607816245	879.032007652787	2187.42975170913	-1.31566721648918	1.12305852832635e-17	2.32361466270096e-16	LOC105192923	NC_052678.1	4892143	4906574	+	1637	protein_coding	alpha-tocopherol transfer protein%2C transcript variant X2 && sp|Q9D4C9|CLVS1_MOUSE Clavesin-1 OS=Mus musculus OX=10090 GN=Clvs1 PE=1 SV=1 && PF00650:CRAL/TRIO domain	-
105200061	4769.41692490041	2160.70023234031	7055.2843928348	744.026583170417	670.423886725996	541.633808383592	4661.80051669184	652.028092760001	2.83802462173271	1.16559370234655e-17	2.40809957308152e-16	LOC105200061	NC_052670.1	9844030	9847263	-	2518	protein_coding	phospholipase A2 group XV%2C transcript variant X2 && sp|Q675A5|PAG15_RAT Phospholipase A2 group XV OS=Rattus norvegicus OX=10116 GN=Pla2g15 PE=1 SV=1 && PF02450:Lecithin:cholesterol acyltransferase	-
113005344	3.53814311936232	4.35625046842804	4.65879846330877	82.5616965659079	94.0945805931222	145.680817427311	4.18439735036638	107.445698195447	-4.67194978340734	1.26136962411677e-17	2.60217243739075e-16	LOC113005344	NC_052677.1	1736803	2032842	+	2178	protein_coding	oxidoreductase ptaE%2C transcript variant X1 && sp|P37064|ASO_CUCPM L-ascorbate oxidase OS=Cucurbita pepo var. melopepo OX=3665 PE=1 SV=1 && PF07732:Multicopper oxidase|PF00394:Multicopper oxidase|PF07731:Multicopper oxidase	-
105204648	199.315395724078	175.339081354229	185.420178839689	485.657038622988	589.900639872266	604.201851765834	186.691551972665	559.919843420363	-1.58548465771975	1.32576502461632e-17	2.73103735493015e-16	LOC105204648	NC_052666.1	32477233	32482553	-	4466	protein_coding	protein dispatched && sp|Q9VNJ5|DISP_DROME Protein dispatched OS=Drosophila melanogaster OX=7227 GN=disp PE=1 SV=1 && PF12349:Sterol-sensing domain of SREBP cleavage-activation|PF02460:Patched family	-
105198290	4.71752415914977	0	8.38583723395578	118.500317424009	94.9993361757484	112.996018645542	4.36778713103518	108.831890748433	-4.59028893798982	1.50327797742845e-17	3.09220783961737e-16	LOC105198290	NC_052665.1	765516	770259	+	1399	protein_coding	alpha-tocopherol transfer protein-like && - && PF00650:CRAL/TRIO domain	-
105198088	2400.04041596744	3061.3550166878	1588.65027598829	416.693739138523	134.8085818113	338.988055936627	2350.01523621451	296.830125628817	2.9853951554611	1.56743212676217e-17	3.21949193874284e-16	LOC105198088	NC_052664.1	18431525	18435323	-	780	protein_coding	lysozyme 2 && - && PF05497:Destabilase	-
105195081	18655.4492873577	19820.9396313476	16907.7113830402	8099.78809015419	8744.46270608198	8557.81417246075	18461.3667672485	8467.35498956564	1.12448479261651	1.60168529331955e-17	3.28507974942873e-16	LOC105195081	NC_052668.1	20154440	20183126	+	4086	protein_coding	reticulon-1-A%2C transcript variant X1 && sp|Q6IFY7|RTN1A_XENLA Reticulon-1-A OS=Xenopus laevis OX=8355 GN=rtn1-a PE=2 SV=1 && PF02453:Reticulon	-
113004077	1016.62645629677	1301.42982744288	539.488862051155	138.897913046174	197.236717012506	140.077709064722	952.515048596935	158.737446374468	2.58399533977057	1.74766299795945e-17	3.57929475356327e-16	LOC113004077	NC_052675.1	20122864	20136161	+	10374	lncRNA	uncharacterized LOC113004077 && - && -	-
105199110	1958.95190708694	1879.7220771267	1909.17561026393	3931.87938469171	4229.73234877737	4662.72000906771	1915.94986482586	4274.77724751226	-1.15786030959495	1.81347687598478e-17	3.70871744926829e-16	LOC105199110	NC_052665.1	5632058	5637031	-	2993	protein_coding	calnexin && sp|P27824|CALX_HUMAN Calnexin OS=Homo sapiens OX=9606 GN=CANX PE=1 SV=2 && PF00262:Calreticulin family	-
105201986	196.956633644503	224.346899124044	206.850651770909	557.53428033919	700.280820952659	588.326378071832	209.384728179819	615.380493121227	-1.55529512393965	1.83371297095333e-17	3.74469061543023e-16	LOC105201986	NC_052664.1	26565090	26579625	+	3752	protein_coding	probable ATP-dependent RNA helicase CG8611 && sp|Q86B47|Y8611_DROME Probable ATP-dependent RNA helicase CG8611 OS=Drosophila melanogaster OX=7227 GN=CG8611 PE=1 SV=1 && PF13959:Domain of unknown function (DUF4217)|PF00270:DEAD/DEAH box helicase|PF00271:Helicase conserved C-terminal domain	DEAD
105194676	1660.56850402072	2292.47680901026	1614.73954738282	649.809117677557	475.901436461368	564.046241833947	1855.9282868046	563.252265324291	1.72048078814464	1.90290534768833e-17	3.88039142370104e-16	LOC105194676	NC_052674.1	4390773	4418593	+	10348	protein_coding	voltage-dependent L-type calcium channel subunit beta-2%2C transcript variant X9 && sp|Q08289|CACB2_HUMAN Voltage-dependent L-type calcium channel subunit beta-2 OS=Homo sapiens OX=9606 GN=CACNB2 PE=1 SV=3 && PF00625:Guanylate kinase|PF12052:Voltage gated calcium channel subunit beta domain 4Aa N terminal	-
105194642	159.216440371305	201.476584164797	199.396574229615	512.853832785875	674.0429090565	632.217393578779	186.696532921906	606.371378473718	-1.69778329718512	1.91514096501597e-17	3.89972301250446e-16	LOC105194642	NC_052674.1	3376895	3379622	-	2207	protein_coding	ran GTPase-activating protein 1 && sp|P46060|RAGP1_HUMAN Ran GTPase-activating protein 1 OS=Homo sapiens OX=9606 GN=RANGAP1 PE=1 SV=1 && PF07834:RanGAP1 C-terminal domain	-
105203854	3756.328611723	3479.5550616569	1455.40863993766	523.538287635581	510.282148601163	483.735021970173	2897.09743777252	505.851819402306	2.5175576033758	2.02718235949704e-17	4.12193746431066e-16	LOC105203854	NC_052669.1	21083409	21094381	-	2820	protein_coding	glutamate receptor ionotropic%2C kainate 2 && sp|P39087|GRIK2_MOUSE Glutamate receptor ionotropic, kainate 2 OS=Mus musculus OX=10090 GN=Grik2 PE=1 SV=4 && PF01094:Receptor family ligand binding region|PF00060:Ligand-gated ion channel|PF10613:Ligated ion channel L-glutamate- and glycine-binding site	Lig_chan
105198487	4169.11197564861	4968.30365924218	4577.7353700472	1992.1651724315	1928.03414657638	2119.84266384613	4571.71700164599	2013.347327618	1.18321585301475	2.03642446114898e-17	4.13478894894983e-16	LOC105198487	NC_052675.1	7816429	7847083	+	10449	protein_coding	phosphatidylcholine_ceramide cholinephosphotransferase 2%2C transcript variant X6 && sp|A0AAS4|SMS1_PIG Phosphatidylcholine:ceramide cholinephosphotransferase 1 OS=Sus scrofa OX=9823 GN=SGMS1 PE=2 SV=2 && PF14360:PAP2 superfamily C-terminal	-
105196112	22.4082397559614	18.5140644908192	27.0210310871909	130.156086350961	213.522317499777	157.820885546253	22.6477784446571	167.166429798997	-2.8779268526565	2.04342512024264e-17	4.14305906900772e-16	LOC105196112	NC_052671.1	4792334	4797441	-	2782	protein_coding	rho GTPase-activating protein gacZ%2C transcript variant X2 && - && -	-
105195078	1198.25113642404	1323.21107978502	1070.59188686836	427.378193988229	439.711213156321	316.575622486272	1197.35136769247	394.555009876941	1.60126653784663	2.12476005780286e-17	4.30180319571189e-16	LOC105195078	NC_052673.1	10180105	10199199	+	5164	protein_coding	protein tipE && sp|P48613|TIPE_DROME Protein tipE OS=Drosophila melanogaster OX=7227 GN=tipE PE=2 SV=1 && PF16972:Na+ channel auxiliary subunit TipE	-
105198563	122.655628137894	107.817199093594	99.6982871148077	327.332844031894	447.854013399957	451.050223188405	110.057038115432	408.745693540085	-1.89610397404573	2.2532064404375e-17	4.55533964929592e-16	LOC105198563	NC_052668.1	15761729	15764432	+	2447	protein_coding	uncharacterized LOC105198563 && - && -	-
105207704	760.7007706629	841.845403023718	708.137366422933	285.566338710317	277.759963866236	311.906365517448	770.227846703184	291.744222698	1.40024113573026	2.25865483253618e-17	4.55984068331697e-16	LOC105207704	NC_052677.1	17763316	17768437	+	3142	protein_coding	sodium- and chloride-dependent GABA transporter 1%2C transcript variant X1 && sp|P30531|SC6A1_HUMAN Sodium- and chloride-dependent GABA transporter 1 OS=Homo sapiens OX=9606 GN=SLC6A1 PE=1 SV=2 && PF00209:Sodium:neurotransmitter symporter family	SNF
105198999	2686.63000863579	3343.42223451852	2477.5490227876	830.473536045309	1113.75412221282	856.341728082334	2835.8670886473	933.523128780155	1.6027383261625	2.32837603564273e-17	4.69389995105639e-16	LOC105198999	NC_052665.1	4183034	4190414	-	5544	protein_coding	uncharacterized LOC105198999 && - && PF01757:Acyltransferase family	-
105196921	6983.11513658144	5884.20532022917	6753.39425241239	2942.11033997806	2513.41100853551	2870.65918443304	6540.23823640767	2775.3935109822	1.23670209605446	2.35731019718452e-17	4.74546997305196e-16	LOC105196921	NC_052670.1	412495	416149	+	2030	protein_coding	acetyl-CoA acetyltransferase%2C mitochondrial && sp|Q8QZT1|THIL_MOUSE Acetyl-CoA acetyltransferase, mitochondrial OS=Mus musculus OX=10090 GN=Acat1 PE=1 SV=1 && PF02803:Thiolase, C-terminal domain|PF00108:Thiolase, N-terminal domain	Thiolase_N
105207972	103.785531501295	187.318770142406	110.879403426749	511.882518708629	625.186107594687	629.415839397484	133.994568356816	588.8281552336	-2.13636083604088	2.47855680606349e-17	4.98246248855264e-16	LOC105207972	NC_052671.1	8170921	8175567	-	2318	protein_coding	protein maelstrom 2 && - && PF13017:piRNA pathway germ-plasm component|PF09011:HMG-box domain	-
105198998	584.972995734571	465.029737504693	708.137366422933	2198.08375680764	1617.7029817356	2238.44179085426	586.046699887399	2018.07617646583	-1.78299128441759	2.49181701960105e-17	5.0020133987793e-16	LOC105198998	NC_052665.1	4074423	4074929	-	434	protein_coding	hypothetical protein && - && -	-
105201750	51.8927657506474	37.0281289816383	70.8137366422933	260.312172701921	270.521919205226	253.073727710264	53.2448771248597	261.302606539137	-2.28681297844629	2.50206330068011e-17	5.01546739819049e-16	LOC105201750	NC_052675.1	15285250	15286714	-	1301	protein_coding	mitotic spindle assembly checkpoint protein MAD2A%2C transcript variant X1 && sp|Q9Z1B5|MD2L1_MOUSE Mitotic spindle assembly checkpoint protein MAD2A OS=Mus musculus OX=10090 GN=Mad2l1 PE=1 SV=2 && PF02301:HORMA domain	HORMA
105205188	1791.47979943712	2161.78929495741	1831.83955577301	659.522258450017	588.091128707014	802.178347243975	1928.36955005585	683.263911467002	1.49693432519613	2.52934319903547e-17	5.06054102273346e-16	LOC105205188	NC_052669.1	516695	522323	+	5629	protein_coding	cytochrome P450 9e2 && sp|Q964T2|CP9E2_BLAGE Cytochrome P450 9e2 OS=Blattella germanica OX=6973 GN=CYP9E2 PE=2 SV=1 && -	-
105203631	1279.62842816937	2443.85651278813	2938.77007065517	497.312807549939	296.759831101385	386.614477018633	2220.75167053756	393.562371889986	2.49702282737124	2.53170085083048e-17	5.06054102273346e-16	LOC105203631	NC_052679.1	5080385	5085720	-	3202	protein_coding	glucose dehydrogenase [FAD%2C quinone] && sp|P18173|DHGL_DROME Glucose dehydrogenase [FAD, quinone] OS=Drosophila melanogaster OX=7227 GN=Gld PE=3 SV=3 && PF05199:GMC oxidoreductase|PF00732:GMC oxidoreductase	-
105203499	14.1525724774493	14.1578140223911	7.45407754129403	118.500317424009	105.856403167262	116.731424220602	11.9214880137115	113.696048270624	-3.27498330429626	2.55895463851042e-17	5.10780339128343e-16	LOC105203499	NC_052672.1	6968200	6993064	-	5898	protein_coding	G-protein coupled receptor Mth2%2C transcript variant X2 && sp|Q95NT6|MTH2_DROYA G-protein coupled receptor Mth2 OS=Drosophila yakuba OX=7245 GN=mth2 PE=3 SV=1 && PF00002:7 transmembrane receptor (Secretin family)	7tm_2
105207822	1.17938103978744	4.35625046842804	0.931759692661754	96.1600936473516	115.80871457615	112.062167251778	2.15579706695908	108.010325158427	-5.67169835320154	2.57145041767918e-17	5.12551638183039e-16	LOC105207822	NC_052677.1	19183198	19188949	-	2721	protein_coding	gephyrin%2C transcript variant X1 && sp|Q54KM0|GEPH_DICDI Gephyrin OS=Dictyostelium discoideum OX=44689 GN=gphn PE=3 SV=1 && PF00994:Probable molybdopterin binding domain|PF03453:MoeA N-terminal region (domain I and II)	-
105203243	211655.259543374	174821.776611103	88016.8158479072	35903.6535513202	21181.2329448614	19968.544352873	158164.617334128	25684.4769496849	2.62245821773838	2.57532788934681e-17	5.1260253572484e-16	LOC105203243	NC_052676.1	7630353	7639327	-	3092	protein_coding	aconitate hydratase%2C mitochondrial && sp|P20004|ACON_BOVIN Aconitate hydratase, mitochondrial OS=Bos taurus OX=9913 GN=ACO2 PE=1 SV=4 && PF00694:Aconitase C-terminal domain|PF00330:Aconitase family (aconitate hydratase)	Aconitase
105197217	26513.6651554615	21632.0507635965	27018.2358081129	9815.12875057058	6305.24165532181	7958.28157766374	25054.6505757236	8026.21732785204	1.64232311051175	2.64512070810463e-17	5.25754891307538e-16	LOC105197217	NC_052666.1	24887873	24910535	+	4379	protein_coding	peroxidase%2C transcript variant X1 && sp|Q9VZZ4|PXDN_DROME Peroxidasin OS=Drosophila melanogaster OX=7227 GN=Pxn PE=1 SV=1 && PF03098:Animal haem peroxidase	An_peroxidase
105196122	340.841120498571	313.650033726819	327.047652124276	849.899817590228	761.804200571239	824.59078069433	327.179602116555	812.098266285266	-1.31174236255424	2.84961902392385e-17	5.65607411312347e-16	LOC105196122	NC_052667.1	22515362	22543843	-	5660	protein_coding	neurogenic locus notch homolog protein 1%2C transcript variant X1 && sp|F1RRV3|THYG_PIG Thyroglobulin OS=Sus scrofa OX=9823 GN=TG PE=1 SV=5 && PF14625:Lustrin, cysteine-rich repeated domain|PF00095:WAP-type (Whey Acidic Protein) 'four-disulfide core'|PF02822:Antistasin family|PF00086:Thyroglobulin type-1 repeat	-
105199809	5.89690519893721	17.4250018737122	43.7927055551024	1635.69290608222	1319.13363946896	1935.87393927446	22.3715375425839	1630.23349494188	-6.17591838400232	2.87467634589861e-17	5.69781787775309e-16	LOC105199809	NC_052670.1	14126908	14134356	+	1953	protein_coding	vanin-like protein 1%2C transcript variant X1 && sp|Q9NFP1|VNNL1_DROME Vanin-like protein 1 OS=Drosophila melanogaster OX=7227 GN=vanin-like PE=1 SV=1 && PF00795:Carbon-nitrogen hydrolase	CN_hydrolase
105201017	213.467968201527	150.290641160767	175.17082222041	31.0820504718712	29.8569342266638	38.2879071443573	179.643143860901	33.0756306142974	2.44029114080355	3.01862712505897e-17	5.97477077955728e-16	LOC105201017	NC_052666.1	23639363	23653536	-	3626	protein_coding	putative lysozyme-like protein%2C transcript variant X1 && - && -	-
105203832	17.6907155968116	28.3156280447822	27.0210310871909	130.156086350961	184.57013885574	173.696359240255	24.3424582429282	162.807528148985	-2.73363353501143	3.1037928948472e-17	6.13475936422872e-16	LOC105203832	NC_052669.1	21952856	21958214	+	1817	protein_coding	circadian clock-controlled protein daywake%2C transcript variant X1 && - && PF06585:Haemolymph juvenile hormone binding protein (JHBP)	-
113006239	15.3319535172367	20.6921897250332	14.9081550825881	116.557689269517	121.237248071907	141.011560458487	16.9774327749527	126.26883259997	-2.89798290481221	3.37390956255016e-17	6.65935399291631e-16	LOC113006239	NC_052673.1	16024172	16026112	+	908	lncRNA	uncharacterized LOC113006239 && - && -	-
105203488	59976.2433973505	77625.1161595363	36342.355052579	15094.2207604025	12919.0049643192	13105.6704600954	57981.2382031553	13706.2987282723	2.0807391805791	3.49207900302024e-17	6.88299471458808e-16	LOC105203488	NC_052675.1	7678078	7701985	-	4764	protein_coding	protein tyrosine phosphatase type IVA 1 && sp|O61722|PRL1_DROME PRL-1 phosphatase OS=Drosophila melanogaster OX=7227 GN=PRL-1 PE=1 SV=2 && -	-
105201696	334.944215299633	258.107840254361	310.275977656364	820.760395272849	825.137091355071	787.236724943737	301.109344403453	811.044737190553	-1.42986509036164	3.55515545238527e-17	6.99757440363788e-16	LOC105201696	NC_052677.1	11657448	11662186	+	2195	protein_coding	4-aminobutyrate aminotransferase%2C mitochondrial%2C transcript variant X1 && sp|P80147|GABT_PIG 4-aminobutyrate aminotransferase, mitochondrial OS=Sus scrofa OX=9823 GN=ABAT PE=1 SV=2 && PF00202:Aminotransferase class-III	Aminotran_3
105194409	563.744137018397	546.709433787719	383.884993376643	141.811855277912	139.332359724431	141.945411852252	498.112854727586	141.029875618198	1.81904025214956	3.61023309452572e-17	7.09611371579556e-16	LOC105194409	NC_052671.1	16133404	16137311	+	2726	protein_coding	E3 SUMO-protein ligase ZBED1 && sp|P08770|TRA1_MAIZE Putative AC transposase OS=Zea mays OX=4577 PE=2 SV=2 && PF05699:hAT family C-terminal dimerisation region	hATC
105200812	1490.73763429133	1435.38452934704	1481.49791133219	2954.73742298226	3077.97849209425	3111.59284402436	1469.20669165685	3048.10291970029	-1.05289438120649	3.90834184136504e-17	7.66158510534483e-16	LOC105200812	NC_052665.1	6554783	6557626	-	2045	protein_coding	T-complex protein 1 subunit beta && sp|Q3ZBH0|TCPB_BOVIN T-complex protein 1 subunit beta OS=Bos taurus OX=9913 GN=CCT2 PE=1 SV=3 && PF00118:TCP-1/cpn60 chaperonin family	-
105204605	450.523557198803	495.523490783689	389.475551532613	1621.12319492353	1158.0871457615	1285.91336921415	445.174199838368	1355.04123663306	-1.60656799636737	3.90875102180538e-17	7.66158510534483e-16	LOC105204605	NC_052666.1	28571812	28606795	+	3124	protein_coding	acyl-CoA synthetase short-chain family member 3%2C mitochondrial && sp|A0A0G2K047|ACSS3_RAT Acyl-CoA synthetase short-chain family member 3, mitochondrial OS=Rattus norvegicus OX=10116 GN=Acss3 PE=1 SV=1 && PF13193:AMP-binding enzyme C-terminal domain	-
113005079	356.173074015807	351.767225325564	284.186706261835	100.045349956335	96.8088473410007	81.2450712575388	330.709001867735	92.6997561849583	1.83376826457573	4.00952049624107e-17	7.84823431020797e-16	LOC113005079	NC_052672.1	6772847	6780301	+	5135	lncRNA	uncharacterized LOC113005079 && - && -	-
105196223	165.113345570242	179.695331822657	181.693140069042	460.402872614592	564.567483558733	509.882860995588	175.500605820647	511.617739056304	-1.54274854377533	4.06510309762727e-17	7.94604130353884e-16	LOC105196223	NC_052677.1	13446413	13495336	+	4132	protein_coding	ATP-dependent RNA helicase DDX24%2C transcript variant X1 && sp|Q9GZR7|DDX24_HUMAN ATP-dependent RNA helicase DDX24 OS=Homo sapiens OX=9606 GN=DDX24 PE=1 SV=1 && PF00270:DEAD/DEAH box helicase|PF00271:Helicase conserved C-terminal domain	DEAD
105195312	15048.9020676878	22769.0321358562	10625.7875351146	3531.69798486637	3749.30713440287	4094.93836165871	16147.9072462195	3791.98116030931	2.09028466644445	4.2772503571404e-17	8.34919269713806e-16	LOC105195312	NC_052668.1	21743692	21762052	-	13607	protein_coding	uncharacterized LOC105195312 && sp|Q9U943|APLP_LOCMI Apolipophorins OS=Locusta migratoria OX=7004 PE=1 SV=2 && PF06448:Domain of Unknown Function (DUF1081)|PF09172:Domain of unknown function (DUF1943)|PF00094:von Willebrand factor type D domain|PF01347:Lipoprotein amino terminal region	Vitellogenin_N
105192986	14090.0652823406	9773.2479259183	14053.7314444172	4388.39700099732	2981.16964475325	3936.18362471869	12639.0148842254	3768.58342348975	1.74584837291564	4.38673407304649e-17	8.55111027572368e-16	LOC105192986	NC_052666.1	268047	275817	-	2785	protein_coding	27 kDa hemolymph protein && sp|P83632|P27K_GALME 27 kDa hemolymph protein OS=Galleria mellonella OX=7137 PE=1 SV=1 && PF07165:Protein of unknown function (DUF1397)	-
105197395	669.888430599267	600.073502025962	879.581149872696	1926.11581517877	2271.84126797433	2161.86597656554	716.514360832642	2119.94101990621	-1.56390745538808	4.43837354640056e-17	8.63987103557919e-16	LOC105197395	NC_052665.1	14107012	14108972	-	1386	protein_coding	chromobox protein homolog 1%2C transcript variant X2 && sp|P83916|CBX1_HUMAN Chromobox protein homolog 1 OS=Homo sapiens OX=9606 GN=CBX1 PE=1 SV=1 && PF00385:Chromo (CHRromatin Organisation MOdifier) domain|PF01393:Chromo shadow domain	Chromo
105203767	23317.5425376375	15965.6579667888	10847.5463419681	4206.76126855232	3381.97636785664	3994.08241113211	16710.2489487981	3860.94001584702	2.11367016052976	4.58538326756644e-17	8.91378351684069e-16	LOC105203767	NC_052669.1	20362443	20365972	-	1370	protein_coding	3-ketoacyl-CoA thiolase%2C mitochondrial && sp|P42765|THIM_HUMAN 3-ketoacyl-CoA thiolase, mitochondrial OS=Homo sapiens OX=9606 GN=ACAA2 PE=1 SV=2 && PF02803:Thiolase, C-terminal domain|PF00108:Thiolase, N-terminal domain	Thiolase_N
105194249	264.181352912387	253.751589785933	221.758806853497	615.813124973948	790.756379215277	786.302873549973	246.563916517272	730.957459246399	-1.56969548566067	4.59669236925743e-17	8.92351034427038e-16	LOC105194249	NC_052669.1	871602	880501	-	4451	protein_coding	ATPase family AAA domain-containing protein 5 && sp|Q96QE3|ATAD5_HUMAN ATPase family AAA domain-containing protein 5 OS=Homo sapiens OX=9606 GN=ATAD5 PE=1 SV=4 && -	-
105193711	1396.38715110833	1791.50800514103	1242.03567031812	411.837168752294	539.2343272452	446.380966219581	1476.64360885583	465.817487405692	1.66392923093664	4.71601290607173e-17	9.142604746127e-16	LOC105193711	NC_052665.1	19010609	19062107	-	11785	protein_coding	synapsin%2C transcript variant X4 && sp|Q24546|SYN_DROME Synapsin OS=Drosophila melanogaster OX=7227 GN=Syn PE=1 SV=2 && PF02078:Synapsin, N-terminal domain|PF02750:Synapsin, ATP binding domain	-
105202665	120.296866058319	107.817199093594	189.147217610336	515.767775017613	587.186373124388	583.657121103008	139.087094254083	562.203756415003	-2.00980836624528	4.90388783190579e-17	9.49381950713143e-16	LOC105202665	NC_052675.1	20245355	20247245	-	1547	protein_coding	deoxyribose-phosphate aldolase && sp|Q9Y315|DEOC_HUMAN Deoxyribose-phosphate aldolase OS=Homo sapiens OX=9606 GN=DERA PE=1 SV=2 && PF01791:DeoC/LacD family aldolase	-
105199815	2716.11453463048	4191.80201324488	2821.36834937979	755.682352097369	1050.42123142899	649.026718666545	3243.09496575172	818.376767397634	1.98635204334324	4.91611394698497e-17	9.50448696417093e-16	LOC105199815	NC_052670.1	13834600	14082738	-	18188	protein_coding	synaptotagmin-7%2C transcript variant X6 && sp|O43581|SYT7_HUMAN Synaptotagmin-7 OS=Homo sapiens OX=9606 GN=SYT7 PE=1 SV=3 && PF00168:C2 domain	C2
105196717	166.292726610029	174.250018737122	201.260093614939	479.829154159512	645.090730412463	623.812731034895	180.600946320697	582.910871868957	-1.6886211677236	5.15585102386691e-17	9.95437976668001e-16	LOC105196717	NC_052666.1	21089836	21092540	+	1679	protein_coding	U3 small nucleolar RNA-interacting protein 2 && sp|Q91WM3|U3IP2_MOUSE U3 small nucleolar RNA-interacting protein 2 OS=Mus musculus OX=10090 GN=Rrp9 PE=1 SV=1 && -	-
105199141	87.2741969442707	69.7000074948486	73.6090157202785	253.5129741612	295.855075518759	330.583393392744	76.8610733864659	293.317147690901	-1.93506939041931	5.23953672653797e-17	1.01021694487691e-15	LOC105199141	NC_052665.1	4868986	4872154	-	1296	protein_coding	exosome complex component RRP43%2C transcript variant X2 && sp|Q96B26|EXOS8_HUMAN Exosome complex component RRP43 OS=Homo sapiens OX=9606 GN=EXOSC8 PE=1 SV=1 && PF03725:3' exoribonuclease family, domain 2|PF01138:3' exoribonuclease family, domain 1	RNase_PH
113005921	43.6370984721353	93.6593850712028	46.5879846330877	644.952547291328	317.569209501787	412.762316044047	61.2948227254753	458.428024279054	-2.90362603277122	5.28195090930017e-17	1.01700910569274e-15	LOC113005921	NC_052673.1	425388	438131	-	1853	protein_coding	fatty acyl-CoA reductase 1 && sp|Q7ZXF5|FACR1_XENLA Fatty acyl-CoA reductase 1 OS=Xenopus laevis OX=8355 GN=far1 PE=2 SV=1 && PF07993:Male sterility protein|PF03015:Male sterility protein	NAD_binding_4
105194965	175.727774928329	143.756265458125	156.535628367175	445.833161455903	564.567483558733	477.19806221382	158.673222917876	495.866235742818	-1.64535651493636	5.31805064724558e-17	1.02256865162798e-15	LOC105194965	NC_052665.1	11203056	11207524	+	3768	protein_coding	DNA primase small subunit%2C transcript variant X1 && sp|Q24317|PRI1_DROME DNA primase small subunit OS=Drosophila melanogaster OX=7227 GN=Prim1 PE=1 SV=2 && PF01896:DNA primase small subunit	-
105202062	217.006111320889	142.667202841018	211.509450234218	592.501587120045	666.804864395491	654.629827029134	190.394254798709	637.97875951489	-1.74421242003601	5.58752661685029e-17	1.07292641359112e-15	LOC105202062	NC_052664.1	24888981	24890802	+	1503	protein_coding	replication protein A 32 kDa subunit && sp|Q6K9U2|RFA2A_ORYSJ Replication protein A 32 kDa subunit A OS=Oryza sativa subsp. japonica OX=39947 GN=RPA2A PE=1 SV=1 && PF08784:Replication protein A C terminal	-
105198587	2122.88587161739	2573.45496422386	1918.49320719055	787.735716646486	892.993760052035	728.404087136554	2204.9446810106	803.044521278358	1.45690895954162	5.67137437885642e-17	1.08755135785333e-15	LOC105198587	NC_052664.1	8794396	8924035	-	8973	protein_coding	protein kinase C%2C brain isozyme%2C transcript variant X1 && sp|P05130|KPC1_DROME Protein kinase C, brain isozyme OS=Drosophila melanogaster OX=7227 GN=Pkc53E PE=2 SV=2 && -	-
105199539	4657.37572612061	4189.62388801067	5268.16930230956	17436.0590006425	12889.1480300925	11834.6987131815	4705.05630548028	14053.3019146388	-1.57853160144628	5.82250072030914e-17	1.11502070627625e-15	LOC105199539	NC_052679.1	23467827	23469299	-	754	protein_coding	ejaculatory bulb-specific protein 3 && - && PF03392:Insect pheromone-binding family, A10/OS-D	-
105193334	417.500888084754	425.823483288841	347.546365362834	949.945167546564	1165.32519042251	1110.34930718636	396.956912245476	1075.20655505181	-1.43904009801809	6.21101838565254e-17	1.1878152999156e-15	LOC105193334	NC_052672.1	3262756	3265422	+	1410	protein_coding	ribosomal L1 domain-containing protein 1 && sp|Q9VLK2|Y3096_DROME Ribosomal L1 domain-containing protein CG13096 OS=Drosophila melanogaster OX=7227 GN=CG13096 PE=1 SV=1 && PF00687:Ribosomal protein L1p/L10e family	-
105204663	1253.68204529405	832.043839469755	1234.58159277682	357.443580426519	347.426143728451	333.384947574038	1106.76915918021	346.084890576336	1.67730401019293	8.16955216629751e-17	1.56026318835955e-15	LOC105204663	NC_052666.1	32655186	32656892	+	1170	protein_coding	uncharacterized LOC105204663%2C transcript variant X1 && - && -	-
105202280	107.323674620657	99.1046981567379	125.787558509337	352.587010040289	485.853747870256	375.408260293455	110.738643762244	404.616339401333	-1.86711128848899	8.29907925302773e-17	1.58286481925672e-15	LOC105202280	NC_052670.1	1383567	1386235	+	1778	protein_coding	tRNA pseudouridine synthase Pus10 && sp|Q9D3U0|PUS10_MOUSE tRNA pseudouridine synthase Pus10 OS=Mus musculus OX=10090 GN=Pus10 PE=1 SV=1 && -	-
105196429	88.4535779840581	101.282823390952	144.422752362572	488.570980854726	394.473434025012	428.637789738049	111.386384579194	437.227401539262	-1.96616069306461	8.31704853844718e-17	1.58415707827866e-15	LOC105196429	NC_052669.1	10720612	10724117	+	2499	protein_coding	uncharacterized LOC105196429%2C transcript variant X1 && - && -	-
105194027	0	0	0	164.15207905457	294.045564353507	203.579603840729	0	220.592415749602	-10.1421165585351	8.51859628888175e-17	1.62036525107869e-15	LOC105194027	NC_052672.1	8310905	8313808	-	1874	protein_coding	uncharacterized LOC105194027 && - && -	-
105202873	620.354426928194	683.931323543202	554.397017133743	1414.23329647014	1734.41645189438	1655.71852114501	619.560922535047	1601.45608983651	-1.37082205329956	8.82525928820606e-17	1.6764438851905e-15	LOC105202873	NC_052666.1	1515842	1523817	-	4910	protein_coding	protein RRP5 homolog && sp|Q6NS46|RRP5_MOUSE Protein RRP5 homolog OS=Mus musculus OX=10090 GN=Pdcd11 PE=1 SV=2 && PF00575:S1 RNA binding domain|PF05843:Suppressor of forked protein (Suf)	S1
105197678	15185.7102683031	19314.5255143928	13974.531870541	4890.56637893349	6454.52632645513	5676.8826226963	16158.2558844123	5673.99177602831	1.50978268702454	9.03169653372953e-17	1.71335883840939e-15	LOC105197678	NC_052673.1	18562508	18598811	-	7839	protein_coding	FERM domain-containing protein 5%2C transcript variant X1 && sp|A2A2Y4|FRMD3_HUMAN FERM domain-containing protein 3 OS=Homo sapiens OX=9606 GN=FRMD3 PE=1 SV=1 && PF08736:FERM adjacent (FA)|PF00373:FERM central domain|PF09379:FERM N-terminal domain|PF09380:FERM C-terminal PH-like domain	Band_41
105193212	0	0	0	171.922591672538	257.85534104846	201.7119010532	0	210.496611258066	-10.074458060205	9.13166126942375e-17	1.73000361827155e-15	LOC105193212	NC_052673.1	12622196	12640854	+	1476	protein_coding	uncharacterized LOC105193212%2C transcript variant X1 && - && -	-
105202965	5001.75498973854	5688.17404914991	4356.90832288636	1600.72559930137	2121.65184125838	1617.43061400066	5015.61245392494	1779.9360181868	1.49440802589741	9.84244002918131e-17	1.86216860017345e-15	LOC105202965	NC_052679.1	3819230	3838150	-	2857	protein_coding	uncharacterized LOC105202965%2C transcript variant X2 && - && -	-
105200481	139.166962694918	82.7687589001327	126.719318201999	5.82788446347585	13.5713337393926	10.2723653314129	116.218346599016	9.89052784476047	3.54724128854531	9.88726209160492e-17	1.8681513100186e-15	LOC105200481	NC_052669.1	25344768	25348278	+	1628	protein_coding	uncharacterized LOC105200481 && - && PF07841:DM4/DM12 family	-
105201184	18121.189676334	23320.0978201124	13785.3846529306	5514.1500165254	5764.19781691136	6145.67602236624	18408.890716459	5808.00795193433	1.6642479094499	1.13446163829189e-16	2.14015633221908e-15	LOC105201184	NC_052664.1	18440144	18477043	+	8146	protein_coding	NPC intracellular cholesterol transporter 1%2C transcript variant X3 && sp|O35604|NPC1_MOUSE NPC intracellular cholesterol transporter 1 OS=Mus musculus OX=10090 GN=Npc1 PE=1 SV=2 && PF02460:Patched family|PF16414:Niemann-Pick C1 N terminus|PF12349:Sterol-sensing domain of SREBP cleavage-activation	-
105207493	462.317367596677	404.042230946701	442.585854014333	1018.90846703103	1009.70723021081	1029.10423592882	436.31515085257	1019.23997772355	-1.22424283046966	1.13571043350518e-16	2.14015633221908e-15	LOC105207493	NC_052664.1	23869730	23872100	-	1851	protein_coding	ankyrin repeat and MYND domain-containing protein 2 && sp|Q0VCS9|ANKY2_BOVIN Ankyrin repeat and MYND domain-containing protein 2 OS=Bos taurus OX=9913 GN=ANKMY2 PE=2 SV=1 && PF13637:Ankyrin repeats (many copies)|PF01753:MYND finger	zf-MYND
105192982	668.709049559479	885.407907707999	745.407754129403	1837.72623414939	2471.79225173471	2308.48064538662	766.508237132294	2205.99971042357	-1.52496979296473	1.14346246776679e-16	2.1518990483824e-15	LOC105192982	NC_052666.1	248385	255663	+	5640	protein_coding	mediator of RNA polymerase II transcription subunit 26%2C transcript variant X4 && sp|Q29CV2|MED26_DROPS Mediator of RNA polymerase II transcription subunit 26 OS=Drosophila pseudoobscura pseudoobscura OX=46245 GN=MED26 PE=3 SV=2 && PF08711:TFIIS helical bundle-like domain	-
105200156	11.7938103978744	13.0687514052841	10.2493566192793	128.213458196469	95.9040917583745	102.723653314129	11.7039728074793	108.947067756324	-3.22378902503197	1.16152065353956e-16	2.18298011804672e-15	LOC105200156	NC_052667.1	25892653	25956871	-	7286	protein_coding	fatty acid synthase && sp|P12276|FAS_CHICK Fatty acid synthase OS=Gallus gallus OX=9031 GN=FASN PE=1 SV=5 && PF14765:Polyketide synthase dehydratase|PF02801:Beta-ketoacyl synthase, C-terminal domain|PF08659:KR domain|PF00109:Beta-ketoacyl synthase, N-terminal domain|PF13602:Zinc-binding dehydrogenase|PF16197:Ketoacyl-synthetase C-terminal extension|PF00975:Thioesterase domain|PF00698:Acyl transfe…	Acyl_transf_1
105195868	395.092648328793	369.192227199276	394.134349995922	938.289398619612	945.469583844353	1180.38816171872	386.13974184133	1021.38238139423	-1.40327756246252	1.16634890383762e-16	2.18914717335675e-15	LOC105195868	NC_052670.1	6718925	6733155	-	6843	protein_coding	uncharacterized LOC105195868%2C transcript variant X1 && sp|Q17QP1|ABHD8_BOVIN Protein ABHD8 OS=Bos taurus OX=9913 GN=ABHD8 PE=2 SV=1 && PF12146:Serine aminopeptidase, S33	-
105195605	205.212300923015	196.031271079262	175.17082222041	498.284121627185	550.996149819341	524.824483295825	192.138131407562	524.701584914117	-1.45161435169459	1.18503389330867e-16	2.22127147789461e-15	LOC105195605	NC_052667.1	4809237	4812274	-	2587	protein_coding	AN1-type zinc finger protein 2A%2C transcript variant X2 && sp|Q91X58|ZFN2B_MOUSE AN1-type zinc finger protein 2B OS=Mus musculus OX=10090 GN=Zfand2b PE=1 SV=1 && PF01428:AN1-like Zinc finger	zf-AN1
105194599	6768.46778734013	6318.74130445487	3916.18598825735	1660.94707209062	886.660470973651	960.933084183993	5667.79836001745	1169.51354241609	2.27694643410977	1.29529771045908e-16	2.42474248656308e-15	LOC105194599	NC_052675.1	9597399	9600647	-	1409	protein_coding	mpv17-like protein%2C transcript variant X2 && sp|Q2TXA2|SYM1_ASPOR Protein sym1 OS=Aspergillus oryzae (strain ATCC 42149 / RIB 40) OX=510516 GN=sym1 PE=3 SV=1 && PF04117:Mpv17 / PMP22 family	Mpv17_PMP22
105196820	4384.93870592971	3667.96289441641	7457.80458006468	1149.06455338199	1025.99283069808	1373.69540022804	5170.23539347026	1182.91759476937	2.12806701632406	1.30924659871227e-16	2.44761662681322e-15	LOC105196820	NC_052665.1	12787295	12800203	+	3284	protein_coding	protein 5NUC%2C transcript variant X3 && sp|Q9XZ43|5NTD_LUTLO Protein 5NUC OS=Lutzomyia longipalpis OX=7200 GN=5NUC PE=1 SV=1 && PF00149:Calcineurin-like phosphoesterase|PF02872:5'-nucleotidase, C-terminal domain	Metallophos
105198394	7229.60577389701	8433.70090687668	8667.22866113963	3834.74797696711	3467.0233926235	3355.32805779697	8110.17844730444	3552.36647579586	1.19106835232812	1.32816409585403e-16	2.47970689769476e-15	LOC105198394	NC_052678.1	7490572	7500215	+	2794	protein_coding	choline/ethanolamine kinase%2C transcript variant X1 && sp|O54783|CHKB_RAT Choline/ethanolamine kinase OS=Rattus norvegicus OX=10116 GN=Chkb PE=1 SV=3 && PF01633:Choline/ethanolamine kinase	Choline_kinase
105204439	4669.16953651848	4319.2223394464	4516.23923033152	1989.25123019976	1597.79835891782	2043.26684955741	4501.5437020988	1876.772146225	1.26224747549617	1.33194665993101e-16	2.48349263917571e-15	LOC105204439	NC_052669.1	25905731	25966311	-	3896	protein_coding	phytanoyl-CoA dioxygenase%2C peroxisomal%2C transcript variant X3 && sp|O35386|PAHX_MOUSE Phytanoyl-CoA dioxygenase, peroxisomal OS=Mus musculus OX=10090 GN=Phyh PE=1 SV=1 && PF05721:Phytanoyl-CoA dioxygenase (PhyH)	PhyH
105204805	114.399960859382	138.31095237259	176.102581913071	439.033962915181	549.186638654088	565.913944621477	142.937831715014	518.044848730249	-1.85319516041584	1.39611858790108e-16	2.59788118352225e-15	LOC105204805	NC_052679.1	6128726	6131665	+	1466	protein_coding	cyclin-dependent kinases regulatory subunit && sp|Q24152|CKS1_DROME Cyclin-dependent kinases regulatory subunit OS=Drosophila melanogaster OX=7227 GN=Cks30A PE=3 SV=1 && PF01111:Cyclin-dependent kinase regulatory subunit	-
105207428	27.1257639151112	16.3359392566051	33.5433489358231	214.660411071361	135.713337393926	239.065956803792	25.6683507025131	196.47990175636	-2.92815167827429	1.39696691680358e-16	2.59788118352225e-15	LOC105207428	NC_052667.1	28111991	28113340	-	1125	protein_coding	probable alpha-ketoglutarate-dependent hypophosphite dioxygenase && - && PF05721:Phytanoyl-CoA dioxygenase (PhyH)	PhyH
105194710	4202.13464476265	5149.08805368194	2061.0524401678	780.936518105764	799.803935041539	649.96057006031	3804.0917128708	743.567007735871	2.35483556626293	1.43561019418761e-16	2.66624087508439e-15	LOC105194710	NC_052674.1	4814261	4823860	-	6661	protein_coding	uncharacterized LOC105194710%2C transcript variant X1 && sp|Q62921|HOIL1_RAT RanBP-type and C3HC4-type zinc finger-containing protein 1 OS=Rattus norvegicus OX=10116 GN=Rbck1 PE=1 SV=3 && -	-
105195798	40.098955352773	52.2750056211365	42.8609458624407	180.664418367751	285.902764109871	221.322780322261	45.0783022787834	229.296654266628	-2.34712692822188	1.46411336873327e-16	2.71561368208562e-15	LOC105195798	NC_052667.1	94230	98602	+	3567	protein_coding	two pore potassium channel protein sup-9 && sp|O17185|SUP9_CAEEL Two pore potassium channel protein sup-9 OS=Caenorhabditis elegans OX=6239 GN=sup-9 PE=1 SV=2 && -	-
105194700	472.931796954764	396.418792626951	411.837784156495	143.754483432404	143.856137637562	110.194464464248	427.06279124607	132.601695178071	1.68680230460492	1.52303412314308e-16	2.82120142810483e-15	LOC105194700	NC_052679.1	20496762	20622530	-	7591	protein_coding	Kv channel-interacting protein 1%2C transcript variant X1 && sp|Q2KI69|KCIP4_BOVIN Kv channel-interacting protein 4 OS=Bos taurus OX=9913 GN=KCNIP4 PE=2 SV=1 && PF13499:EF-hand domain pair	-
105204872	42.4577174323479	60.9875065579925	154.672108981851	609.985240510473	873.993892816885	726.536384349025	86.0391109907305	736.838505892127	-3.089424949807	1.58669668244415e-16	2.93528515685615e-15	LOC105204872	NC_052679.1	6803840	6808718	+	4588	protein_coding	kinesin-like protein KIF18A%2C transcript variant X1 && sp|Q8NI77|KI18A_HUMAN Kinesin-like protein KIF18A OS=Homo sapiens OX=9606 GN=KIF18A PE=1 SV=2 && -	-
105193068	18681.3956702331	20444.9725109499	10104.0021072241	3507.41513293522	4538.25400245289	3752.21490014702	16410.123429469	3932.62801184504	2.06094918573271	1.64454389579894e-16	3.03832705135074e-15	LOC105193068	NC_052677.1	11794378	11815480	-	4476	protein_coding	TRPL translocation defect protein 14%2C transcript variant X2 && sp|Q7K556|TTD14_DROME TRPL translocation defect protein 14 OS=Drosophila melanogaster OX=7227 GN=Ttd14 PE=1 SV=1 && PF13521:AAA domain	-
105207891	1338.59748015875	1786.0626920555	1411.61593438256	567.24742111165	522.043971175303	411.828464650283	1512.09203553227	500.373285645745	1.59559719742752	1.68190333653645e-16	3.10329804676192e-15	LOC105207891	NC_052666.1	26663507	26678402	-	7880	protein_coding	ras-related protein Rab-3%2C transcript variant X1 && sp|P25228|RAB3_DROME Ras-related protein Rab-3 OS=Drosophila melanogaster OX=7227 GN=Rab3 PE=1 SV=1 && -	-
120359398	207.57106300259	153.557829012088	161.194426830483	0	0	0	174.107772948387	0	9.98027548347922	1.8408638586143e-16	3.39217517280073e-15	LOC120359398	NC_052664.1	28307716	28307999	+	284	protein_coding	uncharacterized LOC120359398 && - && -	-
105203822	17.6907155968116	39.2062542158523	59.6326203303522	350.644381885797	296.759831101385	241.867510985087	38.8431967143387	296.423907990756	-2.91585207867222	1.87069710527501e-16	3.44266650635265e-15	LOC105203822	NC_052669.1	21837252	21841171	+	1454	protein_coding	uncharacterized LOC105203822 && - && PF06585:Haemolymph juvenile hormone binding protein (JHBP)	-
105201149	14462.7496909134	12306.4075733092	14054.6632041099	5813.31475231716	4939.96548113891	6262.40744658684	13607.9401561108	5671.89589334764	1.26256785254431	1.96734777450443e-16	3.61583190971257e-15	LOC105201149	NC_052669.1	6280886	6315426	-	4491	protein_coding	cytosolic purine 5'-nucleotidase%2C transcript variant X2 && sp|P49902|5NTC_HUMAN Cytosolic purine 5'-nucleotidase OS=Homo sapiens OX=9606 GN=NT5C2 PE=1 SV=1 && PF05761:5' nucleotidase family	-
105198722	283.051449548986	309.293783258391	291.640783803129	679.919854072183	841.422691842343	810.583009787858	294.662005536835	777.308518567461	-1.39951285086624	2.07491359397557e-16	3.8085832920807e-15	LOC105198722	NC_052677.1	11876057	11880928	-	4162	protein_coding	frizzled-2 && sp|Q24760|FRIZ_DROVI Frizzled OS=Drosophila virilis OX=7244 GN=fz PE=2 SV=3 && PF01534:Frizzled/Smoothened family membrane region|PF01392:Fz domain	Fz
113003178	263.001971872599	299.492219704428	234.803442550762	71.8772417162022	78.7137356884772	65.3695975635369	265.765878042596	71.9868583227388	1.88295053888056	2.11947838392593e-16	3.88534431208806e-15	LOC113003178	NC_052679.1	19918415	19926159	-	2814	protein_coding	uncharacterized LOC113003178 && - && -	-
105194380	88.4535779840581	86.0359467514537	120.197000353366	324.418901800156	345.616632563199	369.805151930866	98.2288416962927	346.613562098074	-1.81364045134289	2.16115433743545e-16	3.95661787624664e-15	LOC105194380	NC_052666.1	29591525	29602321	+	3197	protein_coding	uncharacterized protein CG3556%2C transcript variant X1 && sp|Q9W4K2|Y3556_DROME Uncharacterized protein CG3556 OS=Drosophila melanogaster OX=7227 GN=CG3556 PE=2 SV=1 && -	-
105197211	389.195743129856	227.614086975365	337.297008743555	980.055903941189	1149.94434551787	1167.31424220602	318.035612949592	1099.10483055502	-1.78958131584965	2.22972683471047e-16	4.07688555101066e-15	LOC105197211	NC_052666.1	24750221	24808555	+	3828	protein_coding	neutral ceramidase%2C transcript variant X3 && sp|Q9VA70|NCASE_DROME Neutral ceramidase OS=Drosophila melanogaster OX=7227 GN=CDase PE=1 SV=1 && -	-
105192780	11648.7465299806	11773.8559535439	9497.42654730126	4758.46766442803	4113.01887861859	4826.14400297655	10973.3430102752	4565.87684867439	1.26499787442049	2.34839752042385e-16	4.2883253818114e-15	LOC105192780	NC_052672.1	11737723	11760626	+	6759	protein_coding	pyruvate carboxylase%2C mitochondrial%2C transcript variant X1 && sp|Q29RK2|PYC_BOVIN Pyruvate carboxylase, mitochondrial OS=Bos taurus OX=9913 GN=PC PE=2 SV=2 && PF00289:Biotin carboxylase, N-terminal domain|PF00682:HMGL-like|PF00364:Biotin-requiring enzyme|PF02436:Conserved carboxylase domain|PF02785:Biotin carboxylase C-terminal domain|PF02786:Carbamoyl-phosphate synthase L chain, ATP binding …	CPSase_L_D2
105193714	6018.38144603531	5463.82715002587	5570.05944273196	2876.06098272533	2667.21945758196	2724.04451561196	5684.08934626438	2755.77498530642	1.0444474835972	2.38719071249357e-16	4.3535467736094e-15	LOC105193714	NC_052671.1	2417792	2449628	-	4799	protein_coding	guanine nucleotide exchange factor for Rab-3A%2C transcript variant X2 && sp|Q99NH3|R3GEF_RAT Guanine nucleotide exchange factor for Rab-3A OS=Rattus norvegicus OX=10116 GN=Rab3il1 PE=1 SV=1 && -	-
105207975	571.999804296909	757.987581506479	632.664831317331	227.287494075558	236.141207065432	190.505684328022	654.217405706906	217.978128489671	1.58569381006078	2.44316005111012e-16	4.44988430415836e-15	LOC105207975	NC_052671.1	7905349	8102604	+	15427	protein_coding	regulating synaptic membrane exocytosis protein 2%2C transcript variant X2 && sp|Q9JKS6|PCLO_RAT Protein piccolo OS=Rattus norvegicus OX=10116 GN=Pclo PE=1 SV=1 && -	-
105197682	5802.55471575421	7142.07264298777	4894.53366555219	2072.78424084291	2298.07917987048	2237.50793946049	5946.38700809806	2202.7904533913	1.43255185959977	2.49003361411211e-16	4.52942875410213e-15	LOC105197682	NC_052673.1	18508553	18519608	+	7112	protein_coding	EH domain-binding protein 1%2C transcript variant X1 && sp|Q8NDI1|EHBP1_HUMAN EH domain-binding protein 1 OS=Homo sapiens OX=9606 GN=EHBP1 PE=1 SV=3 && -	-
105200842	1283.16657128874	1385.28764896012	1130.22450719871	541.993255103254	521.139215592677	524.824483295825	1266.22624248252	529.318984663919	1.25797806678409	2.64634355662004e-16	4.80758074624991e-15	LOC105200842	NC_052665.1	6055013	6072179	-	8837	protein_coding	protein unc-79 homolog%2C transcript variant X2 && sp|Q0KK59|UNC79_MOUSE Protein unc-79 homolog OS=Mus musculus OX=10090 GN=Unc79 PE=1 SV=1 && PF14776:Cation-channel complex subunit UNC-79	-
105199604	119.117485018532	111.084386944915	119.265240660704	325.390215877402	477.71094762662	423.968532769225	116.489037541384	409.023232091082	-1.81225167707215	2.80618268012252e-16	5.09142272937101e-15	LOC105199604	NC_052671.1	4156520	4160569	-	2772	protein_coding	tetratricopeptide repeat protein 27 && sp|Q5RBW9|TTC27_PONAB Tetratricopeptide repeat protein 27 OS=Pongo abelii OX=9601 GN=TTC27 PE=2 SV=1 && -	-
105197172	3.53814311936232	0	0	161.238136822832	141.141870889683	159.688588333783	1.17938103978744	154.022865348766	-7.17879175573568	2.87055660749621e-16	5.20155148646432e-15	LOC105197172	NC_052671.1	15104859	15109531	-	2918	protein_coding	uncharacterized LOC105197172%2C transcript variant X1 && - && PF02892:BED zinc finger	zf-BED
105207462	747.727579225238	787.392272168368	696.02449041833	1609.46742599658	2115.31855218	2105.83489293965	743.714780603979	1943.54029037208	-1.38630044853206	2.97577374164025e-16	5.38531329817044e-15	LOC105207462	NC_052669.1	10026124	10031113	-	4399	protein_coding	uncharacterized LOC105207462 && - && PF13837:Myb/SANT-like DNA-binding domain	-
105196898	603.84309237117	624.032879602316	522.717187583244	1309.33137612757	1493.75146691581	1390.50472531581	583.531053185577	1397.8625227864	-1.26134639703751	3.0136597685753e-16	5.44691098912869e-15	LOC105196898	NC_052668.1	15313845	15319456	+	3182	protein_coding	WD repeat-containing protein 3%2C transcript variant X1 && sp|Q8BHB4|WDR3_MOUSE WD repeat-containing protein 3 OS=Mus musculus OX=10090 GN=Wdr3 PE=1 SV=1 && PF04003:Dip2/Utp12 Family	-
105205552	221149.276913662	241633.590045384	133339.47081836	63293.7392155795	45151.8273509593	45283.3879350496	198707.445925802	51242.9848338628	1.95521805644952	3.29624867455534e-16	5.95006520947795e-15	LOC105205552	NC_052674.1	9544796	9548727	+	1809	protein_coding	ADP%2CATP carrier protein 2 && sp|Q7PQV7|ADT2_ANOGA ADP,ATP carrier protein 2 OS=Anopheles gambiae OX=7165 GN=AGAP002358 PE=3 SV=2 && PF00153:Mitochondrial carrier protein	Mito_carr
105199020	442.26788992029	551.065684256147	464.016326945553	1131.58089999156	1234.99137028473	1235.48539395085	485.783300373997	1200.68588807571	-1.30549809323796	3.31594199369931e-16	5.97798867450097e-15	LOC105199020	NC_052665.1	4699454	4706666	-	4437	protein_coding	anillin%2C transcript variant X3 && sp|Q9V4P1|ANLN_DROME Anillin OS=Drosophila melanogaster OX=7227 GN=scra PE=1 SV=3 && PF16018:Anillin N-terminus|PF00169:PH domain|PF08174:Cell division protein anillin	PH
105198074	45.9958605517102	35.9390663645313	49.3832637110729	223.402237766574	171.903560698973	209.182712203318	43.7727302091048	201.496170222955	-2.19925578371388	3.55554522206238e-16	6.40179083748432e-15	LOC105198074	NC_052669.1	25666916	25671192	-	3304	protein_coding	cytochrome b5%2C transcript variant X2 && sp|Q9V4N3|CYB5_DROME Cytochrome b5 OS=Drosophila melanogaster OX=7227 GN=Cyt-b5 PE=2 SV=1 && PF00173:Cytochrome b5-like Heme/Steroid binding domain	-
105198368	909.302781676117	906.100097433032	439.790574936348	167.066021286308	151.094182298571	148.482371608605	751.731151348499	155.547525064495	2.2720465049385	3.66678783397213e-16	6.59369522571455e-15	LOC105198368	NC_052665.1	670213	672563	+	2107	protein_coding	structure-specific endonuclease subunit slx1%2C transcript variant X2 && sp|Q0IH86|SLX1_XENLA Structure-specific endonuclease subunit slx1 OS=Xenopus laevis OX=8355 GN=slx1a PE=2 SV=1 && PF01541:GIY-YIG catalytic domain	GIY-YIG
105200125	17.6907155968116	17.4250018737122	17.7034341605733	119.471631501255	106.761158749889	134.474600702133	17.6063838770324	120.235796984426	-2.77135483624261	3.67660599732534e-16	6.60296041550104e-15	LOC105200125	NC_052667.1	25802429	25823735	-	4773	protein_coding	uncharacterized LOC105200125%2C transcript variant X1 && - && -	-
105201619	117.938103978744	107.817199093594	114.606442197396	415.722425061277	789.851623632651	432.373195313109	113.453915089911	545.982414669012	-2.26725244926472	3.86795340867479e-16	6.9378043903125e-15	LOC105201619	NC_052674.1	5612561	5616954	+	2573	protein_coding	adenosine deaminase 2 && sp|Q5RC46|ADA2_PONAB Adenosine deaminase 2 OS=Pongo abelii OX=9601 GN=ADA2 PE=2 SV=1 && PF08451:Adenosine/AMP deaminase N-terminal|PF00962:Adenosine/AMP deaminase	-
105193353	2170.06111320889	2617.01746890814	2247.40437870015	900.408149607019	1056.75452050737	832.061591844449	2344.82765360573	929.741420652947	1.33444601837087	3.8914782648524e-16	6.97116460812546e-15	LOC105193353	NC_052673.1	9670291	9735164	-	8583	protein_coding	rho guanine nucleotide exchange factor 17%2C transcript variant X1 && sp|Q96PE2|ARHGH_HUMAN Rho guanine nucleotide exchange factor 17 OS=Homo sapiens OX=9606 GN=ARHGEF17 PE=1 SV=1 && PF00621:RhoGEF domain	RhoGEF
105193869	632.148237326069	600.073502025962	513.399590656626	218.545667380344	218.046095412908	188.637981540492	581.873776669552	208.409914777915	1.4803537869303	3.95207209611855e-16	7.07076160610237e-15	LOC105193869	NC_052679.1	26047002	26064865	-	5259	protein_coding	G protein-activated inward rectifier potassium channel 3%2C transcript variant X3 && sp|Q4TZY1|KCJ12_BOVIN ATP-sensitive inward rectifier potassium channel 12 OS=Bos taurus OX=9913 GN=KCNJ12 PE=2 SV=1 && PF01007:Inward rectifier potassium channel transmembrane domain|PF17655:Inward rectifier potassium channel C-terminal domain	-
105201674	0	3.26718785132103	0.931759692661754	112.672432960533	121.237248071907	116.731424220602	1.39964918132759	116.880368417681	-6.37477452872865	4.12386919570151e-16	7.36881273454139e-15	LOC105201674	NC_052670.1	8929958	8933624	+	2685	protein_coding	heat shock protein 83 && sp|P04809|HSP83_DROPS Heat shock protein 83 OS=Drosophila pseudoobscura pseudoobscura OX=46245 GN=Hsp83 PE=3 SV=2 && PF00183:Hsp90 protein|PF13589:Histidine kinase-, DNA gyrase B-, and HSP90-like ATPase	-
105206268	409.245220806242	1708.7392462409	1344.52923651091	134.041342659945	123.951514819786	136.342303489663	1154.17123451935	131.445053656464	3.13474130853331	4.20522322531431e-16	7.50470606363784e-15	LOC105206268	NC_052679.1	6296154	6309172	-	2102	protein_coding	fatty-acid amide hydrolase 2-B-like%2C transcript variant X1 && sp|Q6GMR7|FAAH2_HUMAN Fatty-acid amide hydrolase 2 OS=Homo sapiens OX=9606 GN=FAAH2 PE=1 SV=1 && PF01425:Amidase	Amidase
105199930	283.051449548986	296.225031853107	378.294435220672	816.875138963865	1041.37367560273	946.925313277521	319.190305540922	935.058042614704	-1.54862800540928	4.35020225540995e-16	7.75366024163244e-15	LOC105199930	NC_052670.1	3569903	3581688	-	1602	protein_coding	protein BCCIP homolog && sp|Q9VFR0|BCCIP_DROME Protein BCCIP homolog OS=Drosophila melanogaster OX=7227 GN=CG9286 PE=2 SV=2 && PF13862:p21-C-terminal region-binding protein	-
105196546	277.154544350049	254.84065240304	298.163101651761	657.579630295525	708.423621196295	733.073344105378	276.719432801617	699.6921985324	-1.33736833376923	4.49303163599667e-16	7.99816147328614e-15	LOC105196546	NC_052671.1	5288836	5293822	-	2906	protein_coding	lysM and putative peptidoglycan-binding domain-containing protein 2%2C transcript variant X1 && sp|Q3KPL3|LYSM2_XENLA LysM and putative peptidoglycan-binding domain-containing protein 2 OS=Xenopus laevis OX=8355 GN=lysmd2 PE=2 SV=2 && PF01476:LysM domain	LysM
105200349	251.208161474725	222.16877388983	275.800869027879	611.927868664964	721.994954935688	749.882669193145	249.725934797478	694.601830931266	-1.47477940236893	4.55351088860586e-16	8.0956389567274e-15	LOC105200349	NC_052667.1	28126551	28129779	-	2644	protein_coding	transmembrane protein 209 && sp|Q6GPP7|TM209_XENLA Transmembrane protein 209 OS=Xenopus laevis OX=8355 GN=tmem209 PE=2 SV=1 && PF09786:Cytochrome B561, N terminal	-
105192866	16.5113345570242	26.1375028105682	34.4751086284849	161.238136822832	181.855872107861	143.813114639781	25.7079819986924	162.302374523491	-2.64162880982763	4.69559758769283e-16	8.33777880314039e-15	LOC105192866	NC_052671.1	836508	839674	+	2180	protein_coding	toll-like receptor 13 && - && PF13855:Leucine rich repeat	-
105194784	0	3.26718785132103	0	130.156086350961	149.284671133319	184.902575965433	1.08906261710701	154.781111149904	-7.19152263180703	4.7700959968414e-16	8.45944843951121e-15	LOC105194784	NC_052679.1	21204894	21209231	+	1940	protein_coding	heat shock 70 kDa protein cognate 5 && sp|P29845|HSP7E_DROME Heat shock 70 kDa protein cognate 5 OS=Drosophila melanogaster OX=7227 GN=Hsc70-5 PE=1 SV=2 && PF00012:Hsp70 protein	HSP70
105197745	142.70510581428	74.0562579632767	192.874256380983	727.514243857236	689.423753961145	679.843814660784	136.545206719513	698.927270826388	-2.35234397076002	4.81422695123051e-16	8.52411202207392e-15	LOC105197745	NC_052673.1	17692574	17694777	+	941	protein_coding	c-Myc-binding protein && sp|Q9EQS3|MYCBP_MOUSE c-Myc-binding protein OS=Mus musculus OX=10090 GN=Mycbp PE=1 SV=5 && -	-
105196238	2010.84467283759	3388.07380181991	2621.04001545751	880.010553984854	785.32784571952	851.67247111351	2673.319496705	839.003623605961	1.67206602609264	4.81860487398186e-16	8.52411202207392e-15	LOC105196238	NC_052667.1	6314813	6332782	+	3411	protein_coding	protein cueball%2C transcript variant X2 && sp|B4PD96|CUE_DROYA Protein cueball OS=Drosophila yakuba OX=7245 GN=cue PE=3 SV=1 && PF00058:Low-density lipoprotein receptor repeat class B	-
105196378	15.3319535172367	40.2953168329594	25.1575117018673	153.467624204864	322.997742997544	229.727442866144	26.9282606840211	235.397603356184	-3.12465015954262	4.87757695698951e-16	8.61766155996449e-15	LOC105196378	NC_052667.1	27719221	27743705	-	9946	protein_coding	uncharacterized LOC105196378%2C transcript variant X1 && sp|Q9VHJ6|ICH_DROME Ichor OS=Drosophila melanogaster OX=7227 GN=ich PE=1 SV=2 && -	-
105203798	0	0	0	136.955284891683	215.33182866503	194.241089903081	0	182.176067819931	-9.86604733345404	4.94109390617534e-16	8.71899762595927e-15	LOC105203798	NC_052669.1	21314563	21318742	+	3679	protein_coding	uncharacterized LOC105203798 && - && -	-
105200346	38.9195743129856	46.8296925356014	63.3596591009993	203.975956221655	248.807785222198	223.19048310979	49.7029753165287	225.324741517881	-2.17081696977341	4.95791165317859e-16	8.73777904306145e-15	LOC105200346	NC_052667.1	28115213	28119028	+	2885	protein_coding	uncharacterized LOC105200346%2C transcript variant X2 && - && PF05482:Serendipity locus alpha protein (SRY-A)	-
113004380	846.795586567383	784.125084317047	907.533940652548	2502.10506298563	1842.08236622689	2265.52348127344	846.151537178993	2203.23697016199	-1.38022752061548	5.23664800182547e-16	9.21754260221816e-15	LOC113004380	NC_052679.1	5899734	5903419	-	1798	protein_coding	serine protease easter && sp|Q9VB68|GRASS_DROME Serine protease grass OS=Drosophila melanogaster OX=7227 GN=grass PE=1 SV=1 && PF00089:Trypsin	Trypsin
105194764	797.26158289631	1052.03448812537	755.657110748682	2128.14914324593	2661.79092408621	2651.2041068983	868.317727256788	2480.38139141015	-1.51461027032011	5.38921360251903e-16	9.47430445998127e-15	LOC105194764	NC_052664.1	20828810	20835131	-	3978	protein_coding	AMMECR1-like protein%2C transcript variant X2 && sp|Q9JHT5|AMMR1_MOUSE AMME syndrome candidate gene 1 protein homolog OS=Mus musculus OX=10090 GN=Ammecr1 PE=2 SV=1 && -	-
105193180	152.14015413258	246.128151466184	218.963527775512	45.6517616305608	37.9997344702993	38.2879071443573	205.743944458092	40.6464677484058	2.34227698451237	5.51154280707592e-16	9.6773391818534e-15	LOC105193180	NC_052673.1	12276782	12281186	+	3392	protein_coding	endocuticle structural glycoprotein SgAbd-8 && sp|Q7M4F2|CUD8_SCHGR Endocuticle structural glycoprotein SgAbd-8 OS=Schistocerca gregaria OX=7010 PE=1 SV=1 && PF00379:Insect cuticle protein	Chitin_bind_4
105196247	600.304949251808	750.36414318673	565.578133445685	1629.86502161875	2555.02976533632	2017.119010532	638.749075294741	2067.33793249569	-1.69486167220942	5.71591053371089e-16	1.00210488314706e-14	LOC105196247	NC_052667.1	6629971	6645206	+	6046	protein_coding	uncharacterized LOC105196247%2C transcript variant X1 && sp|Q864U1|BRCA1_BOVIN Breast cancer type 1 susceptibility protein homolog OS=Bos taurus OX=9913 GN=BRCA1 PE=1 SV=1 && PF13923:Zinc finger, C3HC4 type (RING finger)|PF00533:BRCA1 C Terminus (BRCT) domain	BRCT
105199620	779.570867299499	702.445388034021	1181.4712902951	2719.67941628873	3047.21680228496	2959.37506684069	887.829181876208	2908.75709513813	-1.71102118823171	5.72145806658299e-16	1.00210488314706e-14	LOC105199620	NC_052671.1	4032337	4038275	-	1911	protein_coding	ATP-dependent RNA helicase WM6%2C transcript variant X2 && sp|Q27268|DX39B_DROME ATP-dependent RNA helicase WM6 OS=Drosophila melanogaster OX=7227 GN=Hel25E PE=1 SV=1 && PF00270:DEAD/DEAH box helicase|PF00271:Helicase conserved C-terminal domain	DEAD
105198315	183.983442206841	137.221889755483	202.191853307601	493.427551240955	672.233397891248	687.314625810902	174.465728423308	617.658524981035	-1.82264051127789	6.42776992542848e-16	1.12442274393898e-14	LOC105198315	NC_052675.1	18130385	18135372	-	2807	protein_coding	uncharacterized LOC105198315 && sp|Q8VBV3|EXOS2_MOUSE Exosome complex component RRP4 OS=Mus musculus OX=10090 GN=Exosc2 PE=1 SV=1 && PF14382:Exosome complex exonuclease RRP4 N-terminal region|PF15985:KH domain|PF13499:EF-hand domain pair|PF00857:Isochorismatase family	Isochorismatase
105198376	82892.7963814603	82634.8041982286	50547.0315672075	24495.5697140663	21347.7079720646	18671.4247669337	72024.8773822988	21504.9008176882	1.74382093834796	6.72888511896033e-16	1.1756442247349e-14	LOC105198376	NC_052665.1	660622	670061	+	2806	protein_coding	fructose-bisphosphate aldolase%2C transcript variant X1 && sp|P07764|ALF_DROME Fructose-bisphosphate aldolase OS=Drosophila melanogaster OX=7227 GN=Ald1 PE=1 SV=5 && PF00274:Fructose-bisphosphate aldolase class-I	-
105207776	0	0	0	144.72579750965	169.189293951095	206.381158022024	0	173.432083160923	-9.79476131911826	6.81352413546636e-16	1.18865843829355e-14	LOC105207776	NC_052677.1	18974734	18977299	+	628	lncRNA	uncharacterized LOC105207776%2C transcript variant X1 && - && -	-
105193464	194.597871564928	222.16877388983	212.44120992688	54.3935883257746	56.0948461228228	58.8326378071832	209.735951793879	56.4403574185936	1.89412849065433	6.82017136725805e-16	1.18865843829355e-14	LOC105193464	NC_052672.1	13152066	13163774	+	4805	protein_coding	uncharacterized LOC105193464 && - && -	-
105196127	837.360538249083	764.521957209121	899.148103418592	1760.99242204695	1943.41499148102	1998.4419826567	833.676866292265	1900.94979872823	-1.18878293443071	6.98999907550944e-16	1.21675851065941e-14	LOC105196127	NC_052667.1	22415584	22419794	-	2564	protein_coding	F-box-like/WD repeat-containing protein TBL1XR1 && sp|Q8BHJ5|TBL1R_MOUSE F-box-like/WD repeat-containing protein TBL1XR1 OS=Mus musculus OX=10090 GN=Tbl1xr1 PE=1 SV=1 && PF08513:LisH|PF00400:WD domain, G-beta repeat	WD40
105202669	7598.75203935048	7621.26019451485	6140.29637464096	2725.50730075221	3269.786675611	2775.40634226903	7120.1028695021	2923.56677287741	1.28401149684117	7.02658767767738e-16	1.22162492401094e-14	LOC105202669	NC_052675.1	20257891	20260636	-	2028	protein_coding	arrestin homolog && sp|P32122|ARRH_LOCMI Arrestin homolog OS=Locusta migratoria OX=7004 PE=2 SV=1 && PF02752:Arrestin (or S-antigen), C-terminal domain|PF00339:Arrestin (or S-antigen), N-terminal domain	-
105193557	70.7628623872465	94.7484476883098	70.8137366422933	353.558324117535	273.236185953105	277.35386394815	78.7750155726165	301.382791339596	-1.93636739808102	7.52578423365713e-16	1.30680857024191e-14	LOC105193557	NC_052670.1	1140144	1162595	-	5683	protein_coding	protein Wnt-5b-like && sp|Q9H1J7|WNT5B_HUMAN Protein Wnt-5b OS=Homo sapiens OX=9606 GN=WNT5B PE=2 SV=2 && PF00110:wnt family	wnt
105195272	655.735858121817	615.32037866546	505.945513115332	219.51698145759	214.427073082403	203.579603840729	592.333916634203	212.507886126908	1.47782053927443	7.74084085596309e-16	1.34250465433321e-14	LOC105195272	NC_052668.1	25371244	25446568	-	3342	protein_coding	LIM domain only protein 3%2C transcript variant X1 && sp|Q99MB5|LMO3_RAT LIM domain only protein 3 OS=Rattus norvegicus OX=10116 GN=Lmo3 PE=2 SV=2 && -	-
105202382	7235.50267909595	9852.74949696712	6553.06591849011	2973.19239044993	2730.5523483658	2796.88492432562	7880.43936485106	2833.54322104711	1.47564043036228	7.9180341666246e-16	1.37155470656146e-14	LOC105202382	NC_052676.1	3219030	3238923	-	6372	protein_coding	BAG domain-containing protein Samui%2C transcript variant X1 && sp|Q9BLJ6|BAGS_BOMMO BAG domain-containing protein Samui OS=Bombyx mori OX=7091 GN=Samui PE=2 SV=1 && -	-
105201060	31.8432880742609	32.6718785132103	40.0656667844554	146.668425664142	189.998672351497	173.696359240255	34.8602777906422	170.121152418631	-2.28122389213309	8.85867301823002e-16	1.53261541019549e-14	LOC105201060	NC_052668.1	10550769	10613996	-	5187	protein_coding	ATP-binding cassette sub-family G member 1%2C transcript variant X4 && sp|Q64343|ABCG1_MOUSE ATP-binding cassette sub-family G member 1 OS=Mus musculus OX=10090 GN=Abcg1 PE=1 SV=1 && PF00005:ABC transporter|PF01061:ABC-2 type transporter	ABC_tran
105194201	21.2288587161739	13.0687514052841	19.5669535458968	108.787176651549	123.951514819786	142.879263246016	17.954854555785	125.205984905784	-2.80225611227485	9.2322593641428e-16	1.59529834580402e-14	LOC105194201	NC_052669.1	6602422	6609208	-	2030	protein_coding	cyclin-dependent kinase-like 4 && sp|Q5R754|CDKL2_PONAB Cyclin-dependent kinase-like 2 OS=Pongo abelii OX=9601 GN=CDKL2 PE=2 SV=1 && PF00069:Protein kinase domain	Pkinase
105198201	229.979302758551	238.504713146435	228.28112470213	69.9346135617102	67.8566686969631	53.2295294445944	232.255046869039	63.6736039010892	1.86712175756955	9.2818724364825e-16	1.60191535025732e-14	LOC105198201	NC_052675.1	13305004	13310685	-	2464	protein_coding	uncharacterized LOC105198201 && - && -	-
105200885	590.869900933508	617.498503899674	622.415474698052	152.496310127618	198.141472595132	237.198254016263	610.261293177078	195.945345579671	1.63847251472813	9.4489458635948e-16	1.62876348187081e-14	LOC105200885	NC_052669.1	5361418	5368568	-	3745	protein_coding	serine/threonine-protein kinase meng-po && sp|Q9VM90|SBKH_DROME Serine/threonine-protein kinase meng-po OS=Drosophila melanogaster OX=7227 GN=meng PE=1 SV=1 && PF00069:Protein kinase domain	Pkinase
105196306	255.925685633875	319.095346812354	255.302155789321	683.805110381167	827.85135810295	762.956588705852	276.774396078516	758.204352396656	-1.45445611798335	9.59777726053624e-16	1.6524056422276e-14	LOC105196306	NC_052667.1	26322783	26326633	-	3025	protein_coding	p21-activated protein kinase-interacting protein 1-like%2C transcript variant X1 && sp|P42893|ECE1_RAT Endothelin-converting enzyme 1 OS=Rattus norvegicus OX=10116 GN=Ece1 PE=1 SV=2 && -	-
105199892	2.35876207957488	4.35625046842804	0.931759692661754	70.9059276389562	99.5231140888792	110.194464464248	2.54892408022156	93.5411687306945	-5.23714991367564	1.03105080127736e-15	1.77295637177122e-14	LOC105199892	NC_052670.1	2771620	2775508	-	3025	protein_coding	histone-lysine N-methyltransferase SMYD3%2C transcript variant X1 && sp|Q7ZXV5|SMY2A_XENLA N-lysine methyltransferase SMYD2-A OS=Xenopus laevis OX=8355 GN=smyd2-a PE=2 SV=1 && PF01753:MYND finger	zf-MYND
105198594	885.715160880368	705.712575885342	903.806901881901	1949.42735303267	1975.08143687294	2191.74922116602	831.744879549204	2038.75267035721	-1.29324490554134	1.13532713733821e-15	1.94989680189445e-14	LOC105198594	NC_052668.1	10362329	10364778	+	1377	protein_coding	histone H2A && sp|P19178|H2A_PLADU Histone H2A OS=Platynereis dumerilii OX=6359 PE=3 SV=2 && PF00125:Core histone H2A/H2B/H3/H4|PF16211:C-terminus of histone H2A	Histone
105207288	45.9958605517102	25.0484401934612	58.7008606376905	253.5129741612	242.474496143815	213.851969172142	43.2483871276206	236.613146492386	-2.44425206256157	1.17247596132314e-15	2.01125815813879e-14	LOC105207288	NC_052678.1	6639019	6647325	+	1580	protein_coding	elongation of very long chain fatty acids protein 4%2C transcript variant X2 && sp|Q9GZR5|ELOV4_HUMAN Elongation of very long chain fatty acids protein 4 OS=Homo sapiens OX=9606 GN=ELOVL4 PE=1 SV=1 && PF01151:GNS1/SUR4 family	ELO
113002980	0	0	2.79527907798526	6576.7676170325	846.8512253381	5086.68854183694	0.931759692661754	4170.10246140251	-12.0377022804704	1.2128443117167e-15	2.07798700961438e-14	LOC113002980	NC_052670.1	6164662	6167422	-	2472	protein_coding	uncharacterized LOC113002980 && - && -	-
105202323	11759.6083477206	10878.6464822819	7558.43462687215	3628.82939259096	3508.64214942431	3552.37070188135	10065.5631522915	3563.28074796554	1.49805237997457	1.22536487361186e-15	2.09690008359795e-14	LOC105202323	NC_052668.1	14919358	14922956	-	1954	protein_coding	ectonucleotide pyrophosphatase/phosphodiesterase family member 5 && sp|Q9UJA9|ENPP5_HUMAN Ectonucleotide pyrophosphatase/phosphodiesterase family member 5 OS=Homo sapiens OX=9606 GN=ENPP5 PE=1 SV=1 && PF01663:Type I phosphodiesterase / nucleotide pyrophosphatase	-
105198862	1234.81194865745	1282.91576295206	1553.24340766714	3008.15969723079	4060.54305482627	3930.5805163561	1356.99037309222	3666.42775613772	-1.43355333926763	1.2571706404638e-15	2.14872933621301e-14	LOC105198862	NC_052678.1	2201968	2212500	+	3274	protein_coding	peptide methionine sulfoxide reductase%2C transcript variant X1 && sp|P08761|MSRA_DROME Peptide methionine sulfoxide reductase OS=Drosophila melanogaster OX=7227 GN=MsrA PE=1 SV=2 && PF01625:Peptide methionine sulfoxide reductase	PMSR
105196553	1918.85295173417	1588.94235835913	1840.22539300696	686.719052612905	793.470645963155	783.501319368678	1782.67356770009	754.563672648246	1.240124144395	1.27344169582106e-15	2.17391397819778e-14	LOC105196553	NC_052669.1	7844178	7846769	-	1412	protein_coding	mediator of RNA polymerase II transcription subunit 8%2C transcript variant X1 && sp|Q7Q6D6|MED8_ANOGA Mediator of RNA polymerase II transcription subunit 8 OS=Anopheles gambiae OX=7165 GN=MED8 PE=3 SV=2 && PF10232:Mediator of RNA polymerase II transcription complex subunit 8	-
105192786	681.682240997141	534.729744999542	504.081993730009	1681.34466771278	1370.70470767866	1638.90919605725	573.497993242231	1563.65285714956	-1.44822082006521	1.32588762621143e-15	2.26071827543905e-14	LOC105192786	NC_052672.1	11781503	11787324	-	2705	protein_coding	b(0%2C+)-type amino acid transporter 1 && sp|Q9QXA6|BAT1_MOUSE b(0,+)-type amino acid transporter 1 OS=Mus musculus OX=10090 GN=Slc7a9 PE=1 SV=1 && PF13520:Amino acid permease	-
105204821	2180.67554256698	2324.05962490636	2475.68550340228	4904.16477601493	7105.95034594598	6585.52002882946	2326.80689029187	6198.54505026346	-1.41347692992355	1.39041544094254e-15	2.36788920820925e-14	LOC105204821	NC_052679.1	6259863	6281166	+	4773	protein_coding	myosin heavy chain 95F%2C transcript variant X1 && sp|Q01989|MYS9_DROME Myosin heavy chain 95F OS=Drosophila melanogaster OX=7227 GN=jar PE=2 SV=4 && PF16521:Myosin VI cargo binding domain|PF00063:Myosin head (motor domain)	Myosin_head
105200245	308.99783242431	349.58910009135	297.231341959099	729.456872011727	890.279493304156	844.201659963391	318.606091491586	821.312675093092	-1.366898639939	1.41013929625436e-15	2.39859270680189e-14	LOC105200245	NC_052674.1	10839392	10846834	+	6540	protein_coding	uncharacterized LOC105200245 && - && PF15309:ALMS motif	-
105202148	2.35876207957488	6.53437570264206	1.86351938532351	69.9346135617102	89.5708026799913	133.540749308368	3.58555238918015	97.6820551833566	-4.78620907236261	1.47319221364975e-15	2.50283507894013e-14	LOC105202148	NC_052668.1	265948	274189	+	3062	protein_coding	uncharacterized LOC105202148%2C transcript variant X1 && - && PF16033:Domain of unknown function (DUF4789)	-
105198678	30.6639070344735	11.9796887881771	12.1128760046028	122.385573732993	184.57013885574	169.960953665196	18.2521572757511	158.972222084643	-3.14510028560185	1.59593771047021e-15	2.70811876241899e-14	LOC105198678	NC_052664.1	32614307	32616224	+	1673	protein_coding	uncharacterized LOC105198678%2C transcript variant X2 && - && -	-
105192796	17.6907155968116	19.6031271079262	21.4304729312203	113.643747037779	115.80871457615	152.217777183665	19.5747718786527	127.223412932531	-2.69488190725066	1.60023798472111e-15	2.70946119626191e-14	LOC105192796	NC_052672.1	11887881	11893204	-	2316	protein_coding	cytochrome P450 302a1%2C mitochondrial && sp|Q9NGX9|CP302_DROME Cytochrome P450 302a1, mitochondrial OS=Drosophila melanogaster OX=7227 GN=dib PE=2 SV=2 && PF00067:Cytochrome P450	p450
105203598	727.678101548851	587.004750620678	860.94595601946	1936.80027002847	2012.17641576061	1868.63663892339	725.209602729663	1939.20444157083	-1.4181743388932	1.60201578704902e-15	2.70946119626191e-14	LOC105203598	NC_052666.1	19158009	19161603	-	2053	protein_coding	putative tricarboxylate transport protein%2C mitochondrial && sp|P34519|TXTP_CAEEL Putative tricarboxylate transport protein, mitochondrial OS=Caenorhabditis elegans OX=6239 GN=K11H3.3 PE=3 SV=1 && PF00153:Mitochondrial carrier protein	Mito_carr
105203294	937.607926631016	962.731353522596	926.169134505783	1947.48472487818	2627.41021194641	2378.51949991898	942.169471553132	2317.80481224786	-1.29886866964283	1.6024724570882e-15	2.70946119626191e-14	LOC105203294	NC_052666.1	83081	88248	-	4461	protein_coding	RRP12-like protein && sp|Q6P5B0|RRP12_MOUSE RRP12-like protein OS=Mus musculus OX=10090 GN=Rrp12 PE=1 SV=1 && PF08161:NUC173 domain	NUC173
105199804	7990.30654455991	6341.61161941412	6158.93156849419	2427.31387903769	1646.65516037964	2548.48045358418	6830.28324415607	2207.48316433384	1.62955042222209	1.62433755162868e-15	2.7431533449462e-14	LOC105199804	NC_052670.1	14204164	14213578	+	2163	protein_coding	uncharacterized LOC105199804 && - && PF06585:Haemolymph juvenile hormone binding protein (JHBP)|PF16984:Group 7 allergen	-
105199354	1447.10053581919	939.861038563349	1528.08589596528	411.837168752294	256.045829883207	226.92588868485	1305.01582344927	298.269629106784	2.13006539854264	1.62888271073031e-15	2.74755043173485e-14	LOC105199354	NC_052679.1	16004175	16006757	-	1517	protein_coding	farnesol dehydrogenase%2C transcript variant X2 && sp|D2WKD9|SDR1_AEDAE Farnesol dehydrogenase OS=Aedes aegypti OX=7159 GN=SDR-1 PE=1 SV=2 && PF00106:short chain dehydrogenase	adh_short
105202378	158.037059331517	239.593775763542	160.262667137822	547.82113956673	677.661931387005	738.676452467967	185.964500744294	654.719841140567	-1.816570249031	1.66185199377399e-15	2.79982493046303e-14	LOC105202378	NC_052676.1	3254419	3258708	+	2999	protein_coding	U3 small nucleolar RNA-associated protein 14 homolog A && sp|Q3T0Q8|UT14A_BOVIN U3 small nucleolar RNA-associated protein 14 homolog A OS=Bos taurus OX=9913 GN=UTP14A PE=2 SV=1 && PF04615:Utp14 protein	Utp14
105196690	377.401932731981	303.848470172856	353.136923518805	799.391485573438	980.755051566774	928.248285402224	344.795775474547	902.798274180812	-1.38911061198974	1.66949409905665e-15	2.80935558737808e-14	LOC105196690	NC_052666.1	21087088	21088898	+	1811	protein_coding	glutathione S-transferase C-terminal domain-containing protein homolog && sp|Q9VJ34|GSTCD_DROME Glutathione S-transferase C-terminal domain-containing protein homolog OS=Drosophila melanogaster OX=7227 GN=CG10428 PE=2 SV=2 && PF13847:Methyltransferase domain	-
105205995	117.938103978744	96.9265729225238	91.3124498808519	297.222107637268	346.521388145825	376.34211168722	102.059042260707	340.028535823438	-1.74027759443204	1.67334803039013e-15	2.81249659454645e-14	LOC105205995	NC_052669.1	321964	327812	-	2371	protein_coding	putative protein tag-52%2C transcript variant X1 && sp|Q553D3|GXCJJ_DICDI Rac guanine nucleotide exchange factor JJ OS=Dictyostelium discoideum OX=44689 GN=gxcJJ PE=1 SV=1 && PF00621:RhoGEF domain	RhoGEF
113003724	244.131875236	287.512530916251	238.530481321409	76.7338121024321	41.618756800804	49.4941238695351	256.72496249122	55.9488975909237	2.20077221324002	1.69259363985742e-15	2.84146918045816e-14	LOC113003724	NC_052669.1	25770139	25771200	-	968	lncRNA	uncharacterized LOC113003724 && - && -	-
105199810	182.804061167053	196.031271079262	218.963527775512	52.4509601712827	29.8569342266638	44.824866900711	199.266286673942	42.3775870995525	2.23751876405515	1.73776819174557e-15	2.91385017175158e-14	LOC105199810	NC_052679.1	22852621	22858466	+	3070	protein_coding	coiled-coil domain-containing protein 142%2C transcript variant X1 && - && PF14923:Coiled-coil protein 142	-
105196904	1011.90893213762	1117.37824515179	1005.36870838203	364.242778967241	472.282414130863	407.159207681459	1044.88529522382	414.561466926521	1.3331343155337	1.75275884177152e-15	2.93550806257403e-14	LOC105196904	NC_052679.1	19138638	19174054	-	11919	protein_coding	uncharacterized LOC105196904%2C transcript variant X3 && - && -	-
105208225	9662.66885897851	7513.44299542126	11339.5154596935	3470.50519799987	3728.49775600247	3436.57312905451	9505.20910469777	3545.19202768562	1.42290441335553	1.8337786516039e-15	3.06756920537805e-14	LOC105208225	NC_052675.1	12516686	12520375	+	3690	protein_coding	CCAAT/enhancer-binding protein && - && PF07716:Basic region leucine zipper	bZIP_2
105193908	9.43504831829953	1.08906261710701	8.38583723395578	109.758490728795	78.7137356884772	120.466829795661	6.30331605645411	102.979685404311	-4.02561191935461	1.85215435190175e-15	3.09465034098154e-14	LOC105193908	NC_052669.1	4204989	4210513	+	1378	protein_coding	uncharacterized LOC105193908%2C transcript variant X1 && - && PF06585:Haemolymph juvenile hormone binding protein (JHBP)	-
105195711	2170.06111320889	5613.02872856953	4819.06113044659	548.792453643976	562.757972393481	972.139300909171	4200.71699074167	694.563242315542	2.59653602575849	1.87112686492653e-15	3.12266360759909e-14	LOC105195711	NC_052667.1	2442707	2449411	+	2845	protein_coding	flavin-containing monooxygenase FMO GS-OX4%2C transcript variant X1 && sp|Q9FWW9|GSXL2_ARATH Flavin-containing monooxygenase FMO GS-OX-like 2 OS=Arabidopsis thaliana OX=3702 GN=At1g12200 PE=2 SV=1 && PF00743:Flavin-binding monooxygenase-like	FMO-like
105194326	5480.58369189224	6251.21942219423	4322.43321425788	2158.25987964056	1820.36823224386	2047.93610652624	5351.41210944812	2008.85473947022	1.41347514227878	1.97897772622476e-15	3.29876240065168e-14	LOC105194326	NC_052664.1	14372700	14384446	+	5039	protein_coding	probable phosphorylase b kinase regulatory subunit alpha%2C transcript variant X1 && sp|Q9W391|KPBA_DROME Probable phosphorylase b kinase regulatory subunit alpha OS=Drosophila melanogaster OX=7227 GN=CG7766 PE=1 SV=2 && PF00723:Glycosyl hydrolases family 15	-
105204880	392.733886249218	495.523490783689	349.409884748158	1040.27737673044	1210.56296955382	1164.51268802472	412.555753927022	1138.45101143633	-1.46542238972535	1.98185809241269e-15	3.29967714397934e-14	LOC105204880	NC_052679.1	6847960	6851413	+	2758	protein_coding	ribosome biogenesis protein BOP1 homolog && sp|B4LKS9|BOP1_DROVI Ribosome biogenesis protein BOP1 homolog OS=Drosophila virilis OX=7244 GN=GJ22246 PE=3 SV=1 && PF00400:WD domain, G-beta repeat|PF08145:BOP1NT (NUC169) domain	WD40
120360016	0	1.08906261710701	2.79527907798526	94.2174654928596	116.713470158777	117.665275614366	1.29478056503076	109.532070422001	-6.29141882834275	2.06753757570389e-15	3.43828340439031e-14	LOC120360016	NW_024105342.1	34526	41073	+	4032	protein_coding	uncharacterized LOC120360016%2C transcript variant X1 && sp|Q6P4F7|RHGBA_HUMAN Rho GTPase-activating protein 11A OS=Homo sapiens OX=9606 GN=ARHGAP11A PE=1 SV=2 && PF00620:RhoGAP domain	RhoGAP
105193489	3628.95545942596	3614.59882617816	2488.73013909954	1253.96647372455	1109.23034429969	1091.67227931107	3244.09480823456	1151.6230324451	1.49394089931887	2.14398762460203e-15	3.56123390415116e-14	LOC105193489	NC_052670.1	489733	498037	-	2188	protein_coding	congested-like trachea protein && sp|Q9VQG4|COLT_DROME Congested-like trachea protein OS=Drosophila melanogaster OX=7227 GN=colt PE=2 SV=1 && PF00153:Mitochondrial carrier protein	Mito_carr
105195840	106.14429358087	92.5703224540958	119.265240660704	303.049992100744	408.949523347031	370.739003324631	105.993285565223	360.912839590802	-1.76578201926518	2.16234973420859e-15	3.58752326360141e-14	LOC105195840	NC_052667.1	7813160	7816169	-	1175	protein_coding	replication factor C subunit 2 && sp|Q05B83|RFC2_BOVIN Replication factor C subunit 2 OS=Bos taurus OX=9913 GN=RFC2 PE=2 SV=1 && PF00004:ATPase family associated with various cellular activities (AAA)|PF08542:Replication factor C C-terminal domain	AAA
120359382	28.3051449548986	23.9593775763542	26.0892713945291	120.442945578501	169.189293951095	145.680817427311	26.117931308594	145.104352318969	-2.47621257134948	2.24254957009362e-15	3.71622500186943e-14	LOC120359382	NC_052676.1	6270433	6351310	+	1642	lncRNA	uncharacterized LOC120359382 && - && -	-
105194552	45.9958605517102	38.1171915987453	60.564380023014	181.635732444997	289.521786440376	256.809133285324	48.2258107244898	242.655550723566	-2.32525161266253	2.35258275812629e-15	3.89400598748576e-14	LOC105194552	NC_052676.1	9092510	9097097	+	1313	protein_coding	DNA-3-methyladenine glycosylase && sp|P29372|3MG_HUMAN DNA-3-methyladenine glycosylase OS=Homo sapiens OX=9606 GN=MPG PE=1 SV=3 && PF02245:Methylpurine-DNA glycosylase (MPG)	-
105197670	207.57106300259	187.318770142406	204.987132385586	480.800468236758	543.758105158331	529.493740264649	199.958988510194	518.017437886579	-1.37341620934691	2.42484730279859e-15	4.00892979313151e-14	LOC105197670	NC_052673.1	18734262	18738010	+	3198	protein_coding	spindle assembly abnormal protein 6 homolog && - && PF16531:Centriolar protein SAS N-terminal	-
105197024	96.7092452625702	120.885950498878	59.6326203303522	419.607681370261	351.045166058956	424.90238416299	92.4092720306002	398.518410530736	-2.11409456798153	2.63616377998589e-15	4.35320767962198e-14	LOC105197024	NC_052676.1	13935286	13947791	+	1827	protein_coding	uncharacterized LOC105197024%2C transcript variant X1 && - && -	-
105204075	567.282280137759	587.004750620678	480.788001413465	1194.71631501255	1402.37115307057	1397.04168507216	545.025010723967	1331.37638438509	-1.28962604301756	2.75255554373478e-15	4.54011259381523e-14	LOC105204075	NC_052669.1	19771955	19774801	-	1861	protein_coding	ubiquitin-like protein 7%2C transcript variant X1 && - && PF00240:Ubiquitin family	ubiquitin
120358518	0	3.26718785132103	0	150.553681973126	115.80871457615	141.945411852252	1.08906261710701	136.102602800509	-7.00531828590048	2.81411096444119e-15	4.63623962383838e-14	LOC120358518	NC_052671.1	9061919	9062769	-	439	protein_coding	uncharacterized LOC120358518 && - && -	-
105199159	7.07628623872465	4.35625046842804	13.0446356972646	87.4182669521378	204.474761673516	104.591356101659	8.15905746813908	132.161461575771	-3.99270828755117	2.97175674703431e-15	4.89026761442204e-14	LOC105199159	NC_052676.1	7274366	7284675	+	3209	protein_coding	uncharacterized LOC105199159%2C transcript variant X1 && - && -	-
105195860	431.653460562204	608.786002962818	486.378559569435	1254.9377878018	1666.55978319741	1475.4852021484	508.939341031486	1465.66092438254	-1.52587947549666	3.06794383106391e-15	5.04268770002514e-14	LOC105195860	NC_052670.1	6658868	6662350	-	2771	protein_coding	pre-rRNA 2'-O-ribose RNA methyltransferase FTSJ3 && sp|Q5RJT2|SPB1_RAT pre-rRNA 2'-O-ribose RNA methyltransferase FTSJ3 OS=Rattus norvegicus OX=10116 GN=Ftsj3 PE=1 SV=1 && PF11861:Domain of unknown function (DUF3381)|PF07780:Spb1 C-terminal domain|PF01728:FtsJ-like methyltransferase	-
105195456	560.205993899035	505.325054337652	483.58328049145	205.918584376147	203.570006090889	194.241089903081	516.371442909379	201.243226790039	1.35870506662196	3.12583003980733e-15	5.13187316976257e-14	LOC105195456	NC_052675.1	8722832	8728627	-	3340	protein_coding	progestin and adipoQ receptor family member 4 && sp|Q8N4S7|PAQR4_HUMAN Progestin and adipoQ receptor family member 4 OS=Homo sapiens OX=9606 GN=PAQR4 PE=2 SV=3 && PF03006:Haemolysin-III related	-
105200050	306.639070344735	335.431286068959	293.504303188452	88.3895810293837	113.094447828272	86.8481796201276	311.858219867382	96.1107361592611	1.69660369379496	3.42662271571788e-15	5.6191847824843e-14	LOC105200050	NC_052670.1	9885522	9915974	-	5971	protein_coding	neither inactivation nor afterpotential protein C%2C transcript variant X1 && sp|P10676|NINAC_DROME Neither inactivation nor afterpotential protein C OS=Drosophila melanogaster OX=7227 GN=ninaC PE=1 SV=2 && PF00069:Protein kinase domain|PF00063:Myosin head (motor domain)	Myosin_head
105196960	18.8700966365991	2.17812523421402	13.9763953899263	125.299515964731	130.284803898169	141.945411852252	11.6748724202465	132.509910571717	-3.50903594564683	3.67974030161667e-15	6.02727832737027e-14	LOC105196960	NC_052671.1	6821744	6841176	-	2580	protein_coding	BTB/POZ domain-containing protein 9%2C transcript variant X1 && sp|C9JJ37|BTBDJ_HUMAN BTB/POZ domain-containing protein 19 OS=Homo sapiens OX=9606 GN=BTBD19 PE=2 SV=1 && PF07534:TLD|PF07707:BTB And C-terminal Kelch|PF00651:BTB/POZ domain	BTB
105196077	55.4309088700097	72.9671953461696	72.6772560276168	219.51698145759	253.331563135329	273.61845837309	67.0251200812654	248.822334322003	-1.88830993900274	3.90746772990051e-15	6.39288824434128e-14	LOC105196077	NC_052679.1	908363	920613	+	2323	protein_coding	uncharacterized LOC105196077%2C transcript variant X3 && - && -	-
105195977	571.999804296909	683.931323543202	553.465257441082	1336.52817029046	1652.0836938754	1521.24392044288	603.132128427064	1503.28526153625	-1.31801058874451	3.9287133710423e-15	6.42022536108437e-14	LOC105195977	NC_052675.1	17111348	17126032	-	5576	protein_coding	uncharacterized LOC105195977%2C transcript variant X1 && - && PF00567:Tudor domain	-
105193678	3102.95151568076	3091.8487699668	2687.1949536365	1456.97111586896	1346.27630694775	1353.15066956521	2960.66507976135	1385.46603079398	1.09539575468108	3.9980329021062e-15	6.52597019960864e-14	LOC105193678	NC_052670.1	3509836	3513928	+	3246	protein_coding	nucleotide exchange factor Sil1%2C transcript variant X1 && sp|Q9VBV5|SIL1_DROME Nucleotide exchange factor Sil1 OS=Drosophila melanogaster OX=7227 GN=Sil1 PE=2 SV=1 && -	-
105197281	5.89690519893721	2.17812523421402	2.79527907798526	75.7624980251861	74.1899577753463	92.4512879827165	3.62343650371216	80.8012479277496	-4.51117050094106	4.37989080996223e-15	7.141038564814e-14	LOC105197281	NC_052671.1	4738846	4744878	+	4309	protein_coding	tudor domain-containing 6 && sp|B5MCY1|TDR15_HUMAN Tudor domain-containing protein 15 OS=Homo sapiens OX=9606 GN=TDRD15 PE=2 SV=1 && PF00567:Tudor domain	-
novel.209	81.3772917453335	57.7203187066715	124.855798816675	1.94262815449195	1.80951116525235	2.80155418129444	87.9844697562267	2.18456450034625	5.33546152747682	4.44375820035591e-15	7.23683153641391e-14	-	NC_052676.1	5768776	5771952	-	2279	-	- && - && -	-
105199346	1069.69860308721	1197.96887881771	1099.47643734087	531.308800253548	476.806192043994	448.24866900711	1122.38130641526	485.454553768218	1.20940683748341	4.62336802895198e-15	7.52067866042855e-14	LOC105199346	NC_052679.1	16078243	16112522	+	7194	protein_coding	Y+L amino acid transporter 2%2C transcript variant X2 && sp|Q7YQK4|LAT1_RABIT Large neutral amino acids transporter small subunit 1 OS=Oryctolagus cuniculus OX=9986 GN=SLC7A5 PE=1 SV=1 && PF13520:Amino acid permease	-
105202388	667.529668519692	572.846936598287	515.26311004195	212.717782916869	228.903162404422	200.778049659435	585.213238386643	214.132998326909	1.44914958749343	4.73135856906532e-15	7.68750705733782e-14	LOC105202388	NC_052676.1	3154623	3169740	+	5150	protein_coding	proton-associated sugar transporter A%2C transcript variant X1 && sp|Q8BIV7|S45A1_MOUSE Proton-associated sugar transporter A OS=Mus musculus OX=10090 GN=Slc45a1 PE=1 SV=3 && PF13347:MFS/sugar transport protein	-
105200045	960.016166386977	948.573539500205	749.13479290005	358.414894503765	336.569076736937	346.458867086746	885.908166262411	347.147612775816	1.35090033999905	4.75925526833791e-15	7.72396566026583e-14	LOC105200045	NC_052668.1	13321879	13485855	-	6885	protein_coding	hemicentin-1%2C transcript variant X2 && sp|Q7TPD3|ROBO2_MOUSE Roundabout homolog 2 OS=Mus musculus OX=10090 GN=Robo2 PE=1 SV=2 && PF08205:CD80-like C2-set immunoglobulin domain|PF07686:Immunoglobulin V-set domain|PF13927:Immunoglobulin domain	V-set
105202267	55.4309088700097	23.9593775763542	135.105155435954	2650.71611680427	2747.74270443569	4131.35856601553	71.4984806274394	3176.60579575183	-5.47042864374147	4.91652162135382e-15	7.97005887576165e-14	LOC105202267	NC_052676.1	2008337	2012667	+	2715	protein_coding	leucine-rich repeat-containing protein 15 && - && PF13855:Leucine rich repeat	-
113003227	4.71752415914977	8.71250093685608	11.181116311941	92.2748373383677	78.7137356884772	120.466829795661	8.20371380264896	97.1518009408353	-3.53919167688407	5.73739753991409e-15	9.29012013556799e-14	LOC113003227	NC_052668.1	17513811	17516497	+	2687	protein_coding	uncharacterized LOC113003227 && - && -	-
105202818	19274.6243332462	17011.1580792115	20399.9467111364	9166.29094697027	9320.79201221485	8519.52626531639	18895.243041198	9002.20307483384	1.06969174611681	5.78083013067962e-15	9.34974948678606e-14	LOC105202818	NC_052679.1	24193882	24203616	+	2081	protein_coding	cytochrome P450 4C1 && sp|P29981|CP4C1_BLADI Cytochrome P450 4C1 OS=Blaberus discoidalis OX=6981 GN=CYP4C1 PE=2 SV=1 && PF00067:Cytochrome P450	p450
105197883	19543.5232103177	12324.9216378	18443.2513565468	6091.11057840951	5732.53137151944	5965.44270336963	16770.5654015548	5929.69488443286	1.49990807933917	6.69425571708911e-15	1.08147382315348e-13	LOC105197883	NC_052673.1	19381464	19383656	+	1374	protein_coding	growth hormone-inducible transmembrane protein && sp|Q9H3K2|GHITM_HUMAN Growth hormone-inducible transmembrane protein OS=Homo sapiens OX=9606 GN=GHITM PE=1 SV=2 && PF01027:Inhibitor of apoptosis-promoting Bax1	-
105201053	115.579341899169	184.051582291085	104.357085578116	458.4602444601	504.853615105406	569.649350196536	134.66266992279	510.987736587347	-1.92580367027506	6.81115644442034e-15	1.09910474345994e-13	LOC105201053	NC_052666.1	13805743	13891808	-	6276	protein_coding	uncharacterized LOC105201053%2C transcript variant X4 && sp|P83103|HASP_DROME Serine/threonine-protein kinase haspin homolog OS=Drosophila melanogaster OX=7227 GN=Haspin PE=1 SV=1 && PF12330:Haspin like kinase domain	-
105205520	1771.43032176074	1590.03142097623	2158.88720789728	731.399500166219	728.328244014071	571.517052984066	1840.11631687808	677.081599054785	1.44274668581218	6.95899379069917e-15	1.12117147317148e-13	LOC105205520	NC_052672.1	17436614	17446569	-	3752	protein_coding	hypothetical protein && sp|Q6P2X9|MOT12_XENTR Monocarboxylate transporter 12 OS=Xenopus tropicalis OX=8364 GN=slc16a12 PE=2 SV=1 && PF07690:Major Facilitator Superfamily	MFS_1
105193199	16203.5161056397	14665.317201963	10505.5905347613	4884.73849447001	5338.96269307706	5019.45124148587	13791.4746141213	5081.05080967765	1.44049098089511	6.96374876284432e-15	1.12117147317148e-13	LOC105193199	NC_052673.1	9429437	9483875	+	13951	protein_coding	glycogen synthase kinase-3 beta%2C transcript variant X3 && sp|P49841|GSK3B_HUMAN Glycogen synthase kinase-3 beta OS=Homo sapiens OX=9606 GN=GSK3B PE=1 SV=2 && PF00069:Protein kinase domain	Pkinase
105201629	1318.54800248236	1454.98765645496	1107.86227457483	546.849825489484	467.758636217732	526.692186083355	1293.79931117072	513.766882596857	1.33220466473519	6.99179890515621e-15	1.12440838756558e-13	LOC105201629	NC_052670.1	7922860	7934275	+	5384	protein_coding	leucine-rich repeat protein soc-2%2C transcript variant X2 && - && PF13855:Leucine rich repeat	-
105194058	2587.56200129365	3406.58786631073	2559.54387574184	1077.18731166579	1085.70669915141	1231.74998837579	2851.23124778207	1131.547999731	1.33321229214879	7.99301346849607e-15	1.28396284456477e-13	LOC105194058	NC_052677.1	12402283	12411981	-	6982	protein_coding	protein sidekick%2C transcript variant X1 && - && PF07679:Immunoglobulin I-set domain	I-set
105198683	2004.94776763865	2116.04866503892	1809.47732314913	3900.79733421984	4357.30288592766	4278.90708623037	1976.82458527557	4179.00243545929	-1.080257746795	8.11478889284773e-15	1.30204639922427e-13	LOC105198683	NC_052664.1	32655567	32665611	+	6822	protein_coding	tudor domain-containing protein 7%2C transcript variant X9 && sp|Q6NU04|TDRD7_XENLA Tudor domain-containing protein 7 OS=Xenopus laevis OX=8355 GN=tdrd7 PE=2 SV=1 && PF00567:Tudor domain|PF12872:OST-HTH/LOTUS domain	-
105197240	11441.175466978	12221.4606891749	11269.6334827439	6255.26265746408	5634.81776859582	5801.08485806702	11644.0898796322	5897.05509470897	0.981543822478358	8.23389890230894e-15	1.31966180368603e-13	LOC105197240	NC_052666.1	25970436	25975406	-	3613	protein_coding	integral membrane protein 2C%2C transcript variant X2 && - && PF04089:BRICHOS domain	-
105198136	1056.72541164955	1050.94542550826	988.597033914121	2069.87029861117	2712.45723671327	2470.9707879017	1032.08929035731	2417.76610774205	-1.22843078147578	8.27231244218835e-15	1.32431861631052e-13	LOC105198136	NC_052671.1	14256230	14263380	+	1860	protein_coding	ubiquitin-conjugating enzyme E2 G1%2C transcript variant X1 && sp|P62253|UB2G1_HUMAN Ubiquitin-conjugating enzyme E2 G1 OS=Homo sapiens OX=9606 GN=UBE2G1 PE=1 SV=3 && PF00179:Ubiquitin-conjugating enzyme	UQ_con
105205493	316.074118663034	347.410974857136	254.370396096659	94.2174654928596	93.189825010496	91.5174365889517	305.951829872276	92.9749090307691	1.71698238833248	8.34095253562664e-15	1.33379842129026e-13	LOC105205493	NC_052678.1	4009724	4015279	+	3878	protein_coding	uncharacterized LOC105205493 && - && -	-
105200917	73.1216244668214	50.0968803869224	123.924039124013	517.710403172105	404.4257454339	381.011368656044	82.3808479925857	434.382505754016	-2.39129947396206	8.41599029757088e-15	1.3442787211199e-13	LOC105200917	NC_052665.1	9347787	9378526	-	3785	protein_coding	collagen alpha-2(IX) chain%2C transcript variant X1 && sp|P20849|CO9A1_HUMAN Collagen alpha-1(IX) chain OS=Homo sapiens OX=9606 GN=COL9A1 PE=1 SV=3 && PF01391:Collagen triple helix repeat (20 copies)	Collagen
105198029	1031.95840981401	1140.24856011104	1038.91205731786	505.083320167907	484.94899228763	448.24866900711	1070.37300908097	479.426993820882	1.15878959832573	8.56805742090512e-15	1.36702535085287e-13	LOC105198029	NC_052672.1	12622847	12629789	+	4085	protein_coding	cationic amino acid transporter 4 && sp|Q8BLQ7|CTR4_MOUSE Cationic amino acid transporter 4 OS=Mus musculus OX=10090 GN=Slc7a4 PE=1 SV=1 && PF13906:C-terminus of AA_permease|PF13520:Amino acid permease	-
105207559	1035.49655293337	882.140719856678	915.919777886504	430.292136219967	344.711876980573	355.797381024394	944.519016892185	376.933798074978	1.32538973892414	9.00426419720958e-15	1.43500390674448e-13	LOC105207559	NC_052665.1	13112428	13121886	+	1337	protein_coding	actin-binding Rho-activating protein-like && sp|B5SNZ6|ABRA_PIG Actin-binding Rho-activating protein OS=Sus scrofa OX=9823 GN=ABRA PE=2 SV=1 && PF14705:Costars	-
105197153	616.816283808832	419.289107586199	726.772560276168	2085.41132384711	1640.32187130125	2133.8504347526	587.6259838904	1953.19454330032	-1.73207981388471	9.16598468950294e-15	1.45913403066193e-13	LOC105197153	NC_052669.1	4220585	4226514	+	1201	protein_coding	uncharacterized LOC105197153 && - && PF06585:Haemolymph juvenile hormone binding protein (JHBP)	-
105194218	680.502859957354	845.112590875039	734.226637817462	316.648389182188	232.522184734927	232.528997047438	753.280696216618	260.566523654851	1.5323501452673	9.43263972036238e-15	1.49989570025358e-13	LOC105194218	NC_052669.1	6878916	6902421	-	4624	protein_coding	zinc finger CCCH domain-containing protein 13%2C transcript variant X1 && - && PF01607:Chitin binding Peritrophin-A domain	CBM_14
105201577	1115.69446363892	937.682913329135	1341.73395743293	2791.55665800493	2859.93239668134	2802.4880326882	1131.70377813366	2817.99236245816	-1.31556241690448	9.73562235464603e-15	1.54633588735074e-13	LOC105201577	NC_052678.1	4907937	4932826	-	2968	protein_coding	alpha-tocopherol transfer protein-like%2C transcript variant X2 && sp|Q9D3D0|TTPAL_MOUSE Alpha-tocopherol transfer protein-like OS=Mus musculus OX=10090 GN=Ttpal PE=1 SV=3 && PF00650:CRAL/TRIO domain	-
105201517	9075.33710116436	12210.5700630038	10044.3694868937	4581.68850236927	3511.35641617218	3237.66278218261	10443.425550354	3776.90256690802	1.46737873198751	1.0034703138737e-14	1.59205290156286e-13	LOC105201517	NC_052678.1	11014707	11037934	+	7848	protein_coding	solute carrier family 2%2C facilitated glucose transporter member 1%2C transcript variant X6 && sp|P14142|GLUT4_MOUSE Solute carrier family 2, facilitated glucose transporter member 4 OS=Mus musculus OX=10090 GN=Slc2a4 PE=1 SV=3 && PF00083:Sugar (and other) transporter	Sugar_tr
105194984	11227.7074987764	10184.9135951848	9227.21623642935	5038.20611867487	4747.25254203954	4872.8365726648	10213.2791101302	4886.0984111264	1.06362170747552	1.01422009174908e-14	1.60730601774165e-13	LOC105194984	NC_052673.1	10665617	10739919	+	7155	protein_coding	serine-rich adhesin for platelets%2C transcript variant X1 && sp|Q0KIC3|Y3427_DROME Uncharacterized protein CG43427 OS=Drosophila melanogaster OX=7227 GN=CG43427 PE=2 SV=1 && PF15949:Domain of unknown function (DUF4757)	-
105205725	2032.07353155376	1780.61737896996	2100.18634725959	4088.26095112831	4156.44714658465	4801.86386673867	1970.95908592777	4348.85732148388	-1.14162951525239	1.14947692486979e-14	1.81961940053213e-13	LOC105205725	NC_052668.1	18879951	18884049	+	2602	protein_coding	protein ERGIC-53 && sp|Q62902|LMAN1_RAT Protein ERGIC-53 OS=Rattus norvegicus OX=10116 GN=Lman1 PE=1 SV=1 && PF03388:Legume-like lectin family	-
105205538	156.85767829173	156.825016863409	178.897860991057	417.665053215769	432.473168495312	441.711709250757	164.193518715399	430.616643653946	-1.38896784831743	1.19522074492848e-14	1.88991776337742e-13	LOC105205538	NC_052672.1	17491608	17498878	+	3480	protein_coding	uncharacterized LOC105205538 && - && -	-
105194653	651.018333962668	781.946959082833	651.300025170566	1522.04915904444	2230.22251117352	2071.28239137036	694.755106072022	1941.18468719611	-1.48258747791547	1.20640917899727e-14	1.90548021218408e-13	LOC105194653	NC_052674.1	3607666	3622784	+	4317	protein_coding	importin subunit beta-1%2C transcript variant X2 && sp|Q14974|IMB1_HUMAN Importin subunit beta-1 OS=Homo sapiens OX=9606 GN=KPNB1 PE=1 SV=2 && PF03810:Importin-beta N-terminal domain|PF13513:HEAT-like repeat	-
105195660	15459.3266695338	13271.317052066	14741.3700976016	6775.88700286792	4866.68027894619	6094.31419570917	14490.6712730671	5912.2938258411	1.29337142134502	1.22310243516354e-14	1.9296929389559e-13	Ickin1-1	NC_052667.1	3299867	3301519	+	642	protein_coding	ICK-type antimicrobial peptide 1-1 && sp|H9KQJ7|OCLP1_APIME Omega-conotoxin-like protein 1 OS=Apis mellifera OX=7460 PE=2 SV=1 && -	-
105203804	2089.86320250335	1934.17520798205	1777.79749359863	747.911839479401	931.89825010496	818.053820937976	1933.94530136134	832.621303507446	1.21530085334048	1.24042208340736e-14	1.95483890026514e-13	LOC105203804	NC_052679.1	5561327	5577535	+	4327	protein_coding	neuroendocrine convertase 2 && sp|G5ECN9|NEC2_CAEEL Neuroendocrine convertase 2 OS=Caenorhabditis elegans OX=6239 GN=egl-3 PE=1 SV=1 && PF16470:Peptidase S8 pro-domain|PF01483:Proprotein convertase P-domain|PF00082:Subtilase family	Peptidase_S8
105193245	23424.8662122582	29196.6797020218	14083.5477545824	6518.48877239774	6211.14707472869	5555.48194150687	22235.0312229541	6095.03926287777	1.86709825741564	1.24275010479194e-14	1.95632919722086e-13	LOC105193245	NC_052668.1	27766749	27808809	-	7496	protein_coding	proton-coupled amino acid transporter-like protein pathetic%2C transcript variant X2 && sp|Q9VT04|PATH_DROME Proton-coupled amino acid transporter-like protein pathetic OS=Drosophila melanogaster OX=7227 GN=path PE=1 SV=1 && PF01490:Transmembrane amino acid transporter protein	Aa_trans
105204939	16573.8417521329	16089.811105139	14470.228027037	7289.71214973104	8232.37104631557	7442.79560830556	15711.293628103	7654.95960145072	1.03727518125284	1.2888104519224e-14	2.02658283506731e-13	LOC105204939	NC_052666.1	28203743	28221687	-	4304	protein_coding	ubiquitin carboxyl-terminal hydrolase Usp2%2C transcript variant X4 && sp|O88623|UBP2_MOUSE Ubiquitin carboxyl-terminal hydrolase 2 OS=Mus musculus OX=10090 GN=Usp2 PE=1 SV=2 && PF00443:Ubiquitin carboxyl-terminal hydrolase	UCH
105208141	20045.9395332671	25207.4433355588	17391.2946635316	8143.49722363026	8831.31924201409	8060.0713795841	20881.5591774525	8344.96261507615	1.32322003713122	1.29783993919139e-14	2.0385161841772e-13	LOC105208141	NC_052668.1	27258140	27393753	+	38532	protein_coding	nesprin-1 && sp|Q6ZWR6|SYNE1_MOUSE Nesprin-1 OS=Mus musculus OX=10090 GN=Syne1 PE=1 SV=2 && PF00307:Calponin homology (CH) domain|PF10541:Nuclear envelope localisation domain|PF00435:Spectrin repeat	CH
105203949	15860.3162230615	18397.5347907887	11045.0793968124	5428.67437772776	4431.492843703	5256.64949550213	15100.9768035542	5038.9389056443	1.58342064687721	1.33389154515604e-14	2.09281963936234e-13	LOC105203949	NC_052679.1	5675531	5688936	-	6474	protein_coding	alpha-2-macroglobulin-like protein 1%2C transcript variant X1 && sp|A8K2U0|A2ML1_HUMAN Alpha-2-macroglobulin-like protein 1 OS=Homo sapiens OX=9606 GN=A2ML1 PE=1 SV=3 && PF17791:Macroglobulin domain MG3|PF07678:A-macroglobulin TED domain|PF00207:Alpha-2-macroglobulin family|PF07703:Alpha-2-macroglobulin bait region domain|PF07677:A-macroglobulin receptor binding domain|PF17789:Macroglobulin domai…	A2M_comp
105203805	14146.6755722504	8935.75877336301	13524.4919389854	4562.26222082435	3370.2145452825	4010.89173621987	12202.3087615329	3981.12283410891	1.61594753772468	1.3354346793491e-14	2.09292044099097e-13	LOC105203805	NC_052669.1	21396318	21402844	+	3853	protein_coding	uncharacterized PE-PGRS family protein PE_PGRS54%2C transcript variant X1 && - && -	-
105202380	1292.60161960704	1304.6970152942	1160.97257705655	2545.8141964617	2645.50532359894	2495.25092413958	1252.75707065259	2562.19014806674	-1.03270893446832	1.3408574259543e-14	2.09909450133907e-13	LOC105202380	NC_052679.1	2073562	2159341	+	9034	protein_coding	uncharacterized LOC105202380%2C transcript variant X2 && - && -	-
105208056	0	0	0	204.947270298901	269.6171636226	667.703746541841	0	380.756060154447	-10.9290344576575	1.38696963529781e-14	2.16888334571654e-13	LOC105208056	NC_052674.1	8532124	8534543	-	1421	protein_coding	uncharacterized LOC105208056 && - && -	-
105204456	533.080229983923	815.70790021315	302.82190011507	87.4182669521378	111.28493666302	92.4512879827165	550.536676770715	97.0514971992913	2.50270408313131	1.59814946452605e-14	2.49635885452237e-13	LOC105204456	NC_052669.1	26190910	26306112	-	2723	protein_coding	receptor-type tyrosine-protein phosphatase kappa && sp|Q15262|PTPRK_HUMAN Receptor-type tyrosine-protein phosphatase kappa OS=Homo sapiens OX=9606 GN=PTPRK PE=1 SV=2 && PF00102:Protein-tyrosine phosphatase	Y_phosphatase
105193447	4021.68934567517	3871.61760381542	3658.08855339005	1936.80027002847	1973.27192570769	2000.30968544423	3850.46516762688	1970.1272937268	0.966598419950962	1.65586157253985e-14	2.583655234243e-13	LOC105193447	NC_052672.1	13343857	13348546	-	3746	protein_coding	sodium/hydrogen exchanger 8 && sp|Q9Y2E8|SL9A8_HUMAN Sodium/hydrogen exchanger 8 OS=Homo sapiens OX=9606 GN=SLC9A8 PE=1 SV=4 && PF00999:Sodium/hydrogen exchanger family	Na_H_Exchanger
113004151	10012.9450277954	9178.61973697788	6824.20798905468	3600.66128435083	2637.3625233553	2636.26248459807	8671.92425127598	2958.09543076807	1.55165564013953	1.66558588473102e-14	2.59596601769972e-13	LOC113004151	NC_052678.1	1613522	1623872	-	5354	protein_coding	uncharacterized LOC113004151 && - && -	-
105200850	27.1257639151112	23.9593775763542	27.9527907798526	151.524996050372	113.094447828272	178.365616209079	26.3459774237727	147.661686695908	-2.4847318649955	1.76506858872156e-14	2.74799237267189e-13	LOC105200850	NC_052665.1	6021644	6028831	+	2881	protein_coding	Meckel syndrome type 1 protein%2C transcript variant X2 && sp|Q499Q5|MKS1_RAT Meckel syndrome type 1 protein homolog OS=Rattus norvegicus OX=10116 GN=Mks1 PE=2 SV=2 && PF07162:Ciliary basal body-associated, B9 protein	-
105196450	1053.18726853019	1083.61730402147	904.738661574563	2221.39529466155	3340.35761105584	2744.58924627479	1013.84774470874	2768.78071733072	-1.44987273871576	1.8647438298435e-14	2.89998403076322e-13	LOC105196450	NC_052665.1	1752707	1797123	+	5935	protein_coding	N-alpha-acetyltransferase 15%2C NatA auxiliary subunit && sp|Q9BXJ9|NAA15_HUMAN N-alpha-acetyltransferase 15, NatA auxiliary subunit OS=Homo sapiens OX=9606 GN=NAA15 PE=1 SV=1 && PF12569:NMDA receptor-regulated protein 1	-
[truncated: 6,223 more rows]
