# Supplementary material for: Comparative Analyses of Reproductive Caste Types Reveal Vitellogenin Genes Involved in Queen Fertility in Solenopsis invicta
Source: Int J Mol Sci. 2023 Dec 5;24(24):17130. doi: 10.3390/ijms242417130 (PMC10743176; doi:10.3390/ijms242417130)
Supplement: Supplementary file 1 [file ijms-24-17130-s001.zip › Table S3/MAvsQA_deg_all.xls]

gene_id	MA1	MA2	MA3	QA1	QA2	QA3	MA	QA	log2FoldChange	pvalue	padj	gene_name	gene_chr	gene_start	gene_end	gene_strand	gene_length	gene_biotype	gene_description	tf_family
105204678	239.312004125233	151.41568807805	154.284599602227	37098.6589642302	38907.132066787	39922.4973827444	181.67076393517	38642.7628045872	-7.73753050041837	0	0	LOC105204678	NC_052666.1	32828830	32831659	+	2071	protein_coding	uncharacterized LOC105204678 && - && -	-
105200173	7.179360123757	9.87493617900329	15.9929158124259	28700.6375762996	28280.7386518103	28440.9649950318	11.0157373717287	28474.1137410472	-11.2936442883458	0	0	LOC105200173	NC_052670.1	13518489	13524235	+	4093	protein_coding	uncharacterized LOC105200173 && - && PF12872:OST-HTH/LOTUS domain|PF17182:OSK domain	-
105193723	47063.0987312684	54182.67759906	33063.9423025601	42.6115250127554	44.7769881496816	25.2839577222011	44769.9062109629	37.5574902948794	10.2251800207406	0	0	LOC105193723	NC_052671.1	2403761	2407651	-	3891	protein_coding	mucin-4 && - && -	-
105199719	350.592086043467	367.567068885122	344.318069843994	6959.88241875005	6772.51945763934	6722.04531166105	354.159074924194	6818.14906268348	-4.26733895775526	1.72478209680563e-292	5.72627656139469e-289	LOC105199719	NC_052679.1	23178555	23182124	-	2538	protein_coding	exonuclease 3'-5' domain-containing protein 2 && sp|Q9VGN7|EXD2_DROME Exonuclease 3'-5' domain-containing protein 2 OS=Drosophila melanogaster OX=7227 GN=Exd2 PE=2 SV=2 && PF01612:3'-5' exonuclease	3_5_exonuc
105208211	10813.3129063987	11899.298095699	8121.57895345136	60.3663271014035	60.0418704734367	56.6709397221749	10278.0633185163	59.026379099005	7.44450594387247	6.34326791174685e-277	1.68477195735996e-273	LOC105208211	NC_052677.1	13208622	13213764	+	3965	protein_coding	uncharacterized LOC105208211 && - && -	-
105196978	9860.85112998024	12771.5841248443	12278.7963049284	15.0915817753509	9.15892939425305	14.8216303888765	11637.0771865843	13.0240471861601	9.78774570599436	2.18165588789866e-270	4.82873169854904e-267	LOC105196978	NC_052674.1	1912098	1914070	-	1465	protein_coding	zinc metalloproteinase nas-4-like && sp|P55112|NAS4_CAEEL Zinc metalloproteinase nas-4 OS=Caenorhabditis elegans OX=6239 GN=nas-4 PE=2 SV=4 && PF01400:Astacin (Peptidase family M12A)	Astacin
105196286	158117.030805604	81789.7075101602	138305.795186106	44.3870052216202	33.5827411122612	75.8518731666033	126070.844500623	51.2738731668282	11.2578995264138	3.9356948653269e-269	7.46657540164874e-266	LOC105196286	NC_052667.1	8893304	8898151	-	1746	protein_coding	uncharacterized LOC105196286%2C transcript variant X2 && - && -	-
105194959	111.280081918234	115.207588755038	117.594969209014	3300.61770827968	3285.00267607209	3523.18872949706	114.694213294095	3369.60303794961	-4.87529086138576	2.11806812586989e-248	3.51599308894402e-245	LOC105194959	NC_052665.1	11314344	11320031	+	4412	protein_coding	putative uncharacterized protein DDB_G0286901%2C transcript variant X2 && - && -	-
105199178	33.5036805775327	27.4303782750091	12.2298767977375	24652.5427000879	32741.1372668115	21221.9591350378	24.3879785500931	26205.2130339791	-10.0961495842612	1.37041633261999e-242	2.02212543302149e-239	LOC105199178	NC_052674.1	9143076	9146766	+	1640	protein_coding	major royal jelly protein 1 && - && PF03022:Major royal jelly protein	-
105201359	15217.8503423236	10635.3062647865	11478.2097545535	36.3973442817286	34.6003999338449	60.1583821666164	12443.7887872212	43.7187087940633	8.14646810495377	8.41823193138251e-234	1.1179412004876e-230	LOC105201359	NC_052676.1	6186471	6191831	-	1209	protein_coding	uncharacterized LOC105201359 && - && -	-
105193824	189.056483258934	176.651636091059	229.545379895996	5733.9133345289	6114.0942000747	6218.10987843925	198.417833081996	6022.03913768095	-4.91986966793041	1.03904671446954e-231	1.25441276074141e-228	LOC105193824	NC_052679.1	24833864	24841797	+	2286	protein_coding	fibrillin-1%2C transcript variant X1 && - && PF01683:EB module	-
113003873	179874.081660649	128524.48879999	131696.017156806	2.66322031329721	7.12361175108571	0	146698.195872482	3.26227735479431	15.5356668572795	3.60263810025646e-212	3.98691949761715e-209	LOC113003873	NC_052669.1	21480379	21482211	+	1023	protein_coding	RUS family member 1-like && - && -	-
105202402	26.3243204537757	39.4997447160131	25.4005133491471	3093.77426394693	3147.6187351583	2882.37118033093	30.4081928396453	3041.25472647872	-6.6488822701867	9.45219716540467e-211	9.65578295050569e-208	LOC105202402	NC_052670.1	10870034	10878225	+	5116	protein_coding	poly(A) RNA polymerase gld-2 homolog A%2C transcript variant X2 && sp|Q9VD44|GLD2A_DROME Poly(A) RNA polymerase gld-2 homolog A OS=Drosophila melanogaster OX=7227 GN=Gld2 PE=1 SV=3 && PF03828:Cid1 family poly A polymerase	-
105204825	10177.9395354462	7069.35708903535	12435.9031837917	15.0915817753509	22.3884940748408	15.6934909999869	9894.39993609107	17.7245222833929	9.13517923233556	1.43098111332354e-200	1.35738779892405e-197	LOC105204825	NC_052679.1	6327734	6332355	-	2845	protein_coding	fatty-acid amide hydrolase 2-B && sp|Q05AM4|FAH2B_DANRE Fatty-acid amide hydrolase 2-B OS=Danio rerio OX=7955 GN=faah2b PE=2 SV=1 && PF01425:Amidase	Amidase
105199156	8.37592014438317	10.9721513100037	14.1113963050817	16397.4474689709	26007.2888443923	14805.9368978765	11.1531559198228	19070.2244037466	-10.7191969677427	2.01983915788436e-199	1.78823093444695e-196	LOC105199156	NC_052674.1	9139204	9142048	-	2099	protein_coding	major royal jelly protein 1 && - && PF03022:Major royal jelly protein	-
105194686	20.3415203506448	13.1665815720044	12.2298767977375	3388.50397861849	3579.10607550978	3558.93501455258	15.2459929067956	3508.84835622695	-7.87049599385008	8.79780445210629e-199	7.30217769524822e-196	LOC105194686	NC_052674.1	4532073	4533972	+	1480	protein_coding	uncharacterized LOC105194686 && - && -	-
105197568	120.852562083243	148.124042685049	108.187371672293	3259.78166347579	3298.23224075268	3305.22357671946	125.721325480195	3287.74582698264	-4.71201861548555	9.45658945923569e-190	7.38726517756765e-187	LOC105197568	NC_052678.1	11220023	11227629	+	4715	protein_coding	uncharacterized LOC105197568%2C transcript variant X1 && sp|Q9D8C3|ALG13_MOUSE Putative bifunctional UDP-N-acetylglucosamine transferase and deubiquitinase ALG13 OS=Mus musculus OX=10090 GN=Alg13 PE=1 SV=2 && PF02338:OTU-like cysteine protease	OTU
105205081	6299.88850859677	4127.72332282337	6015.2178649795	15.0915817753509	8.14127057266938	19.1809334444284	5480.94323213321	14.1379285974829	8.5791061091825	4.38304276132156e-171	3.2337115483528e-168	LOC105205081	NC_052665.1	4286312	4291760	+	4893	protein_coding	uncharacterized LOC105205081 && - && -	-
105193127	22591.053189422	17222.9859113127	10009.6837790713	39.0605645950258	21.3708352532571	36.6181456666361	16607.907626602	32.349848504973	8.99659136386634	3.12969773909719e-164	2.1874939986953e-161	LOC105193127	NC_052679.1	18804054	18807740	+	1491	protein_coding	serine protease snake && sp|P05049|SNAK_DROME Serine protease snake OS=Drosophila melanogaster OX=7227 GN=snk PE=1 SV=2 && PF00089:Trypsin	Trypsin
105198646	559.990089653046	508.010605653169	488.254312155827	4894.99893584028	5065.90561384352	5108.23132049573	518.751669154014	5023.04529005984	-3.27680375227203	1.0943834455022e-159	7.26670607813464e-157	LOC105198646	NC_052664.1	32305839	32313157	-	4311	protein_coding	gem-associated protein 5%2C transcript variant X1 && sp|Q8BX17|GEMI5_MOUSE Gem-associated protein 5 OS=Mus musculus OX=10090 GN=Gemin5 PE=1 SV=2 && -	-
105197209	13.1621602268878	2.19443026200073	9.40759753672114	6777.89569734141	5212.44848415157	5474.41277716209	8.2547293418699	5821.58565288502	-9.47289355751491	5.14081727069947e-157	3.25095492166138e-154	LOC105197209	NC_052666.1	24718982	24744044	-	7177	protein_coding	serine protease nudel && sp|P98159|NUDEL_DROME Serine protease nudel OS=Drosophila melanogaster OX=7227 GN=ndl PE=1 SV=2 && PF00057:Low-density lipoprotein receptor domain class A|PF09342:Domain of unknown function (DUF1986)|PF00089:Trypsin	Trypsin
105192851	83.7592014438317	64.7356927290216	60.2086242350153	1823.41817450416	1806.34440831102	1908.50287772063	69.5678394692895	1846.08848684527	-4.73943428325626	2.07017543970258e-156	1.24963317451138e-153	LOC105192851	NC_052671.1	1200472	1210876	-	5228	protein_coding	homeobox protein Hox-A4 && sp|P07548|DFD_DROME Homeotic protein deformed OS=Drosophila melanogaster OX=7227 GN=Dfd PE=1 SV=2 && PF00046:Homeodomain	Homeobox
105208240	81.3660814025794	80.0967045630267	58.3271047276711	1828.74461513075	1775.81464366351	1810.85448927627	73.263296897759	1805.13791602351	-4.63262566223139	2.25144831021555e-149	1.29996667650706e-146	LOC105208240	NC_052666.1	889802	893665	-	3044	protein_coding	targeting protein for Xklp2 homolog && - && PF06886:Targeting protein for Xklp2 (TPX2)	-
105195364	8116.26661990729	6229.98751382007	8200.60277275982	239.689828196749	170.966682026057	163.037934277642	7515.61896882906	191.231481500149	5.29563702236252	7.75827752421186e-149	4.29291356339723e-146	LOC105195364	NC_052668.1	24977202	25073846	+	3874	protein_coding	neo-calmodulin%2C transcript variant X5 && sp|Q0IUU4|CML2_ORYSJ Putative calmodulin-like protein 2 OS=Oryza sativa subsp. japonica OX=39947 GN=CML2 PE=3 SV=2 && -	-
105208041	39.4864806806635	41.6941749780139	26.3412731028192	1441.68992959823	1453.21679722148	1499.60025110986	35.8406429204989	1464.83565930986	-5.36872876343413	2.56508187481844e-144	1.36257149190356e-141	LOC105208041	NC_052664.1	11290284	11306023	+	4073	protein_coding	hyaluronan mediated motility receptor%2C transcript variant X1 && - && PF15908:Hyaluronan mediated motility receptor C-terminal	-
105199150	32.3071205569065	35.1108841920117	38.5711499005567	1328.05919623088	1514.2763265165	1580.68328794312	35.3297182164916	1474.3396035635	-5.37630173155607	5.1302304421796e-144	2.62036385662096e-141	LOC105199150	NC_052665.1	5275198	5279533	+	2834	protein_coding	lymphoid-specific helicase && sp|Q9NRZ9|HELLS_HUMAN Lymphoid-specific helicase OS=Homo sapiens OX=9606 GN=HELLS PE=1 SV=1 && PF00176:SNF2 family N-terminal domain|PF00271:Helicase conserved C-terminal domain	SNF2_N
105196975	1447.83762495766	1356.15790191645	1254.9735113986	29.2954234462693	19.3355176100898	19.1809334444284	1352.98967942424	22.6039581669292	5.89755515324685	1.67941848810496e-141	8.26025093408661e-139	LOC105196975	NC_052674.1	1908405	1909540	-	948	protein_coding	high choriolytic enzyme 1 && sp|Q19269|NAS14_CAEEL Zinc metalloproteinase nas-14 OS=Caenorhabditis elegans OX=6239 GN=nas-14 PE=2 SV=2 && -	-
105195856	451.103127776065	437.788837269146	459.090759791992	3234.03720044725	3181.20147627056	3254.65566127506	449.327574945734	3223.29811266429	-2.84241628557744	2.66160747018482e-135	1.2623624001448e-132	LOC105195856	NC_052670.1	6471802	6481384	-	4880	protein_coding	A-kinase anchor protein 1%2C mitochondrial%2C transcript variant X6 && - && PF00013:KH domain|PF00567:Tudor domain	KH_1
105202692	5635.79769714925	4318.63875561744	3765.86129394947	143.81389691805	127.207352697959	102.007691499915	4573.43258223872	124.342980371974	5.20131577739261	2.05333603582518e-129	9.40286295026153e-127	LOC105202692	NC_052675.1	20718115	20722297	-	2486	protein_coding	modular serine protease%2C transcript variant X1 && sp|Q9VER6|MODSP_DROME Modular serine protease OS=Drosophila melanogaster OX=7227 GN=modSP PE=1 SV=2 && PF00089:Trypsin|PF00057:Low-density lipoprotein receptor domain class A	Trypsin
105203085	2444.57212213926	2705.7325130469	2405.5226901396	255.669150076533	268.66192889809	278.995395555323	2518.60910844192	267.775491509982	3.23342987223533	8.15118394183269e-129	3.60825742491794e-126	LOC105203085	NC_052679.1	16575605	16661000	+	7022	protein_coding	tachykinin-like peptides receptor 99D%2C transcript variant X1 && sp|P30975|TLR2_DROME Tachykinin-like peptides receptor 99D OS=Drosophila melanogaster OX=7227 GN=TkR99D PE=2 SV=2 && PF00001:7 transmembrane receptor (rhodopsin family)	7tm_1
105204892	5218.19824995072	2929.56439977097	4262.58244388835	39.0605645950258	30.5297646475102	53.1834972777334	4136.78169787001	40.9246088400898	6.65289266191452	3.79332863680612e-125	1.62501304183178e-122	LOC105204892	NC_052679.1	5921076	5923385	-	1169	protein_coding	CLIP domain-containing serine protease 14D && sp|A0A126GUP6|MP1_DROME Melanization protease 1 OS=Drosophila melanogaster OX=7227 GN=MP1 PE=1 SV=1 && PF00089:Trypsin	Trypsin
105197848	347.002405981589	446.566558317149	415.815811123075	4092.48188143338	4029.92893347134	3960.86275627447	403.128258473937	4027.75785705973	-3.31926057612613	7.56180582879528e-121	3.13814941895004e-118	LOC105197848	NC_052673.1	15912991	15915400	+	1907	protein_coding	erlin-1%2C transcript variant X2 && sp|Q6DKC0|ERL2B_XENLA Erlin-2-B OS=Xenopus laevis OX=8355 GN=erlin2-b PE=2 SV=1 && PF01145:SPFH domain / Band 7 family	-
105194585	28249.5855269632	23809.5683427079	29977.3095507619	2938.41974567126	3029.57031185459	3126.49215144183	27345.487806811	3031.4940696559	3.17321057560139	9.5682584150091e-121	3.85049914397942e-118	LOC105194585	NC_052679.1	19917347	19933877	+	5390	protein_coding	SEC23-interacting protein%2C transcript variant X1 && sp|Q80Y98|DDHD2_MOUSE Phospholipase DDHD2 OS=Mus musculus OX=10090 GN=Ddhd2 PE=1 SV=3 && PF02862:DDHD domain	-
105193044	46.6658408044205	87.7772104800292	57.386344973999	2585.98692421159	2614.36551264845	2192.72943694261	63.9431320861496	2464.36062460089	-5.26674585014355	4.49077485551174e-119	1.75404382591753e-116	LOC105193044	NC_052666.1	18511734	18521121	-	5402	protein_coding	uncharacterized LOC105193044%2C transcript variant X1 && - && -	-
105194339	1790.05379085675	1892.69610097563	2102.59804945718	166.895139633292	177.072634955559	187.450031388732	1928.44931376318	177.139268659194	3.4447259363287	1.83540886597091e-118	6.96406564002677e-116	LOC105194339	NC_052664.1	13783192	13806079	-	8388	protein_coding	G-protein coupled receptor 52 && sp|P0C5J4|GPR52_MOUSE G-protein coupled receptor 52 OS=Mus musculus OX=10090 GN=Gpr52 PE=2 SV=1 && PF00001:7 transmembrane receptor (rhodopsin family)	7tm_1
120359728	5707.59129838682	5825.11513048094	3301.12597563545	6.21418073102683	6.10595292950203	3.48744244444153	4944.61080150107	5.26919203499013	9.88447227148629	4.57884420745016e-116	1.68908475208161e-113	LOC120359728	NC_052679.1	16900570	16904071	+	2540	protein_coding	uncharacterized LOC120359728%2C transcript variant X1 && - && -	-
105196384	51.4520808869252	83.3883499560278	63.0309034960317	1557.09614317444	1431.84596196823	1654.79143988751	65.9571114463282	1547.91118167672	-4.550185453012	2.05402330281228e-113	7.37227823279652e-111	LOC105196384	NC_052667.1	27779335	27825426	-	3946	protein_coding	cdc25-like protein phosphatase twine%2C transcript variant X1 && sp|P20483|MPIP_DROME M-phase inducer phosphatase OS=Drosophila melanogaster OX=7227 GN=stg PE=1 SV=2 && PF00581:Rhodanese-like domain	Rhodanese
105199889	28.717440495028	47.1802506330157	34.8081108858682	1230.40778474331	1065.48878619811	1255.47927999895	36.9019340046373	1183.79195031346	-5.00098165773897	3.59690657014221e-112	1.25702419082865e-109	LOC105199889	NC_052670.1	2569152	2647264	-	4311	protein_coding	probable serine/threonine-protein kinase DDB_G0282963%2C transcript variant X1 && sp|P27610|HMIN_BOMMO Homeobox protein invected OS=Bombyx mori OX=7091 GN=INV PE=2 SV=1 && PF00046:Homeodomain|PF10525:Engrailed homeobox C-terminal signature domain	Homeobox
105195869	34.7002405981588	26.3331631440088	41.393429161573	1156.72535607542	1014.60584511892	1231.06718288786	34.1422776345802	1134.13279469407	-5.04508997284154	1.78909739724408e-110	6.09210600907728e-108	LOC105195869	NC_052670.1	6654668	6743589	+	5578	protein_coding	uncharacterized LOC105195869%2C transcript variant X3 && sp|O75970|MPDZ_HUMAN Multiple PDZ domain protein OS=Homo sapiens OX=9606 GN=MPDZ PE=1 SV=2 && -	-
105200757	77.7764013407009	74.6106289080248	31.0450718711798	5266.07429949302	4987.54588458158	4211.95861227426	61.1440340399685	4821.85959878295	-6.31376422793667	1.79125243746961e-109	5.9469580923991e-107	LOC105200757	NC_052665.1	8088469	8102708	+	5764	protein_coding	vitellogenin receptor && sp|Q6X0I2|VGR_SOLIN Vitellogenin receptor OS=Solenopsis invicta OX=13686 GN=VgR PE=2 SV=1 && PF00057:Low-density lipoprotein receptor domain class A|PF12662:Complement Clr-like EGF-like|PF14670:Coagulation Factor Xa inhibitory site|PF00058:Low-density lipoprotein receptor repeat class B	Ldl_recept_a
105204079	53.8452009281775	59.2496170740197	44.2157084225894	1067.95134563218	1109.2481155262	1281.63509833226	52.4368421415955	1152.94485316355	-4.46543598209748	1.17080655806662e-108	3.79227099783529e-106	LOC105204079	NC_052669.1	19775447	19782711	+	3899	protein_coding	kinesin-like protein Klp61F%2C transcript variant X1 && sp|P46863|KL61_DROME Kinesin-like protein Klp61F OS=Drosophila melanogaster OX=7227 GN=Klp61F PE=1 SV=2 && PF13931:Kinesin-associated microtubule-binding|PF00225:Kinesin motor domain	Kinesin
105200759	3522.67270072344	3953.26611699432	3185.41252593378	25889.1646655622	26417.4053494906	25083.4297816457	3553.78378121718	25796.6665988995	-2.85992141099605	8.53521724739016e-108	2.69875440584146e-105	LOC105200759	NC_052665.1	8074689	8083723	-	6120	protein_coding	ATP-dependent RNA helicase me31b && sp|P23128|DDX6_DROME ATP-dependent RNA helicase me31b OS=Drosophila melanogaster OX=7227 GN=me31B PE=1 SV=3 && PF00270:DEAD/DEAH box helicase|PF00271:Helicase conserved C-terminal domain	DEAD
105207385	47.8624008250467	47.1802506330157	45.1564681762615	890.403324745702	952.528657002317	1055.82320005467	46.733039878108	966.251727267564	-4.37203109514724	9.3957024394258e-108	2.90174252082732e-105	LOC105207385	NC_052672.1	10446123	10489089	-	5056	protein_coding	F-box only protein 43 && - && -	-
105200055	19.1449603300187	15.3610118340051	32.926591378524	1059.96168469229	1090.9302567377	1105.51925488797	22.4775211808493	1085.47039877265	-5.56616581395622	2.38527107096268e-107	7.19918177781464e-105	LOC105200055	NC_052670.1	9862794	9868223	-	3307	protein_coding	kinesin-like protein Klp61F && sp|P46863|KL61_DROME Kinesin-like protein Klp61F OS=Drosophila melanogaster OX=7227 GN=Klp61F PE=1 SV=2 && PF00225:Kinesin motor domain|PF13931:Kinesin-associated microtubule-binding	Kinesin
105200893	22.7346403918972	53.7635414190179	38.5711499005567	1474.53631346222	1631.30709099863	1759.41471322075	38.3564439038239	1621.75270589387	-5.3936515323687	3.46356660435685e-104	1.02213698901909e-101	LOC105200893	NC_052669.1	5373336	5377616	-	2541	protein_coding	dentin sialophosphoprotein && - && -	-
105193090	51.4520808869252	63.6384775980212	68.6754620180644	969.412194040186	978.987786363493	1063.66994555467	61.2553401676702	1004.02330865278	-4.02678064197621	1.35205357234654e-103	3.90331987842653e-101	LOC105193090	NC_052678.1	9126449	9131618	-	4247	protein_coding	uncharacterized LOC105193090 && - && -	-
105197671	39.4864806806635	57.055186812019	48.9195071909499	920.586488296403	933.193139392228	1034.02668477691	48.4870582278775	962.602104155182	-4.30677828637268	6.13515962125115e-102	1.73350893128118e-99	LOC105197671	NC_052673.1	18628121	18632456	-	3073	protein_coding	ribonucleoside-diphosphate reductase large subunit && sp|P07742|RIR1_MOUSE Ribonucleoside-diphosphate reductase large subunit OS=Mus musculus OX=10090 GN=Rrm1 PE=1 SV=2 && PF02867:Ribonucleotide reductase, barrel domain|PF00317:Ribonucleotide reductase, all-alpha domain|PF03477:ATP cone domain	Ribonuc_red_lgC
105205371	23255.1440008696	18603.2825461112	23041.0878869374	784.762252318246	626.877834095542	1087.21018205465	21633.1714779727	832.950089489478	4.69826899949274	1.89463788838278e-101	5.24183149119236e-99	LOC105205371	NC_052666.1	18021447	18030557	-	4717	protein_coding	cartilage oligomeric matrix protein%2C transcript variant X1 && sp|P35445|COMP_BOVIN Cartilage oligomeric matrix protein OS=Bos taurus OX=9913 GN=COMP PE=1 SV=2 && PF02412:Thrombospondin type 3 repeat|PF07645:Calcium-binding EGF domain|PF05735:Thrombospondin C-terminal region	TSP_C
105200010	33419.9213760889	34489.8604278655	28279.2381953838	3140.82448948185	3710.38406349407	2905.91141683091	32063.006666446	3252.37332326894	3.30149483788432	4.7486086503951e-101	1.28696985463769e-98	LOC105200010	NC_052668.1	12845149	12863925	-	3946	protein_coding	acyl-CoA Delta(11) desaturase%2C transcript variant X1 && sp|Q9BH41|FAD9_ACHDO Acyl-CoA Delta-9 desaturase OS=Acheta domesticus OX=6997 PE=1 SV=1 && PF00487:Fatty acid desaturase	-
105208055	1.19656002062617	3.2916453930011	1.88151950734423	22636.4849229219	16093.2566045242	18887.1164184842	2.12324164032383	19205.6193153101	-13.1351495792409	3.24322432000963e-100	8.61400379394557e-98	LOC105208055	NC_052674.1	8624625	8627739	+	1911	protein_coding	uncharacterized LOC105208055%2C transcript variant X1 && - && -	-
105205491	62.2211210725607	72.4161986460241	80.9053388158018	979.177335188942	1038.01199801535	1106.39111549908	71.8475528447955	1041.19348290112	-3.85000000182246	4.74280557942247e-100	1.23498937440648e-97	LOC105205491	NC_052678.1	4016436	4020717	+	3287	protein_coding	S-phase kinase-associated protein 2%2C transcript variant X4 && - && PF12937:F-box-like	-
105201980	770.584653283252	924.952355433308	917.240759830312	44.3870052216202	40.7063528633469	49.6960548332918	870.925922848957	44.9298043060863	4.27363846431532	1.87043491422855e-99	4.77680301172215e-97	LOC105201980	NC_052664.1	26628462	26827675	+	5509	protein_coding	arrestin homolog%2C transcript variant X2 && sp|P55274|ARRH_HELVI Arrestin homolog OS=Heliothis virescens OX=7102 PE=3 SV=1 && PF02752:Arrestin (or S-antigen), C-terminal domain|PF00339:Arrestin (or S-antigen), N-terminal domain	-
105201137	27.5208804744018	46.0830355020153	57.386344973999	1269.46834933834	1406.40449142864	1540.57769983205	43.6634203168054	1405.48351353301	-4.99100151820933	2.40112423505712e-96	6.01640185689784e-94	LOC105201137	NC_052664.1	19257630	19264165	-	3522	protein_coding	transcription termination factor 2 && sp|P34739|TTF2_DROME Transcription termination factor 2 OS=Drosophila melanogaster OX=7227 GN=lds PE=1 SV=2 && PF00176:SNF2 family N-terminal domain|PF00271:Helicase conserved C-terminal domain	SNF2_N
105206394	9.57248016500934	6.58329078600219	17.8744353197702	1661.84947549746	1220.17292707882	1848.34449555401	11.3434020902606	1576.78896604343	-7.08444848006148	4.99937520440964e-95	1.22947597619556e-92	LOC105206394	NC_052665.1	10593311	10595742	+	1739	protein_coding	probable ATP-dependent RNA helicase DDX5 && sp|P17844|DDX5_HUMAN Probable ATP-dependent RNA helicase DDX5 OS=Homo sapiens OX=9606 GN=DDX5 PE=1 SV=1 && PF00270:DEAD/DEAH box helicase	DEAD
113004280	35.896800618785	31.8192387990106	26.3412731028192	719.069484590248	727.626057432326	802.983622832663	31.3524375068716	749.893054951745	-4.59206278443466	1.12005380036313e-94	2.70442081251316e-92	LOC113004280	NC_052675.1	8376218	8382366	-	6149	protein_coding	uncharacterized LOC113004280 && - && -	-
105205231	14.358720247514	21.9443026200073	38.5711499005567	1121.21575189813	1143.84851546005	1118.59716405462	24.9580575893593	1127.88714380427	-5.46445288344293	5.91916471768224e-93	1.40368763305036e-90	LOC105205231	NC_052669.1	1380049	1396233	+	3922	protein_coding	NADPH oxidase 5%2C transcript variant X3 && sp|Q96PH1|NOX5_HUMAN NADPH oxidase 5 OS=Homo sapiens OX=9606 GN=NOX5 PE=1 SV=1 && PF08022:FAD-binding domain|PF00036:EF hand|PF01794:Ferric reductase like transmembrane component|PF08030:Ferric reductase NAD binding domain|PF13499:EF-hand domain pair	Ferric_reduct
105207883	5608.27681667485	5845.96221796995	5798.84312163491	847.791799732946	805.985786694269	660.87034322167	5751.02738542657	771.549309882962	2.89834749727839	6.11264362241453e-93	1.42413872466079e-90	LOC105207883	NC_052666.1	26907959	26929291	-	4024	protein_coding	aquaporin AQPAe.a%2C transcript variant X3 && sp|P55088|AQP4_MOUSE Aquaporin-4 OS=Mus musculus OX=10090 GN=Aqp4 PE=1 SV=2 && PF00230:Major intrinsic protein	-
105205661	1032.63129780038	828.397423905276	976.508624311655	58.5908468925387	48.8476234360163	62.7739639999476	945.845782005771	56.7374781095008	4.05458742864665	6.87019922197173e-93	1.57303871841008e-90	LOC105205661	NC_052668.1	19364187	19367610	+	2651	protein_coding	probable cytochrome P450 6a13 && sp|Q9V4U7|C6A14_DROME Probable cytochrome P450 6a14 OS=Drosophila melanogaster OX=7227 GN=Cyp6a14 PE=3 SV=3 && PF00067:Cytochrome P450	p450
105195892	263.243204537757	235.901253165079	236.130698171701	1636.10501246892	1605.86562045904	1698.38447044303	245.091718624845	1646.78503445699	-2.75005542187382	1.69171222352381e-92	3.8077861573553e-90	LOC105195892	NC_052669.1	26348022	26353008	+	3339	protein_coding	G1/S-specific cyclin-E1 && sp|P54733|CCNE_DROME G1/S-specific cyclin-E OS=Drosophila melanogaster OX=7227 GN=CycE PE=1 SV=2 && -	-
113003514	4460.77575689435	4955.02353159765	3385.79435346594	2.66322031329721	3.05297646475102	2.61558183333115	4267.19788065265	2.77725953712646	10.5916170429791	5.10369433980869e-92	1.12961768054432e-89	LOC113003514	NC_052666.1	27136207	27146130	+	9768	protein_coding	uncharacterized LOC113003514 && - && -	-
105197246	3228.3189356494	3704.19828225723	2893.77700229542	22144.6769050663	21805.3755700733	21874.9827327595	3275.43140673402	21941.6784026331	-2.74410286679137	6.37366664062391e-91	1.38757857356534e-88	LOC105197246	NC_052671.1	7381101	7389420	+	3840	protein_coding	protein LSM14 homolog A%2C transcript variant X1 && sp|Q6NVR8|LS14A_XENTR Protein LSM14 homolog A OS=Xenopus tropicalis OX=8364 GN=lsm14a PE=2 SV=1 && PF09532:FDF domain|PF12701:Scd6-like Sm domain	-
105194328	34515.9703549824	33359.7288429351	31109.0435344295	4341.93685077889	5131.03577842488	3955.63159260781	32994.9142441157	4476.20140727052	2.88203196409285	6.8941288623204e-89	1.47667792405831e-86	LOC105194328	NC_052664.1	14342091	14368231	+	2793	protein_coding	fatty acid hydroxylase domain-containing protein 2%2C transcript variant X1 && sp|Q9GKT2|FXDC2_MACFA Fatty acid hydroxylase domain-containing protein 2 OS=Macaca fascicularis OX=9541 GN=FAXDC2 PE=2 SV=1 && PF04116:Fatty acid hydroxylase superfamily	-
105207641	229.739523960224	235.901253165079	222.960061620291	1400.85388479433	1423.70469139556	1474.31629338766	229.533612915198	1432.95828985918	-2.64293276634418	3.07947715242669e-88	6.49134231495657e-86	LOC105207641	NC_052677.1	16812798	16817467	+	3500	protein_coding	cyclin-A2 && sp|P78396|CCNA1_HUMAN Cyclin-A1 OS=Homo sapiens OX=9606 GN=CCNA1 PE=1 SV=1 && PF00134:Cyclin, N-terminal domain|PF02984:Cyclin, C-terminal domain	Cyclin_C
105198262	107.690401856355	115.207588755038	139.232443543473	1296.98829257574	1548.87672645035	1608.58282749866	120.710144718289	1484.81594884158	-3.61562338577098	7.31277636519947e-88	1.51740109577889e-85	LOC105198262	NC_052670.1	9132994	9190096	+	7161	protein_coding	tyrosine-protein kinase-like otk && sp|Q91048|PTK7_CHICK Inactive tyrosine-protein kinase 7 OS=Gallus gallus OX=9031 GN=PTK7 PE=2 SV=1 && PF07679:Immunoglobulin I-set domain|PF07714:Protein tyrosine kinase|PF13927:Immunoglobulin domain	Pkinase_Tyr
105195685	305.122805259673	346.719981396115	308.569199204453	2168.74907512836	2113.67737242929	2425.51622010909	320.13732862008	2235.98088922225	-2.80440473196978	8.15386693372204e-88	1.66589773661275e-85	LOC105195685	NC_052667.1	2734101	2737494	-	2509	protein_coding	nucleolin && - && PF00076:RNA recognition motif. (a.k.a. RRM, RBD, or RNP domain)	RRM_1
105195246	117.262882021364	98.7493617900329	61.1493839886874	2125.24981001118	2716.13139480682	2714.97394299773	92.3872092666949	2518.78504927191	-4.77773021765301	1.10307102147155e-87	2.21951260077913e-85	LOC105195246	NC_052668.1	24393032	24401890	+	3835	protein_coding	uncharacterized LOC105195246 && sp|Q03168|ASPP_AEDAE Lysosomal aspartic protease OS=Aedes aegypti OX=7159 GN=AAEL006169 PE=1 SV=2 && PF00026:Eukaryotic aspartyl protease	Asp
105196237	71.79360123757	34.0136690610113	99.7205338892441	3818.17018916377	3749.05509871425	4073.33277510771	68.5092680626085	3880.18602099524	-5.81688385190878	3.95041182407362e-87	7.83007000353696e-85	LOC105196237	NC_052667.1	6304299	6305464	+	851	protein_coding	allergen Tha p 1 && - && PF03392:Insect pheromone-binding family, A10/OS-D	-
105199790	7.179360123757	4.38886052400146	2.82227926101634	1808.32659272881	1646.57197332238	1472.57257216544	4.79683330292494	1642.49037940554	-8.46753685714046	6.06955037510739e-85	1.18534748502097e-82	LOC105199790	NC_052670.1	14625697	14643796	+	6069	protein_coding	uncharacterized LOC105199790 && - && PF03736:EPTP domain	-
105194044	129.228482227626	159.096193995053	193.796509256456	1769.26602813378	1955.94025508382	2015.74173288721	160.707061826378	1913.6493387016	-3.56811919419719	9.31863338281292e-85	1.79349929454718e-82	LOC105194044	NC_052677.1	5439492	5535919	+	4761	protein_coding	piwi-like protein Siwi%2C transcript variant X1 && sp|A8D8P8|SIWI_BOMMO Piwi-like protein Siwi OS=Bombyx mori OX=7091 GN=Siwi PE=1 SV=1 && PF02171:Piwi domain|PF02170:PAZ domain	Piwi
105197200	5.98280010313084	17.5554420960058	19.7559548271144	2682.75059559473	1761.56742016134	3898.08879227452	14.4313990087504	2780.80226934353	-7.56459981093742	4.29449184822252e-84	8.14726453491358e-82	LOC105197200	NC_052666.1	24517248	24519712	-	954	protein_coding	uncharacterized LOC105197200 && - && -	-
105204679	4.78624008250467	10.9721513100037	8.46683778304903	3189.65019522563	1681.17237325623	4147.44092705209	8.07507639185245	3006.08783184465	-8.52735035216395	4.50179511296186e-84	8.42025902818781e-82	LOC105204679	NC_052666.1	32834073	32835339	+	729	protein_coding	uncharacterized LOC105204679 && - && -	-
105200748	1.19656002062617	4.38886052400146	5.64455852203269	2426.19370541376	2621.48912439954	1910.24659894285	3.74332635555344	2319.30980958538	-9.2160435980147	1.99175680250956e-83	3.67368476907319e-81	LOC105200748	NC_052665.1	8218896	8222652	-	1347	protein_coding	chymotrypsin-2%2C transcript variant X1 && sp|P35037|TRY3_ANOGA Trypsin-3 OS=Anopheles gambiae OX=7165 GN=TRYP3 PE=2 SV=5 && PF00089:Trypsin	Trypsin
105205816	3504.72430041404	4707.05291199157	3687.77823439469	457.186153782688	433.522657994644	455.98309961073	3966.51848226677	448.897303796021	3.14316896545758	5.46496718074242e-83	9.94174851510403e-81	LOC105205816	NC_052668.1	16893946	16896736	-	2282	protein_coding	actin%2C muscle%2C transcript variant X1 && sp|P49871|ACT_MANSE Actin, muscle OS=Manduca sexta OX=7130 PE=2 SV=1 && PF00022:Actin	Actin
105201957	342.216165899084	410.358458994137	274.701848072257	4872.80543322947	4480.75179143291	3801.31226444127	342.425490988493	4384.95649636788	-3.68025499568523	2.67993242576568e-82	4.80939224515788e-80	LOC105201957	NC_052664.1	27009676	27017270	-	5664	protein_coding	uncharacterized LOC105201957 && - && -	-
105199591	9.57248016500934	9.87493617900329	3.76303901468846	813.169935660083	845.674480736032	830.011301777085	7.73681845290036	829.6185727244	-6.7884865236991	3.26524052185802e-82	5.78165255070327e-80	LOC105199591	NC_052679.1	23349248	23357576	-	5925	protein_coding	meiosis regulator and mRNA stability factor 1-like && sp|E1BP74|MARF1_BOVIN Meiosis regulator and mRNA stability factor 1 OS=Bos taurus OX=9913 GN=MARF1 PE=3 SV=2 && PF12872:OST-HTH/LOTUS domain	-
105195720	14.358720247514	30.7220236680102	16.9336755660981	709.304343441491	750.014551507167	679.179416054988	20.6714731605408	712.832770334549	-5.10847092279453	8.25587796148462e-82	1.44260604379626e-79	LOC105195720	NC_052679.1	18451895	18460427	+	4340	protein_coding	nanos homolog 3 && sp|Q80WY3|NANO1_MOUSE Nanos homolog 1 OS=Mus musculus OX=10090 GN=Nanos1 PE=2 SV=2 && -	-
105199029	39.4864806806635	65.8329078600219	54.5640657129826	813.169935660083	789.70324554893	835.242465443747	53.2944847512227	812.70521555092	-3.92456477145126	3.9105003341379e-80	6.74434343342225e-78	LOC105199029	NC_052670.1	6152148	6155636	+	1909	protein_coding	probable kinetochore protein nuf2%2C transcript variant X1 && - && PF03800:Nuf2 family	-
120356868	637.766490993747	392.803016898131	508.951026736614	6332.25016491634	6756.236916494	6087.33078677269	513.173511542831	6391.93928939435	-3.63956489633233	9.19410832968737e-80	1.56535587972113e-77	LOC120356868	NC_052677.1	7917522	7924103	+	1852	protein_coding	ribonucleoside-diphosphate reductase large subunit-like%2C transcript variant X2 && sp|P23921|RIR1_HUMAN Ribonucleoside-diphosphate reductase large subunit OS=Homo sapiens OX=9606 GN=RRM1 PE=1 SV=1 && -	-
105202462	947.675536335924	907.396913337302	953.930390223524	3772.00770373329	3884.40372198488	3878.90785883009	936.334279965583	3845.10642818275	-2.03780508754756	2.0426159110102e-79	3.43366320230575e-77	LOC105202462	NC_052673.1	8017133	8021941	+	3460	protein_coding	ABC transporter F family member 4 && - && -	-
105195450	86.152321485084	66.9301229910223	42.3341889152451	2334.75647465722	3608.6181813357	2246.78479483146	65.1388777971171	2730.05315027479	-5.39877009712016	4.32888304234676e-79	7.18594585029562e-77	LOC105195450	NC_052675.1	8913258	8916447	+	1860	protein_coding	uncharacterized LOC105195450%2C transcript variant X2 && - && -	-
105196011	11.9656002062617	19.7498723580066	7.52607802937691	654.264456966682	642.142716419297	640.817549166131	13.0805168645484	645.741574184037	-5.64837784005181	6.48288965736019e-79	1.06287376110794e-76	LOC105196011	NC_052675.1	16442804	16447317	-	2415	protein_coding	uncharacterized LOC105196011%2C transcript variant X1 && - && -	-
105199645	3241.48109587629	3387.10310939813	3969.06540074265	577.918807985495	570.90659890844	604.199403499495	3532.54986867235	584.341603464477	2.59590946447188	8.28987734795486e-78	1.34255574610781e-75	LOC105199645	NC_052671.1	3117666	3152960	-	11662	protein_coding	protein FAM135A%2C transcript variant X2 && sp|Q9P2D6|F135A_HUMAN Protein FAM135A OS=Homo sapiens OX=9606 GN=FAM135A PE=1 SV=2 && -	-
105194975	81.3660814025794	82.2911348250274	75.2607802937691	760.793269498571	892.486786528881	934.634575110331	79.639332173792	862.638210379261	-3.43926623985626	6.35128132929373e-77	1.016205012687e-74	LOC105194975	NC_052665.1	11138429	11149479	-	3910	protein_coding	uncharacterized transporter slc-17.2%2C transcript variant X2 && sp|Q5W8I8|VGL2A_DANRE Vesicular glutamate transporter 2.1 OS=Danio rerio OX=7955 GN=slc17a6b PE=2 SV=2 && PF07690:Major Facilitator Superfamily	MFS_1
105202307	469.051528085458	482.774657640161	459.090759791992	2447.49946792014	2269.37917213159	2601.63206355338	470.30564850587	2439.50356786837	-2.37538295105412	1.30424956836982e-76	2.06195646047038e-74	LOC105202307	NC_052670.1	1573431	1582026	-	6158	protein_coding	nuclear pore membrane glycoprotein 210 && sp|A1Z6H7|PO210_DROME Nuclear pore membrane glycoprotein 210 OS=Drosophila melanogaster OX=7227 GN=Gp210 PE=1 SV=1 && -	-
105199391	2238.76379859156	1290.32499405643	2461.96827535992	15.9793218797833	38.6710352201796	27.8995395555323	1997.0190226693	27.5166322184984	6.19081114931121	1.67062200044971e-76	2.61010119599672e-74	LOC105199391	NC_052666.1	29046080	29056565	+	2570	protein_coding	cytochrome P450 CYP12A2%2C transcript variant X1 && sp|O18635|C12A2_MUSDO Cytochrome P450 CYP12A2 OS=Musca domestica OX=7370 GN=CYP12A2 PE=2 SV=1 && PF00067:Cytochrome P450	p450
105206361	96.9213616707195	93.263286135031	86.5498973378345	763.456489811868	763.244116187754	746.312683110488	92.244848381195	757.671096370037	-3.04112651613874	2.56515687423259e-76	3.96107945230335e-74	LOC105206361	NC_052664.1	9393732	9396598	+	2801	protein_coding	protein regulator of cytokinesis 1 && sp|O43663|PRC1_HUMAN Protein regulator of cytokinesis 1 OS=Homo sapiens OX=9606 GN=PRC1 PE=1 SV=2 && PF03999:Microtubule associated protein (MAP65/ASE1 family)	-
105199709	3161.31157449433	3454.03323238915	2063.08613980295	172.221580259886	186.231564349812	156.063049388759	2892.81031556214	171.505397999486	4.07678382721779	9.8156470572452e-74	1.49829647034731e-71	LOC105199709	NC_052678.1	10668110	10684488	-	3912	protein_coding	potassium channel subfamily K member 18%2C transcript variant X1 && sp|P34410|TWK7_CAEEL TWiK family of potassium channels protein 7 OS=Caenorhabditis elegans OX=6239 GN=twk-7 PE=3 SV=3 && PF07885:Ion channel	Ion_trans_2
105197881	64.614241113813	96.5549315280321	97.8390143818999	1043.98236281251	951.510998180734	993.921096665837	86.3360623412484	996.471485886359	-3.52131316365559	3.57078406161351e-73	5.38863776570767e-71	LOC105197881	NC_052673.1	15003904	15010317	+	5469	protein_coding	uncharacterized LOC105197881 && - && -	-
105193580	14.358720247514	18.6526572270062	21.6374743344586	487.36931733339	490.51155200333	532.706833388444	18.2162839363263	503.529234241721	-4.77221109609986	8.48441222279605e-73	1.26598870021047e-70	LOC105193580	NC_052670.1	1326811	1329972	-	2264	protein_coding	cell division cycle protein 20 homolog && sp|Q9JJ66|CDC20_MOUSE Cell division cycle protein 20 homolog OS=Mus musculus OX=10090 GN=Cdc20 PE=1 SV=2 && PF00400:WD domain, G-beta repeat	WD40
105202581	471.44464812671	420.23339517314	450.623922008943	2203.37093920123	2096.37717246237	2293.86526783142	447.433988436264	2197.87112649834	-2.29684069355978	1.23727901705424e-72	1.82567392738671e-70	LOC105202581	NC_052675.1	19346573	19350899	-	2803	protein_coding	chromatin assembly factor 1 p55 subunit%2C transcript variant X1 && sp|Q24572|CAF1_DROME Chromatin assembly factor 1 p55 subunit OS=Drosophila melanogaster OX=7227 GN=Caf1-55 PE=1 SV=1 && PF12265:Histone-binding protein RBBP4 or subunit C of CAF1 complex|PF00400:WD domain, G-beta repeat	WD40
105201367	7.179360123757	10.9721513100037	5.64455852203269	602.775530909603	611.612951771787	653.023597721677	7.93202331859778	622.470693467689	-6.31043079502126	2.9252763679251e-72	4.26897474352147e-70	LOC105201367	NC_052676.1	6114978	6119396	-	3227	protein_coding	transcription factor sox-2 && sp|Q21305|SOX2_CAEEL Transcription factor sox-2 OS=Caenorhabditis elegans OX=6239 GN=sox-2 PE=1 SV=2 && PF00505:HMG (high mobility group) box	HMG_box
105207402	349.395526022841	601.2738917882	277.524127333274	10944.9477475471	10194.9060746252	11905.2566447123	409.397848381438	11015.0368222949	-4.75065135918991	2.2786442651739e-71	3.28917346103363e-69	LOC105207402	NC_052679.1	17893498	17902655	-	3906	protein_coding	cytoplasmic polyadenylation element-binding protein 1%2C transcript variant X2 && sp|Q5R733|CPEB1_PONAB Cytoplasmic polyadenylation element-binding protein 1 OS=Pongo abelii OX=9601 GN=CPEB1 PE=2 SV=1 && PF16366:Cytoplasmic polyadenylation element-binding protein ZZ domain|PF16367:RNA recognition motif	-
105203952	1559.1177068759	1522.93460182851	1445.94774139404	318.698697491233	325.650822906775	315.613541221959	1509.33335003281	319.987687206656	2.23781822794163	2.16813331312278e-70	3.0960011180936e-68	LOC105203952	NC_052666.1	20709455	20730675	-	8564	protein_coding	uncharacterized LOC105203952%2C transcript variant X3 && - && -	-
105201812	38.2899206600374	24.138732882008	47.0379876836057	684.447620517384	729.661375075493	823.036416888202	36.4888804085504	745.715137493693	-4.34338965437394	4.35202519126219e-70	6.14839303616615e-68	LOC105201812	NC_052672.1	17297352	17298522	+	1101	protein_coding	borealin && - && PF10444:Nbl1 / Borealin N terminal|PF10512:Cell division cycle-associated protein 8	-
105193214	489.393048436102	580.426804299193	492.958110924188	2783.06522739559	2689.67226544565	2598.14462110894	520.925987886495	2690.29403798339	-2.36878190961355	1.08702134088799e-69	1.51954141126237e-67	LOC105193214	NC_052679.1	21312077	21318034	+	2995	protein_coding	ATP-dependent RNA helicase vasa && sp|P09052|VASA1_DROME ATP-dependent RNA helicase vasa OS=Drosophila melanogaster OX=7227 GN=vas PE=1 SV=3 && PF00270:DEAD/DEAH box helicase|PF00271:Helicase conserved C-terminal domain	DEAD
105201032	84.9557614644579	96.5549315280321	77.1422998011134	760.793269498571	944.387386429648	891.913405165922	86.2176642645345	865.698020364713	-3.3302839475073	8.67455816617107e-69	1.19998054632033e-66	LOC105201032	NC_052666.1	23933249	23942089	-	2057	protein_coding	uncharacterized LOC105201032 && - && -	-
105199909	94.5282416294672	78.9994894320263	82.7868583231461	726.171405425707	771.385386760424	870.988750499273	85.4381964615465	789.515180895134	-3.21100330014892	1.47064943114636e-68	2.01342520057976e-66	LOC105199909	NC_052670.1	3270581	3274479	-	2938	protein_coding	ribonucleoside-diphosphate reductase large subunit && sp|P23921|RIR1_HUMAN Ribonucleoside-diphosphate reductase large subunit OS=Homo sapiens OX=9606 GN=RRM1 PE=1 SV=1 && PF00317:Ribonucleotide reductase, all-alpha domain|PF03477:ATP cone domain|PF02867:Ribonucleotide reductase, barrel domain	Ribonuc_red_lgC
105205879	78.972961361327	68.0273381220226	88.4314168451787	774.997111169489	701.16692807115	707.950816221631	78.4772387761761	728.03828515409	-3.2097794872793	1.91743392603613e-68	2.59831862630203e-66	LOC105205879	NC_052667.1	20333962	20353574	+	4559	protein_coding	Fanconi anemia group I protein && sp|Q8K368|FANCI_MOUSE Fanconi anemia group I protein homolog OS=Mus musculus OX=10090 GN=Fanci PE=1 SV=2 && PF14676:FANCI solenoid 2|PF14678:FANCI solenoid 4|PF14680:FANCI helical domain 2|PF14679:FANCI helical domain 1|PF14675:FANCI solenoid 1|PF14677:FANCI solenoid 3	-
105193887	300.336565177168	334.650614955111	297.280082160388	1618.35021038027	1565.15926759569	1742.84936160966	310.755754097556	1642.11961319521	-2.40225816303184	2.29314944664513e-68	3.07606309610579e-66	LOC105193887	NC_052669.1	3165417	3319646	-	4452	protein_coding	uncharacterized LOC105193887 && - && PF07686:Immunoglobulin V-set domain	V-set
105200741	5.98280010313084	1.09721513100037	6.5853182757048	893.954285163431	1038.01199801535	1229.32346166564	4.55511116994533	1053.76324828147	-7.8345646243138	3.39598267498395e-68	4.50986499237869e-66	LOC105200741	NC_052665.1	8863170	8866274	-	2195	protein_coding	uncharacterized LOC105200741 && - && PF00651:BTB/POZ domain	BTB
105197658	680.842651736289	696.731608185232	644.420431265398	2660.55709298392	2763.96135942125	2825.70024060875	673.99823039564	2750.07289767131	-2.0291971263952	3.75393886869359e-68	4.93587209665851e-66	LOC105197658	NC_052673.1	18891899	18911695	-	2777	protein_coding	uncharacterized LOC105197658 && sp|Q9QZR8|PDZD2_RAT PDZ domain-containing protein 2 OS=Rattus norvegicus OX=10116 GN=Pdzd2 PE=1 SV=1 && PF00595:PDZ domain	PDZ
105201372	119.656002062617	155.804548602052	159.929158124259	1075.94100657207	1149.95446838955	1190.96159477678	145.129902929643	1138.95235657947	-2.96774187480048	4.28431472153601e-68	5.57800975509787e-66	LOC105201372	NC_052676.1	5823002	5833124	-	4667	protein_coding	G2/mitotic-specific cyclin-B3%2C transcript variant X4 && sp|Q9I7I0|CCNB3_DROME G2/mitotic-specific cyclin-B3 OS=Drosophila melanogaster OX=7227 GN=CycB3 PE=1 SV=1 && PF02984:Cyclin, C-terminal domain|PF00134:Cyclin, N-terminal domain	Cyclin_C
105197913	130.425042248252	133.860245982045	121.358008223703	879.750443492513	943.369727608064	1055.82320005467	128.547765484667	959.647790385084	-2.90197462025668	4.7611980847167e-68	6.1387097635959e-66	LOC105197913	NC_052673.1	15076315	15083904	-	5920	protein_coding	citron Rho-interacting kinase && sp|O14578|CTRO_HUMAN Citron Rho-interacting kinase OS=Homo sapiens OX=9606 GN=CIT PE=1 SV=2 && PF00780:CNH domain|PF00130:Phorbol esters/diacylglycerol binding domain (C1 domain)	CNH
105200210	199.82552344457	219.443026200073	196.618788517472	1219.75490349012	1118.40704492046	1251.1199769434	205.295779387372	1196.42730845133	-2.54380790367294	5.53369649117658e-68	7.06610475027163e-66	LOC105200210	NC_052675.1	10163617	10358227	-	6031	protein_coding	dachshund homolog 2%2C transcript variant X3 && sp|Q9QYB2|DACH1_MOUSE Dachshund homolog 1 OS=Mus musculus OX=10090 GN=Dach1 PE=1 SV=1 && PF02437:SKI/SNO/DAC family	-
105195400	16.7518402887663	16.4582269650055	11.2891170440654	430.553950649716	451.840516783151	455.98309961073	14.8330614326124	446.125855681199	-4.92876008275547	6.11156335015655e-67	7.72967250381704e-65	LOC105195400	NC_052675.1	9336609	9338948	+	1692	protein_coding	uncharacterized LOC105195400%2C transcript variant X1 && - && -	-
105195281	291.960645032785	272.109352488091	301.983880928749	1471.87309314893	1637.41304392813	1727.15587060967	288.684626149875	1612.14733589557	-2.48076242879513	1.22382687401899e-66	1.53324725348795e-64	LOC105195281	NC_052678.1	9902514	9913349	-	2787	protein_coding	protein brambleberry%2C transcript variant X1 && sp|I6V1W0|BMBL_DANRE Protein brambleberry OS=Danio rerio OX=7955 GN=bmb PE=2 SV=1 && -	-
105205376	76.5798413200747	71.3189835150237	89.3721765988509	648.050276235655	680.813751639477	687.026161554982	79.0903338113164	671.963396476705	-3.08172371282563	3.32033035085836e-66	4.12093337003729e-64	LOC105205376	NW_024105284.1	969088	975458	-	4140	protein_coding	chromosome-associated kinesin KIF4%2C transcript variant X3 && sp|Q91784|KIF4_XENLA Chromosome-associated kinesin KIF4 OS=Xenopus laevis OX=8355 GN=kif4 PE=2 SV=1 && PF00225:Kinesin motor domain	Kinesin
105195266	34.7002405981588	39.4997447160131	57.386344973999	680.896660099654	654.354622278301	791.649434888228	43.862110096057	708.966905755394	-3.99999554430914	5.51403850256258e-66	6.78022512166954e-64	LOC105195266	NC_052668.1	24977456	24983219	-	3846	protein_coding	uncharacterized LOC105195266%2C transcript variant X2 && sp|Q96QF7|ACRC_HUMAN Acidic repeat-containing protein OS=Homo sapiens OX=9606 GN=GCNA PE=1 SV=1 && PF17283:SprT-like zinc ribbon domain|PF10263:SprT-like family	-
105197762	63.4176810931869	52.6663262880175	56.4455852203269	546.847904330361	618.736563522873	636.45824611058	57.5098642005104	600.680904654605	-3.3874712126136	7.40588388815034e-66	9.02294844354463e-64	LOC105197762	NC_052673.1	17556892	17559924	-	1685	protein_coding	cyclin-dependent kinase 1 && sp|P23572|CDK1_DROME Cyclin-dependent kinase 1 OS=Drosophila melanogaster OX=7227 GN=Cdk1 PE=1 SV=1 && PF00069:Protein kinase domain	Pkinase
105207862	208.201443588953	268.817707095089	272.820328564913	1615.68699006698	1691.34896147206	1818.70123477626	249.946493082985	1708.5790621051	-2.77030042086017	1.22828559800632e-65	1.4828757037749e-63	LOC105207862	NC_052666.1	27440724	27448149	+	4733	protein_coding	nuclear pore complex protein Nup160 homolog && sp|Q9VKJ3|NU160_DROME Nuclear pore complex protein Nup160 homolog OS=Drosophila melanogaster OX=7227 GN=Nup160 PE=1 SV=1 && PF11715:Nucleoporin Nup120/160	-
105199888	7.179360123757	14.2637967030047	9.40759753672114	457.186153782688	458.964128534236	469.061008777386	10.2835847878276	461.737097031437	-5.48415367481743	2.54500971951466e-65	3.04484045722114e-63	LOC105199888	NC_052670.1	2522645	2529236	+	3244	protein_coding	homeobox protein engrailed-1a && sp|P02836|HMEN_DROME Segmentation polarity homeobox protein engrailed OS=Drosophila melanogaster OX=7227 GN=en PE=1 SV=2 && -	-
105194300	50.255520866299	43.8886052400146	39.5119096542288	498.909938691011	494.582187289665	514.397760555126	44.5520119201808	502.629962178601	-3.50404665469095	3.46654978299097e-65	4.11033759983214e-63	LOC105194300	NC_052678.1	3573868	3579692	-	2765	protein_coding	protein aurora borealis%2C transcript variant X2 && - && PF15280:Protein aurora borealis N-terminus	-
105205321	49.0589608456729	64.7356927290216	90.312936352523	980.952815397807	908.76932767422	1026.17993927692	68.0358633090725	971.967360782982	-3.82403217579025	9.68866295913848e-65	1.13863224864919e-62	LOC105205321	NC_052673.1	10907182	10912765	+	4007	protein_coding	rho GTPase-activating protein 19%2C transcript variant X1 && sp|Q8BRH3|RHG19_MOUSE Rho GTPase-activating protein 19 OS=Mus musculus OX=10090 GN=Arhgap19 PE=1 SV=2 && PF00620:RhoGAP domain	RhoGAP
105199926	1890.56483258934	1835.64091416361	1778.97669419397	179.323501095346	171.984340847641	105.495133944356	1835.06081364897	152.267658629114	3.5930268018668	1.53160687155932e-64	1.78418765388664e-62	LOC105199926	NC_052670.1	3537931	3545326	+	4177	protein_coding	F-box/LRR-repeat protein fbxl-1%2C transcript variant X5 && sp|Q9UJT9|FBXL7_HUMAN F-box/LRR-repeat protein 7 OS=Homo sapiens OX=9606 GN=FBXL7 PE=1 SV=1 && PF12937:F-box-like	-
105193856	25.1277604331495	34.0136690610113	37.6303901468846	479.379656393498	500.688140219167	462.086123888503	32.2572732136818	480.717973500389	-3.88401655236661	2.36597739907671e-64	2.73218955302076e-62	LOC105193856	NC_052679.1	25871376	25882870	-	5873	protein_coding	uncharacterized LOC105193856%2C transcript variant X1 && - && -	-
105202041	6263.99170797799	5108.6336499377	5165.71180741358	1107.01191022721	1052.25922151752	997.408539110278	5512.77905510976	1052.22655695167	2.38921537885709	6.137829913277e-64	7.02675700416539e-62	LOC105202041	NC_052664.1	25223319	25247128	-	2201	protein_coding	proton-coupled amino acid transporter-like protein CG1139 && sp|Q9W056|C1139_DROME Proton-coupled amino acid transporter-like protein CG1139 OS=Drosophila melanogaster OX=7227 GN=CG1139 PE=2 SV=1 && PF01490:Transmembrane amino acid transporter protein	Aa_trans
105202886	10.7690401856355	10.9721513100037	15.9929158124259	401.258527203447	432.504999173061	423.724256999646	12.578035769355	419.162594458718	-5.03756850116694	5.03752597786949e-63	5.71780726376981e-61	LOC105202886	NC_052664.1	8737059	8753355	+	2378	protein_coding	uncharacterized LOC105202886 && - && -	-
105193679	41.8796007219159	58.1524019430194	52.6825462056384	568.153666836739	596.348069448032	700.975931332748	50.9048496235245	621.82588920584	-3.60604573011785	1.07934930124084e-62	1.21472531529477e-60	LOC105193679	NC_052669.1	10479697	10487439	-	5676	protein_coding	kinesin-like protein KIF20B && sp|P97329|KI20A_MOUSE Kinesin-like protein KIF20A OS=Mus musculus OX=10090 GN=Kif20a PE=1 SV=1 && PF00225:Kinesin motor domain	Kinesin
120359007	533.665769199271	542.02427471418	446.860882994254	31.0709036551342	17.3001999669224	16.5653516110973	507.516975635902	21.645485077718	4.54436140309613	1.84026233589781e-61	2.05367090930445e-59	LOC120359007	NC_052674.1	1909615	1910170	-	414	protein_coding	uncharacterized LOC120359007 && - && -	-
105197736	392.471686765383	380.733650457127	464.735318314024	23.9689828196749	25.4414705395918	20.0527940555388	412.646885178845	23.1544158049352	4.16136033279959	1.91529431937845e-61	2.11959238011215e-59	LOC105197736	NC_052673.1	17936272	17958929	-	5087	protein_coding	protein stum && sp|Q9W2E1|STUM_DROME Protein stum OS=Drosophila melanogaster OX=7227 GN=stum PE=2 SV=3 && PF15795:Ectodermal ciliogenesis protein	-
105193219	7.179360123757	4.38886052400146	0.940759753672114	839.802138793055	778.508998511509	813.445950165987	4.16966013381019	810.585695823517	-7.68779828577914	2.02283314155989e-61	2.22010116693515e-59	LOC105193219	NC_052679.1	21429772	21444881	+	1398	lncRNA	uncharacterized LOC105193219%2C transcript variant X4 && - && -	-
105194572	2087.99723599266	1427.47688543148	2413.04876816897	22205.9309722722	20819.2641719588	19455.5695369282	1976.17429653104	20826.9215603864	-3.39743668517337	2.33972299333743e-61	2.54684601241976e-59	LOC105194572	NC_052665.1	18247419	18254940	+	2507	protein_coding	maternal protein exuperantia%2C transcript variant X1 && sp|Q24747|EXU_DROVI Maternal protein exuperantia OS=Drosophila virilis OX=7244 GN=exu PE=3 SV=1 && PF18609:Exuperantia SAM-like domain	-
105207977	155.552802681402	182.137711746061	154.284599602227	1209.10202223693	1127.56597431471	994.792957276947	163.991704676563	1110.48698460953	-2.75999562348784	3.42494259694522e-61	3.69782420223028e-59	LOC105207977	NC_052671.1	7769563	7878044	+	7927	protein_coding	uncharacterized LOC105207977%2C transcript variant X2 && sp|Q9NZM3|ITSN2_HUMAN Intersectin-2 OS=Homo sapiens OX=9606 GN=ITSN2 PE=1 SV=3 && PF00621:RhoGEF domain	RhoGEF
105193191	659.304571365018	689.051102268229	666.998665353529	2737.79048206954	2592.9946773952	2477.82785677571	671.784779662259	2602.87100541348	-1.95398251561876	6.626353356603e-61	7.09661069158773e-59	LOC105193191	NC_052673.1	12382636	12393515	-	3178	protein_coding	diacylglycerol lipase-beta%2C transcript variant X1 && sp|Q8NCG7|DGLB_HUMAN Diacylglycerol lipase-beta OS=Homo sapiens OX=9606 GN=DAGLB PE=1 SV=2 && PF01764:Lipase (class 3)	Lipase_3
105204024	2.39312004125233	4.38886052400146	0	2127.02529022004	2036.33530198893	2384.5387713869	2.26066018841793	2182.63312119862	-9.99441667561044	2.03593311429817e-60	2.16297534063037e-58	LOC105204024	NC_052669.1	18719234	18721852	+	1084	protein_coding	uncharacterized LOC105204024%2C transcript variant X3 && - && -	-
105195445	107.690401856355	144.832397292048	124.180287484719	863.77112161273	837.533210163362	874.476192943714	125.567695544374	858.593508239935	-2.77179323711698	4.2495734166388e-60	4.4789154740447e-58	LOC105195445	NC_052675.1	8927329	8939170	-	6484	protein_coding	uncharacterized LOC105195445%2C transcript variant X1 && - && PF01753:MYND finger	zf-MYND
105202336	15.5552802681402	10.9721513100037	6.5853182757048	11715.5061581944	6972.99824549132	22415.5363116479	11.0375832846162	13701.3469051112	-10.2913796252102	9.76702496935253e-60	1.02130780781891e-57	LOC105202336	NC_052668.1	14442454	14443628	-	859	protein_coding	uncharacterized LOC105202336 && - && -	-
105198846	3.5896800618785	5.48607565500183	2.82227926101634	703.090162710464	720.50244568124	802.983622832663	3.96601165929889	742.192077074789	-7.56549608453222	5.2431916245809e-59	5.43981131050269e-57	LOC105198846	NC_052678.1	2362573	2368966	+	4476	protein_coding	uncharacterized LOC105198846%2C transcript variant X1 && - && PF01753:MYND finger|PF00638:RanBP1 domain	zf-MYND
105197224	233.329204022103	234.804038034078	263.412731028192	1219.75490349012	1140.7955389953	1169.16507949902	243.848657694791	1176.57184066148	-2.26855747536864	7.35966621599509e-59	7.57646258514844e-57	LOC105197224	NC_052666.1	25174258	25192920	-	4901	protein_coding	uncharacterized LOC105197224%2C transcript variant X3 && sp|Q7M6U3|TEX14_MOUSE Inactive serine/threonine-protein kinase TEX14 OS=Mus musculus OX=10090 GN=Tex14 PE=1 SV=2 && PF07714:Protein tyrosine kinase	Pkinase_Tyr
105193498	65.8108011344392	51.5691111570172	76.2015400474413	586.796209029819	620.77188116604	629.483361221697	64.5271507796325	612.350483805852	-3.2406767087579	8.05273722162798e-59	8.22618079255535e-57	LOC105193498	NC_052670.1	558807	564046	-	3137	protein_coding	rho guanine nucleotide exchange factor 3%2C transcript variant X3 && sp|Q91X46|ARHG3_MOUSE Rho guanine nucleotide exchange factor 3 OS=Mus musculus OX=10090 GN=Arhgef3 PE=1 SV=1 && PF00621:RhoGEF domain	RhoGEF
105197661	21.538080371271	8.77772104800292	13.1706365514096	409.248188143338	506.794093148669	514.397760555126	14.4954793235612	476.813347282378	-5.0582301724718	1.29319124946087e-58	1.3109602895298e-56	LOC105197661	NC_052673.1	18838795	18845546	-	5306	protein_coding	uncharacterized LOC105197661 && - && -	-
105196017	3278.5744565157	2669.52441372389	3308.65205366483	529.093102241713	613.648269414954	542.297300110658	3085.58364130147	561.679557255775	2.4583881678744	2.26438633403021e-58	2.27810988756979e-56	LOC105196017	NC_052675.1	16270713	16273708	-	2996	protein_coding	cytochrome P450 9e2 && sp|Q964T2|CP9E2_BLAGE Cytochrome P450 9e2 OS=Blattella germanica OX=6973 GN=CYP9E2 PE=2 SV=1 && PF00067:Cytochrome P450	p450
120356869	75.3832812994485	81.193919694027	77.1422998011134	736.824286678896	905.716351209468	655.639179555008	77.906500264863	766.059939147791	-3.29672823991531	1.5321970519698e-57	1.52989299625255e-55	LOC120356869	NC_052677.1	11257706	11263751	-	2079	protein_coding	putative inorganic phosphate cotransporter && sp|O61369|PICO_DROAN Putative inorganic phosphate cotransporter OS=Drosophila ananassae OX=7217 GN=Picot PE=3 SV=1 && PF07690:Major Facilitator Superfamily	MFS_1
105194890	197.432403403318	207.373659759069	205.085626300521	948.99417163824	1029.87072744268	1072.38855166577	203.297229820969	1017.08448358223	-2.32218357970192	2.26057364218994e-57	2.24032969912556e-55	LOC105194890	NC_052667.1	24103688	24107635	-	2188	protein_coding	mini-chromosome maintenance complex-binding protein && sp|Q9VM60|MCMBP_DROME Mini-chromosome maintenance complex-binding protein OS=Drosophila melanogaster OX=7227 GN=CG3430 PE=1 SV=1 && PF09739:Mini-chromosome maintenance replisome factor	-
105201928	89.7420015469625	109.721513100037	109.128131425965	656.927677279979	706.255222179069	672.204531166105	102.863882024321	678.462476875051	-2.71732480813263	1.39756278921006e-56	1.37478769190442e-54	LOC105201928	NC_052664.1	27291234	27300130	+	3575	protein_coding	probable serine/threonine-protein kinase mps1 && sp|Q4R945|TTK_MACFA Dual specificity protein kinase TTK OS=Macaca fascicularis OX=9541 GN=TTK PE=2 SV=1 && PF00069:Protein kinase domain	Pkinase
105200516	208.201443588953	159.096193995053	209.789425068881	1199.33688108818	1136.72490370896	1244.14509205452	192.362354217629	1193.40229228389	-2.63259568793103	1.68181191477901e-56	1.64223986972539e-54	LOC105200516	NC_052669.1	24751701	24754645	-	1872	protein_coding	methylthioribose-1-phosphate isomerase && sp|Q16I17|MTNA_AEDAE Methylthioribose-1-phosphate isomerase OS=Aedes aegypti OX=7159 GN=AAEL013828 PE=3 SV=1 && PF01008:Initiation factor 2 subunit family	-
105199630	142.390642454514	143.735182161048	122.298767977375	753.691348663111	781.56197497626	782.930828777124	136.141530864312	772.728050805499	-2.50825006353352	2.08298770172968e-56	2.01912968459636e-54	LOC105199630	NC_052671.1	3847676	3864463	-	3811	protein_coding	uncharacterized LOC105199630%2C transcript variant X6 && - && -	-
105202075	8.37592014438317	13.1665815720044	18.8151950734423	434.104911067446	456.928810891069	612.046148999489	13.4525655966099	501.026623652668	-5.18915129432155	5.17815381730798e-56	4.98303497781521e-54	LOC105202075	NC_052670.1	24126	35562	+	2644	protein_coding	uncharacterized LOC105202075%2C transcript variant X1 && - && -	-
105193441	1334.16442299818	1096.11791586936	1292.60390154549	233.475647465722	238.132164250579	214.477710333154	1240.96208013768	228.695174016485	2.44063869353216	1.25987062830853e-55	1.20367495999549e-53	LOC105193441	NC_052672.1	14155875	14183196	+	1732	protein_coding	BTB/POZ domain-containing protein KCTD1 && sp|Q8K0E1|KCD15_MOUSE BTB/POZ domain-containing protein KCTD15 OS=Mus musculus OX=10090 GN=Kctd15 PE=1 SV=1 && PF02214:BTB/POZ domain	K_tetra
105195071	202.218643485822	215.054165676072	243.656776201078	1103.46094980948	1261.89693876375	1264.19788611006	220.309861787657	1209.85192489443	-2.45434004889148	1.38161023701264e-55	1.31055599625199e-53	LOC105195071	NC_052668.1	20068940	20073328	+	2678	protein_coding	importin subunit alpha && sp|P52292|IMA1_HUMAN Importin subunit alpha-1 OS=Homo sapiens OX=9606 GN=KPNA2 PE=1 SV=1 && PF00514:Armadillo/beta-catenin-like repeat|PF01749:Importin beta binding domain|PF16186:Atypical Arm repeat	Arm
105195162	1356.89906339007	1308.97765128344	1514.6232034121	298.280675089288	269.679587719673	306.023074499744	1393.4999726952	291.327779102902	2.25734868118739	2.59254626749419e-55	2.44177407321438e-53	LOC105195162	NC_052668.1	21786993	21834737	+	3949	protein_coding	LIM/homeobox protein Lhx5 && sp|P29674|LHX1_XENLA LIM/homeobox protein Lhx1 OS=Xenopus laevis OX=8355 GN=lhx1 PE=1 SV=1 && -	-
105200146	5.98280010313084	6.58329078600219	15.0521560587538	422.564289709825	425.381387421975	375.771923388575	9.20608231596229	407.905866840125	-5.42058159647158	4.16400377620368e-55	3.89422324985809e-53	LOC105200146	NC_052667.1	24943288	24956873	+	6471	protein_coding	uncharacterized protein PFB0145c%2C transcript variant X2 && - && -	-
105196798	254.867284393374	251.262264999084	224.841581127635	1268.58060923391	1145.88383310322	1129.05949138795	243.657043506698	1181.17464457502	-2.27932623263624	8.79771078844442e-55	8.17018176717077e-53	LOC105196798	NC_052665.1	11512589	11616319	-	5236	protein_coding	zinc finger protein 423 homolog && sp|A1Z9R4|ZN423_DROME Zinc finger protein 423 homolog OS=Drosophila melanogaster OX=7227 GN=Oaz PE=2 SV=2 && -	-
105204622	262.046644517131	271.01213735709	272.820328564913	1106.12417012278	1114.33640963412	1183.9867098879	268.626370146378	1134.81576321493	-2.0782966620396	1.18020578215188e-54	1.08841199909562e-52	LOC105204622	NC_052666.1	32241401	32245806	+	3125	protein_coding	transcription factor SPT20 homolog && sp|Q969G3|SMCE1_HUMAN SWI/SNF-related matrix-associated actin-dependent regulator of chromatin subfamily E member 1 OS=Homo sapiens OX=9606 GN=SMARCE1 PE=1 SV=2 && PF00505:HMG (high mobility group) box	HMG_box
105194811	15.5552802681402	43.8886052400146	13.1706365514096	930.35162944516	945.405045251232	969.508999554746	24.2048406865215	948.421891417046	-5.29996697263335	1.23713779470017e-54	1.13304758024954e-52	LOC105194811	NC_052679.1	21225454	21236279	+	2637	protein_coding	uncharacterized LOC105194811 && sp|P34943|NDUA9_BOVIN NADH dehydrogenase [ubiquinone] 1 alpha subcomplex subunit 9, mitochondrial OS=Bos taurus OX=9913 GN=NDUFA9 PE=1 SV=1 && -	-
105195420	168.71496290829	113.013158493038	165.573716646292	1151.39891544883	1086.85962145136	1168.29321888791	149.10061268254	1135.51725192937	-2.92853596685625	3.71862915392329e-54	3.38242432630831e-52	LOC105195420	NC_052675.1	9166515	9168997	+	1871	protein_coding	GDP-fucose protein O-fucosyltransferase 1 && sp|Q9V6X7|OFUT1_DROME GDP-fucose protein O-fucosyltransferase 1 OS=Drosophila melanogaster OX=7227 GN=O-fut1 PE=1 SV=1 && PF10250:GDP-fucose protein O-fucosyltransferase	-
105198677	567.169449776803	576.037943775192	438.394045211205	2657.00613256619	2828.07386518103	2823.08465877542	527.200479587733	2769.38821884088	-2.39483453325229	6.71623992316929e-54	6.06746028433253e-52	LOC105198677	NC_052664.1	32592561	32598322	-	3999	protein_coding	probable Dol-P-Man_Man(7)GlcNAc(2)-PP-Dol alpha-1%2C6-mannosyltransferase && sp|Q9VH78|ALG12_DROME Probable Dol-P-Man:Man(7)GlcNAc(2)-PP-Dol alpha-1,6-mannosyltransferase OS=Drosophila melanogaster OX=7227 GN=Alg12 PE=2 SV=1 && PF03901:Alg9-like mannosyltransferase family	Glyco_transf_22
105207982	399.65104688914	389.51137150513	388.533778266583	1565.97354421876	1652.67792625188	1835.26658638736	392.565398886951	1684.639352286	-2.10181338793224	7.14843374818072e-54	6.41427028215134e-52	LOC105207982	NC_052671.1	7709253	7713464	+	1766	protein_coding	E3 ubiquitin-protein ligase RNF146 && sp|Q5XIK5|RN146_RAT E3 ubiquitin-protein ligase RNF146 OS=Rattus norvegicus OX=10116 GN=Rnf146 PE=1 SV=1 && PF13920:Zinc finger, C3HC4 type (RING finger)|PF02825:WWE domain	WWE
105201891	1425.10298456577	1308.97765128344	1557.89815208102	260.995590703127	278.838517113926	308.638656333076	1430.65959597674	282.82425471671	2.33870472380067	8.06592079318472e-54	7.18895490828813e-52	LOC105201891	NC_052672.1	15118052	15166413	+	4193	protein_coding	UNC93-like protein && sp|Q9Y115|UN93L_DROME UNC93-like protein OS=Drosophila melanogaster OX=7227 GN=CG4928 PE=2 SV=1 && PF05978:Ion channel regulatory protein UNC-93	-
105194704	3298.91597686634	3821.60030127427	2439.39004127179	363.085702712853	322.597846442024	259.814462110894	3186.63543980414	315.166003755257	3.33791778388555	1.27052412740179e-53	1.12483736079305e-51	LOC105194704	NC_052674.1	3534430	3604623	+	11094	protein_coding	nuclear receptor subfamily 4 group A member 2 && sp|P49869|HR38_DROME Probable nuclear hormone receptor HR38 OS=Drosophila melanogaster OX=7227 GN=Hr38 PE=1 SV=3 && -	-
105197844	6022.2865838115	4422.87419306247	5713.23398405075	696.875981979438	625.860175273959	456.854960221841	5386.13158697491	593.197039158412	3.18293787634781	1.41838658032071e-53	1.24742872759331e-51	LOC105197844	NC_052673.1	15920261	15924612	-	1780	protein_coding	SET domain-containing protein SmydA-8 && - && PF00856:SET domain	SET
105207270	1414.33394438013	1971.69559040766	1203.23172494663	149.140337544644	151.631164415967	141.241418999882	1529.75375324481	147.337640320164	3.37622941361355	2.66487188076439e-53	2.32825648529941e-51	LOC105207270	NC_052678.1	6587441	6614387	+	3010	protein_coding	elongation of very long chain fatty acids protein && sp|Q1HRV8|ELVL1_AEDAE Elongation of very long chain fatty acids protein AAEL008004 OS=Aedes aegypti OX=7159 GN=AAEL008004 PE=2 SV=2 && PF01151:GNS1/SUR4 family	ELO
105197797	2695.84972647075	2455.56746317882	2115.76868600859	442.094572007337	451.840516783151	508.294736277353	2422.39529188605	467.40994168928	2.37297172846815	2.80539374240596e-53	2.43500842478112e-51	LOC105197797	NC_052673.1	16929959	16939497	-	3239	protein_coding	uncharacterized LOC105197797%2C transcript variant X2 && sp|Q5SWK7|RN145_MOUSE RING finger protein 145 OS=Mus musculus OX=10090 GN=Rnf145 PE=1 SV=1 && -	-
105203261	41.8796007219159	49.3746808950164	65.853182757048	530.868582450578	663.513551672554	581.531027610625	52.3691547913268	591.971053911253	-3.48649271507889	1.06037682113565e-52	9.14402869135155e-51	LOC105203261	NC_052676.1	6435559	6439662	+	1752	protein_coding	probable cytochrome P450 6a20%2C transcript variant X3 && sp|Q9V771|C6A23_DROME Probable cytochrome P450 6a23 OS=Drosophila melanogaster OX=7227 GN=Cyp6a23 PE=2 SV=2 && PF00067:Cytochrome P450	p450
105194723	5936.13426232642	5392.81236886679	4647.35318314024	736.824286678896	740.855622112914	499.576130166249	5325.43327144449	659.085346319353	3.01476454866292	1.68694338134342e-52	1.4453295551123e-50	LOC105194723	NC_052678.1	7172103	7183284	-	4184	protein_coding	slit homolog 2 protein && - && PF13855:Leucine rich repeat	-
105197465	382.899206600374	358.789347837119	290.694763884683	1734.64416406092	1714.75511436849	1733.25889488744	344.127772774059	1727.55272443895	-2.3304861836742	2.04811200031908e-52	1.74352098488701e-50	LOC105197465	NC_052665.1	15521622	15526839	-	3234	protein_coding	probable ATP-dependent RNA helicase DDX43%2C transcript variant X1 && sp|Q9NXZ2|DDX43_HUMAN Probable ATP-dependent RNA helicase DDX43 OS=Homo sapiens OX=9606 GN=DDX43 PE=1 SV=2 && PF00013:KH domain|PF00271:Helicase conserved C-terminal domain|PF00270:DEAD/DEAH box helicase	DEAD
105203179	37.0933606394112	26.3331631440088	53.6233059593105	570.816887150036	538.341516617763	633.842664277248	39.0166099142435	581.000356015016	-3.88325431185288	4.42880847427996e-52	3.74615137187502e-50	LOC105203179	NC_052679.1	4045472	4050306	-	2937	protein_coding	DNA replication licensing factor Mcm3 && sp|Q9XYU1|MCM3_DROME DNA replication licensing factor Mcm3 OS=Drosophila melanogaster OX=7227 GN=Mcm3 PE=1 SV=1 && PF17207:MCM OB domain|PF17855:MCM AAA-lid domain|PF00493:MCM P-loop domain|PF14551:MCM N-terminal domain	MCM
113003947	44005.8878785686	50578.3258937238	39066.9302907419	0	0	0	44550.3813543448	0	18.0005990888881	1.06872061323e-51	8.9826643947433e-50	LOC113003947	NC_052671.1	14215893	14220918	-	4393	protein_coding	uncharacterized LOC113003947 && - && -	-
105195050	270.422564661514	238.095683427079	302.924640682421	1333.38563685747	1304.63860927027	1446.41675383213	270.480962923671	1361.48033331995	-2.3299064615727	1.30175246349134e-51	1.08724985629969e-49	LOC105195050	NC_052670.1	1814025	1817307	-	2450	protein_coding	G2/mitotic-specific cyclin-B && sp|P24862|CCNB_PATVU G2/mitotic-specific cyclin-B OS=Patella vulgata OX=6465 PE=2 SV=1 && PF00134:Cyclin, N-terminal domain|PF02984:Cyclin, C-terminal domain	Cyclin_C
105196447	99.3144817119719	142.637967030047	115.71344970167	801.629314302461	775.456022046758	787.290131832676	119.221966147896	788.125156060632	-2.72320669899535	2.24533583463457e-51	1.8636287427467e-49	LOC105196447	NC_052665.1	1555376	1742887	+	4848	protein_coding	transcription factor Sox-6%2C transcript variant X4 && sp|B1H349|SOX6_XENTR Transcription factor Sox-6 OS=Xenopus tropicalis OX=8364 GN=sox6 PE=2 SV=1 && PF00505:HMG (high mobility group) box	HMG_box
105197517	10083.4112938167	9905.6582026713	9404.77525746013	3364.53499579881	3147.6187351583	3129.97959388627	9797.94825131605	3214.04444161446	1.60799370675606	3.75273168342036e-51	3.0954209165107e-49	LOC105197517	NC_052665.1	16704132	16712340	-	3862	protein_coding	aminopeptidase N%2C transcript variant X3 && sp|P79098|AMPN_BOVIN Aminopeptidase N OS=Bos taurus OX=9913 GN=ANPEP PE=2 SV=4 && PF11838:ERAP1-like C-terminal domain|PF01433:Peptidase family M1 domain|PF17900:Peptidase M1 N-terminal domain	-
105199932	269.226004640888	240.29011368908	282.227926101634	1348.47721863282	1162.16637424855	1258.96672244339	263.914681477201	1256.53677177492	-2.25063047953015	6.0257816606915e-51	4.9396531144434e-49	LOC105199932	NC_052670.1	3654028	3657859	-	2998	protein_coding	nuclear pore complex protein Nup107 && sp|P52590|NU107_RAT Nuclear pore complex protein Nup107 OS=Rattus norvegicus OX=10116 GN=Nup107 PE=1 SV=1 && PF04121:Nuclear pore protein 84 / 107	-
105203206	98.1179216913457	88.8744256110296	50.8010266982942	955.208352369267	1000.35862161675	1205.78322516566	79.2644580002232	1053.78339971723	-3.74251447012664	6.57419526263248e-51	5.35615417716315e-49	LOC105203206	NC_052679.1	21240697	21247411	+	1415	protein_coding	NADH dehydrogenase [ubiquinone] 1 alpha subcomplex subunit 9%2C mitochondrial-like && sp|P34943|NDUA9_BOVIN NADH dehydrogenase [ubiquinone] 1 alpha subcomplex subunit 9, mitochondrial OS=Bos taurus OX=9913 GN=NDUFA9 PE=1 SV=1 && PF13460:NAD(P)H-binding	-
105198495	50.255520866299	57.055186812019	83.7276180768182	652.488976757817	604.489340020701	639.945688555021	63.6794419183787	632.308001777847	-3.29947112352281	1.64341706508725e-50	1.33076698929016e-48	LOC105198495	NC_052675.1	8224725	8229281	-	2425	protein_coding	maternal embryonic leucine zipper kinase%2C transcript variant X1 && sp|Q91821|MELK_XENLA Maternal embryonic leucine zipper kinase OS=Xenopus laevis OX=8355 GN=melk PE=1 SV=2 && PF02149:Kinase associated domain 1|PF00069:Protein kinase domain	Pkinase
105203818	8.37592014438317	16.4582269650055	4.70379876836057	553.94982516582	940.316751143313	546.65660316621	9.84598195924974	680.307726491781	-6.13083595587672	1.68370623649537e-50	1.35512841337324e-48	LOC105203818	NC_052669.1	21770206	21773294	-	1742	protein_coding	protein takeout && - && PF06585:Haemolymph juvenile hormone binding protein (JHBP)	-
105200256	55544.3161574667	46317.8395400494	45281.5892234999	8349.19568218676	10415.7380389089	7885.1073668823	49047.914973672	8883.34702932599	2.46507021558009	2.04184935961555e-50	1.63347948769244e-48	LOC105200256	NC_052674.1	10664242	10682285	-	3921	protein_coding	ATP-binding cassette sub-family G member 4%2C transcript variant X1 && sp|Q9H172|ABCG4_HUMAN ATP-binding cassette sub-family G member 4 OS=Homo sapiens OX=9606 GN=ABCG4 PE=1 SV=2 && PF01061:ABC-2 type transporter|PF00005:ABC transporter	ABC2_membrane
105204831	12188.1603700981	10354.4191912504	11312.6360379072	2959.72550817764	2473.92859526991	2471.72483249794	11285.0718664186	2635.12631198183	2.09836056271079	2.77344049766736e-50	2.20546645563009e-48	LOC105204831	NC_052679.1	6474378	6498658	-	4211	protein_coding	uncharacterized LOC105204831%2C transcript variant X1 && - && -	-
105196979	926.137455964653	876.674889669292	1848.5929159657	2.66322031329721	3.05297646475102	1.74372122222077	1217.13508719988	2.486639333423	8.95025039760334	2.92792280798701e-50	2.31445326726592e-48	LOC105196979	NC_052674.1	1957452	1959362	+	1409	protein_coding	high choriolytic enzyme 1 && sp|Q64230|MEP1A_RAT Meprin A subunit alpha OS=Rattus norvegicus OX=10116 GN=Mep1a PE=1 SV=2 && PF01400:Astacin (Peptidase family M12A)	Astacin
105205377	33.5036805775327	31.8192387990106	60.2086242350153	618.754852789386	567.853622443689	675.691973610547	41.8438478705195	620.766816281207	-3.87437514256048	3.15257325484564e-50	2.47728833280178e-48	LOC105205377	NW_024105284.1	953049	957500	+	2861	protein_coding	kinesin-like protein KIF23 && sp|Q02241|KIF23_HUMAN Kinesin-like protein KIF23 OS=Homo sapiens OX=9606 GN=KIF23 PE=1 SV=3 && PF16540:Arf6-interacting domain of mitotic kinesin-like protein 1|PF00225:Kinesin motor domain	Kinesin
105196757	1094.85241887294	1191.5756322664	1101.62967155005	197.966043288426	246.273434823249	189.193752610953	1129.3525742298	211.144410240876	2.42170670414167	3.35811388910156e-50	2.62327955572169e-48	LOC105196757	NC_052665.1	12721507	12744356	+	3970	protein_coding	uncharacterized LOC105196757 && - && -	-
105197750	117.262882021364	200.790368973067	126.061806992063	1461.22021189574	1361.62750327895	1458.62280238767	148.038352662165	1427.15683918745	-3.2694727904771	4.03788426249763e-50	3.13585397695722e-48	LOC105197750	NC_052673.1	17627430	17678130	+	11457	protein_coding	single-minded homolog 2%2C transcript variant X1 && sp|Q61045|SIM1_MOUSE Single-minded homolog 1 OS=Mus musculus OX=10090 GN=Sim1 PE=1 SV=3 && PF00989:PAS fold|PF08447:PAS fold	PAS
105200551	4381.80279553302	4562.22051469952	3905.09373749295	1075.94100657207	930.140162927477	864.8857262215	4283.0390159085	956.98896524035	2.16187262386265	1.12486411271289e-49	8.68499733536467e-48	LOC105200551	NC_052669.1	23901118	23928496	+	11999	protein_coding	guanine nucleotide exchange factor DBS%2C transcript variant X2 && sp|Q63406|MCF2L_RAT Guanine nucleotide exchange factor DBS OS=Rattus norvegicus OX=10116 GN=Mcf2l PE=1 SV=3 && -	-
105197518	6869.45107841483	7483.00719342249	7004.89712584256	2108.38274802696	1832.80353767219	1763.7740162763	7119.11846589329	1901.65343399182	1.90437577622679	1.52265660192578e-49	1.16883697535112e-47	LOC105197518	NC_052665.1	16714088	16728690	+	4549	protein_coding	thyrotropin-releasing hormone-degrading ectoenzyme%2C transcript variant X1 && sp|Q10836|TRHDE_RAT Thyrotropin-releasing hormone-degrading ectoenzyme OS=Rattus norvegicus OX=10116 GN=Trhde PE=1 SV=1 && PF17900:Peptidase M1 N-terminal domain|PF11838:ERAP1-like C-terminal domain|PF01433:Peptidase family M1 domain	-
105208032	1536.383066484	1508.6708051255	1179.71273110483	221.047286003669	260.52065832542	230.171201333141	1408.25553423811	237.24638188741	2.57000672282836	1.82889983422046e-49	1.39584998841653e-47	LOC105208032	NC_052671.1	7472706	7482320	+	2054	protein_coding	uncharacterized LOC105208032 && sp|P70684|PGDH_CAVPO 15-hydroxyprostaglandin dehydrogenase [NAD(+)] OS=Cavia porcellus OX=10141 GN=HPGD PE=2 SV=1 && PF00106:short chain dehydrogenase|PF13561:Enoyl-(Acyl carrier protein) reductase	adh_short
105203410	842.378254520822	794.383754844264	779.889835794183	2620.60878828446	2618.43614793479	2834.41884671986	805.55061505309	2691.15459431303	-1.7407954102215	6.46440211174708e-49	4.90555771680007e-47	LOC105203410	NC_052667.1	7122567	7129213	+	4018	protein_coding	alanine--tRNA ligase%2C cytoplasmic%2C transcript variant X2 && sp|P21894|SYAC_BOMMO Alanine--tRNA ligase, cytoplasmic OS=Bombyx mori OX=7091 PE=1 SV=1 && PF07973:Threonyl and Alanyl tRNA synthetase second additional domain|PF02272:DHHA1 domain|PF00043:Glutathione S-transferase, C-terminal domain|PF01411:tRNA synthetases class II (A)	GST_C
105194268	1158.27009996613	1045.64601984335	1075.28839844723	217.496325585939	262.555975968588	242.377249888686	1093.06817275223	240.809850481071	2.18348303363568	7.52251423609121e-49	5.6760789235961e-47	LOC105194268	NC_052666.1	23109419	23298085	-	7924	protein_coding	peroxidasin%2C transcript variant X3 && - && -	-
105195653	12282.6886117276	15266.6513327391	10847.9007195931	1666.28817601962	1715.77277319007	1143.88112177682	12799.0802213533	1508.64735699551	3.08490374211433	8.87707046186868e-49	6.66031049342464e-47	LOC105195653	NC_052667.1	3480997	3541779	+	7011	protein_coding	uncharacterized LOC105195653%2C transcript variant X1 && - && PF00751:DM DNA binding domain	DM
105198844	25.1277604331495	28.5275934060095	29.1635523638355	379.952764697069	327.686140549943	321.716565499731	27.6063020676648	343.118490248914	-3.63099872041484	1.64745000402307e-48	1.22910876704643e-46	LOC105198844	NC_052678.1	2370976	2374991	+	1717	protein_coding	uncharacterized LOC105198844 && - && -	-
105207941	2.39312004125233	1.09721513100037	0.940759753672114	2238.88054337852	2810.7736652141	2935.55467760866	1.47703164197494	2661.73629540043	-10.8671075271166	2.09343030623206e-48	1.55271615359457e-46	LOC105207941	NC_052671.1	8755915	8761406	+	2751	protein_coding	uncharacterized LOC105207941 && - && -	-
105207639	211.791123650832	186.526572270062	222.019301866619	922.361968505268	959.652268753403	1025.30807866581	206.778999262504	969.107438641494	-2.2274640621784	2.10458514794444e-48	1.55271615359457e-46	LOC105207639	NC_052677.1	16804255	16811633	-	2536	protein_coding	nuclear fragile X mental retardation-interacting protein 1 && sp|Q9UHK0|NUFP1_HUMAN Nuclear fragile X mental retardation-interacting protein 1 OS=Homo sapiens OX=9606 GN=NUFIP1 PE=1 SV=2 && PF12171:Zinc-finger double-stranded RNA-binding|PF10453:Nuclear fragile X mental retardation-interacting protein 1 (NUFIP1)	-
105203113	14.358720247514	14.2637967030047	24.459753595475	326.688358431125	400.957575703967	445.520772277406	17.6940901819979	391.055568804166	-4.44341444161838	2.19777700670522e-48	1.61251263254394e-46	LOC105203113	NC_052679.1	3965748	3972902	-	2466	protein_coding	queuosine salvage protein && sp|Q5T6V5|QSPP_HUMAN Queuosine salvage protein OS=Homo sapiens OX=9606 GN=C9orf64 PE=1 SV=1 && PF10343:Potential Queuosine, Q, salvage protein family	-
105205241	29.9140005156542	15.3610118340051	22.5782340881307	332.902539162152	359.233564019036	336.538195888608	22.6177488125967	342.891433023265	-3.930417524279	4.48260053773988e-48	3.27082061215306e-46	LOC105205241	NC_052669.1	1958905	1962408	-	1712	protein_coding	myosin heavy chain%2C embryonic smooth muscle isoform && - && PF05485:THAP domain	THAP
105197511	29656.7401112196	19666.4840080505	19097.4229995439	2896.69596076294	2911.52188855089	2281.65921927587	22806.882372938	2696.6256895299	3.0802754034585	1.31296794198276e-47	9.52798593963449e-46	LOC105197511	NC_052665.1	16547693	16575263	-	4288	protein_coding	uridine phosphorylase 1%2C transcript variant X1 && sp|Q16831|UPP1_HUMAN Uridine phosphorylase 1 OS=Homo sapiens OX=9606 GN=UPP1 PE=1 SV=1 && PF01048:Phosphorylase superfamily	-
105200113	521.700168993009	574.940728644191	488.254312155827	88.7740104432405	89.5539762993632	81.0830368332656	528.298403264343	86.4703411919564	2.61167639113015	1.33147972870878e-47	9.60981021589819e-46	LOC105200113	NC_052674.1	5818713	5825912	+	2124	protein_coding	uncharacterized LOC105200113%2C transcript variant X1 && - && PF01094:Receptor family ligand binding region	ANF_receptor
105201592	57.434880990056	73.5134137770245	66.7939425107201	461.62485430485	546.482787190432	583.274748832846	65.9140790926002	530.460796776043	-3.00580455287284	3.01924463391334e-47	2.16732803991184e-45	LOC105201592	NC_052664.1	1890279	1919500	-	2551	protein_coding	protein claret segregational%2C transcript variant X2 && sp|P20480|NCD_DROME Protein claret segregational OS=Drosophila melanogaster OX=7227 GN=ncd PE=1 SV=1 && PF00225:Kinesin motor domain	Kinesin
120359614	374.52328645599	414.747319518138	434.631006196517	36.3973442817286	19.3355176100898	36.6181456666361	407.967204056882	30.7836691861515	3.71626851178175	3.62115670745794e-47	2.58542801478717e-45	LOC120359614	NC_052677.1	13214338	13216558	-	2122	lncRNA	uncharacterized LOC120359614 && - && -	-
105195145	25.1277604331495	8.77772104800292	12.2298767977375	345.330900624205	402.992893347134	425.467978221867	15.37845275963	391.263924064402	-4.69578928951546	3.64148570623247e-47	2.5860390469929e-45	LOC105195145	NC_052668.1	21391017	21393976	+	2566	protein_coding	uncharacterized LOC105195145 && - && -	-
105204585	2899.2649299772	2326.09607772077	2805.34558545024	254.7814099721	409.098846276636	360.078432388588	2676.90219771607	341.319562879108	2.97246562301631	3.66260353221848e-47	2.58720079297135e-45	LOC105204585	NC_052666.1	31371006	31385054	+	7796	protein_coding	transient receptor potential channel pyrexia-like%2C transcript variant X1 && sp|Q9W0T5|PYX_DROME Transient receptor potential channel pyrexia OS=Drosophila melanogaster OX=7227 GN=pyx PE=2 SV=2 && PF00520:Ion transport protein|PF12796:Ankyrin repeats (3 copies)	Ion_trans
105201648	3906.76846734444	3809.53093483327	4039.62238226806	1378.66038218352	1382.99833853221	1357.48697149887	3918.64059481525	1373.04856407153	1.51309951227902	7.5879004392788e-47	5.33160411818108e-45	LOC105201648	NC_052670.1	4836847	4848337	-	2936	protein_coding	glycerol kinase && sp|Q14409|GLPK3_HUMAN Glycerol kinase 3 OS=Homo sapiens OX=9606 GN=GK3P PE=2 SV=2 && PF00370:FGGY family of carbohydrate kinases, N-terminal domain|PF02782:FGGY family of carbohydrate kinases, C-terminal domain	FGGY_N
105202300	90.9385615675887	115.207588755038	96.8982546282278	588.571689238684	588.206798875363	659.12662199945	101.014801650285	611.968370037832	-2.59867722583604	8.35172796223625e-47	5.83741828097354e-45	LOC105202300	NC_052670.1	1503946	1512106	+	6173	protein_coding	ras GTPase-activating-like protein IQGAP1 && sp|P46940|IQGA1_HUMAN Ras GTPase-activating-like protein IQGAP1 OS=Homo sapiens OX=9606 GN=IQGAP1 PE=1 SV=1 && PF03836:RasGAP C-terminus|PF00307:Calponin homology (CH) domain|PF00616:GTPase-activator protein for Ras-like GTPase	CH
105197252	8484.80710626015	8221.43297658574	6277.68983625402	972.963154457915	665.548869315722	546.65660316621	7661.3099730333	728.389542313283	3.39463025263008	9.17553761220938e-47	6.35056635752874e-45	LOC105197252	NC_052666.1	24368752	24373125	-	2036	protein_coding	skin secretory protein xP2-like && - && -	-
105201521	11.9656002062617	12.069366441004	10.3483572903933	716.40626427695	484.405599073828	356.590989944147	11.4611079792196	519.134284431642	-5.50695698369001	9.1815417217283e-47	6.35056635752874e-45	LOC105201521	NC_052679.1	14997499	15001824	+	1807	protein_coding	ornithine aminotransferase%2C mitochondrial%2C transcript variant X4 && sp|Q9VW26|OAT_DROME Ornithine aminotransferase, mitochondrial OS=Drosophila melanogaster OX=7227 GN=Oat PE=2 SV=1 && PF00202:Aminotransferase class-III	Aminotran_3
105205264	20.3415203506448	23.0415177510077	6.5853182757048	1259.70320818958	688.955022212146	1855.31938044289	16.6561187924524	1267.99253694821	-6.27128806656235	1.23222506504966e-46	8.47872998127437e-45	LOC105205264	NC_052671.1	3985769	3996848	+	7116	protein_coding	fatty acid synthase%2C transcript variant X2 && sp|P19096|FAS_MOUSE Fatty acid synthase OS=Mus musculus OX=10090 GN=Fasn PE=1 SV=2 && PF14765:Polyketide synthase dehydratase|PF00109:Beta-ketoacyl synthase, N-terminal domain|PF16197:Ketoacyl-synthetase C-terminal extension|PF02801:Beta-ketoacyl synthase, C-terminal domain|PF00550:Phosphopantetheine attachment site|PF08659:KR domain|PF00107:Zinc-bi…	Acyl_transf_1
105193256	5.98280010313084	6.58329078600219	4.70379876836057	315.147737073504	335.827411122612	385.362390110789	5.7566298858312	345.445846102302	-5.92093965902456	2.24529624717494e-46	1.53698629703522e-44	LOC105193256	NC_052664.1	23057807	23064444	+	4171	protein_coding	uncharacterized LOC105193256%2C transcript variant X1 && - && -	-
105193713	10633.8289033047	15576.0659996812	11195.0410686982	1916.63088546956	1819.57397299161	2162.21431555375	12468.3119905614	1966.13972467164	2.66471694861579	2.67209697416544e-46	1.81976655471369e-44	LOC105193713	NC_052671.1	2453729	2466244	-	7895	protein_coding	J domain-containing protein%2C transcript variant X2 && sp|Q9TVP3|JDP_DROME J domain-containing protein OS=Drosophila melanogaster OX=7227 GN=jdp PE=2 SV=2 && PF00226:DnaJ domain	DnaJ
105202497	678.449531695037	686.856672006229	686.754620180643	2029.37387873248	2093.32419599761	2099.4403515538	684.020274627303	2074.04614209463	-1.60020541205438	4.00883456622693e-46	2.71618995099457e-44	LOC105202497	NC_052679.1	2687169	2692600	+	4470	protein_coding	uncharacterized LOC105202497%2C transcript variant X1 && - && -	-
105200554	260798.632415618	184873.069067645	123607.364794733	12682.2551319213	11565.6925072984	7332.34773943832	189759.688759332	10526.7651262194	4.17204764658372	4.27370634354767e-46	2.8809553422494e-44	LOC105200554	NC_052669.1	23866558	23871695	+	2579	protein_coding	very long-chain specific acyl-CoA dehydrogenase%2C mitochondrial && sp|P49748|ACADV_HUMAN Very long-chain specific acyl-CoA dehydrogenase, mitochondrial OS=Homo sapiens OX=9606 GN=ACADVL PE=1 SV=1 && PF00441:Acyl-CoA dehydrogenase, C-terminal domain|PF02770:Acyl-CoA dehydrogenase, middle domain|PF02771:Acyl-CoA dehydrogenase, N-terminal domain	-
105197718	865.112894912719	856.925017311285	998.146098646113	3224.27205929849	3126.24789990504	3088.13028455298	906.728003623373	3146.21674791884	-1.79397226801873	5.28098858348062e-46	3.54199638326377e-44	LOC105197718	NC_052673.1	18147259	18156155	-	2636	protein_coding	uncharacterized LOC105197718%2C transcript variant X1 && - && -	-
105207812	116.066322000738	122.888094672041	111.950410686982	780.323551796084	761.208798544587	1060.18250311023	116.968275786587	867.238284483632	-2.89147528700745	9.26512442142918e-46	6.18295740284319e-44	LOC105207812	NC_052677.1	17841294	17850263	+	5512	protein_coding	protein abnormal spindle%2C transcript variant X1 && sp|Q9VC45|ASP_DROME Protein abnormal spindle OS=Drosophila melanogaster OX=7227 GN=asp PE=1 SV=3 && PF15780:Abnormal spindle-like microcephaly-assoc'd, ASPM-SPD-2-Hydin|PF00307:Calponin homology (CH) domain	CH
105194680	15.5552802681402	8.77772104800292	12.2298767977375	276.087172478478	280.873834757094	332.178892833056	12.1876260379602	296.379966689542	-4.6124901743591	9.63271077780408e-46	6.39611995646191e-44	LOC105194680	NC_052679.1	20790947	20849873	+	2607	protein_coding	uncharacterized LOC105194680 && - && -	-
105197795	5839.2129006557	3791.97549273726	4976.61909692548	727.946885634572	703.202245714318	558.862651721755	4869.26916343948	663.337261023548	2.87608192570158	1.25013622633349e-45	8.25960651030289e-44	LOC105197795	NC_052673.1	16945521	16950883	-	2505	protein_coding	abnormal spindle-like microcephaly-associated protein homolog%2C transcript variant X1 && - && PF00612:IQ calmodulin-binding motif	IQ
105205236	106.493841835729	137.151891375046	102.54281315026	1651.19659424427	1697.45491440157	978.22760566585	115.396182120345	1442.2930381039	-3.64430572927196	1.25962535306644e-45	8.28110133105065e-44	LOC105205236	NC_052669.1	1456354	1483805	-	5236	protein_coding	growth/differentiation factor 11 && sp|O95390|GDF11_HUMAN Growth/differentiation factor 11 OS=Homo sapiens OX=9606 GN=GDF11 PE=1 SV=1 && -	-
105198304	29.9140005156542	8.77772104800292	26.3412731028192	465.17581472258	431.487340351477	493.473105888477	21.6776648888254	463.378753654178	-4.41803678509762	1.5199488288679e-45	9.94331056520477e-44	LOC105198304	NC_052665.1	728988	733820	+	1554	protein_coding	alpha-tocopherol transfer protein-like && - && PF00650:CRAL/TRIO domain	-
105195141	537.255449261149	664.912369386221	587.034086291399	102.090112009727	78.3597292619428	86.3142004999279	596.40063497959	88.9213472571991	2.7434196801921	1.98608650439484e-45	1.29290337148841e-43	LOC105195141	NC_052668.1	21373186	21379662	+	2578	protein_coding	protein PFC0760c%2C transcript variant X1 && - && PF15998:Domain of unknown function (DUF4773)	-
105203789	914.171855758392	1022.60450209234	1004.73141692182	201.517003706156	176.054976133975	143.857000833213	980.50259159085	173.809660224448	2.49676728108165	2.61823055206795e-45	1.69610252348597e-43	LOC105203789	NC_052669.1	21095923	21105164	-	3748	protein_coding	glutamate receptor ionotropic%2C kainate 2 && sp|P39087|GRIK2_MOUSE Glutamate receptor ionotropic, kainate 2 OS=Mus musculus OX=10090 GN=Grik2 PE=1 SV=4 && PF01094:Receptor family ligand binding region|PF00060:Ligand-gated ion channel|PF10613:Ligated ion channel L-glutamate- and glycine-binding site	Lig_chan
120358600	772.977773324504	346.719981396115	756.37084195238	12.4283614620537	6.10595292950203	4.35930305555191	625.356198891	7.63120581570254	6.35126875324886	4.57469698871472e-45	2.94912504903551e-43	LOC120358600	NC_052671.1	1764460	1791340	+	3731	lncRNA	uncharacterized LOC120358600%2C transcript variant X1 && - && -	-
105205249	104.100721794477	125.082524934042	95.0167351208836	643.611575713493	687.937363390563	600.711961055054	108.066660616467	644.086966719703	-2.57749529512688	5.16603383123397e-45	3.31424779124576e-43	LOC105205249	NC_052669.1	1517877	1523766	-	4001	protein_coding	uncharacterized LOC105205249 && - && -	-
105199650	2.39312004125233	5.48607565500183	1.88151950734423	461.62485430485	470.158375571657	536.194275832886	3.2535717345328	489.325835236464	-7.25369653375984	8.52158122078115e-45	5.44070185634489e-43	LOC105199650	NC_052671.1	3004776	3007615	-	1811	protein_coding	poly [ADP-ribose] polymerase 1 && sp|Q11208|PARP_SARPE Poly [ADP-ribose] polymerase OS=Sarcophaga peregrina OX=7386 PE=1 SV=1 && PF00645:Poly(ADP-ribose) polymerase and DNA-Ligase Zn-finger region|PF08063:PADR1 (NUC008) domain	-
105198732	1.19656002062617	0	0.940759753672114	52258.5967276224	89168.283605983	33044.3890216946	0.712439924766094	58157.0897851	-16.3187857668475	1.31645533211397e-44	8.36484536386292e-43	LOC105198732	NC_052670.1	6158522	6161859	-	2157	protein_coding	bromodomain-containing protein 4%2C transcript variant X1 && - && -	-
105199736	1831.93339157866	1914.64040359564	1666.08552375331	514.889260570795	492.546869646497	456.854960221841	1804.21977297587	488.097030146378	1.88600254144105	1.55798365758464e-44	9.81381508526317e-43	LOC105199736	NC_052675.1	10544040	10613183	-	6571	protein_coding	uncharacterized LOC105199736%2C transcript variant X2 && sp|H9J9M0|CDA1_BOMMO Chitin deacetylase 1 OS=Bombyx mori OX=7091 GN=CDA1 PE=1 SV=1 && PF01607:Chitin binding Peritrophin-A domain|PF01522:Polysaccharide deacetylase	CBM_14
105192835	16.7518402887663	36.208099323012	19.7559548271144	394.156606367988	398.9222580608	505.679154444022	24.2386314796309	432.91933962427	-4.15951312803639	1.55927333056516e-44	9.81381508526317e-43	LOC105192835	NC_052671.1	2331923	2344117	+	5759	protein_coding	uncharacterized LOC105192835 && sp|P09775|AST8_DROME Achaete-scute complex protein T8 OS=Drosophila melanogaster OX=7227 GN=ase PE=2 SV=2 && PF00010:Helix-loop-helix DNA-binding domain	HLH
105196316	100.511041732598	130.568600589043	105.365092411277	719.95722469468	614.665928236538	732.362913332722	112.148244910973	688.995355421313	-2.61956937371471	1.93429321929043e-44	1.21167046944231e-42	LOC105196316	NC_052671.1	5173542	5177220	-	2591	protein_coding	DNA replication licensing factor Mcm5%2C transcript variant X2 && sp|Q9VGW6|MCM5_DROME DNA replication licensing factor Mcm5 OS=Drosophila melanogaster OX=7227 GN=Mcm5 PE=1 SV=1 && PF17207:MCM OB domain|PF14551:MCM N-terminal domain|PF17855:MCM AAA-lid domain|PF00493:MCM P-loop domain	MCM
105200582	9.57248016500934	10.9721513100037	17.8744353197702	283.189093313937	280.873834757094	343.513080777491	12.8063555982611	302.52533628284	-4.53437053520242	2.14940585005557e-44	1.34009904641962e-42	LOC105200582	NC_052674.1	6282036	6288358	-	4369	protein_coding	uncharacterized LOC105200582%2C transcript variant X1 && - && PF12017:Transposase protein|PF05485:THAP domain	THAP
105201593	30316.0446825846	24335.1343904571	28568.0514397611	7432.16015430809	7359.70859769312	6459.61526771683	27739.7435042676	7083.82800657268	1.96937788864925	6.86176600253356e-44	4.25814264082456e-42	LOC105201593	NC_052664.1	1825736	1881197	+	1980	protein_coding	pyruvate kinase%2C transcript variant X1 && sp|O62619|KPYK_DROME Pyruvate kinase OS=Drosophila melanogaster OX=7227 GN=PyK PE=2 SV=2 && PF02887:Pyruvate kinase, alpha/beta domain|PF00224:Pyruvate kinase, barrel domain	PK
105198514	14.358720247514	8.77772104800292	22.5782340881307	375.514064174907	297.156375902432	349.616105055264	15.2382251278826	340.762181710868	-4.45907525339714	9.60178430733657e-44	5.92501343944761e-42	LOC105198514	NC_052675.1	8432393	8436745	-	2564	protein_coding	kinetochore protein ndc80 && - && PF03801:HEC/Ndc80p family	-
105194599	6867.05795837357	6366.04219006412	3954.0132446839	688.886321039546	662.495892850971	546.65660316621	5729.0377977072	632.679605685576	3.17875493372801	9.63707005211359e-44	5.92501343944761e-42	LOC105194599	NC_052675.1	9597399	9600647	-	1409	protein_coding	mpv17-like protein%2C transcript variant X2 && sp|Q2TXA2|SYM1_ASPOR Protein sym1 OS=Aspergillus oryzae (strain ATCC 42149 / RIB 40) OX=510516 GN=sym1 PE=3 SV=1 && PF04117:Mpv17 / PMP22 family	Mpv17_PMP22
105198553	83.7592014438317	149.22125781605	138.291683789801	1207.32654202807	1198.80209182557	1662.6381853875	123.757381016561	1356.25560641371	-3.45022428610024	1.23901174503181e-43	7.5825234903329e-42	LOC105198553	NC_052668.1	15402764	15416180	+	5348	protein_coding	E3 ubiquitin-protein ligase TRIM71%2C transcript variant X2 && sp|F6QEU4|LIN41_XENTR E3 ubiquitin-protein ligase TRIM71 OS=Xenopus tropicalis OX=8364 GN=trim71 PE=3 SV=1 && -	-
105205867	504.948328704243	488.260733295162	574.804209493662	1869.58065993464	1805.32674948943	1894.55310794286	522.671090497689	1856.48683912231	-1.82736399419838	1.2874124558738e-43	7.84258596972662e-42	LOC105205867	NC_052668.1	17402511	17411155	-	4920	protein_coding	probable DNA mismatch repair protein Msh6 && sp|Q9VUM0|MSH6_DROME Probable DNA mismatch repair protein Msh6 OS=Drosophila melanogaster OX=7227 GN=Msh6 PE=1 SV=2 && PF01624:MutS domain I|PF05188:MutS domain II|PF00488:MutS domain V|PF05190:MutS family domain IV|PF05192:MutS domain III	-
105197417	223.756723857093	289.664794584096	243.656776201078	1190.45948004385	1086.85962145136	1205.78322516566	252.359431547422	1161.03410888696	-2.2015647619657	2.47736760998515e-43	1.50225761920561e-41	LOC105197417	NC_052665.1	15032966	15035779	-	2729	protein_coding	glucoside xylosyltransferase 1 && sp|Q3UHH8|GXLT1_MOUSE Glucoside xylosyltransferase 1 OS=Mus musculus OX=10090 GN=Gxylt1 PE=1 SV=2 && PF01501:Glycosyl transferase family 8	Glyco_transf_8
105195987	57.434880990056	64.7356927290216	64.9124230033759	396.819826681285	401.975234525551	387.10611133301	62.3609989074845	395.300390846615	-2.66091458881285	2.81677919288514e-43	1.70031034915976e-41	LOC105195987	NC_052675.1	16702768	16714701	+	4182	protein_coding	leucine--tRNA ligase%2C cytoplasmic%2C transcript variant X1 && sp|Q8BMJ2|SYLC_MOUSE Leucine--tRNA ligase, cytoplasmic OS=Mus musculus OX=10090 GN=Lars1 PE=1 SV=2 && PF09334:tRNA synthetases class I (M)|PF00133:tRNA synthetases class I (I, L, M and V)|PF08264:Anticodon-binding domain of tRNA	-
105200205	17.9484003093925	38.4025295850128	18.8151950734423	373.738583966042	438.610952102563	469.932869388496	25.0553749892825	427.427468485701	-4.09583206031022	3.31833294686763e-43	1.99400278436209e-41	LOC105200205	NC_052675.1	10049755	10059697	-	7774	protein_coding	interaptin && - && -	-
105202996	1043.40033798602	1172.92297503939	984.975462094704	208.618924541615	198.443470208816	149.960025110986	1067.0995917067	185.674139953806	2.52383035117669	4.32090794576456e-43	2.57639631327446e-41	LOC105202996	NC_052674.1	16516076	16639723	+	21401	protein_coding	uncharacterized protein F13E9.13%2C mitochondrial%2C transcript variant X7 && - && -	-
105203824	11.9656002062617	15.3610118340051	12.2298767977375	495.358978273282	313.438917047771	662.614064443891	13.1854962793348	490.470653254981	-5.21884143268106	4.32632814653769e-43	2.57639631327446e-41	LOC105203824	NC_052669.1	21851299	21858479	+	1147	protein_coding	uncharacterized LOC105203824 && - && PF06585:Haemolymph juvenile hormone binding protein (JHBP)	-
105195057	84.9557614644579	74.6106289080248	81.846098569474	445.645532425067	532.235563688261	529.219390944002	80.4708296473189	502.36682901911	-2.64234205263615	4.53937314926642e-43	2.69119979563652e-41	LOC105195057	NC_052670.1	1926626	1930658	+	2653	protein_coding	uncharacterized LOC105195057 && - && -	-
105194877	168.71496290829	134.957461113045	206.967145807865	1015.57467947067	1007.48223336784	1066.285527388	170.213189943067	1029.78081340884	-2.59347204252872	5.3706572923719e-43	3.16988128189772e-41	LOC105194877	NC_052667.1	24298854	24303225	-	2094	protein_coding	serine/threonine-protein kinase grp%2C transcript variant X2 && sp|O61661|CHK1_DROME Serine/threonine-protein kinase grp OS=Drosophila melanogaster OX=7227 GN=grp PE=1 SV=2 && PF00069:Protein kinase domain	Pkinase
105203588	1.19656002062617	2.19443026200073	4.70379876836057	466.951294931445	503.741116683918	578.915445777294	2.69826301699582	516.535952464219	-7.50867467386888	8.22741583165499e-43	4.83451691346806e-41	LOC105203588	NC_052666.1	19214258	19216831	-	1942	protein_coding	uncharacterized LOC105203588 && - && -	-
105203443	7.179360123757	7.68050591700256	5.64455852203269	254.7814099721	290.032764151347	271.148650055329	6.83480818759742	271.987608059592	-5.32708818052641	1.01462591217129e-42	5.93578507208576e-41	LOC105203443	NC_052679.1	4823545	4826200	-	937	protein_coding	flavin reductase (NADPH) && sp|Q923D2|BLVRB_MOUSE Flavin reductase (NADPH) OS=Mus musculus OX=10090 GN=Blvrb PE=1 SV=3 && PF13460:NAD(P)H-binding	-
105197038	2.39312004125233	0	1.88151950734423	1539.34134108579	1469.49933836682	1653.04771866529	1.42487984953219	1553.96279937263	-10.0925973792736	1.29940664314251e-42	7.56847378111077e-41	LOC105197038	NC_052672.1	9180872	9187034	+	3452	protein_coding	uncharacterized LOC105197038 && - && -	-
105195016	419.992567239785	477.288581985159	409.23049284737	1595.26896766503	1505.11739712225	1640.84167010974	435.503880690771	1580.40934496567	-1.8601842797325	1.33277079058123e-42	7.72890659341428e-41	LOC105195016	NC_052665.1	10917200	10921952	+	3904	protein_coding	ubiquitin carboxyl-terminal hydrolase 36%2C transcript variant X1 && sp|B4LG38|UBP36_DROVI Ubiquitin carboxyl-terminal hydrolase 36 OS=Drosophila virilis OX=7244 GN=Usp36 PE=3 SV=1 && PF00443:Ubiquitin carboxyl-terminal hydrolase	UCH
105196618	163.928722825785	352.206057051117	133.58788502144	5196.8305713473	5293.86118987826	3885.88274371898	216.574221632781	4792.19150164818	-4.46874740814114	1.75948515648857e-42	1.01591142948558e-40	LOC105196618	NC_052672.1	10323387	10327641	-	1547	protein_coding	zinc carboxypeptidase && sp|O02350|CBPA1_ANOGA Zinc carboxypeptidase A 1 OS=Anopheles gambiae OX=7165 GN=AGAP009593 PE=2 SV=3 && PF02244:Carboxypeptidase activation peptide|PF00246:Zinc carboxypeptidase	-
105198244	57.434880990056	38.4025295850128	44.2157084225894	398.59530689015	477.281987322742	557.118930499535	46.6843729992194	477.665408237476	-3.36083849749398	2.69018178585532e-42	1.54656338165189e-40	LOC105198244	NC_052670.1	9662486	9662976	-	491	protein_coding	histone H2B && sp|Q8I1N0|H2B_DROYA Histone H2B OS=Drosophila yakuba OX=7245 GN=His2B PE=3 SV=3 && PF00125:Core histone H2A/H2B/H3/H4	Histone
105204392	151.963122619523	72.4161986460241	89.3721765988509	1209.98976234137	1118.40704492046	1177.88368561013	104.583832621466	1168.76016429065	-3.48827392860269	2.77443147032937e-42	1.58812284163681e-40	LOC105204392	NC_052666.1	28734428	28737717	+	1987	protein_coding	P protein && sp|Q04671|P_HUMAN P protein OS=Homo sapiens OX=9606 GN=OCA2 PE=2 SV=2 && PF03600:Citrate transporter	-
105195132	731.098172602588	786.703248927262	763.896919981757	2469.69297053095	2240.88472512725	2337.45829838694	760.566113837202	2349.34533134838	-1.6269749137877	3.94357917767745e-42	2.24767087895093e-40	LOC105195132	NC_052668.1	21215843	21219297	-	2854	protein_coding	dnaJ homolog subfamily C member 2%2C transcript variant X1 && sp|Q6P2Y3|DNJC2_XENTR DnaJ homolog subfamily C member 2 OS=Xenopus tropicalis OX=8364 GN=dnajc2 PE=2 SV=2 && PF00226:DnaJ domain|PF00249:Myb-like DNA-binding domain|PF16717:Ribosome-associated complex head domain	DnaJ
105203858	311.105605362803	280.887073536094	353.725667380715	1.77548020886481	3.05297646475102	6.10302427777268	315.239448759871	3.64382698379617	6.42124547862567	4.11651953887786e-42	2.33621279813239e-40	LOC105203858	NC_052669.1	21461909	21468770	+	2543	protein_coding	EF-hand calcium-binding domain-containing protein 1%2C transcript variant X1 && sp|Q32L26|EFCB1_BOVIN EF-hand calcium-binding domain-containing protein 1 OS=Bos taurus OX=9913 GN=EFCAB1 PE=2 SV=1 && PF13499:EF-hand domain pair	-
105196768	1.19656002062617	4.38886052400146	5.64455852203269	347.994120937503	346.003999338449	346.128662610822	3.74332635555344	346.708927628924	-6.47412788039152	4.77549884731104e-42	2.69866488052301e-40	LOC105196768	NC_052671.1	5972377	5977377	-	2562	protein_coding	uncharacterized LOC105196768 && - && -	-
105199597	5380.93041275587	4174.90357345639	6475.24938452516	541.521463703767	650.283986991967	814.317810777098	5343.69445691248	668.707753824277	2.99833219145259	5.76087680245558e-42	3.24171372612755e-40	LOC105199597	NC_052676.1	243075	264130	+	2489	protein_coding	purine nucleoside phosphorylase%2C transcript variant X1 && sp|A4Q998|PNPH_ANOGA Purine nucleoside phosphorylase OS=Anopheles gambiae OX=7165 GN=pnp PE=1 SV=1 && PF01048:Phosphorylase superfamily	-
105197800	33.5036805775327	15.3610118340051	25.4005133491471	335.565759475449	339.898046408947	415.005650888542	24.755068586895	363.489818924313	-3.88343805799315	6.92283473262305e-42	3.87912427211958e-40	LOC105197800	NC_052673.1	16924320	16926608	-	1332	lncRNA	uncharacterized LOC105197800 && - && -	-
105196952	36288.0757455298	39056.469803089	30234.1369635144	6871.99614841124	8353.96126638037	6300.06477588363	35192.8941707111	7175.34073022508	2.29422318971168	9.1537337369564e-42	5.10762958095718e-40	LOC105196952	NC_052668.1	10744135	10793428	-	3860	protein_coding	ATP-binding cassette sub-family G member 1%2C transcript variant X1 && sp|P45844|ABCG1_HUMAN ATP-binding cassette sub-family G member 1 OS=Homo sapiens OX=9606 GN=ABCG1 PE=1 SV=3 && PF00005:ABC transporter|PF01061:ABC-2 type transporter	ABC2_membrane
113002644	55.0417609488037	55.9579716810186	46.0972279299336	623.193553311548	522.058975472424	933.76271449922	52.3656535199186	693.005081094397	-3.7302036288796	1.53246630038002e-41	8.49605963038425e-40	LOC113002644	NC_052669.1	21828577	21834518	+	1690	protein_coding	uncharacterized LOC113002644 && - && PF06585:Haemolymph juvenile hormone binding protein (JHBP)	-
120360002	8.37592014438317	6.58329078600219	5.64455852203269	343.555420415341	313.438917047771	244.120971110907	6.86792315080602	300.371769524673	-5.46854437368648	1.53543246332245e-41	8.49605963038425e-40	LOC120360002	NW_024105327.1	302	3269	+	2217	pseudogene	- && sp|Q9W261|RTF1_DROME RNA polymerase-associated protein Rtf1 OS=Drosophila melanogaster OX=7227 GN=Rtf1 PE=1 SV=1 && -	-
105201884	13978.2141609549	12917.5137372673	11821.5870646438	3952.21894493306	4078.77655690736	3582.47525105256	12905.7716542887	3871.156917631	1.73719654628988	1.69371218154116e-41	9.3329866269156e-40	LOC105201884	NC_052672.1	15228978	15254871	+	4137	protein_coding	carnitine O-palmitoyltransferase 1%2C muscle isoform%2C transcript variant X1 && sp|Q68Y62|CPT1A_HORSE Carnitine O-palmitoyltransferase 1, liver isoform OS=Equus caballus OX=9796 GN=CPT1A PE=2 SV=1 && PF16484:Carnitine O-palmitoyltransferase N-terminus|PF00755:Choline/Carnitine o-acyltransferase	-
105207732	92.1351215882149	73.5134137770245	74.320020540097	491.808017855552	470.158375571657	573.684282110632	79.9895186351121	511.883558512614	-2.68293969141388	6.46609813455845e-41	3.5483381498734e-39	LOC105207732	NC_052677.1	18003979	18029292	-	5695	protein_coding	centrosomal protein of 135 kDa%2C transcript variant X1 && sp|Q66GS9|CP135_HUMAN Centrosomal protein of 135 kDa OS=Homo sapiens OX=9606 GN=CEP135 PE=1 SV=2 && -	-
105207942	552.810729529289	593.593385871198	555.98901442022	1723.1035427033	1681.17237325623	1781.21122849851	567.464376606902	1728.49571481935	-1.60708491967914	1.01235240770243e-40	5.53252673839025e-39	LOC105207942	NC_052671.1	8742508	8747564	+	3193	protein_coding	another transcription unit protein%2C transcript variant X2 && sp|Q94546|ATU_DROME Another transcription unit protein OS=Drosophila melanogaster OX=7227 GN=Atu PE=1 SV=2 && PF04004:Leo1-like protein	-
105197218	10.7690401856355	17.5554420960058	12.2298767977375	330.239318848854	336.845069944196	576.299863943963	13.5181196931263	414.461417579004	-4.93812197045955	1.12459907045452e-40	6.12076871132625e-39	LOC105197218	NC_052666.1	24912103	24932923	+	3123	protein_coding	peroxidase%2C transcript variant X1 && sp|Q01603|PERO_DROME Peroxidase OS=Drosophila melanogaster OX=7227 GN=Pxd PE=2 SV=2 && PF03098:Animal haem peroxidase	An_peroxidase
105200921	494.179288518607	612.246043098204	473.202156097073	85.2230500255108	69.2007998676897	82.8267580554864	526.542495904628	79.0835359828956	2.73185177267886	1.25952263699984e-40	6.82712678341139e-39	LOC105200921	NC_052669.1	5483515	5571636	-	6827	protein_coding	cell adhesion molecule 2%2C transcript variant X1 && - && PF08205:CD80-like C2-set immunoglobulin domain	-
105197402	28.717440495028	83.3883499560278	46.0972279299336	864.658861717162	894.522104172048	1058.438781888	52.7343394603298	939.206582592405	-4.15200747949661	1.3168522268107e-40	7.10886080164474e-39	LOC105197402	NC_052665.1	14565143	14580144	-	12846	protein_coding	uncharacterized LOC105197402 && - && -	-
105200726	44.2727207631682	37.3053144540124	57.386344973999	362.197962608421	433.522657994644	428.083560055198	46.3214600637265	407.934726886088	-3.1293819283301	1.40658553455171e-40	7.56253275256953e-39	LOC105200726	NC_052665.1	9343369	9377914	+	5305	protein_coding	uncharacterized LOC105200726%2C transcript variant X1 && - && -	-
105206141	281.191604847149	221.637456462074	188.151950734423	1198.44914098375	1238.49078586733	1304.30347422113	230.327004014549	1247.08113369074	-2.44089415540656	1.42706904190689e-40	7.64172454698528e-39	LOC105206141	NC_052666.1	736516	743672	-	3151	protein_coding	cytosolic 10-formyltetrahydrofolate dehydrogenase%2C transcript variant X2 && sp|Q6GNL7|AL1L1_XENLA Cytosolic 10-formyltetrahydrofolate dehydrogenase OS=Xenopus laevis OX=8355 GN=aldh1l1 PE=2 SV=1 && PF02911:Formyl transferase, C-terminal domain|PF00551:Formyl transferase|PF00171:Aldehyde dehydrogenase family|PF00550:Phosphopantetheine attachment site	Aldedh
105204529	9.57248016500934	16.4582269650055	13.1706365514096	240.577568301182	233.043870142661	247.608413555349	13.0671145604748	240.409950666397	-4.1933645114655	1.55021820009292e-40	8.26783040049558e-39	LOC105204529	NC_052666.1	28683544	28688735	-	3102	protein_coding	ATP-dependent DNA helicase DDX11%2C transcript variant X1 && sp|F1R345|DDX11_DANRE ATP-dependent DNA helicase DDX11 OS=Danio rerio OX=7955 GN=ddx11 PE=2 SV=1 && PF13307:Helicase C-terminal domain|PF06733:DEAD_2	-
105208014	1752.96043021733	2016.68141077867	2086.60513364475	6362.43332846704	6356.29699961162	5984.45123466167	1952.08232488025	6234.39385424678	-1.67476994046453	1.92414155434955e-40	1.02210399367048e-38	LOC105208014	NC_052671.1	7543308	7559378	+	4218	protein_coding	nicotinate phosphoribosyltransferase%2C transcript variant X1 && sp|Q9VQX4|PNCB_DROME Nicotinate phosphoribosyltransferase OS=Drosophila melanogaster OX=7227 GN=Naprt PE=2 SV=2 && PF17956:Nicotinate phosphoribosyltransferase C-terminal domain|PF04095:Nicotinate phosphoribosyltransferase (NAPRTase) family|PF17767:Nicotinate phosphoribosyltransferase (NAPRTase) N-terminal domain	-
105205814	59.8280010313084	65.8329078600219	60.2086242350153	456.298413678256	423.346069778808	586.762191277288	61.9565110421152	488.80222491145	-2.98087509588611	1.95442173067169e-40	1.03405261288128e-38	LOC105205814	NC_052667.1	20165759	20172550	+	2819	protein_coding	origin recognition complex subunit 2%2C transcript variant X1 && sp|Q24168|ORC2_DROME Origin recognition complex subunit 2 OS=Drosophila melanogaster OX=7227 GN=Orc2 PE=1 SV=2 && PF04084:Origin recognition complex subunit 2	-
105193367	2.39312004125233	7.68050591700256	0.940759753672114	338.228979788746	438.610952102563	387.97797194412	3.67146190397567	388.27263461181	-6.76348972630036	2.09743824639418e-40	1.10531666317916e-38	LOC105193367	NC_052669.1	4102485	4104666	+	1319	protein_coding	juvenile hormone acid O-methyltransferase && sp|Q767F1|JHAMT_BOMMO Juvenile hormone acid O-methyltransferase OS=Bombyx mori OX=7091 GN=JHAMT PE=1 SV=1 && PF08241:Methyltransferase domain	Methyltransf_11
105202312	3638.73902272417	3774.42005064126	2351.89938418029	483.81835691566	510.864728435004	436.802166166302	3255.01948584857	477.161750505655	2.77017689393044	1.44084463703678e-39	7.56301058492034e-38	LOC105202312	NC_052670.1	1593804	1608261	-	6856	protein_coding	IDLSRF-like peptide && sp|E2AX35|PROH4_CAMFO IDLSRF-like peptide OS=Camponotus floridanus OX=104421 GN=EAG_01737 PE=1 SV=1 && PF00057:Low-density lipoprotein receptor domain class A	Ldl_recept_a
105195298	227.346403918972	277.595428143092	254.005133491471	958.759312786997	947.440362894399	967.765278332525	252.982321851178	957.98831800464	-1.91987223087585	2.26022680584406e-39	1.18172488116571e-37	LOC105195298	NC_052668.1	20437512	20443643	-	3406	protein_coding	protein arginine N-methyltransferase 3%2C transcript variant X2 && sp|O60678|ANM3_HUMAN Protein arginine N-methyltransferase 3 OS=Homo sapiens OX=9606 GN=PRMT3 PE=1 SV=4 && PF13649:Methyltransferase domain	-
105196735	35.896800618785	48.2774657640161	79.0238193084576	579.69428819436	676.743116353142	670.460809943885	54.3993618970862	642.299404830462	-3.54657892332751	2.58898681270572e-39	1.34653505013899e-37	LOC105196735	NC_052669.1	10693821	10696880	+	2328	protein_coding	aurora kinase C%2C transcript variant X2 && sp|Q91820|AURAA_XENLA Aurora kinase A-A OS=Xenopus laevis OX=8355 GN=aurka-a PE=1 SV=1 && PF00069:Protein kinase domain	Pkinase
105196231	62.2211210725607	61.4440473360205	84.6683778304903	866.434341926027	723.555422145991	1415.02977183215	69.4445154130238	1001.67317863472	-3.84628313957482	2.59573021713539e-39	1.34653505013899e-37	LOC105196231	NC_052667.1	6221624	6226225	+	4343	protein_coding	cell wall protein DAN4%2C transcript variant X1 && - && -	-
105198199	481.017128291719	497.038454343165	483.550513387467	77.2333890856192	60.0418704734367	43.5930305555191	487.20203200745	60.2894300381917	3.01526432052567	2.65663680914996e-39	1.37276796986426e-37	LOC105198199	NC_052675.1	13247869	13267930	+	4738	protein_coding	probable serine/threonine-protein kinase DDB_G0267686%2C transcript variant X1 && - && -	-
105193914	1304.25042248252	1891.59888584463	1061.17700214215	9916.05696650996	10216.2769098785	10186.8193802137	1419.00877015643	10106.3844188674	-2.83262329489733	4.02896679617029e-39	2.07382476950161e-37	LOC105193914	NC_052669.1	4664375	4668471	-	1521	protein_coding	lipid storage droplets surface-binding protein 2 && sp|Q9VXY7|LSD2_DROME Lipid storage droplets surface-binding protein 2 OS=Drosophila melanogaster OX=7227 GN=Lsd-2 PE=1 SV=1 && PF03036:Perilipin family	Perilipin
105200397	1027.84505771788	1169.63132964639	1272.84794671837	3839.47595167015	3812.14994565244	3788.23435527461	1156.77477802755	3813.28675086573	-1.72005914014686	5.09468077092036e-39	2.61225330647963e-37	LOC105200397	NC_052667.1	28656126	28659221	-	1844	protein_coding	beta-1%2C3-glucan-binding protein && sp|Q9NL89|BGBP_BOMMO Beta-1,3-glucan-binding protein OS=Bombyx mori OX=7091 PE=1 SV=1 && PF00722:Glycosyl hydrolases family 16|PF15886:Carbohydrate binding domain (family 32)	-
105202965	5074.61104747558	5730.75462921491	4398.99260817081	1310.30439414223	1292.42670341126	1115.98158222129	5068.1194282871	1239.57089325826	2.03165050158406	5.21769036329092e-39	2.66503569325013e-37	LOC105202965	NC_052679.1	3819230	3838150	-	2857	protein_coding	uncharacterized LOC105202965%2C transcript variant X2 && - && -	-
105194038	39.4864806806635	21.9443026200073	37.6303901468846	322.249657908963	323.615505263608	349.616105055264	33.0203911491851	331.827089409278	-3.32801853939189	6.54609693663031e-39	3.33073438001726e-37	LOC105194038	NC_052672.1	8037834	8072122	+	7317	protein_coding	receptor-type tyrosine-protein phosphatase mu%2C transcript variant X1 && sp|Q9BMN8|LAR_CAEEL Tyrosine-protein phosphatase Lar-like OS=Caenorhabditis elegans OX=6239 GN=ptp-3 PE=1 SV=1 && PF12248:Farnesoic acid 0-methyl transferase|PF00102:Protein-tyrosine phosphatase	Y_phosphatase
105202761	2.39312004125233	2.19443026200073	0	1073.27778625878	1106.19513906145	1289.48184383226	1.52918343441769	1156.31825638416	-9.66302646557444	7.25597593697511e-39	3.67783818484845e-37	LOC105202761	NC_052666.1	16545882	16550881	-	2345	protein_coding	E3 ubiquitin-protein ligase RNF216 && - && -	-
105198605	62.2211210725607	69.124553253023	70.5569815254086	426.115250127554	398.9222580608	512.654039332905	67.3008852836641	445.897182507086	-2.72593925723436	1.01159539001916e-38	5.10797976405112e-37	LOC105198605	NC_052671.1	4221916	4224265	+	1700	protein_coding	DNA polymerase beta && sp|O57383|DPOLB_XENLA DNA polymerase beta OS=Xenopus laevis OX=8355 GN=polb PE=1 SV=3 && PF10391:Fingers domain of DNA polymerase lambda|PF14791:DNA polymerase beta thumb|PF14792:DNA polymerase beta palm|PF14716:Helix-hairpin-helix domain	-
105197742	8320.87838343437	8254.34943051575	6972.91129421771	1662.73721560189	2029.21169023784	1465.59768727655	7849.37970272261	1719.18219770543	2.1911318087846	2.0712220184123e-38	1.04188743956498e-36	LOC105197742	NC_052673.1	17708119	17744698	+	9549	protein_coding	proto-oncogene tyrosine-protein kinase ROS && sp|P08941|ROS1_CHICK Proto-oncogene tyrosine-protein kinase ROS OS=Gallus gallus OX=9031 GN=ROS1 PE=1 SV=3 && PF07714:Protein tyrosine kinase|PF00041:Fibronectin type III domain	Pkinase_Tyr
105197506	1627.32162805159	1887.21002532063	1728.17566749567	5403.67401568005	4984.49290811683	5132.64341760682	1747.56910695596	5173.60344713457	-1.56573303857357	3.24649139975631e-38	1.62675191751056e-36	LOC105197506	NC_052665.1	16440167	16450963	-	6966	protein_coding	ras GTPase-activating protein-binding protein 2 && sp|P97855|G3BP1_MOUSE Ras GTPase-activating protein-binding protein 1 OS=Mus musculus OX=10090 GN=G3bp1 PE=1 SV=1 && -	-
105205832	202.218643485822	181.04049661506	209.789425068881	767.007450229597	731.696692718661	769.852919610468	197.682855056588	756.185687519575	-1.93473048106729	3.25840369019435e-38	1.62675191751056e-36	LOC105205832	NC_052668.1	16287317	16405421	-	4652	protein_coding	protein timeless homolog%2C transcript variant X1 && sp|Q9UNS1|TIM_HUMAN Protein timeless homolog OS=Homo sapiens OX=9606 GN=TIMELESS PE=1 SV=2 && PF05029:Timeless protein C terminal region|PF04821:Timeless protein	TIMELESS_C
105194546	65.8108011344392	51.5691111570172	76.2015400474413	407.472707934474	422.328410957224	444.648911666295	64.5271507796325	424.816676852664	-2.71365801092807	3.39674601751067e-38	1.68946768211767e-36	LOC105194546	NC_052677.1	12944740	12949410	+	2566	protein_coding	uncharacterized LOC105194546%2C transcript variant X2 && - && -	-
105193831	149.570002578271	128.374170327043	149.580800833866	608.101971536197	627.895492917126	703.591513166079	142.508324579727	646.529659206467	-2.18141639695703	5.37848294962796e-38	2.66515871533803e-36	LOC105193831	NC_052679.1	24916104	24918107	+	1182	protein_coding	histone RNA hairpin-binding protein%2C transcript variant X1 && sp|Q9VAN6|SLBP_DROME Histone RNA hairpin-binding protein OS=Drosophila melanogaster OX=7227 GN=Slbp PE=1 SV=1 && PF15247:Histone RNA hairpin-binding protein RNA-binding domain	-
105194218	690.415131901299	851.438941656283	741.318685893626	173.997060468751	182.160929063477	159.5504918332	761.057586483736	171.90282712181	2.1477041444819	8.07481238302177e-38	3.98637577868138e-36	LOC105194218	NC_052669.1	6878916	6902421	-	4624	protein_coding	zinc finger CCCH domain-containing protein 13%2C transcript variant X1 && - && PF01607:Chitin binding Peritrophin-A domain	CBM_14
105204147	3283.3606965982	4181.48686424239	3466.69969228174	994.268916964293	999.340962795166	896.272708221474	3643.84908437411	963.294195993644	1.9196141414363	8.52939153167972e-38	4.19519702002617e-36	LOC105204147	NC_052668.1	26879870	26918514	-	11327	protein_coding	calcium-dependent secretion activator%2C transcript variant X2 && sp|Q9NHE5|CAPS_DROME Calcium-dependent secretion activator OS=Drosophila melanogaster OX=7227 GN=Cadps PE=1 SV=3 && PF06292:Domain of Unknown Function (DUF1041)	-
105202070	2068.85227566264	2067.15330680469	1309.53757711158	216.608585481507	204.549423138318	131.650952277668	1815.18105319297	184.269653632498	3.30087046167463	1.19972465035031e-37	5.87909348953953e-36	LOC105202070	NC_052670.1	45924	66291	-	6094	protein_coding	formin-J%2C transcript variant X4 && - && -	-
113003006	16298.344040949	11684.2439300229	12095.3481529624	0	0	0.871860611110383	13359.3120413114	0.290620203703461	15.3011756679162	1.36414469050581e-37	6.6602358418813e-36	LOC113003006	NC_052669.1	4123908	4128681	+	1076	protein_coding	trypsin-1 && sp|Q05319|STUB_DROME Serine proteinase stubble OS=Drosophila melanogaster OX=7227 GN=Sb PE=2 SV=2 && PF00089:Trypsin	Trypsin
105197304	192.646163320813	198.595938711066	192.855749502783	726.171405425707	711.343516286987	810.830368332656	194.699283844888	749.448430015117	-1.94499934654817	1.55338237253213e-37	7.55638018579732e-36	LOC105197304	NC_052673.1	8709672	8713305	-	1721	protein_coding	zinc finger protein 622%2C transcript variant X1 && sp|Q91VY9|ZN622_MOUSE Zinc finger protein 622 OS=Mus musculus OX=10090 GN=Znf622 PE=1 SV=1 && PF12756:C2H2 type zinc-finger (2 copies)|PF12874:Zinc-finger of C2H2 type	-
113003638	154.356242660776	127.276955196042	220.137782359275	1581.95286609854	1387.06897381855	2273.81247377588	167.256993405364	1747.61143789766	-3.38233506757133	2.07943272166969e-37	1.00784184466327e-35	LOC113003638	NC_052666.1	28069105	28072649	-	2201	protein_coding	asparagine synthetase [glutamine-hydrolyzing] && sp|Q1LZA3|ASNS_BOVIN Asparagine synthetase [glutamine-hydrolyzing] OS=Bos taurus OX=9913 GN=ASNS PE=2 SV=3 && PF13537:Glutamine amidotransferase domain|PF00733:Asparagine synthase	-
105204564	150.766562598897	165.679484781055	188.151950734423	680.008919995222	703.202245714318	721.028725388287	168.199332704792	701.413297032609	-2.05620296256653	2.7953261878397e-37	1.34988842816404e-35	LOC105204564	NC_052666.1	30384075	30390913	+	3426	protein_coding	putative sodium-dependent multivitamin transporter%2C transcript variant X4 && sp|P83740|SC5A6_DROME Putative sodium-dependent multivitamin transporter OS=Drosophila melanogaster OX=7227 GN=CG32669 PE=2 SV=1 && PF00474:Sodium:solute symporter family	-
105200531	9.57248016500934	15.3610118340051	9.40759753672114	210.39440475048	212.690693710988	231.043061944251	11.4470298452452	218.04272013524	-4.25699053520851	5.71997607336431e-37	2.75222037153181e-35	LOC105200531	NC_052669.1	24283572	24288658	+	3840	protein_coding	uncharacterized LOC105200531%2C transcript variant X1 && sp|O75164|KDM4A_HUMAN Lysine-specific demethylase 4A OS=Homo sapiens OX=9606 GN=KDM4A PE=1 SV=2 && PF13831:PHD-finger|PF13832:PHD-zinc-finger like domain	-
novel.122	24537.8563429808	25915.1241790976	21713.6758745061	6389.95327170445	7400.41495055647	5837.10679138401	24055.5521321948	6542.49167121498	1.87852275266936	6.43847873921586e-37	3.08675081793453e-35	-	NC_052670.1	1253293	1259467	+	3520	-	- && - && -	-
113005423	914.171855758392	805.355906154268	1067.76232041785	185.537681826373	213.708352532571	196.168637499836	929.09669411017	198.47155728626	2.22854582280017	6.87708014628654e-37	3.28516634326206e-35	LOC113005423	NC_052679.1	8692909	8695240	+	1641	protein_coding	uncharacterized LOC113005423 && sp|O75132|ZBED4_HUMAN Zinc finger BED domain-containing protein 4 OS=Homo sapiens OX=9606 GN=ZBED4 PE=1 SV=2 && -	-
105197768	361.361126229103	391.70580176713	319.858316248519	1239.28518578764	1227.29653882991	1249.37625572118	357.641748081584	1238.65266011291	-1.7937729139816	7.25397777759738e-37	3.45278942245496e-35	LOC105197768	NC_052673.1	17340826	17431708	-	8454	protein_coding	optomotor-blind protein%2C transcript variant X1 && sp|Q24432|OMB_DROME Optomotor-blind protein OS=Drosophila melanogaster OX=7227 GN=bi PE=1 SV=3 && PF00907:T-box	T-box
120356840	1.19656002062617	1.09721513100037	5.64455852203269	447.421012633932	367.374834591706	340.025638333049	2.64611122455307	384.940495186229	-7.08836666923881	7.93175066370862e-37	3.76191602907323e-35	LOC120356840	NC_052670.1	10866720	10869913	+	964	lncRNA	uncharacterized LOC120356840 && - && -	-
105195146	5453.92057401407	4538.08178181751	6249.46704364386	1209.10202223693	1395.21024439121	1231.93904349897	5413.82313315848	1278.75043670904	2.08225714045713	9.39099697793824e-37	4.43816511982277e-35	LOC105195146	NC_052668.1	21399924	21408886	+	3726	protein_coding	battenin && sp|Q29611|CLN3_CANLF Battenin OS=Canis lupus familiaris OX=9615 GN=CLN3 PE=3 SV=1 && PF02487:CLN3 protein	-
105199000	1498.09314582396	1312.26929667644	1319.88593440198	424.339769918689	367.374834591706	395.824717444114	1376.74945896746	395.846440651503	1.79713221433678	9.94564592560024e-37	4.68362332950253e-35	LOC105199000	NC_052665.1	4195350	4200662	+	2146	protein_coding	probable cytochrome P450 6a13 && sp|Q964R0|CP6K1_BLAGE Cytochrome P450 6k1 OS=Blattella germanica OX=6973 GN=CYP6K1 PE=2 SV=1 && PF00067:Cytochrome P450	p450
105193553	10840.8337868731	9925.4080750293	6080.13028798287	1104.34868991391	947.440362894399	674.820112999436	8948.79071662842	908.869721935916	3.29957064861616	1.10451336362594e-36	5.18301677348146e-35	LOC105193553	NC_052670.1	1111558	1121366	-	5558	protein_coding	death-associated protein kinase 3%2C transcript variant X2 && sp|Q15746|MYLK_HUMAN Myosin light chain kinase, smooth muscle OS=Homo sapiens OX=9606 GN=MYLK PE=1 SV=4 && -	-
105193937	10479.472660644	11256.3300289327	9323.86991864432	3479.94120937503	3447.82808752548	3218.03751560842	10353.2242027403	3381.93560416964	1.61413167736835	1.12865632321252e-36	5.27766055361348e-35	LOC105193937	NC_052669.1	4699375	4803432	-	11037	protein_coding	calcium-activated potassium channel slowpoke%2C transcript variant X23 && sp|Q03720|SLO_DROME Calcium-activated potassium channel slowpoke OS=Drosophila melanogaster OX=7227 GN=slo PE=1 SV=3 && -	-
105197872	1203.73938074992	1163.04803886039	1100.68891179637	3019.20409517461	3083.50622939853	3165.7258789418	1155.82544380223	3089.47873450498	-1.41896635349381	1.13649736967075e-36	5.29567897165879e-35	LOC105197872	NC_052673.1	15150665	15153553	+	2515	protein_coding	protein FAM114A2%2C transcript variant X1 && sp|Q2T9N1|F1142_BOVIN Protein FAM114A2 OS=Bos taurus OX=9913 GN=FAM114A1 PE=2 SV=1 && PF05334:Protein of unknown function (DUF719)	-
113006272	297.943445135916	321.484033383107	278.464887086946	1091.03258834743	1113.31875081254	987.818072388064	299.29745520199	1064.05647051601	-1.83073090652649	1.72845026523816e-36	8.02581102180516e-35	LOC113006272	NC_052666.1	16159737	16164345	+	4250	protein_coding	uncharacterized LOC113006272 && sp|Q96MB7|HARB1_HUMAN Putative nuclease HARBI1 OS=Homo sapiens OX=9606 GN=HARBI1 PE=1 SV=1 && PF13873:Myb/SANT-like DNA-binding domain	-
105196687	3369.51301808329	3928.03016898131	3921.08665330537	11090.537124674	10494.0977681708	11254.8486288239	3739.54328012332	10946.4945072229	-1.54935476666843	1.80936213606081e-36	8.3722401278354e-35	LOC105196687	NC_052666.1	21061821	21070882	-	3066	protein_coding	transketolase-like protein 2%2C transcript variant X2 && sp|Q9D4D4|TKTL2_MOUSE Transketolase-like protein 2 OS=Mus musculus OX=10090 GN=Tktl2 PE=1 SV=1 && -	-
105205248	58.6314410106822	54.8607565500183	38.5711499005567	345.330900624205	365.339516948538	366.181456666361	50.6877824870857	358.950624746368	-2.83525978444128	2.06389187711567e-36	9.51683476670004e-35	LOC105205248	NC_052669.1	1524008	1527866	+	2402	protein_coding	telomerase reverse transcriptase%2C transcript variant X1 && sp|Q673L6|TERT_RAT Telomerase reverse transcriptase OS=Rattus norvegicus OX=10116 GN=Tert PE=2 SV=1 && PF00078:Reverse transcriptase (RNA-dependent DNA polymerase)|PF12009:Telomerase ribonucleoprotein complex - RNA binding domain	RVT_1
105202780	144.783762495766	107.527082838036	147.699281326522	652.488976757817	644.178034062465	715.797561721624	133.336708886775	670.821524180635	-2.3298852014094	2.39374414491656e-36	1.09996270742187e-34	LOC105202780	NC_052666.1	17392110	17397805	+	2358	protein_coding	serine/threonine-protein kinase VRK1%2C transcript variant X1 && sp|Q32PI1|VRK1_BOVIN Serine/threonine-protein kinase VRK1 OS=Bos taurus OX=9913 GN=VRK1 PE=2 SV=1 && PF00069:Protein kinase domain	Pkinase
105207565	272.815684702766	385.122510981128	269.998049303897	1534.01490045919	1453.21679722148	1604.2235244431	309.312081662597	1530.48507404126	-2.30748024307884	2.42442916888772e-36	1.11022135733893e-34	LOC105207565	NC_052677.1	14225124	14243935	+	5500	protein_coding	chromatin assembly factor 1 subunit A%2C transcript variant X3 && sp|Q5R1T0|CAF1A_CHICK Chromatin assembly factor 1 subunit A OS=Gallus gallus OX=9031 GN=CHAF1A PE=1 SV=1 && PF12253:Chromatin assembly factor 1 subunit A	-
105198276	102.90416177385	148.124042685049	144.877002065506	955.208352369267	1251.72035054792	818.67711383265	131.968402174802	1008.53527224994	-2.93038851591235	2.43469533513991e-36	1.11109120448997e-34	LOC105198276	NC_052667.1	8254574	8296214	-	4065	protein_coding	O-acyltransferase like protein && - && PF01757:Acyltransferase family	-
105201120	1271.94330192562	1317.75537233144	1232.39527731047	389.717905845826	352.109952267951	308.638656333076	1274.03131718917	350.155504815617	1.86342309272035	2.56039231580657e-36	1.16445239568189e-34	LOC105201120	NC_052669.1	6304527	6313729	+	6999	protein_coding	O-phosphoseryl-tRNA(Sec) selenium transferase%2C transcript variant X1 && sp|Q6P6M7|SPCS_MOUSE O-phosphoseryl-tRNA(Sec) selenium transferase OS=Mus musculus OX=10090 GN=Sepsecs PE=1 SV=2 && PF05889:O-phosphoseryl-tRNA(Sec) selenium transferase, SepSecS	-
105202279	28.717440495028	26.3331631440088	21.6374743344586	248.567229241073	239.149823072163	287.714001666426	25.5626926578318	258.477017993221	-3.34854639229003	2.86388362651568e-36	1.29803326143782e-34	LOC105202279	NC_052670.1	1386010	1388751	-	1198	protein_coding	aurora kinase B && sp|Q9VKN7|AURKB_DROME Aurora kinase B OS=Drosophila melanogaster OX=7227 GN=aurB PE=1 SV=1 && PF00069:Protein kinase domain	Pkinase
105204314	562.383209694299	292.956439977097	261.531211520848	5.32644062659443	7.12361175108571	10.4623273333246	372.290287064081	7.63745990366824	5.60115024201953	3.04666564687497e-36	1.37618094525509e-34	LOC105204314	NC_052677.1	7210885	7212920	+	1811	protein_coding	uncharacterized LOC105204314 && - && -	-
105200369	933.316816088411	1044.54880471235	934.17443539641	2820.35031178175	2672.37206547872	2734.15487644216	970.680018732389	2742.29241790088	-1.49847325845451	5.14608778596036e-36	2.31661172195097e-34	LOC105200369	NC_052667.1	28265917	28275994	+	3490	protein_coding	rhotekin%2C transcript variant X1 && sp|Q6V7V2|RTKN_RAT Rhotekin OS=Rattus norvegicus OX=10116 GN=Rtkn PE=1 SV=1 && PF08174:Cell division protein anillin	-
105197369	475.034328188588	411.455674125137	506.128747475597	1601.48314839606	1516.31164415967	1574.58026366535	464.206249929774	1564.12501874036	-1.75177867347781	7.69811142674238e-36	3.45374728875469e-34	LOC105197369	NC_052665.1	13929375	13933117	-	2728	protein_coding	glycine--tRNA ligase && sp|Q04451|GARS_BOMMO Glycine--tRNA ligase OS=Bombyx mori OX=7091 GN=GlyRS PE=1 SV=3 && PF03129:Anticodon binding domain|PF00458:WHEP-TRS domain|PF00587:tRNA synthetase class II core domain (G, H, P, S and T)	HGTP_anticodon
105204821	2212.43947813778	2341.45708955478	2499.59866550681	6402.3816331665	6260.63707038275	6880.72394288314	2351.16507773312	6514.58088214413	-1.47002359692933	8.25276003823685e-36	3.69012300699614e-34	LOC105204821	NC_052679.1	6259863	6281166	+	4773	protein_coding	myosin heavy chain 95F%2C transcript variant X1 && sp|Q01989|MYS9_DROME Myosin heavy chain 95F OS=Drosophila melanogaster OX=7227 GN=jar PE=2 SV=4 && PF16521:Myosin VI cargo binding domain|PF00063:Myosin head (motor domain)	Myosin_head
105200100	354.181766105346	410.358458994137	349.021868612354	1211.76524255023	1214.06697414932	1235.42648594341	371.187364570612	1220.41956754766	-1.7176348936169	9.25510607690072e-36	4.12442311077992e-34	LOC105200100	NC_052670.1	2139835	2146459	-	4540	protein_coding	symplekin && sp|Q92797|SYMPK_HUMAN Symplekin OS=Homo sapiens OX=9606 GN=SYMPK PE=1 SV=2 && PF11935:Domain of unknown function (DUF3453)|PF12295:Symplekin tight junction protein C terminal	-
105195386	477.427448229841	467.413645806156	431.8087269355	1702.68552030135	1652.67792625188	2126.46803049822	458.883273657166	1827.27715901715	-1.99444089915643	1.26639011537091e-35	5.62463569636308e-34	LOC105195386	NC_052676.1	5229304	5239204	+	4573	protein_coding	serine/threonine-protein kinase polo && sp|P52304|POLO_DROME Serine/threonine-protein kinase polo OS=Drosophila melanogaster OX=7227 GN=polo PE=1 SV=2 && PF00069:Protein kinase domain|PF00659:POLO box duplicated region	Pkinase
105207906	82.5626414232055	103.138222314034	153.343839848555	904.60716641662	801.915151407934	958.174811610311	113.014901195265	888.232376478288	-2.96684894244978	1.33441563001496e-35	5.90701318886621e-34	LOC105207906	NC_052666.1	26373541	26378310	-	4484	protein_coding	DNA replication ATP-dependent helicase/nuclease DNA2 && sp|D3ZG52|DNA2_RAT DNA replication ATP-dependent helicase/nuclease DNA2 OS=Rattus norvegicus OX=10116 GN=Dna2 PE=3 SV=1 && PF13087:AAA domain|PF08696:DNA replication factor Dna2|PF13086:AAA domain	-
105207881	8.37592014438317	20.8470874890069	5.64455852203269	628.519993938142	363.304199305371	956.43109038809	11.6225220518076	649.418427877201	-5.81658078259739	1.77824330465178e-35	7.84553856670287e-34	LOC105207881	NC_052666.1	26952841	26957702	-	1553	protein_coding	serine protease inhibitor dipetalogastin && - && -	-
105201038	364.950806290981	364.275423492121	347.14034910501	1222.41812380342	1480.69358540424	1605.96724566533	358.788859629371	1436.35965162433	-2.00163100157893	1.80166461247827e-35	7.92255167341439e-34	LOC105201038	NC_052666.1	24079054	24082649	+	3072	protein_coding	uridine 5'-monophosphate synthase%2C transcript variant X2 && sp|Q01637|UMPS_DROME Uridine 5'-monophosphate synthase OS=Drosophila melanogaster OX=7227 GN=r-l PE=2 SV=2 && PF00156:Phosphoribosyl transferase domain|PF00215:Orotidine 5'-phosphate decarboxylase / HUMPS family	Pribosyltran
105193715	370.933606394112	391.70580176713	207.907905561537	14.2038416709185	7.12361175108571	6.10302427777268	323.515771240926	9.14349256659229	5.13682607971521	2.28292223373614e-35	1.00056789650218e-33	LOC105193715	NC_052671.1	2414134	2417759	+	1685	protein_coding	methyl farnesoate epoxidase && sp|Q6R7M4|C15A1_DIPPU Methyl farnesoate epoxidase OS=Diploptera punctata OX=6984 GN=CYP15A1 PE=1 SV=1 && PF00067:Cytochrome P450	p450
105195535	13.1621602268878	6.58329078600219	1.88151950734423	227.261466734696	258.485340682253	278.995395555323	7.20899017341142	254.914067657424	-5.21388680497699	3.94740230623121e-35	1.72439153377469e-33	LOC105195535	NC_052667.1	6009915	6013214	+	1546	protein_coding	lymphokine-activated killer T-cell-originated protein kinase%2C transcript variant X1 && sp|Q96KB5|TOPK_HUMAN Lymphokine-activated killer T-cell-originated protein kinase OS=Homo sapiens OX=9606 GN=PBK PE=1 SV=3 && PF00069:Protein kinase domain	Pkinase
113002651	400.847606909766	461.927570151154	429.927207428156	1848.27489742827	1784.97357305776	1449.03233566546	430.900794829692	1694.09360205049	-1.9745631186705	4.25325350157479e-35	1.85190840986601e-33	LOC113002651	NC_052669.1	2067155	2107066	+	5130	protein_coding	aminopeptidase N-like%2C transcript variant X4 && sp|P79098|AMPN_BOVIN Aminopeptidase N OS=Bos taurus OX=9913 GN=ANPEP PE=2 SV=4 && PF17900:Peptidase M1 N-terminal domain|PF01433:Peptidase family M1 domain|PF11838:ERAP1-like C-terminal domain	-
105201382	67.0073611550654	63.6384775980212	72.4385010327528	348.881861041935	366.357175770122	406.287044777438	67.6947799286131	373.842027196499	-2.46304932696068	4.64181590290325e-35	2.01448742452795e-33	LOC105201382	NC_052664.1	31893908	31896819	-	1691	protein_coding	protein MLP1 && - && PF16045:LisH	-
113004637	3340.79557758826	3269.70109038109	3478.92956907948	1341.37529779736	1221.19058590041	1279.01951649893	3363.14207901628	1280.52846673223	1.39292766571473	5.06210238021077e-35	2.18973028042993e-33	LOC113004637	NC_052667.1	15898567	16022872	-	869	protein_coding	uncharacterized LOC113004637%2C transcript variant X1 && - && -	-
105205660	64.614241113813	40.5969598470135	39.5119096542288	453.635193364959	357.198246375869	449.008214721847	48.2410368716851	419.947218154225	-3.13347344840723	5.74820169913678e-35	2.47844540793949e-33	LOC105205660	NC_052668.1	19367877	19370782	+	1800	protein_coding	probable cytochrome P450 6a14%2C transcript variant X1 && sp|Q9V4U7|C6A14_DROME Probable cytochrome P450 6a14 OS=Drosophila melanogaster OX=7227 GN=Cyp6a14 PE=3 SV=3 && PF00067:Cytochrome P450	p450
120358599	311.105605362803	219.443026200073	299.161601667732	7.98966093989164	14.2472235021714	20.9246546666492	276.570077743536	14.3871797029041	4.26227239700788	5.86632266078762e-35	2.52118980373008e-33	LOC120358599	NC_052671.1	1745771	1915168	-	2820	protein_coding	uncharacterized LOC120358599%2C transcript variant X1 && - && -	-
105195106	163.928722825785	230.415177510077	197.559548271144	913.484567460944	832.444916055444	942.481320610324	197.301149535669	896.136934708904	-2.18196164053829	6.92926300928344e-35	2.96840686333175e-33	LOC105195106	NC_052668.1	20542647	20676099	+	7090	protein_coding	protein dead ringer%2C transcript variant X4 && sp|Q24573|DRI_DROME Protein dead ringer OS=Drosophila melanogaster OX=7227 GN=retn PE=1 SV=2 && PF01388:ARID/BRIGHT DNA binding domain	ARID
105197033	3759.59158480742	3262.02058446409	3245.62115016879	1089.25710813856	1106.19513906145	1197.93647966567	3422.4111064801	1131.12957562189	1.59690677669151	7.60409879032937e-35	3.24702353490592e-33	LOC105197033	NC_052676.1	14032224	14052735	+	1950	protein_coding	centromere-associated protein E && - && -	-
105203138	3660.27710309545	4228.66711487541	3307.71129391115	1131.86863315132	1096.01855084562	1124.70018833239	3732.21850396067	1117.52912410978	1.73950022535007	1.07254219244642e-34	4.56517958836169e-33	LOC105203138	NC_052672.1	732173	810826	-	18229	protein_coding	Down syndrome cell adhesion molecule-like protein Dscam2%2C transcript variant X49 && sp|Q9VS29|DSCL_DROME Down syndrome cell adhesion molecule-like protein Dscam2 OS=Drosophila melanogaster OX=7227 GN=Dscam2 PE=2 SV=3 && -	-
105192801	816.053934067046	885.452610717295	699.925256732053	200.629263601723	193.355176100898	176.987704055408	800.477267172131	190.324047919343	2.07206667563736	1.0819992802979e-34	4.59071899116807e-33	LOC105192801	NC_052672.1	11984627	11989836	+	3892	protein_coding	uncharacterized LOC105192801%2C transcript variant X1 && - && -	-
105196200	2533.1175636656	2704.6352979159	2686.80985648756	822.935076808839	888.416151242546	972.124581388077	2641.52090602302	894.491936479821	1.56223475865446	1.6083720591572e-34	6.78235070440286e-33	LOC105196200	NC_052677.1	14126798	14155108	+	3972	protein_coding	spondin-1%2C transcript variant X1 && sp|Q9W770|SPON1_CHICK Spondin-1 OS=Gallus gallus OX=9031 GN=SPON1 PE=2 SV=1 && PF02014:Reeler domain|PF00090:Thrombospondin type 1 domain|PF00014:Kunitz/Bovine pancreatic trypsin inhibitor domain|PF06468:Spondin_N	Kunitz_BPTI
113004370	4046.7659897577	4893.57948426163	4367.94753629963	1451.45507074698	1508.170373587	1513.55002088762	4436.09767010632	1491.0584884072	1.57304576185784	1.60876541557749e-34	6.78235070440286e-33	LOC113004370	NC_052675.1	10883653	10905207	+	21553	protein_coding	uncharacterized LOC113004370 && - && -	-
105194159	39.4864806806635	76.8050591700256	47.9787474372778	654.264456966682	579.04786948111	1004.38342399916	54.7567624293223	745.898583482318	-3.76746554093995	1.786569051873e-34	7.50811297749158e-33	LOC105194159	NC_052676.1	2868062	2871397	+	1524	protein_coding	inosine-uridine preferring nucleoside hydrolase && sp|Q6ZJ05|URH1_ORYSJ Probable uridine nucleosidase 1 OS=Oryza sativa subsp. japonica OX=39947 GN=URH1 PE=2 SV=1 && PF01156:Inosine-uridine preferring nucleoside hydrolase	-
105196716	421.189127260411	459.733139889153	453.446201269959	1450.56733064255	1379.94536206746	1657.40702172084	444.789489473174	1495.97323814362	-1.74959319132996	2.69437362965589e-34	1.12874705999464e-32	LOC105196716	NC_052666.1	21077837	21084940	-	4561	protein_coding	SH2B adapter protein 1%2C transcript variant X2 && sp|O14492|SH2B2_HUMAN SH2B adapter protein 2 OS=Homo sapiens OX=9606 GN=SH2B2 PE=1 SV=2 && PF08916:Phenylalanine zipper|PF00017:SH2 domain|PF00169:PH domain	SH2
105200847	90.9385615675887	99.8465769210332	116.654209455342	458.961633991553	483.387940252244	503.063572610691	102.479782647988	481.80438228483	-2.22766861906448	3.94210797082751e-34	1.6462639576286e-32	LOC105200847	NC_052665.1	6029378	6032761	+	2674	protein_coding	zinc finger protein 292 && - && -	-
105195290	166.321842867037	157.998978864053	144.877002065506	602.775530909603	630.948469381877	721.028725388287	156.399274598865	651.584241893255	-2.06131958188443	4.72674304311964e-34	1.9677475740636e-32	LOC105195290	NC_052678.1	9875462	9885219	-	6987	protein_coding	protein twist && sp|Q8MIH8|TWST1_CEBCA Twist-related protein 1 OS=Cebus capucinus OX=9516 GN=TWIST1 PE=3 SV=1 && -	-
105193644	291.960645032785	307.220236680102	275.642607825929	905.494906521053	940.316751143313	995.664817888057	291.607829846272	947.158825184141	-1.70059754334546	5.31597873797611e-34	2.20613117626009e-32	LOC105193644	NC_052665.1	10569010	10574549	+	4860	protein_coding	uncharacterized LOC105193644 && - && -	-
105196082	95.7248016500934	78.9994894320263	88.4314168451787	483.81835691566	424.363728600391	559.734512332866	87.7185693090995	489.305532616306	-2.4816927163648	5.74494536434702e-34	2.37672506039029e-32	LOC105196082	NC_052679.1	941827	946436	+	1496	protein_coding	dnaJ homolog subfamily C member 22 && sp|Q5RBD7|DJC22_PONAB DnaJ homolog subfamily C member 22 OS=Pongo abelii OX=9601 GN=DNAJC22 PE=2 SV=1 && PF00226:DnaJ domain|PF05154:TM2 domain	DnaJ
105201578	28668.3815341823	21407.7644209481	31600.1201258463	5408.11271620221	6322.71425849936	6229.44406638369	27225.4220269923	5986.75701369508	2.18514542112567	5.7982364415769e-34	2.3913223585137e-32	LOC105201578	NC_052678.1	4879094	4888161	+	1664	protein_coding	alpha-tocopherol transfer protein-like && sp|Q8IUQ0|CLVS1_HUMAN Clavesin-1 OS=Homo sapiens OX=9606 GN=CLVS1 PE=1 SV=1 && PF00650:CRAL/TRIO domain	-
105199870	697.594492025056	384.025295850128	645.36119101907	32.846383863999	26.4591293611755	9.59046672221421	575.660326298085	22.9653266491296	4.65253193742632	6.85598541005537e-34	2.81880762370078e-32	LOC105199870	NC_052679.1	23253575	23261515	+	2314	protein_coding	cytochrome P450 4C1%2C transcript variant X1 && sp|P29981|CP4C1_BLADI Cytochrome P450 4C1 OS=Blaberus discoidalis OX=6981 GN=CYP4C1 PE=2 SV=1 && PF00067:Cytochrome P450	p450
105193823	804.088333860784	887.647040979295	690.517659195332	2757.32076436705	2590.95935975203	2629.53160310892	794.084344678471	2659.27057574266	-1.74456556005607	7.00316694311426e-34	2.87043385816535e-32	LOC105193823	NC_052679.1	24695146	24810271	+	34671	protein_coding	RNA-binding protein Musashi homolog 2%2C transcript variant X11 && sp|Q9VVE5|MSIR6_DROME RNA-binding protein Musashi homolog Rbp6 OS=Drosophila melanogaster OX=7227 GN=Rbp6 PE=2 SV=3 && -	-
105203667	151.963122619523	138.249106506046	141.113963050817	557.50078558355	534.270881331428	535.322415221775	143.775397392129	542.364694045584	-1.91689458767813	7.52135718504567e-34	3.07334225899712e-32	LOC105203667	NC_052679.1	5414478	5426727	-	2421	protein_coding	DNA polymerase alpha subunit B && sp|Q14181|DPOA2_HUMAN DNA polymerase alpha subunit B OS=Homo sapiens OX=9606 GN=POLA2 PE=1 SV=2 && -	-
105196022	14453.2484891435	20456.4789023708	12386.0429168471	1931.72246724491	1802.27377302468	2700.15231260886	15765.2567694538	2144.71618429282	2.87773390379536	8.28801959067599e-34	3.37622393141648e-32	LOC105196022	NC_052675.1	16081204	16126992	-	6724	protein_coding	trichohyalin%2C transcript variant X2 && - && -	-
105194474	195.039283362065	319.289603121106	225.782340881307	1361.79332019931	1406.40449142864	1660.89446416528	246.703742454826	1476.36409193107	-2.58088819624504	1.03960460856682e-33	4.22200281399613e-32	LOC105194474	NC_052677.1	8898961	8955928	-	27560	protein_coding	RNA-binding protein MEX3B && sp|A1L3F4|MEX3B_XENLA RNA-binding protein MEX3B OS=Xenopus laevis OX=8355 GN=mex3b PE=2 SV=1 && -	-
105207421	145.980322516392	125.082524934042	226.72310063498	1123.87897221142	1131.63660960104	1249.37625572118	165.928649361805	1168.29727917788	-2.81099419034576	1.04752997911833e-33	4.24121893984494e-32	LOC105207421	NC_052664.1	25908637	25912783	-	2514	protein_coding	rac GTPase-activating protein 1 && sp|Q9H0H5|RGAP1_HUMAN Rac GTPase-activating protein 1 OS=Homo sapiens OX=9606 GN=RACGAP1 PE=1 SV=1 && PF00130:Phorbol esters/diacylglycerol binding domain (C1 domain)|PF00620:RhoGAP domain	RhoGAP
113005994	570.759129838682	728.550846984243	658.53182757048	2149.21879283085	2099.43014892712	2235.45060688702	652.613934797801	2161.366516215	-1.72705038011068	1.32348365123885e-33	5.342207564879e-32	LOC113005994	NC_052675.1	10435965	10440017	+	2035	protein_coding	enhancer of rudimentary homolog%2C transcript variant X2 && - && PF01133:Enhancer of rudimentary	-
105207407	159.14248274328	219.443026200073	182.50739221239	6.21418073102683	8.14127057266938	6.97488488888306	187.030967051915	7.11011206419309	4.72506305464333	1.42468401860552e-33	5.73327386881251e-32	LOC105207407	NC_052672.1	11044401	11072249	+	2416	protein_coding	protein gooseberry%2C transcript variant X1 && sp|P09083|GSBN_DROME Protein gooseberry-neuro OS=Drosophila melanogaster OX=7227 GN=gsb-n PE=1 SV=2 && PF00046:Homeodomain|PF00292:'Paired box' domain	PAX
105200333	148.373442557645	136.054676244045	129.824846006752	603.663271014035	705.237563357485	557.990791110645	138.084321602814	622.297208494055	-2.17353535025264	1.99728460605753e-33	8.01327479409185e-32	LOC105200333	NC_052667.1	27927109	27931404	-	3911	protein_coding	uncharacterized LOC105200333 && sp|P61590|MCPH1_COLGU Microcephalin OS=Colobus guereza OX=33548 GN=MCPH1 PE=3 SV=1 && -	-
105202052	860.326654830214	754.884010128251	740.377926139954	2369.37833873009	2196.10773697757	2320.89294677584	785.196197032806	2295.45967416116	-1.54867087479875	2.6743303055768e-33	1.06973212223072e-31	LOC105202052	NC_052664.1	24950561	24960939	+	4418	protein_coding	innexin inx1 && sp|Q9XYN0|INX1_SCHAM Innexin inx1 OS=Schistocerca americana OX=7009 GN=inx1 PE=1 SV=1 && PF00876:Innexin	-
105200157	13.1621602268878	19.7498723580066	26.3412731028192	263.658811016424	279.85617593551	217.965152777596	19.7511018959045	253.826713243177	-3.6608498048366	3.19013315835596e-33	1.27222127156058e-31	LOC105200157	NC_052667.1	25823866	25863338	-	2663	protein_coding	ETS translocation variant 1%2C transcript variant X2 && sp|Q2KIC2|ETV1_BOVIN ETS translocation variant 1 OS=Bos taurus OX=9913 GN=ETV1 PE=2 SV=1 && PF00178:Ets-domain	Ets
105199110	1987.48619426006	1893.79331610663	1927.61673527416	4602.04470137758	4630.34763820571	4934.73105888477	1936.29874854695	4722.37446615602	-1.28634863856078	4.07698529552615e-33	1.62102888396968e-31	LOC105199110	NC_052665.1	5632058	5637031	-	2993	protein_coding	calnexin && sp|P27824|CALX_HUMAN Calnexin OS=Homo sapiens OX=9606 GN=CANX PE=1 SV=2 && PF00262:Calreticulin family	-
105207577	7.179360123757	6.58329078600219	5.64455852203269	175.772540677616	201.496446673567	196.168637499836	6.46906981059729	191.14587495034	-4.89630033007817	4.10665766465444e-33	1.62795265034659e-31	LOC105207577	NC_052679.1	17666319	17674498	-	4040	protein_coding	ATP-dependent RNA helicase vasa && sp|P09052|VASA1_DROME ATP-dependent RNA helicase vasa OS=Drosophila melanogaster OX=7227 GN=vas PE=1 SV=3 && PF00270:DEAD/DEAH box helicase|PF00271:Helicase conserved C-terminal domain	DEAD
105194050	10495.0279409121	5480.58957934682	4301.15359378891	577.031067881063	343.968681695281	388.849832555231	6758.92370468261	436.616527377192	3.95189406217572	4.93131235398681e-33	1.94904250181383e-31	LOC105194050	NC_052677.1	12305317	12345462	-	1603	protein_coding	uncharacterized LOC105194050 && - && PF16054:Transmembrane protein family 72	-
105203696	283.584724888402	161.290624257054	520.240143780679	60431.1321290271	24159.2204243964	69538.730481553	321.705164308712	51376.3610116588	-7.31862559812474	5.07852579233881e-33	2.00127069798989e-31	LOC105203696	NC_052666.1	32836930	32839903	+	2559	protein_coding	uncharacterized LOC105203696 && - && -	-
105194994	625.800890787486	768.050591700256	640.65739225071	2087.07698552058	2253.09663098625	2290.37782538698	678.169624912817	2210.1838139646	-1.70447350441838	5.25497931617449e-33	2.06467826386974e-31	LOC105194994	NC_052665.1	11053877	11065792	-	8416	protein_coding	meiosis regulator and mRNA stability factor 1%2C transcript variant X2 && sp|Q8VIG2|MARF1_RAT Meiosis regulator and mRNA stability factor 1 OS=Rattus norvegicus OX=10116 GN=Marf1 PE=1 SV=2 && PF01936:NYN domain|PF11608:Limkain b1|PF12872:OST-HTH/LOTUS domain	DUF88
105204122	671.27017157128	781.21717327226	477.905954865434	3528.76691511881	3126.24789990504	3431.64336533047	643.464433236325	3362.21939345144	-2.3866704504479	5.35309192852632e-33	2.09702244279733e-31	LOC105204122	NC_052669.1	19802338	19805524	-	2520	protein_coding	nucleolar protein 58 && sp|Q6DFW4|NOP58_MOUSE Nucleolar protein 58 OS=Mus musculus OX=10090 GN=Nop58 PE=1 SV=1 && PF01798:snoRNA binding domain, fibrillarin|PF08156:NOP5NT (NUC127) domain	-
105207748	262.046644517131	362.08099323012	241.775256693733	1327.17145612644	1351.45091506312	1428.10768099881	288.634298146995	1368.91001739612	-2.24678503045113	6.3612383170162e-33	2.48462484852868e-31	LOC105207748	NC_052677.1	18203938	18209575	+	3635	protein_coding	trichohyalin%2C transcript variant X1 && - && PF03941:Inner centromere protein, ARK binding region	-
105192782	10856.3890671412	8382.72360084279	10180.9020542396	2393.34732154976	2947.13994730632	2579.83554827562	9806.67157407454	2640.10760571057	1.89330819506109	7.73336469520355e-33	3.01170331824936e-31	LOC105192782	NC_052675.1	12462696	12487440	-	4607	protein_coding	long-chain fatty acid transport protein 1%2C transcript variant X2 && sp|Q6PCB7|S27A1_HUMAN Long-chain fatty acid transport protein 1 OS=Homo sapiens OX=9606 GN=SLC27A1 PE=1 SV=1 && PF00501:AMP-binding enzyme|PF13193:AMP-binding enzyme C-terminal domain	AMP-binding
105202151	31453.9732622001	29048.7705932347	28245.3708442516	7757.96077263478	6558.81110510677	4985.29897432917	29582.7048998954	6434.02361735691	2.20097016282312	8.85426652993026e-33	3.43814793910742e-31	LOC105202151	NC_052669.1	25763703	25787783	-	1610	protein_coding	uncharacterized LOC105202151%2C transcript variant X5 && - && PF15929:Myofilin	-
105196224	13.1621602268878	27.4303782750091	11.2891170440654	252.118189658803	253.397046574334	312.997959388627	17.2938851819874	272.837731873922	-3.98917852025252	9.67079861772256e-33	3.74426255519987e-31	LOC105196224	NC_052677.1	13442174	13446218	-	2608	protein_coding	gephyrin && sp|Q8BUV3|GEPH_MOUSE Gephyrin OS=Mus musculus OX=10090 GN=Gphn PE=1 SV=2 && PF03453:MoeA N-terminal region (domain I and II)|PF00994:Probable molybdopterin binding domain	-
105199051	212.987683671458	301.7341610251	184.388911719734	1265.02964881618	1231.36717411624	1277.27579527671	233.036918805431	1257.89087273638	-2.43401622675446	1.02867321858698e-32	3.97115707640553e-31	LOC105199051	NC_052665.1	5156475	5161044	+	2990	protein_coding	ribosomal RNA processing protein 1 homolog && sp|Q9VJZ7|RRP1L_DROME Ribosomal RNA processing protein 1 homolog OS=Drosophila melanogaster OX=7227 GN=Nnp-1 PE=1 SV=1 && PF05997:Nucleolar protein,Nop52	-
105197046	51.4520808869252	29.6248085370099	49.8602669446221	351.545081355232	412.151822741387	522.244506055119	43.645718789519	428.647136717246	-3.29505924449244	1.19493265817847e-32	4.59962484075653e-31	LOC105197046	NC_052672.1	8711146	8713912	+	1811	protein_coding	DNA primase large subunit && sp|Q9VPH2|PRI2_DROME DNA primase large subunit OS=Drosophila melanogaster OX=7227 GN=Prim2 PE=1 SV=2 && PF04104:Eukaryotic and archaeal DNA primase, large subunit	-
105200674	3.5896800618785	9.87493617900329	7.52607802937691	229.03694694356	176.054976133975	204.88724361094	6.99689809008623	203.326388896159	-4.84216643636825	1.2175945480298e-32	4.67331086642653e-31	LOC105200674	NC_052671.1	12966722	12971422	+	4625	protein_coding	uncharacterized LOC105200674%2C transcript variant X1 && - && PF06407:Borna disease virus P40 protein|PF03564:Protein of unknown function (DUF1759)	-
105192993	55702.2620801893	59386.7689653948	70590.8488765408	7840.520602347	6477.39839938007	11973.2617723789	61893.293307375	8763.72692470199	2.82011845238911	1.25617348291432e-32	4.80748814210439e-31	LOC105192993	NC_052666.1	317950	324538	+	4209	protein_coding	phosphoenolpyruvate carboxykinase [GTP] && sp|P20007|PCKG_DROME Phosphoenolpyruvate carboxykinase [GTP] OS=Drosophila melanogaster OX=7227 GN=Pepck PE=2 SV=2 && PF00821:Phosphoenolpyruvate carboxykinase C-terminal P-loop domain|PF17297:Phosphoenolpyruvate carboxykinase N-terminal domain	-
105201013	6238.86394754484	4754.23316262458	5458.28809080561	1460.33247179131	1336.18603273936	1085.46646083243	5483.79506699168	1293.99498845436	2.08339749128967	1.30977841993381e-32	4.99823488986235e-31	LOC105201013	NC_052666.1	23589052	23592346	-	1106	protein_coding	uncharacterized LOC105201013 && - && -	-
105197222	29221.1922637116	30960.1193514373	17724.8545189363	4301.98854607943	3579.10607550978	3040.17795094191	25968.7220446951	3640.4241908437	2.83456927523123	1.61511961822324e-32	6.14578467908441e-31	LOC105197222	NC_052666.1	25140324	25171034	-	6309	protein_coding	centrosomin%2C transcript variant X1 && sp|Q9BE52|CK5P2_MACFA CDK5 regulatory subunit-associated protein 2 OS=Macaca fascicularis OX=9541 GN=CDK5RAP2 PE=2 SV=1 && PF07989:Centrosomin N-terminal motif 1	-
105205558	397.257926847888	369.761499147123	321.739835755863	1168.26597743304	1177.43125657231	1238.04206777674	362.919753916958	1194.5797672607	-1.72108184769226	1.64454538100972e-32	6.23987504565972e-31	LOC105205558	NC_052674.1	9464914	9471723	+	3353	protein_coding	coiled-coil domain-containing protein 102A && sp|Q68D86|C102B_HUMAN Coiled-coil domain-containing protein 102B OS=Homo sapiens OX=9606 GN=CCDC102B PE=1 SV=4 && -	-
105204664	2139.44931687959	1875.14065887962	1804.37720754312	652.488976757817	645.195692884048	662.614064443891	1939.65572776744	653.432911361919	1.56915418533902	1.80095387277786e-32	6.81386536481197e-31	LOC105204664	NC_052666.1	32657550	32659409	+	1294	protein_coding	uncharacterized LOC105204664 && - && -	-
105200471	288.370964970906	272.109352488091	264.353490781864	822.047336704407	872.133610097207	896.272708221474	274.944602746954	863.484551674363	-1.65223135019466	2.63053029936007e-32	9.92427340213117e-31	LOC105200471	NC_052678.1	11055961	11092076	-	3490	protein_coding	histone acetyltransferase KAT2A%2C transcript variant X1 && sp|Q92830|KAT2A_HUMAN Histone acetyltransferase KAT2A OS=Homo sapiens OX=9606 GN=KAT2A PE=1 SV=3 && PF00583:Acetyltransferase (GNAT) family|PF00439:Bromodomain|PF06466:PCAF (P300/CBP-associated factor) N-terminal domain	Bromodomain
105201511	12125.9392490256	13130.3734726814	6229.71108881674	1305.86569362007	1045.13560976643	988.689932999174	10495.3412701746	1113.23041212856	3.23680775503917	2.94439262507926e-32	1.10769218303265e-30	LOC105201511	NC_052678.1	11064324	11070535	+	3706	protein_coding	glutathione-specific gamma-glutamylcyclotransferase 1 && sp|Q9BUX1|CHAC1_HUMAN Glutathione-specific gamma-glutamylcyclotransferase 1 OS=Homo sapiens OX=9606 GN=CHAC1 PE=1 SV=3 && PF04752:ChaC-like protein	ChaC
105202184	5.98280010313084	24.138732882008	10.3483572903933	324.91287822226	278.838517113926	254.583298444232	13.4899634251774	286.111564593473	-4.40345370670393	3.43227443885761e-32	1.28758769909687e-30	LOC105202184	NC_052677.1	7807768	7878490	-	8173	protein_coding	fatty acid synthase && sp|P12276|FAS_CHICK Fatty acid synthase OS=Gallus gallus OX=9031 GN=FASN PE=1 SV=5 && PF16197:Ketoacyl-synthetase C-terminal extension|PF02801:Beta-ketoacyl synthase, C-terminal domain|PF00550:Phosphopantetheine attachment site|PF00975:Thioesterase domain|PF08659:KR domain|PF14765:Polyketide synthase dehydratase|PF13602:Zinc-binding dehydrogenase|PF00109:Beta-ketoacyl synth…	Acyl_transf_1
105196624	577.938489962439	706.606544364235	690.517659195332	166.00739952886	176.054976133975	164.781655499862	658.354231174002	168.948010387566	1.96383568814746	3.8255203468124e-32	1.43106789311743e-30	LOC105196624	NC_052671.1	5350614	5358286	-	1498	protein_coding	inactive hydroxysteroid dehydrogenase-like protein 1%2C transcript variant X1 && sp|Q3SXM5|HSDL1_HUMAN Inactive hydroxysteroid dehydrogenase-like protein 1 OS=Homo sapiens OX=9606 GN=HSDL1 PE=1 SV=3 && PF00106:short chain dehydrogenase	adh_short
105202824	1265.96050182248	1024.79893235434	1506.15636562906	9954.22979100055	7904.15606724038	15744.9307760424	1265.63859993529	11201.1055447611	-3.14552289549504	4.57359362612102e-32	1.70610458862043e-30	LOC105202824	NC_052679.1	24118113	24119720	+	759	protein_coding	pheromone-binding protein Gp-9 && - && PF01395:PBP/GOBP family	-
105195538	2669.52540601698	2309.63785075577	2660.46858338474	861.107901299432	893.504445350464	782.058968166014	2546.54394671916	845.557104938637	1.59095968600585	4.9540892261942e-32	1.84286568414171e-30	LOC105195538	NC_052667.1	6023742	6052253	-	2823	protein_coding	ankyrin repeat domain-containing protein 29%2C transcript variant X2 && sp|Q8N6D5|ANR29_HUMAN Ankyrin repeat domain-containing protein 29 OS=Homo sapiens OX=9606 GN=ANKRD29 PE=1 SV=2 && PF12796:Ankyrin repeats (3 copies)|PF13637:Ankyrin repeats (many copies)	-
105197284	2.39312004125233	0	0.940759753672114	1152.28665555326	1531.57652648343	988.689932999174	1.11129326497482	1224.18437167862	-10.1609824531213	5.15409536397029e-32	1.91191023557334e-30	LOC105197284	NC_052676.1	7413430	7418967	-	1961	protein_coding	probable cytochrome P450 6a20%2C transcript variant X1 && sp|Q9V773|C6A20_DROME Probable cytochrome P450 6a20 OS=Drosophila melanogaster OX=7227 GN=Cyp6a20 PE=2 SV=2 && PF00067:Cytochrome P450	p450
105193550	2547.47628391311	2139.56950545071	1181.59425061218	208.618924541615	166.896046739722	124.676067388785	1956.21334665867	166.730346223374	3.55229316027334	7.38592458254474e-32	2.73217488735917e-30	LOC105193550	NC_052670.1	1108056	1109343	-	827	protein_coding	U11/U12 small nuclear ribonucleoprotein 35 kDa protein && sp|Q1LZH0|U1SBP_BOVIN U11/U12 small nuclear ribonucleoprotein 35 kDa protein OS=Bos taurus OX=9913 GN=SNRNP35 PE=2 SV=1 && PF00076:RNA recognition motif. (a.k.a. RRM, RBD, or RNP domain)	RRM_1
105202255	6386.04083008185	6525.13838405917	8024.68069882313	2281.49206839128	2200.1783722639	2168.31733983152	6978.61997098805	2216.66259349557	1.65469809673654	8.01609806076179e-32	2.95704950685879e-30	LOC105202255	NC_052676.1	2413133	2424358	-	2905	protein_coding	uncharacterized LOC105202255 && - && -	-
105197594	15134.0911408798	14281.3521451008	10961.7326497875	3501.2469718814	3603.52988722778	3834.44296766346	13459.058645256	3646.40660892422	1.88393385925508	1.22954187552839e-31	4.52307925402133e-30	LOC105197594	NC_052666.1	17652606	17705095	-	13291	protein_coding	trehalase%2C transcript variant X7 && sp|A8J4S9|TREA_APIME Trehalase OS=Apis mellifera OX=7460 PE=1 SV=1 && -	-
105193790	57.434880990056	43.8886052400146	31.9858316248519	308.933556342477	350.074634624783	361.822153610809	44.4364392849742	340.276781526023	-2.9509706689725	1.41005031146232e-31	5.17278125309935e-30	LOC105193790	NC_052676.1	5642431	5646274	-	3534	protein_coding	zinc finger BED domain-containing protein 4 && - && PF05699:hAT family C-terminal dimerisation region	hATC
105197154	2.39312004125233	10.9721513100037	11.2891170440654	189.976382348535	196.408152565649	235.402364999803	8.21812946510712	207.262299971329	-4.61598533060321	1.56755142045473e-31	5.73473357125035e-30	LOC105197154	NC_052664.1	31758558	31760824	-	2183	protein_coding	KIF-binding protein%2C transcript variant X1 && sp|Q9VMX1|KBP_DROME KIF-binding protein OS=Drosophila melanogaster OX=7227 GN=CG14043 PE=2 SV=1 && PF12309:KIF-1 binding protein C terminal	-
105193792	686.82545183942	680.273381220226	606.790041118514	1937.93664797594	1804.30909066785	2061.95034527606	657.962958059387	1934.73202797328	-1.55716014735336	1.88052433388163e-31	6.86081405328243e-30	LOC105193792	NC_052676.1	5606954	5634728	+	5972	protein_coding	stress response protein NST1%2C transcript variant X3 && - && PF00836:Stathmin family	-
105201443	153.159682640149	118.499234148039	206.026386054193	871.760782552621	957.616951110236	1000.02412094361	159.228434280794	943.133951535489	-2.56231346640266	2.11835598803496e-31	7.69404045038176e-30	LOC105201443	NC_052667.1	21909735	21955051	-	3446	protein_coding	DNA replication licensing factor Mcm6 && sp|Q7Q0Q1|MCM6_ANOGA DNA replication licensing factor Mcm6 OS=Anopheles gambiae OX=7165 GN=Mcm6 PE=3 SV=3 && PF14551:MCM N-terminal domain|PF17855:MCM AAA-lid domain|PF00493:MCM P-loop domain|PF18263:MCM6 C-terminal winged-helix domain|PF17207:MCM OB domain	MCM
105201726	579.135049983065	516.788326701172	525.884702302712	1506.49495722179	1466.44636190207	1585.91445160979	540.60269299565	1519.61859024455	-1.4920202950998	2.12049608798172e-31	7.69404045038176e-30	LOC105201726	NC_052676.1	4685200	4695952	-	6781	protein_coding	HEAT repeat-containing protein 1 && sp|Q9H583|HEAT1_HUMAN HEAT repeat-containing protein 1 OS=Homo sapiens OX=9606 GN=HEATR1 PE=1 SV=3 && PF08146:BP28CT (NUC211) domain|PF12397:U3 small nucleolar RNA-associated protein 10	-
105198136	1072.11777848105	1058.81260141535	998.146098646113	2543.37539919884	2533.97046574334	2641.73765166446	1043.0254928475	2573.02783886888	-1.30321428883078	2.48269881426347e-31	8.98371669030486e-30	LOC105198136	NC_052671.1	14256230	14263380	+	1860	protein_coding	ubiquitin-conjugating enzyme E2 G1%2C transcript variant X1 && sp|P62253|UB2G1_HUMAN Ubiquitin-conjugating enzyme E2 G1 OS=Homo sapiens OX=9606 GN=UBE2G1 PE=1 SV=3 && PF00179:Ubiquitin-conjugating enzyme	UQ_con
105194603	354.181766105346	513.496681308171	375.363141715174	1974.33399225767	1689.3136438289	1877.98775633177	414.34719637623	1847.21179747278	-2.15659111255851	2.52190697795164e-31	9.10079474652115e-30	LOC105194603	NC_052675.1	9585656	9590115	-	2937	protein_coding	H/ACA ribonucleoprotein complex subunit 4 && sp|O44081|DKC1_DROME H/ACA ribonucleoprotein complex subunit 4 OS=Drosophila melanogaster OX=7227 GN=Nop60B PE=1 SV=1 && PF16198:tRNA pseudouridylate synthase B C-terminal domain|PF01509:TruB family pseudouridylate synthase (N terminal domain)|PF01472:PUA domain|PF08068:DKCLD (NUC011) domain	-
105201616	8.37592014438317	10.9721513100037	13.1706365514096	193.527342766264	183.178587885061	270.276789444219	10.8395693352655	215.660906698515	-4.29836658487208	2.55463045032074e-31	9.19390037405403e-30	LOC105201616	NC_052674.1	5394237	5398669	-	3818	protein_coding	protein escargot && sp|P31508|ESCA_APIME Escargot/snail protein homolog (Fragment) OS=Apis mellifera OX=7460 PE=3 SV=1 && -	-
105201663	446.31688769356	457.538709627152	513.654825504974	1428.37382803174	1374.85706795954	1335.69045622111	472.503474275229	1379.64045073746	-1.54444294865449	2.61697796518029e-31	9.39282902097142e-30	LOC105201663	NC_052670.1	8643920	8648091	+	3325	protein_coding	uncharacterized LOC105201663%2C transcript variant X1 && - && -	-
105195078	1215.70498095619	1333.11638416544	1080.93295696926	318.698697491233	317.509552334106	244.120971110907	1209.91810736363	293.443073645415	2.04436258932609	3.11778933688965e-31	1.11601731519931e-29	LOC105195078	NC_052673.1	10180105	10199199	+	5164	protein_coding	protein tipE && sp|P48613|TIPE_DROME Protein tipE OS=Drosophila melanogaster OX=7227 GN=tipE PE=2 SV=1 && PF16972:Na+ channel auxiliary subunit TipE	-
105200409	192.646163320813	165.679484781055	173.099794675669	614.316152267224	733.732010361828	742.825240666046	177.141814259179	696.957801098366	-1.97736011745121	4.05052651851524e-31	1.44599441306135e-29	LOC105200409	NC_052667.1	28756567	28766936	+	3327	protein_coding	condensin complex subunit 3 && sp|Q9BPX3|CND3_HUMAN Condensin complex subunit 3 OS=Homo sapiens OX=9606 GN=NCAPG PE=1 SV=1 && PF12719:Nuclear condensing complex subunits, C-term domain	-
105204005	24871.6965887355	34095.9601958363	20367.4486670013	5464.92808288588	4860.33853188362	4557.21541427397	26445.0351505244	4960.82734301449	2.41432213796776	4.25803381748071e-31	1.51599702670627e-29	LOC105204005	NC_052669.1	18391974	18406431	+	6115	protein_coding	ATP-dependent 6-phosphofructokinase%2C transcript variant X2 && sp|P52034|PFKA_DROME ATP-dependent 6-phosphofructokinase OS=Drosophila melanogaster OX=7227 GN=Pfk PE=2 SV=2 && PF00365:Phosphofructokinase	PFK
105193283	1.19656002062617	5.48607565500183	10.3483572903933	196.190563079561	334.809752301028	370.540759721913	5.67699765534042	300.513691700834	-5.66221011903596	4.4287154366034e-31	1.57254922454794e-29	LOC105193283	NC_052664.1	23840412	23854669	+	1945	protein_coding	T-box transcription factor TBX3 && sp|Q19691|TBX2_CAEEL T-box protein 2 OS=Caenorhabditis elegans OX=6239 GN=tbx-2 PE=1 SV=1 && PF00907:T-box	T-box
105201020	951.265216397803	782.31438840326	891.840246481164	2515.85545596143	2581.80043035778	2452.54389905351	875.139950427409	2516.73326179091	-1.52414151805053	6.39167096292957e-31	2.26350374367213e-29	LOC105201020	NC_052666.1	23675637	23719222	+	2515	protein_coding	uncharacterized LOC105201020%2C transcript variant X2 && - && -	-
105194658	8989.75543496439	9121.14938400604	3906.97525700029	689.774061143978	713.378833930154	534.450554610665	7339.29335865691	645.867816561599	3.50641529263416	7.74397815222022e-31	2.73510717716714e-29	LOC105194658	NC_052674.1	3637818	3651818	+	3899	protein_coding	probable 4-coumarate--CoA ligase 3%2C transcript variant X2 && sp|Q6ETN3|4CL3_ORYSJ 4-coumarate--CoA ligase 3 OS=Oryza sativa subsp. japonica OX=39947 GN=4CL3 PE=1 SV=1 && PF13193:AMP-binding enzyme C-terminal domain|PF00501:AMP-binding enzyme	AMP-binding
105198839	3.5896800618785	8.77772104800292	4.70379876836057	192.639602661832	164.860729096555	192.681195055395	5.690399959414	183.39384227126	-5.00988588844442	1.05562697530866e-30	3.71849502177693e-29	LOC105198839	NC_052678.1	2409177	2413412	+	1919	protein_coding	ribosomal RNA-processing protein 8 && sp|Q5U4F0|RRP8_RAT Ribosomal RNA-processing protein 8 OS=Rattus norvegicus OX=10116 GN=Rrp8 PE=1 SV=1 && PF05148:Hypothetical methyltransferase	-
105204462	68.2039211756915	81.193919694027	80.9053388158018	366.636663130583	386.710352201796	466.445426944055	76.7677265618401	406.597480758811	-2.40218967508851	1.09729230980256e-30	3.85503753285133e-29	LOC105204462	NC_052664.1	9590918	9602530	-	4163	protein_coding	regulator of telomere elongation helicase 1 homolog%2C transcript variant X1 && sp|Q16X92|RTEL1_AEDAE Regulator of telomere elongation helicase 1 homolog OS=Aedes aegypti OX=7159 GN=AAEL008960 PE=3 SV=1 && PF06733:DEAD_2|PF13307:Helicase C-terminal domain	-
105206440	1745.78107009358	2457.76189344082	1594.58778247423	352.432821459665	411.134163919804	387.97797194412	1932.71024866954	383.848319107863	2.33223212816488	1.26715578611707e-30	4.44006037985084e-29	LOC105206440	NC_052664.1	29551921	29563214	-	7200	protein_coding	uncharacterized LOC105206440 && - && -	-
105205422	473.837768167962	493.746808950164	457.209240284648	1374.22168166136	1287.33840930335	1485.65048133209	474.931272467591	1382.40352409893	-1.54209820910781	1.30604456412425e-30	4.56428205567633e-29	LOC105205422	NC_052670.1	7579507	7596814	+	5371	protein_coding	Y+L amino acid transporter 2 && sp|Q9QXW9|LAT2_MOUSE Large neutral amino acids transporter small subunit 2 OS=Mus musculus OX=10090 GN=Slc7a8 PE=1 SV=1 && -	-
105193155	15965.700355215	11967.325433821	13729.4478450908	2704.0563581011	2558.39427746135	1591.14561527645	13887.4912113756	2284.53208361297	2.60391488567016	1.33024810269672e-30	4.6366653028379e-29	LOC105193155	NC_052666.1	19935928	19940352	-	820	protein_coding	mitochondrial pyruvate carrier 4 && sp|O95563|MPC2_HUMAN Mitochondrial pyruvate carrier 2 OS=Homo sapiens OX=9606 GN=MPC2 PE=1 SV=1 && PF03650:Mitochondrial pyruvate carriers	-
105205646	120.852562083243	114.110373624038	143.936242311833	498.022198586579	540.37683426093	584.146609443957	126.299726006371	540.848547430489	-2.09472641886953	1.36870091150932e-30	4.75820631016853e-29	LOC105205646	NC_052668.1	19485978	19488998	-	1905	protein_coding	chromatin assembly factor 1 subunit B && sp|Q13112|CAF1B_HUMAN Chromatin assembly factor 1 subunit B OS=Homo sapiens OX=9606 GN=CHAF1B PE=1 SV=1 && PF00400:WD domain, G-beta repeat	WD40
105198186	351.788646064093	362.08099323012	392.296817281272	1183.3575592084	1044.11795094485	1184.85857049901	368.722152191828	1137.44469355075	-1.62431141049841	1.39757780051223e-30	4.83782404475817e-29	LOC105198186	NC_052665.1	871151	877387	-	3757	protein_coding	DNA polymerase delta catalytic subunit && sp|P54358|DPOD1_DROME DNA polymerase delta catalytic subunit OS=Drosophila melanogaster OX=7227 GN=DNApol-delta PE=1 SV=2 && PF14260:C4-type zinc-finger of DNA polymerase delta|PF00136:DNA polymerase family B|PF03104:DNA polymerase family B, exonuclease domain	DNA_pol_B
105192989	2816.702288554	3209.35425817607	2544.75513368307	8397.13364782611	8357.01424284512	9224.28526554785	2856.93722680438	8659.47771873969	-1.60002124274958	1.398888880412e-30	4.83782404475817e-29	LOC105192989	NC_052666.1	286124	289928	+	3098	protein_coding	endoplasmin && sp|Q95M18|ENPL_BOVIN Endoplasmin OS=Bos taurus OX=9913 GN=HSP90B1 PE=2 SV=1 && PF02518:Histidine kinase-, DNA gyrase B-, and HSP90-like ATPase|PF00183:Hsp90 protein	HATPase_c
105195785	44581.4332484897	55022.0471742753	27529.4526717071	6691.78490721146	5683.62451854481	5618.26977799531	42377.644364824	5997.89306791719	2.82074868483177	1.54690168483149e-30	5.33580633105512e-29	LOC105195785	NC_052667.1	843717	885133	-	19223	protein_coding	obscurin%2C transcript variant X3 && sp|A8DYP0|OBSCN_DROME Obscurin OS=Drosophila melanogaster OX=7227 GN=Unc-89 PE=1 SV=1 && PF00041:Fibronectin type III domain|PF00621:RhoGEF domain|PF07679:Immunoglobulin I-set domain|PF00069:Protein kinase domain	Pkinase
105198401	7327.73356631465	7531.28465918651	7833.7064688277	3271.32228483341	2909.48657090772	2942.52956249754	7564.24156477628	3041.11280607956	1.31457037995058	1.70534721980646e-30	5.86710131581084e-29	LOC105198401	NC_052678.1	7672768	7675665	-	1752	protein_coding	NADH dehydrogenase [ubiquinone] flavoprotein 1%2C mitochondrial && sp|P25708|NDUV1_BOVIN NADH dehydrogenase [ubiquinone] flavoprotein 1, mitochondrial OS=Bos taurus OX=9913 GN=NDUFV1 PE=1 SV=2 && PF01512:Respiratory-chain NADH dehydrogenase 51 Kd subunit|PF10589:NADH-ubiquinone oxidoreductase-F iron-sulfur binding region	-
105194481	27958.821441951	28677.9118789565	27303.6703308258	95591.8544452813	84630.5429205414	119059.541332012	27980.1345505778	99760.6462326115	-1.8340774842372	1.71932954872413e-30	5.89992155221096e-29	LOC105194481	NC_052679.1	19468856	19477399	-	1186	protein_coding	uncharacterized LOC105194481 && sp|Q8WP90|PBGP9_SOLIN Pheromone-binding protein Gp-9 OS=Solenopsis invicta OX=13686 GN=Gp-9 PE=1 SV=1 && PF01395:PBP/GOBP family	-
105195239	475.034328188588	413.650104387138	420.519609891435	1335.16111706634	1229.33185647308	1265.06974672117	436.401347489054	1276.52090675353	-1.54976248092781	2.08756199390813e-30	7.14505754615979e-29	LOC105195239	NC_052668.1	24055786	24060083	-	4228	protein_coding	DNA polymerase subunit gamma-1%2C mitochondrial && sp|Q27607|DPOG1_DROME DNA polymerase subunit gamma-1, mitochondrial OS=Drosophila melanogaster OX=7227 GN=tam PE=1 SV=2 && PF00476:DNA polymerase family A|PF18136:DNA mitochondrial polymerase exonuclease domain	-
105194070	591.100650189327	521.177187225173	727.207289588544	2414.65308405614	2166.59563115164	2299.09643149808	613.161709001015	2293.44838223529	-1.90200319604425	2.20502078701544e-30	7.52768021891131e-29	LOC105194070	NC_052665.1	3404730	3408245	-	2233	protein_coding	FK506-binding protein 59%2C transcript variant X2 && sp|Q9VL78|FKB59_DROME FK506-binding protein 59 OS=Drosophila melanogaster OX=7227 GN=Fkbp59 PE=1 SV=1 && PF00254:FKBP-type peptidyl-prolyl cis-trans isomerase	FKBP_C
105202242	489.393048436102	250.165049868083	296.339322406716	2384.46992050544	2406.76311304539	2953.86375044198	345.299140236967	2581.6989279976	-2.90429864456111	2.6874131610182e-30	9.15098635341583e-29	LOC105202242	NC_052676.1	2343140	2347591	+	1311	protein_coding	uncharacterized LOC105202242 && - && PF06585:Haemolymph juvenile hormone binding protein (JHBP)	-
105201010	761.012173118242	635.287560849211	787.41591382356	2136.7904313688	2398.62184247272	2338.33015899805	727.905215930338	2291.24747761319	-1.65386990810646	2.77100943700635e-30	9.41151031290136e-29	LOC105201010	NC_052666.1	23566761	23570564	+	1420	protein_coding	protein THEM6 && sp|Q9W440|THEM6_DROME Protein THEM6 OS=Drosophila melanogaster OX=7227 GN=CG4666 PE=2 SV=1 && PF13279:Thioesterase-like superfamily	-
105203808	1634.50098817534	1445.03232752748	1412.08039026184	156.242258380103	186.231564349812	299.048189610861	1497.20456865489	213.840670780259	2.80638004510026	3.17894273223134e-30	1.07694794602123e-28	LOC105203808	NC_052669.1	21410464	21413226	+	665	protein_coding	uncharacterized LOC105203808 && - && -	-
105200910	1125.96297940922	873.383244276291	939.818993918442	207.731184437183	195.390493744065	133.394673499889	979.721739201319	178.838783893712	2.45459840483673	3.79338989024086e-30	1.28183760158775e-28	LOC105200910	NC_052669.1	5594621	5599862	+	2024	protein_coding	opsin%2C blue-sensitive && sp|P90680|OPSB_APIME Opsin, blue-sensitive OS=Apis mellifera OX=7460 GN=BLOP PE=1 SV=2 && PF00001:7 transmembrane receptor (rhodopsin family)	7tm_1
105195134	18864.9652851922	20655.0748410819	16761.5165311761	6941.23987655697	6889.55022212146	6613.93459588337	18760.5188858167	6814.9082315206	1.4609072948367	4.7470804934608e-30	1.59847301678537e-28	LOC105195134	NC_052668.1	21235402	21256461	+	7372	protein_coding	Na(+)/H(+) exchange regulatory cofactor NHE-RF1%2C transcript variant X1 && sp|Q15599|NHRF2_HUMAN Na(+)/H(+) exchange regulatory cofactor NHE-RF2 OS=Homo sapiens OX=9606 GN=SLC9A3R2 PE=1 SV=2 && -	-
105201881	13.1621602268878	5.48607565500183	5.64455852203269	202.404743810588	197.425811387232	320.844704888621	8.09759813464078	240.225086695481	-4.92450932795009	4.75449428938421e-30	1.59847301678537e-28	LOC105201881	NC_052672.1	15379859	15381178	-	834	protein_coding	protein G12 && - && PF06757:Insect allergen related repeat, nitrile-specifier detoxification	-
105194112	184.27024317643	149.22125781605	152.403080094883	602.775530909603	608.559975307036	696.616628277196	161.964860362454	635.984044831278	-1.97636335035047	6.03390067529723e-30	2.02348992343301e-28	LOC105194112	NC_052676.1	9144902	9147371	-	2470	protein_coding	putative lipoyltransferase 2%2C mitochondrial && sp|Q29R99|LIPT2_DANRE Putative lipoyltransferase 2, mitochondrial OS=Danio rerio OX=7955 GN=lipt2 PE=2 SV=1 && PF03099:Biotin/lipoate A/B protein ligase family	BPL_LipA_LipB
105198764	333.840245754701	369.761499147123	283.168685855306	1165.60275711975	1105.17748023987	1095.92878816575	328.923476919043	1122.23634184179	-1.77244024300406	6.2571630574633e-30	2.09307620662752e-28	LOC105198764	NC_052674.1	957586	961101	-	2584	protein_coding	DNA replication factor Cdt1 && sp|Q9I9A7|CDT1_XENLA DNA replication factor Cdt1 OS=Xenopus laevis OX=8355 GN=cdt1 PE=1 SV=2 && PF16679:DNA replication factor Cdt1 C-terminal domain|PF08839:DNA replication factor CDT1 like	-
105195093	22.7346403918972	50.4718960260168	20.6967145807865	342.667680310908	411.134163919804	408.030765999659	31.3010836662335	387.277536743457	-3.63398260707622	6.54301036800665e-30	2.18319541927458e-28	LOC105195093	NC_052668.1	20344151	20351541	-	7176	lncRNA	uncharacterized LOC105195093 && - && -	-
105205166	19.1449603300187	20.8470874890069	22.5782340881307	193.527342766264	180.12561142031	199.656079944278	20.8567606357188	191.103011376951	-3.19028373535757	7.2447583987357e-30	2.41128800840125e-28	LOC105205166	NC_052666.1	27911585	27915817	+	1548	protein_coding	cyclin-dependent kinases regulatory subunit%2C transcript variant X1 && sp|Q0P5A5|CKS1_BOVIN Cyclin-dependent kinases regulatory subunit 1 OS=Bos taurus OX=9913 GN=CKS1B PE=3 SV=1 && -	-
105205375	4672.56688054518	4296.69445299743	4870.31324476054	1747.07252552297	1764.62039662609	1530.98723310983	4613.19152610105	1680.8933850863	1.45679025778604	8.11201992169248e-30	2.6931906140019e-28	LOC105205375	NW_024105284.1	963155	968364	-	3246	protein_coding	monocyte to macrophage differentiation factor 2 && sp|Q8R189|PAQRA_MOUSE Monocyte to macrophage differentiation factor 2 OS=Mus musculus OX=10090 GN=Mmd2 PE=2 SV=1 && PF03006:Haemolysin-III related	-
105204939	16815.2579698595	16210.2563453994	14609.9989745279	6637.63276084109	6297.27278795977	6319.24570932806	15878.504429929	6418.0504193763	1.30679240235946	8.29266322231224e-30	2.74629844369842e-28	LOC105204939	NC_052666.1	28203743	28221687	-	4304	protein_coding	ubiquitin carboxyl-terminal hydrolase Usp2%2C transcript variant X4 && sp|O88623|UBP2_MOUSE Ubiquitin carboxyl-terminal hydrolase 2 OS=Mus musculus OX=10090 GN=Usp2 PE=1 SV=2 && PF00443:Ubiquitin carboxyl-terminal hydrolase	UCH
105193347	30938.2558933102	21954.1775561863	18163.2485641475	4859.48933166298	4557.07620305169	4215.4460547187	23685.2273378813	4544.00386314446	2.38191342104182	9.30973432375872e-30	3.07545452287353e-28	LOC105193347	NC_052668.1	15052662	15055851	+	1813	protein_coding	trifunctional enzyme subunit beta%2C mitochondrial%2C transcript variant X1 && sp|O46629|ECHB_BOVIN Trifunctional enzyme subunit beta, mitochondrial OS=Bos taurus OX=9913 GN=HADHB PE=2 SV=1 && PF00108:Thiolase, N-terminal domain|PF02803:Thiolase, C-terminal domain	Thiolase_N
105204083	4823.33344314408	4687.30303963356	3430.01006188853	1073.27778625878	868.062974810873	766.365477166027	4313.54884822206	902.568746078559	2.25654678507167	1.13298396973123e-29	3.73350548834511e-28	LOC105204083	NC_052669.1	19829117	19836142	-	2117	protein_coding	flightin%2C transcript variant X2 && sp|P35554|FTN_DROME Flightin OS=Drosophila melanogaster OX=7227 GN=fln PE=2 SV=1 && -	-
105193500	14155.3050440076	18389.3255955661	11902.4924034596	3376.07561715643	3019.39372363876	2462.13436577572	14815.7076810111	2952.53456885697	2.32710282687187	1.18765574365406e-29	3.90397729597178e-28	LOC105193500	NC_052670.1	570824	582453	+	5299	protein_coding	mitochondrial uncoupling protein 2%2C transcript variant X2 && sp|Q9W725|UCP2_CYPCA Mitochondrial uncoupling protein 2 OS=Cyprinus carpio OX=7962 GN=ucp2 PE=2 SV=1 && PF00153:Mitochondrial carrier protein	Mito_carr
105204439	4737.181121659	4351.55520954745	4559.86252604874	1930.83472714048	2004.78787851983	1953.83962949837	4549.53295241839	1963.15407838623	1.2125789524742	1.34018853122235e-29	4.39449473941551e-28	LOC105204439	NC_052669.1	25905731	25966311	-	3896	protein_coding	phytanoyl-CoA dioxygenase%2C peroxisomal%2C transcript variant X3 && sp|O35386|PAHX_MOUSE Phytanoyl-CoA dioxygenase, peroxisomal OS=Mus musculus OX=10090 GN=Phyh PE=1 SV=1 && PF05721:Phytanoyl-CoA dioxygenase (PhyH)	PhyH
105199639	2.39312004125233	6.58329078600219	1.88151950734423	192.639602661832	199.4611290304	197.040498110947	3.61931011153292	196.380409934393	-5.78285331980005	1.34472176523925e-29	4.39849877891064e-28	LOC105199639	NC_052671.1	3362088	3366164	+	2167	protein_coding	transcription factor VBP && - && PF07716:Basic region leucine zipper	bZIP_2
105199223	2115.51811646706	1043.45158958135	1744.1685833081	210.39440475048	229.99089367791	200.527940555388	1634.3794297855	213.637746327926	2.93587148204448	1.40296875418495e-29	4.57774571390076e-28	LOC105199223	NC_052677.1	11214004	11230594	+	3765	protein_coding	beta-glucuronidase%2C transcript variant X2 && sp|P12265|BGLR_MOUSE Beta-glucuronidase OS=Mus musculus OX=10090 GN=Gusb PE=1 SV=2 && PF02837:Glycosyl hydrolases family 2, sugar binding domain|PF02836:Glycosyl hydrolases family 2, TIM barrel domain	-
105202009	697.594492025056	741.717428556247	733.792607864249	1833.18331565292	1756.47912605342	1779.46750727629	724.368176148517	1789.70998299421	-1.30462633274339	1.42329225880667e-29	4.63267676395897e-28	LOC105202009	NC_052664.1	25786379	25798777	-	4910	protein_coding	piwi-like protein Ago3%2C transcript variant X2 && sp|A9ZSZ2|AGO3_BOMMO Piwi-like protein Ago3 OS=Bombyx mori OX=7091 GN=AGO3 PE=1 SV=2 && PF02171:Piwi domain|PF02170:PAZ domain	Piwi
105198397	8221.56390172239	7240.52264947141	6697.26868639178	2398.67376217636	2217.47857223082	1855.31938044289	7386.45174586186	2157.15723828336	1.77572752199128	1.54601666814372e-29	5.01982918165003e-28	LOC105198397	NC_052678.1	7502783	7510677	-	2454	protein_coding	phosphoglycerate kinase%2C transcript variant X1 && sp|Q01604|PGK_DROME Phosphoglycerate kinase OS=Drosophila melanogaster OX=7227 GN=Pgk PE=2 SV=2 && PF00162:Phosphoglycerate kinase	-
105199354	1468.17914530831	946.896658053315	1542.84599602227	211.282144854912	215.743670175739	146.472582666544	1319.3072664613	191.166132565732	2.78812855709539	1.59225237893699e-29	5.15734429080078e-28	LOC105199354	NC_052679.1	16004175	16006757	-	1517	protein_coding	farnesol dehydrogenase%2C transcript variant X2 && sp|D2WKD9|SDR1_AEDAE Farnesol dehydrogenase OS=Aedes aegypti OX=7159 GN=SDR-1 PE=1 SV=2 && PF00106:short chain dehydrogenase	adh_short
105207734	666.483931488775	747.203504211249	776.126796779494	2004.51715580837	1918.28687868522	2079.38755749826	729.938077493173	2000.73053066395	-1.45382955779514	1.79887593773621e-29	5.81242638762453e-28	LOC105207734	NC_052677.1	18029797	18048176	+	3462	protein_coding	cleavage and polyadenylation specificity factor subunit 6%2C transcript variant X4 && sp|Q9VSH4|CPSF6_DROME Cleavage and polyadenylation specificity factor subunit 6 OS=Drosophila melanogaster OX=7227 GN=Cpsf6 PE=1 SV=2 && PF00076:RNA recognition motif. (a.k.a. RRM, RBD, or RNP domain)	RRM_1
105199454	4.78624008250467	3.2916453930011	3.76303901468846	380.840504801502	202.514105495151	703.591513166079	3.94697483006474	428.982041154244	-6.77313167760263	1.82179806263676e-29	5.87220346403305e-28	LOC105199454	NC_052666.1	29725426	29728403	-	1457	protein_coding	uncharacterized LOC105199454 && - && PF15430:Single domain von Willebrand factor type C	-
105195868	400.847606909766	371.955929409124	397.941375803304	1089.25710813856	1046.15326858802	1149.9841460546	390.248304040731	1095.13150759372	-1.48884093797448	1.83841540586243e-29	5.91141806049713e-28	LOC105195868	NC_052670.1	6718925	6733155	-	6843	protein_coding	uncharacterized LOC105195868%2C transcript variant X1 && sp|Q17QP1|ABHD8_BOVIN Protein ABHD8 OS=Bos taurus OX=9913 GN=ABHD8 PE=2 SV=1 && PF12146:Serine aminopeptidase, S33	-
105199688	57.434880990056	39.4997447160131	91.2536961061951	618.754852789386	529.18258722351	731.491052721611	62.7294406040881	626.476164244836	-3.31157040561799	1.99505943520346e-29	6.39961094190868e-28	LOC105199688	NC_052664.1	1987087	2025451	-	6600	protein_coding	fatty acid synthase && sp|P19096|FAS_MOUSE Fatty acid synthase OS=Mus musculus OX=10090 GN=Fasn PE=1 SV=2 && PF16197:Ketoacyl-synthetase C-terminal extension|PF00698:Acyl transferase domain|PF00550:Phosphopantetheine attachment site|PF00109:Beta-ketoacyl synthase, N-terminal domain|PF02801:Beta-ketoacyl synthase, C-terminal domain|PF14765:Polyketide synthase dehydratase|PF08659:KR domain|PF00107:…	Acyl_transf_1
105195231	16386.8894824754	20148.1614505597	10455.6039023119	2667.65901381938	2497.33474816633	2299.09643149808	15663.5516117823	2488.0300644946	2.65429956749556	2.01573934508672e-29	6.45036590427752e-28	LOC105195231	NC_052668.1	23934502	23976839	+	17028	protein_coding	ryanodine receptor%2C transcript variant X11 && sp|Q24498|RYR_DROME Ryanodine receptor OS=Drosophila melanogaster OX=7227 GN=RyR PE=1 SV=3 && PF06459:Ryanodine Receptor TM 4-6|PF02815:MIR domain|PF08709:Inositol 1,4,5-trisphosphate/ryanodine receptor|PF00622:SPRY domain|PF00520:Ion transport protein|PF01365:RIH domain|PF02026:RyR domain|PF08454:RyR and IP3R Homology associated	SPRY
105198202	965.623936645317	1059.90981654635	984.034702341032	350.6573412508	301.227011188767	289.457722888647	1003.18948517757	313.780691776071	1.67643486844005	2.27529599301919e-29	7.26344490079202e-28	LOC105198202	NC_052675.1	13301311	13304855	-	3489	protein_coding	uncharacterized LOC105198202 && - && -	-
105202011	82.5626414232055	80.0967045630267	73.3792607864249	338.228979788746	342.951022873698	386.2342507219	78.6795355908857	355.804751128114	-2.18034282071775	2.54223642083057e-29	8.09613900926379e-28	LOC105202011	NC_052664.1	25734710	25742566	-	5260	protein_coding	protein odd-skipped && sp|P23803|ODD_DROME Protein odd-skipped OS=Drosophila melanogaster OX=7227 GN=odd PE=2 SV=3 && PF00096:Zinc finger, C2H2 type	zf-C2H2
105192842	13874.1134391604	14306.5880931138	9450.87248539006	2773.30008624683	2442.38117180081	1951.22404766504	12543.8580058881	2388.96843523756	2.39249876345035	2.56254503615118e-29	8.14129140671953e-28	LOC105192842	NC_052671.1	2060656	2075136	-	2611	protein_coding	uncharacterized LOC105192842%2C transcript variant X2 && - && -	-
105197105	9320.00600065722	10303.9472952244	9664.42494947363	3679.68273287232	3502.781663891	2962.58235655308	9762.79274845176	3381.68225110547	1.52963339154215	3.05208162756397e-29	9.67342339237459e-28	LOC105197105	NC_052671.1	7115424	7118383	+	1640	protein_coding	ras-related protein Rab-10 && sp|P61026|RAB10_HUMAN Ras-related protein Rab-10 OS=Homo sapiens OX=9606 GN=RAB10 PE=1 SV=1 && PF00071:Ras family	Ras
113004897	1184.59442041991	1155.36753294338	819.401745448412	119.844914098375	63.0948469381877	41.8493093332984	1053.12123293723	74.9296901232869	3.81175731329219	3.612098844555e-29	1.14211125370692e-27	LOC113004897	NC_052678.1	10667071	10668215	-	1145	protein_coding	protein prickle && - && -	-
105197320	406.830407012897	397.191877422132	360.31098565642	1126.54219252472	1113.31875081254	1054.95133944356	388.111090030483	1098.27076092694	-1.50204277370034	3.65726946879562e-29	1.15212667526228e-27	LOC105197320	NC_052671.1	5160983	5171161	+	5094	protein_coding	eIF-2-alpha kinase GCN2 && sp|Q9P2K8|E2AK4_HUMAN eIF-2-alpha kinase GCN2 OS=Homo sapiens OX=9606 GN=EIF2AK4 PE=1 SV=3 && PF13393:Histidyl-tRNA synthetase|PF05773:RWD domain|PF00069:Protein kinase domain	Pkinase
105197035	236.918884083981	326.970109038109	261.531211520848	1246.3871066231	1029.87072744268	1081.97901838799	275.140068214313	1119.41228415125	-2.02430142704073	3.66112542892081e-29	1.15212667526228e-27	LOC105197035	NC_052672.1	8830276	9243794	-	19030	protein_coding	transcription factor Sox-3%2C transcript variant X6 && sp|O42569|SOX2_XENLA Transcription factor Sox-2 OS=Xenopus laevis OX=8355 GN=sox2 PE=1 SV=1 && PF12336:SOX transcription factor|PF00505:HMG (high mobility group) box	HMG_box
105198034	185.466803197056	280.887073536094	172.159034921997	1054.6352440657	1215.0846329709	1330.45929255444	212.837637218382	1200.05972319702	-2.49634356788754	3.75389121938474e-29	1.17852660504561e-27	LOC105198034	NC_052672.1	12582103	12587193	-	3884	protein_coding	uncharacterized LOC105198034 && - && PF03359:Guanylate-kinase-associated protein (GKAP) protein	-
105194864	5.98280010313084	9.87493617900329	3.76303901468846	150.915817753509	199.4611290304	195.296776888726	6.54025843227419	181.891241224211	-4.81962549162985	4.2117859290552e-29	1.3191631400437e-27	LOC105194864	NC_052679.1	19883343	19886307	+	2261	protein_coding	uncharacterized LOC105194864%2C transcript variant X1 && - && -	-
105196424	1021.86225761475	1016.02121130634	1126.08942514552	2759.98398468035	2616.40083029162	2581.57926949784	1054.65763135554	2652.65469482327	-1.33009069474353	4.49689592496233e-29	1.40514771490588e-27	LOC105196424	NC_052678.1	3381065	3399524	+	2692	protein_coding	putative fatty acyl-CoA reductase CG8306 && sp|Q960W6|FACR3_DROME Putative fatty acyl-CoA reductase CG8306 OS=Drosophila melanogaster OX=7227 GN=CG8306 PE=2 SV=1 && PF07993:Male sterility protein|PF03015:Male sterility protein	NAD_binding_4
120359687	403.240726951018	297.345300501099	216.374743344586	29.2954234462693	22.3884940748408	27.0276789444219	305.653590265568	26.237198821844	3.53606893026507	4.86683857509043e-29	1.51717409101411e-27	LOC120359687	NC_052678.1	7183281	7187732	-	1898	lncRNA	uncharacterized LOC120359687%2C transcript variant X1 && - && -	-
105197416	1046.9900180479	1301.29714536643	1511.80092415109	321.36191780453	315.474234690938	278.123534944212	1286.69602918847	304.986562479894	2.07792791485947	5.39951466860444e-29	1.67928699763623e-27	LOC105197416	NC_052665.1	15019512	15032554	-	2656	protein_coding	PDZ domain-containing protein GIPC3%2C transcript variant X1 && sp|Q9Z254|GIPC1_RAT PDZ domain-containing protein GIPC1 OS=Rattus norvegicus OX=10116 GN=Gipc1 PE=1 SV=2 && PF00595:PDZ domain	PDZ
105205062	1118.78361928547	1268.38069143642	1125.14866539185	2922.44042379148	2913.55720619405	2991.35375671972	1170.77099203791	2942.45046223508	-1.32965459802759	6.09473248411202e-29	1.89107587357494e-27	LOC105205062	NC_052664.1	4878044	4950803	+	5814	protein_coding	ankyrin repeat domain-containing protein 12%2C transcript variant X1 && sp|Q6UB98|ANR12_HUMAN Ankyrin repeat domain-containing protein 12 OS=Homo sapiens OX=9606 GN=ANKRD12 PE=1 SV=3 && -	-
105199529	3.5896800618785	3.2916453930011	1.88151950734423	274.311692269613	196.408152565649	220.580734610927	2.92094832074128	230.433526482063	-6.33562315452112	6.60431857004548e-29	2.04441376713762e-27	LOC105199529	NC_052670.1	16148513	16166282	-	1924	protein_coding	homeobox protein SIX2 && sp|Q9UIU6|SIX4_HUMAN Homeobox protein SIX4 OS=Homo sapiens OX=9606 GN=SIX4 PE=1 SV=2 && PF16878:Transcriptional regulator, SIX1, N-terminal SD domain|PF00046:Homeodomain	Homeobox
105202660	49404.7666916338	57890.1675267103	52704.1836799729	19276.3886276452	16960.3019205135	14955.8969229875	53333.039299439	17064.1958237154	1.64406217045903	7.07060966759573e-29	2.18366735780631e-27	LOC105202660	NC_052675.1	20092359	20110642	-	5500	protein_coding	2-oxoglutarate dehydrogenase%2C mitochondrial%2C transcript variant X2 && sp|Q6P6Z8|ODO1_XENLA 2-oxoglutarate dehydrogenase, mitochondrial OS=Xenopus laevis OX=8355 GN=ogdh PE=2 SV=1 && PF02779:Transketolase, pyrimidine binding domain|PF16078:2-oxoglutarate dehydrogenase N-terminus|PF16870:2-oxoglutarate dehydrogenase C-terminal|PF00676:Dehydrogenase E1 component	-
105193322	6579.88355342329	8387.11246136679	5455.46581154459	1410.61902594309	1403.35151496388	984.330629943622	6807.48727544489	1266.10039028353	2.4268660005789	9.09103831387547e-29	2.80113663128228e-27	LOC105193322	NC_052671.1	18830717	18833940	-	2451	protein_coding	THAP domain-containing protein 5 && - && PF05485:THAP domain	THAP
105194321	9421.71360241044	10254.5726143294	6105.53080133202	1787.90857032686	1734.09063197858	1585.91445160979	8593.93900602396	1702.63788463841	2.33548098425184	9.54161012746914e-29	2.93316163177755e-27	LOC105194321	NC_052664.1	14479470	14506176	-	6571	protein_coding	mitochondrial carrier protein Rim2%2C transcript variant X1 && sp|Q9VQ37|RIM2_DROME Mitochondrial carrier protein Rim2 OS=Drosophila melanogaster OX=7227 GN=Rim2 PE=2 SV=2 && PF00153:Mitochondrial carrier protein	Mito_carr
105203042	27.5208804744018	34.0136690610113	37.6303901468846	257.444630285397	267.644270076506	211.862128499823	33.0549798940992	245.650342953909	-2.88406407788783	1.03310135500353e-28	3.16849561072677e-27	LOC105203042	NC_052679.1	16880063	16892038	-	2888	protein_coding	ABC transporter G family member 20%2C transcript variant X1 && sp|Q55EH8|ABCGN_DICDI ABC transporter G family member 23 OS=Dictyostelium discoideum OX=44689 GN=abcG23 PE=3 SV=2 && PF00005:ABC transporter|PF12698:ABC-2 family transporter protein	ABC_tran
120357074	84.9557614644579	60.3468322050201	49.8602669446221	407.472707934474	372.463128699624	387.10611133301	65.0542868713667	389.013982655703	-2.59112742265294	1.04028020691422e-28	3.18316155479744e-27	LOC120357074	NC_052666.1	28732754	28734336	+	1085	protein_coding	uncharacterized LOC120357074%2C transcript variant X1 && - && -	-
105198999	2725.76372698641	3368.45045217112	2501.48018501415	821.159596599974	727.626057432326	630.355221832807	2865.23145472389	726.380291955036	1.97980802036545	1.31173654904248e-28	4.0045658324791e-27	LOC105198999	NC_052665.1	4183034	4190414	-	5544	protein_coding	uncharacterized LOC105198999 && - && PF01757:Acyltransferase family	-
105203804	2120.30435654957	1948.65407265665	1794.96961000639	727.059145530139	692.007998676897	645.176852221683	1954.64267973754	688.081332142907	1.50593766000538	1.45558467783779e-28	4.43352397286371e-27	LOC105203804	NC_052679.1	5561327	5577535	+	4327	protein_coding	neuroendocrine convertase 2 && sp|G5ECN9|NEC2_CAEEL Neuroendocrine convertase 2 OS=Caenorhabditis elegans OX=6239 GN=egl-3 PE=1 SV=1 && PF16470:Peptidase S8 pro-domain|PF01483:Proprotein convertase P-domain|PF00082:Subtilase family	Peptidase_S8
105197803	2022.18643485822	1515.2540959115	1614.34373730135	330.239318848854	327.686140549943	197.912358722057	1717.26142269036	285.279272706951	2.59046469922582	1.48511770167866e-28	4.51312656253835e-27	LOC105197803	NC_052673.1	16904315	16914036	-	3874	protein_coding	bestrophin-4%2C transcript variant X5 && sp|Q8NFU1|BEST2_HUMAN Bestrophin-2 OS=Homo sapiens OX=9606 GN=BEST2 PE=1 SV=1 && PF01062:Bestrophin, RFP-TM, chloride channel	-
105197183	202.218643485822	188.721002532063	204.144866546849	653.37671686225	621.789539987624	601.583821666164	198.361504188245	625.583359505346	-1.65669764892056	1.79271601092196e-28	5.43544945777251e-27	LOC105197183	NC_052671.1	17186299	17197564	-	2877	protein_coding	histone-lysine N-methyltransferase E(z)%2C transcript variant X1 && sp|P42124|EZ_DROME Histone-lysine N-methyltransferase E(z) OS=Drosophila melanogaster OX=7227 GN=E(z) PE=1 SV=2 && PF18118:Polycomb repressive complex 2 tri-helical domain|PF00856:SET domain|PF18264:CXC domain	SET
105200228	2917.2133302866	3065.61907601502	1590.82474345955	383.503725114799	368.392493413289	351.359826277484	2524.55238325372	367.752014935191	2.77893402502599	2.05338252703943e-28	6.21159907951793e-27	LOC105200228	NC_052674.1	10970659	10978486	-	5299	protein_coding	nitric oxide synthase%2C salivary gland && sp|Q26240|NOS_RHOPR Nitric oxide synthase, salivary gland OS=Rhodnius prolixus OX=13249 PE=2 SV=1 && PF02898:Nitric oxide synthase, oxygenase domain|PF00175:Oxidoreductase NAD-binding domain|PF00258:Flavodoxin|PF00667:FAD binding domain	NAD_binding_1
105205596	10.7690401856355	5.48607565500183	2.82227926101634	272.536212060748	625.860175273959	238.017946833135	6.35913170055122	378.804778055947	-5.93751293788	2.29569789950605e-28	6.92883366032736e-27	LOC105205596	NC_052667.1	8131720	8133902	+	840	protein_coding	follicle cell protein 3C-1 && sp|P11450|FCP3C_DROME Follicle cell protein 3C-1 OS=Drosophila melanogaster OX=7227 GN=Fcp3C PE=2 SV=3 && -	-
105202086	4835.29904335034	4901.25999017863	4374.53285457533	2017.83325737486	1935.58707865215	1943.37730216504	4703.69729603477	1965.59921273068	1.25862735650787	2.3197986287362e-28	6.98569745796298e-27	LOC105202086	NC_052664.1	24388878	24462166	+	8574	protein_coding	uncharacterized LOC105202086%2C transcript variant X2 && sp|Q6GNM6|F102A_XENLA Protein FAM102A OS=Xenopus laevis OX=8355 GN=fam102a PE=2 SV=1 && PF10358:N-terminal C2 in EEIG1 and EHBP1 proteins	-
105203243	214738.250981634	176130.458903834	88866.9886111289	17802.7400542874	15369.7011823782	10655.00852838	159911.899498865	14609.1499216819	3.45233271965487	2.52960020309599e-28	7.60024676405311e-27	LOC105203243	NC_052676.1	7630353	7639327	-	3092	protein_coding	aconitate hydratase%2C mitochondrial && sp|P20004|ACON_BOVIN Aconitate hydratase, mitochondrial OS=Bos taurus OX=9913 GN=ACO2 PE=1 SV=4 && PF00694:Aconitase C-terminal domain|PF00330:Aconitase family (aconitate hydratase)	Aconitase
105200419	1073.31433850167	1127.93715466838	1238.98059558617	349.769601146367	321.58018762044	256.327019666453	1146.74402958541	309.225602811087	1.89175924178807	2.69553483546641e-28	8.08051977765099e-27	LOC105200419	NC_052667.1	29029459	29065988	-	7188	protein_coding	octopamine receptor beta-2R%2C transcript variant X4 && sp|Q4LBB9|OCTB2_DROME Octopamine receptor beta-2R OS=Drosophila melanogaster OX=7227 GN=Octbeta2R PE=2 SV=2 && -	-
105198563	124.442242145121	108.624297969036	100.661293642916	414.574628769933	476.264328501159	468.189148166276	111.242611252358	453.009368479122	-2.02962266837506	2.80991985178083e-28	8.40444496208321e-27	LOC105198563	NC_052668.1	15761729	15764432	+	2447	protein_coding	uncharacterized LOC105198563 && - && -	-
105195233	26.3243204537757	34.0136690610113	32.926591378524	207.731184437183	209.637717246237	227.55561949981	31.0881936311037	214.97484039441	-2.78400183178566	2.99933945219009e-28	8.95083773597402e-27	LOC105195233	NC_052668.1	23994397	23996989	+	2269	protein_coding	fidgetin-like protein 1%2C transcript variant X1 && sp|A4IHT0|FIGL1_XENTR Fidgetin-like protein 1 OS=Xenopus tropicalis OX=8364 GN=fignl1 PE=2 SV=1 && PF00004:ATPase family associated with various cellular activities (AAA)|PF17862:AAA+ lid domain	AAA
105197843	8871.2959929224	8953.27546896298	9622.09076055839	4080.05351997133	4166.29521556355	3930.34763488561	9148.88740748126	4058.89879014016	1.17263663507852	3.15134519335313e-28	9.38337761608285e-27	LOC105197843	NC_052673.1	15925669	15928820	+	1979	protein_coding	voltage-dependent anion-selective channel%2C transcript variant X2 && sp|Q94920|VDAC_DROME Voltage-dependent anion-selective channel OS=Drosophila melanogaster OX=7227 GN=porin PE=1 SV=3 && PF01459:Eukaryotic porin	-
105199758	5429.98937360155	5594.69995297086	4065.96365537088	988.942476337699	899.610398279966	563.221954777307	5030.21766064776	817.258276464991	2.62192343147133	3.26443352923436e-28	9.69836180497368e-27	LOC105199758	NC_052677.1	3477218	3538932	+	6790	protein_coding	probable serine/threonine-protein kinase DDB_G0282963%2C transcript variant X1 && sp|P83099|KPC4_DROME Putative protein kinase C delta type homolog OS=Drosophila melanogaster OX=7227 GN=Pkcdelta PE=2 SV=3 && PF00069:Protein kinase domain|PF00433:Protein kinase C terminal domain	Pkinase
105196502	488.196488415476	483.871872771161	488.254312155827	1277.45801027823	1416.58107964447	1547.55258472093	486.774224447488	1413.86389154788	-1.53833764877008	3.33876934503185e-28	9.89706627277299e-27	LOC105196502	NC_052671.1	4686100	4688831	-	1457	protein_coding	proliferating cell nuclear antigen && sp|O16852|PCNA_SARCR Proliferating cell nuclear antigen OS=Sarcophaga crassipalpis OX=59312 GN=PCNA PE=3 SV=1 && PF00705:Proliferating cell nuclear antigen, N-terminal domain|PF02747:Proliferating cell nuclear antigen, C-terminal domain	PCNA_C
105195978	3.5896800618785	0	0.940759753672114	421.676549605392	419.275434492473	400.184020499666	1.51014660518354	413.71200153251	-8.18043902096849	4.37485389311735e-28	1.29394342317591e-26	LOC105195978	NC_052675.1	17006178	17013964	-	2705	misc_RNA	uncharacterized LOC105195978 && - && -	-
105198551	287.17440495028	232.609607772077	293.5170431457	911.709087252079	891.469127707297	864.8857262215	271.100351956019	889.354647060292	-1.71320689497729	4.52821324803927e-28	1.33632604297692e-26	LOC105198551	NC_052668.1	15392643	15398239	+	3900	protein_coding	DNA replication licensing factor MCM4 && sp|Q26454|MCM4_DROME DNA replication licensing factor MCM4 OS=Drosophila melanogaster OX=7227 GN=dpa PE=1 SV=2 && PF17207:MCM OB domain|PF17855:MCM AAA-lid domain|PF00493:MCM P-loop domain|PF14551:MCM N-terminal domain	MCM
105205782	3821.81270587998	6825.77532995327	136.410164282457	1683467.7225206	1512968.63493077	1186644.14103056	3594.66606670524	1461026.83282731	-8.66695416038576	4.91087080479543e-28	1.44603911946083e-26	LOC105205782	NC_052668.1	17518689	17535248	+	6992	protein_coding	vitellogenin-2%2C transcript variant X1 && sp|Q2VQM6|VIT2_SOLIN Vitellogenin-2 OS=Solenopsis invicta OX=13686 PE=2 SV=1 && PF00094:von Willebrand factor type D domain|PF01347:Lipoprotein amino terminal region|PF00202:Aminotransferase class-III	Vitellogenin_N
105200714	15.5552802681402	8.77772104800292	3.76303901468846	197.078303183994	185.213905528228	271.148650055329	9.36534677694385	217.813619589184	-4.58757911695411	5.08689565429086e-28	1.49455695329607e-26	LOC105200714	NC_052665.1	9842103	9851946	+	2099	protein_coding	protein krueppel && sp|P07247|KRUP_DROME Protein krueppel OS=Drosophila melanogaster OX=7227 GN=Kr PE=1 SV=2 && -	-
105194789	238.115444104607	252.359480130084	235.189938418029	692.437281457276	761.208798544587	717.541282943845	241.888287550907	723.729120981903	-1.58112594011505	5.3743674204764e-28	1.57553199434717e-26	LOC105194789	NC_052664.1	21525109	21534603	+	4833	protein_coding	condensin complex subunit 1 && sp|Q9YHY6|CND1_XENLA Condensin complex subunit 1 OS=Xenopus laevis OX=8355 GN=ncapd2 PE=1 SV=1 && PF12717:non-SMC mitotic condensation complex subunit 1|PF12922:non-SMC mitotic condensation complex subunit 1, N-term	-
105201631	29.9140005156542	21.9443026200073	36.6896303932125	220.159545899236	240.167481893747	289.457722888647	29.515977842958	249.92825022721	-3.0737233307613	6.59477343383139e-28	1.92904385905905e-26	LOC105201631	NC_052670.1	7987344	7989616	-	1640	protein_coding	folylpolyglutamate synthase%2C mitochondrial%2C transcript variant X1 && sp|Q924L9|FOLC_CRIGR Folylpolyglutamate synthase, mitochondrial OS=Cricetulus griseus OX=10029 GN=FPGS PE=2 SV=1 && PF08245:Mur ligase middle domain	-
105196093	124.442242145121	117.402019017039	137.350924036129	447.421012633932	452.858175604734	481.267057332931	126.398395066096	460.515415190533	-1.86299477545018	6.77201402564264e-28	1.9765350826491e-26	LOC105196093	NC_052679.1	1715018	1716864	+	1419	protein_coding	PCI domain-containing protein 2%2C transcript variant X1 && sp|Q5U3P0|PCID2_DANRE PCI domain-containing protein 2 OS=Danio rerio OX=7955 GN=pcid2 PE=2 SV=1 && PF01399:PCI domain	-
105197678	15406.9068255825	19459.1103482915	14109.5147855744	4848.83645040979	4987.54588458158	5005.35176838471	16325.1773198161	4947.24470112536	1.72238008543099	7.13239177463837e-28	2.07715269226311e-26	LOC105197678	NC_052673.1	18562508	18598811	-	7839	protein_coding	FERM domain-containing protein 5%2C transcript variant X1 && sp|A2A2Y4|FRMD3_HUMAN FERM domain-containing protein 3 OS=Homo sapiens OX=9606 GN=FRMD3 PE=1 SV=1 && PF08736:FERM adjacent (FA)|PF00373:FERM central domain|PF09379:FERM N-terminal domain|PF09380:FERM C-terminal PH-like domain	Band_41
113003841	11.9656002062617	20.8470874890069	20.6967145807865	195.302822975129	184.196246706645	172.628400999856	17.8364674253517	184.04249022721	-3.35119520107298	7.94382882906327e-28	2.30840365098381e-26	LOC113003841	NC_052671.1	5102115	5107626	-	2867	protein_coding	serine-rich adhesin for platelets && - && -	-
105203623	625.800890787486	673.690090434224	333.028952799928	5388.5824339047	3489.55209921041	4497.92889271847	544.173311340546	4458.68780861119	-3.03572297981749	8.79620091664413e-28	2.55051415224965e-26	LOC105203623	NC_052679.1	5086065	5108033	-	2949	protein_coding	glucose dehydrogenase [FAD%2C quinone] && sp|P18172|DHGL_DROPS Glucose dehydrogenase [FAD, quinone] OS=Drosophila pseudoobscura pseudoobscura OX=46245 GN=Gld PE=3 SV=4 && PF05199:GMC oxidoreductase|PF00732:GMC oxidoreductase	-
105207919	4073.09031021147	4969.28732830065	4426.2746410273	1728.42998332989	1638.43070274971	1653.04771866529	4489.55075984647	1673.30280158163	1.42387618459822	8.99643120592243e-28	2.60288902864161e-26	LOC105207919	NC_052673.1	18550118	18624359	+	4711	protein_coding	glucose-6-phosphate 1-epimerase%2C transcript variant X2 && sp|Q03161|YMY9_YEAST Glucose-6-phosphate 1-epimerase OS=Saccharomyces cerevisiae (strain ATCC 204508 / S288c) OX=559292 GN=YMR099C PE=1 SV=1 && PF01263:Aldose 1-epimerase	Aldose_epim
105194901	10273.6643370963	9271.46785695309	7465.8694051419	2780.40200708229	2654.05420669022	2368.84528038691	9003.66719973042	2601.10049805314	1.79131599094904	9.50066184281783e-28	2.7427997667961e-26	LOC105194901	NC_052667.1	23244574	23265698	-	3955	protein_coding	1-phosphatidylinositol 4%2C5-bisphosphate phosphodiesterase%2C transcript variant X1 && sp|P13217|PIPA_DROME 1-phosphatidylinositol 4,5-bisphosphate phosphodiesterase OS=Drosophila melanogaster OX=7227 GN=norpA PE=1 SV=4 && PF09279:Phosphoinositide-specific phospholipase C, efhand-like|PF06631:Protein of unknown function (DUF1154)|PF00168:C2 domain|PF00388:Phosphatidylinositol-specific phospholip…	PI-PLC-X
105204156	845.9679345827	794.383754844264	568.218891217957	163.344179215562	144.507552664882	135.138394722109	736.190193548307	147.663375534184	2.31653632889667	9.621970565025e-28	2.77179542523931e-26	LOC105204156	NC_052668.1	10515423	10520555	-	3816	protein_coding	THAP domain-containing protein 1 && sp|Q7M3K2|PELET_DROME Transposable element P transposase OS=Drosophila melanogaster OX=7227 GN=T PE=1 SV=2 && PF12017:Transposase protein|PF05485:THAP domain	THAP
105197760	285.977844929654	265.526061702088	362.192505163764	1267.69286912947	1076.68303323553	1124.70018833239	304.565470598502	1156.35869689913	-1.92254570234372	1.12000705737619e-27	3.21941422553155e-26	LOC105197760	NC_052673.1	17566708	17586706	+	4051	protein_coding	uncharacterized LOC105197760%2C transcript variant X3 && - && PF12832:MFS_1 like family	-
105201375	3825.40238594186	6245.34852565408	4339.72474368946	950.769651847105	1090.9302567377	926.787829610337	4803.49188509513	989.495912731713	2.27955142339727	1.35193207621604e-27	3.87767990759157e-26	LOC105201375	NC_052676.1	5776603	5782082	+	2790	protein_coding	myc-associated zinc finger protein && - && -	-
105197980	209.398003609579	198.595938711066	201.322587285832	615.203892371656	592.277434161697	625.124058166145	203.105509868826	610.868461566499	-1.58948118722275	1.7126533237187e-27	4.90173192650525e-26	LOC105197980	NC_052664.1	28021872	28027707	+	2962	protein_coding	uncharacterized LOC105197980 && - && PF10505:NMDA receptor-regulated gene protein 2 C-terminus	-
105202625	613.835290581224	592.496170740197	644.420431265398	173.997060468751	182.160929063477	207.502825444271	616.91729752894	187.8869383255	1.71483878150949	1.80675386859997e-27	5.1599336290339e-26	LOC105202625	NC_052679.1	2812884	2866387	+	4612	protein_coding	T-box protein H15%2C transcript variant X1 && sp|Q8UW76|TBX20_CHICK T-box transcription factor TBX20 OS=Gallus gallus OX=9031 GN=TBX20 PE=2 SV=1 && PF00907:T-box	T-box
105202655	387.685446682878	341.233905741114	330.206673538912	1044.87010291694	974.917151077158	1043.61715149913	353.042008654301	1021.13480183108	-1.53422878233132	2.03202973000242e-27	5.79084867262493e-26	LOC105202655	NC_052675.1	20054672	20060566	-	3825	protein_coding	DNA-directed RNA polymerase III subunit RPC2%2C transcript variant X1 && sp|Q9NW08|RPC2_HUMAN DNA-directed RNA polymerase III subunit RPC2 OS=Homo sapiens OX=9606 GN=POLR3B PE=1 SV=2 && PF04560:RNA polymerase Rpb2, domain 7|PF04566:RNA polymerase Rpb2, domain 4|PF00562:RNA polymerase Rpb2, domain 6|PF04563:RNA polymerase beta subunit|PF04567:RNA polymerase Rpb2, domain 5|PF04565:RNA polymerase Rp…	RNA_pol_Rpb2_6
105195968	5930.15146222329	6559.15205312018	3219.27987706598	718.181744485815	704.219904535901	478.6514754996	5236.19446413648	633.684374840439	3.04680369940408	2.0901873766695e-27	5.94383048440491e-26	LOC105195968	NC_052675.1	17223376	17311557	+	4547	protein_coding	low density lipoprotein receptor adapter protein 1%2C transcript variant X2 && sp|Q5SW96|ARH_HUMAN Low density lipoprotein receptor adapter protein 1 OS=Homo sapiens OX=9606 GN=LDLRAP1 PE=1 SV=3 && PF00640:Phosphotyrosine interaction domain (PTB/PID)	PID
105195037	145.980322516392	128.374170327043	137.350924036129	482.930616811228	626.877834095542	547.528463777321	137.235138959855	552.44563822803	-2.00922787652992	2.11494375740467e-27	6.00137886716539e-26	LOC105195037	NC_052666.1	32576650	32579036	+	1660	protein_coding	THUMP domain-containing protein 3 && sp|Q2T9W2|THUM3_BOVIN THUMP domain-containing protein 3 OS=Bos taurus OX=9913 GN=THUMPD3 PE=2 SV=1 && PF01170:Putative RNA methylase family UPF0020	-
105196247	609.049050498719	755.981225259252	571.041170478973	2146.55557251755	1979.34640798024	2110.77453949824	645.357148745648	2078.89217333201	-1.68825474665397	2.55138302887278e-27	7.22438520755447e-26	LOC105196247	NC_052667.1	6629971	6645206	+	6046	protein_coding	uncharacterized LOC105196247%2C transcript variant X1 && sp|Q864U1|BRCA1_BOVIN Breast cancer type 1 susceptibility protein homolog OS=Bos taurus OX=9913 GN=BRCA1 PE=1 SV=1 && PF13923:Zinc finger, C3HC4 type (RING finger)|PF00533:BRCA1 C Terminus (BRCT) domain	BRCT
105194110	83.7592014438317	93.263286135031	86.5498973378345	344.443160519773	353.127611089534	398.440299277445	87.8574616388991	365.337023628917	-2.05600069863092	2.8218184534803e-27	7.97313809834434e-26	LOC105194110	NC_052676.1	9147280	9154771	-	1681	protein_coding	Werner Syndrome-like exonuclease%2C transcript variant X3 && sp|B4PLB3|WRNXO_DROYA Werner Syndrome-like exonuclease OS=Drosophila yakuba OX=7245 GN=WRNexo PE=3 SV=1 && PF01612:3'-5' exonuclease	3_5_exonuc
105192923	899.813135510878	957.868809363319	807.171868650674	2735.12726175624	2399.6395012943	2395.87295933133	888.28460450829	2510.21324079396	-1.49938300326861	2.88969975586678e-27	8.14760355794285e-26	LOC105192923	NC_052678.1	4892143	4906574	+	1637	protein_coding	alpha-tocopherol transfer protein%2C transcript variant X2 && sp|Q9D4C9|CLVS1_MOUSE Clavesin-1 OS=Mus musculus OX=10090 GN=Clvs1 PE=1 SV=1 && PF00650:CRAL/TRIO domain	-
105193833	17308.2406983575	11587.6889984949	10687.0308017152	2557.57924086976	2649.98357140388	1873.62845327621	13194.3201661892	2360.39708851662	2.48285917111414	2.89765045101814e-27	8.15271143845781e-26	LOC105193833	NC_052679.1	24921737	24923928	+	1102	protein_coding	phosphoglycerate mutase 2 && sp|P15259|PGAM2_HUMAN Phosphoglycerate mutase 2 OS=Homo sapiens OX=9606 GN=PGAM2 PE=1 SV=3 && PF00300:Histidine phosphatase superfamily (branch 1)	-
105195798	40.6830407012897	52.6663262880175	43.2749486689173	240.577568301182	281.891493578677	255.455159055342	45.5414385527415	259.308073645067	-2.50829842379778	2.92311261881858e-27	8.20696312429404e-26	LOC105195798	NC_052667.1	94230	98602	+	3567	protein_coding	two pore potassium channel protein sup-9 && sp|O17185|SUP9_CAEEL Two pore potassium channel protein sup-9 OS=Caenorhabditis elegans OX=6239 GN=sup-9 PE=1 SV=2 && -	-
105196450	1068.52809841917	1091.72905534536	913.477720815623	2877.16567846542	2668.30143019239	2716.71766421995	1024.57829152672	2754.06159095926	-1.42735757575901	3.90145230785164e-27	1.09306511916181e-25	LOC105196450	NC_052665.1	1752707	1797123	+	5935	protein_coding	N-alpha-acetyltransferase 15%2C NatA auxiliary subunit && sp|Q9BXJ9|NAA15_HUMAN N-alpha-acetyltransferase 15, NatA auxiliary subunit OS=Homo sapiens OX=9606 GN=NAA15 PE=1 SV=1 && PF12569:NMDA receptor-regulated protein 1	-
105203648	174.69776301142	176.651636091059	171.218275168325	530.868582450578	534.270881331428	564.965675999528	174.189224756935	543.368379927178	-1.64189023556131	3.93274553337725e-27	1.09951285648947e-25	LOC105203648	NC_052664.1	28775386	28777203	+	1369	protein_coding	ribosome production factor 2 homolog && sp|Q9VEB3|RPF2_DROME Ribosome production factor 2 homolog OS=Drosophila melanogaster OX=7227 GN=Non3 PE=2 SV=3 && PF04427:Brix domain	-
105203348	1256.38802165748	1081.85411916636	1447.82926090138	375.514064174907	331.756775836277	300.791910833082	1262.02380057507	336.020916948089	1.90953345453699	4.18872465422093e-27	1.1686189791608e-25	LOC105203348	NC_052672.1	9430081	9434915	+	4741	protein_coding	uncharacterized protein PB18E9.04c && - && -	-
105199464	25083.4877123863	27345.8927099221	24853.9319322636	9770.46758938304	8370.24380752571	7361.11913960496	25761.1041181907	8500.61017883791	1.59955300266229	4.61755207015046e-27	1.28555747361841e-25	LOC105199464	NC_052666.1	28883652	28967919	-	12069	protein_coding	uncharacterized LOC105199464 && sp|O94875|SRBS2_HUMAN Sorbin and SH3 domain-containing protein 2 OS=Homo sapiens OX=9606 GN=SORBS2 PE=1 SV=3 && -	-
105197817	11110.059791514	9851.89466125228	10119.7526702509	4545.22933469391	4615.08275588195	4436.89864994074	10360.5690410057	4532.4035801722	1.19273016167263	6.37728589737268e-27	1.77176478487676e-25	LOC105197817	NC_052673.1	16206499	16275687	-	7989	protein_coding	calcium/calmodulin-dependent protein kinase kinase 1%2C transcript variant X1 && sp|Q8C078|KKCC2_MOUSE Calcium/calmodulin-dependent protein kinase kinase 2 OS=Mus musculus OX=10090 GN=Camkk2 PE=1 SV=2 && -	-
105207726	330.250565692822	277.595428143092	138.291683789801	7.98966093989164	6.10595292950203	1.74372122222077	248.712559208572	5.27977836387148	5.56618229243703	6.67302259675731e-27	1.85005720427844e-25	LOC105207726	NC_052678.1	4728050	4729265	-	1216	protein_coding	cuticle protein 18.7 && - && -	-
105202669	7709.4362128944	7678.31148674056	6199.60677669923	2538.04895857224	2122.83630182354	2375.82016527579	7195.78482544473	2345.56847522386	1.61694067388113	8.19873028356563e-27	2.26831537845316e-25	LOC105202669	NC_052675.1	20257891	20260636	-	2028	protein_coding	arrestin homolog && sp|P32122|ARRH_LOCMI Arrestin homolog OS=Locusta migratoria OX=7004 PE=2 SV=1 && PF02752:Arrestin (or S-antigen), C-terminal domain|PF00339:Arrestin (or S-antigen), N-terminal domain	-
105201229	5581.95249622107	5652.85235491388	5358.56755691636	2475.90715126198	2566.53554803402	2625.17230005336	5531.12413601711	2555.87166644979	1.11369454152909	1.07876679488909e-26	2.978383167594e-25	LOC105201229	NC_052664.1	19620669	20013908	-	11342	protein_coding	disks large 1 tumor suppressor protein%2C transcript variant X1 && sp|P31007|DLG1_DROME Disks large 1 tumor suppressor protein OS=Drosophila melanogaster OX=7227 GN=dlg1 PE=1 SV=2 && PF07653:Variant SH3 domain|PF00595:PDZ domain|PF00625:Guanylate kinase	PDZ
105199531	3344.38525765014	1826.86319311561	2950.22258751575	14559.8254527959	14968.7436066742	13377.8292168777	2707.1570127605	14302.1327587826	-2.40141844588539	1.39151748830879e-26	3.83389050720761e-25	LOC105199531	NC_052679.1	23464693	23466018	-	733	protein_coding	ejaculatory bulb-specific protein 3 && - && PF03392:Insect pheromone-binding family, A10/OS-D	-
105205626	5377.340732694	6969.51051211432	4899.47679712437	1727.54224322546	1585.51244402736	1558.88677266536	5748.77601397756	1623.9804866394	1.8236193770291	1.48113831213511e-26	4.07236372363442e-25	LOC105205626	NC_052668.1	19697060	19796714	+	7464	protein_coding	calcium/calmodulin-dependent protein kinase type II alpha chain%2C transcript variant X1 && sp|Q00168|KCC2A_DROME Calcium/calmodulin-dependent protein kinase type II alpha chain OS=Drosophila melanogaster OX=7227 GN=CaMKII PE=1 SV=1 && -	-
105200147	1.19656002062617	0	7.52607802937691	210.39440475048	212.690693710988	172.628400999856	2.90754601666769	198.571166487108	-5.97334692761476	1.53509169020278e-26	4.21198711692002e-25	LOC105200147	NC_052667.1	24957230	24966363	+	4260	protein_coding	putative leucine-rich repeat-containing protein DDB_G0290503%2C transcript variant X2 && - && -	-
105193419	386.488886662252	398.289092553133	469.439117082385	65.6927677279979	92.6069527641142	95.0328066110317	418.07236543259	84.444175701048	2.31025341301679	2.07986090952702e-26	5.69495935639562e-25	LOC105193419	NC_052679.1	22937162	22942889	+	2229	protein_coding	facilitated trehalose transporter Tret1 && sp|A5LGM7|TRET1_POLVA Facilitated trehalose transporter Tret1 OS=Polypedilum vanderplanki OX=319348 GN=Tret1 PE=1 SV=1 && PF00083:Sugar (and other) transporter	Sugar_tr
105194642	161.535602784533	202.984799235068	201.322587285832	624.969033520413	629.930810560293	629.483361221697	188.614329768478	628.127735100801	-1.73266485660809	2.41475587579951e-26	6.5983452737896e-25	LOC105194642	NC_052674.1	3376895	3379622	-	2207	protein_coding	ran GTPase-activating protein 1 && sp|P46060|RAGP1_HUMAN Ran GTPase-activating protein 1 OS=Homo sapiens OX=9606 GN=RANGAP1 PE=1 SV=1 && PF07834:RanGAP1 C-terminal domain	-
105194653	660.501131385644	787.800464058262	657.591067816808	1920.18184588729	1883.68647875138	2058.46290283161	701.964221086905	1954.11040915676	-1.47734311781744	2.59386044700256e-26	7.07319645507064e-25	LOC105194653	NC_052674.1	3607666	3622784	+	4317	protein_coding	importin subunit beta-1%2C transcript variant X2 && sp|Q14974|IMB1_HUMAN Importin subunit beta-1 OS=Homo sapiens OX=9606 GN=KPNB1 PE=1 SV=2 && PF03810:Importin-beta N-terminal domain|PF13513:HEAT-like repeat	-
105199319	3201.99461519562	2432.52594542781	2678.34301870451	924.137448714133	928.104845284309	882.322938443708	2770.95452644265	911.521744147383	1.60390210334298	2.61001644432482e-26	7.10266770094951e-25	LOC105199319	NC_052679.1	15717500	15720868	+	2659	protein_coding	arrestin homolog && sp|P55274|ARRH_HELVI Arrestin homolog OS=Heliothis virescens OX=7102 PE=3 SV=1 && PF02752:Arrestin (or S-antigen), C-terminal domain|PF00339:Arrestin (or S-antigen), N-terminal domain	-
105193008	509.734568786747	501.427314867167	504.247227968253	1198.44914098375	1221.19058590041	1262.45416488783	505.136370540723	1227.36463059066	-1.2809621609902	2.85478250452805e-26	7.75286537017024e-25	LOC105193008	NC_052666.1	455985	460025	-	2848	protein_coding	E3 ubiquitin-protein ligase TRIM23%2C transcript variant X1 && sp|P36406|TRI23_HUMAN E3 ubiquitin-protein ligase TRIM23 OS=Homo sapiens OX=9606 GN=TRIM23 PE=1 SV=1 && PF00025:ADP-ribosylation factor family|PF00643:B-box zinc finger	Arf
105204109	128.031922207	123.985309803041	48.9195071909499	1115.0015711671	964.740562861321	926.787829610337	100.31224640033	1002.17665454625	-3.3274648973216	3.46393793456671e-26	9.38797872878489e-25	LOC105204109	NC_052669.1	20252884	20259205	+	1682	protein_coding	phospholipase A2 && sp|Q7M4I6|PA2_BOMPE Phospholipase A2 OS=Bombus pensylvanicus OX=28643 PE=1 SV=1 && PF05826:Phospholipase A2	-
105196717	168.71496290829	175.554420960058	203.204106793177	600.112310596305	571.924257730024	630.355221832807	182.491163553842	600.797263386379	-1.71621776890946	4.12217290431361e-26	1.1149176409223e-24	LOC105196717	NC_052666.1	21089836	21092540	+	1679	protein_coding	U3 small nucleolar RNA-interacting protein 2 && sp|Q91WM3|U3IP2_MOUSE U3 small nucleolar RNA-interacting protein 2 OS=Mus musculus OX=10090 GN=Rrp9 PE=1 SV=1 && -	-
105197613	20.3415203506448	9.87493617900329	31.0450718711798	248.567229241073	238.132164250579	316.485401833069	20.4205094669426	267.728265108241	-3.69551205739115	4.33901438802615e-26	1.17118111936966e-24	LOC105197613	NC_052671.1	4580998	4582714	+	722	protein_coding	baculoviral IAP repeat-containing protein 5 && sp|Q6J1J1|BIRC5_BOVIN Baculoviral IAP repeat-containing protein 5 OS=Bos taurus OX=9913 GN=BIRC5 PE=2 SV=2 && PF00653:Inhibitor of Apoptosis domain	BIR
105194137	108.886961876981	119.59644927904	124.180287484719	434.992651171878	552.588740119934	449.880075332958	117.55456621358	479.153822208257	-2.02405229951345	4.41014452860003e-26	1.18796590952958e-24	LOC105194137	NC_052674.1	12246272	12306145	-	22022	protein_coding	broad-complex core protein%2C transcript variant X10 && sp|Q01295|BRC1_DROME Broad-complex core protein isoforms 1/2/3/4/5 OS=Drosophila melanogaster OX=7227 GN=br PE=1 SV=2 && -	-
105200849	107.690401856355	110.818728231037	85.6091375841624	399.483046994582	474.229010857991	527.475669721782	101.372755890518	467.062575858118	-2.20807973470075	4.53244920892168e-26	1.21843978733765e-24	LOC105200849	NC_052669.1	4917750	5305835	+	11351	protein_coding	protein rhomboid%2C transcript variant X2 && sp|P20350|RHOM_DROME Protein rhomboid OS=Drosophila melanogaster OX=7227 GN=rho PE=1 SV=2 && -	-
105196904	1026.64849769725	1125.74272440637	1015.07977421221	403.034007412312	405.028210990302	370.540759721913	1055.82366543861	392.867659374842	1.42656443713182	4.57646540847808e-26	1.22778708332503e-24	LOC105196904	NC_052679.1	19138638	19174054	-	11919	protein_coding	uncharacterized LOC105196904%2C transcript variant X3 && - && -	-
105195253	95.7248016500934	86.6799953490288	103.483572903933	363.085702712853	358.215905197453	367.053317277471	95.2961233010183	362.784975062592	-1.92633332874132	4.68274005917921e-26	1.2537658868125e-24	LOC105195253	NC_052668.1	24537080	24540639	+	2294	protein_coding	paramyosin && - && -	-
105196498	135.211282330757	171.165560436057	147.699281326522	583.24524861209	503.741116683918	558.862651721755	151.358708031112	548.616339005921	-1.85751119956318	5.05919044087448e-26	1.35183197293386e-24	LOC105196498	NC_052671.1	4695310	4698923	-	2447	protein_coding	uncharacterized LOC105196498%2C transcript variant X1 && - && -	-
105193712	2015.00707473447	2210.88848896574	2025.45574965606	875.311742970351	755.102845615085	783.802689388234	2083.78377111875	804.73909265789	1.37223059593432	5.91982979132261e-26	1.57862127768603e-24	LOC105193712	NC_052671.1	2468674	2496980	+	7987	protein_coding	phosphoinositide 3-kinase adapter protein 1%2C transcript variant X1 && sp|Q6ZUJ8|BCAP_HUMAN Phosphoinositide 3-kinase adapter protein 1 OS=Homo sapiens OX=9606 GN=PIK3AP1 PE=1 SV=2 && PF14545:Dof, BCAP, and BANK (DBB) motif,	-
105205552	224370.559147675	243442.412760444	134627.424549248	40256.3505156962	34841.5850745602	28989.3653194202	200813.465485789	34695.7669698922	2.53302122202383	8.89625457180166e-26	2.36010900317017e-24	LOC105205552	NC_052674.1	9544796	9548727	+	1809	protein_coding	ADP%2CATP carrier protein 2 && sp|Q7PQV7|ADT2_ANOGA ADP,ATP carrier protein 2 OS=Anopheles gambiae OX=7165 GN=AGAP002358 PE=3 SV=2 && PF00153:Mitochondrial carrier protein	Mito_carr
105201632	18631.6360811701	12473.1416092122	11192.2187894371	3212.73143794087	3103.8594058302	2829.18768305319	14098.9988266064	3048.59284227476	2.2093253173564	8.90325514937544e-26	2.36010900317017e-24	LOC105201632	NC_052670.1	7978062	7987223	+	4824	protein_coding	neuropathy target esterase sws%2C transcript variant X1 && sp|Q9U969|SWS_DROME Neuropathy target esterase sws OS=Drosophila melanogaster OX=7227 GN=sws PE=1 SV=2 && PF01734:Patatin-like phospholipase|PF00027:Cyclic nucleotide-binding domain	cNMP_binding
105203126	3.5896800618785	4.38886052400146	3.76303901468846	192.639602661832	141.45457620013	149.088164499875	3.91385986685614	161.060781120613	-5.36338064997784	8.9037244773212e-26	2.36010900317017e-24	LOC105203126	NC_052665.1	22849245	22921308	+	3819	protein_coding	transcription factor MafB && sp|Q8NHW3|MAFA_HUMAN Transcription factor MafA OS=Homo sapiens OX=9606 GN=MAFA PE=1 SV=2 && PF03131:bZIP Maf transcription factor	bZIP_Maf
105199875	28.717440495028	28.5275934060095	35.7488706395403	195.302822975129	223.884940748408	195.296776888726	30.9979681801926	204.828180204088	-2.71544051506312	9.41583506408547e-26	2.49088226396524e-24	LOC105199875	NC_052670.1	2175469	2181197	-	1321	protein_coding	17-beta-hydroxysteroid dehydrogenase 13 && sp|Q7Z5P4|DHB13_HUMAN 17-beta-hydroxysteroid dehydrogenase 13 OS=Homo sapiens OX=9606 GN=HSD17B13 PE=1 SV=1 && PF00106:short chain dehydrogenase	adh_short
113005344	3.5896800618785	4.38886052400146	4.70379876836057	174.884800573184	146.542870308049	134.266534110999	4.22744645141351	151.898068330744	-5.15503518768804	1.14778736598415e-25	3.03034119687266e-24	LOC113005344	NC_052677.1	1736803	2032842	+	2178	protein_coding	oxidoreductase ptaE%2C transcript variant X1 && sp|P37064|ASO_CUCPM L-ascorbate oxidase OS=Cucurbita pepo var. melopepo OX=3665 PE=1 SV=1 && PF07732:Multicopper oxidase|PF00394:Multicopper oxidase|PF07731:Multicopper oxidase	-
105196112	22.7346403918972	18.6526572270062	27.2820328564913	181.986721408643	168.93136438289	194.424916277615	22.8897768251316	181.781000689716	-2.98159201502706	1.23558999543315e-25	3.25568157526831e-24	LOC105196112	NC_052671.1	4792334	4797441	-	2782	protein_coding	rho GTPase-activating protein gacZ%2C transcript variant X2 && - && -	-
105199035	330.250565692822	255.651125523085	469.439117082385	43.4992651171878	26.4591293611755	22.66837588887	351.780269432764	30.8755901224111	3.50903566514883	1.36655925266054e-25	3.59364492580832e-24	LOC105199035	NC_052665.1	4838973	4845109	+	4017	protein_coding	ras-like protein family member 10B%2C transcript variant X1 && sp|Q96S79|RSLAB_HUMAN Ras-like protein family member 10B OS=Homo sapiens OX=9606 GN=RASL10B PE=1 SV=1 && PF00071:Ras family	Ras
105194860	1837.91619168179	1570.11485246152	1747.93162232279	585.908468925387	623.824857630791	496.088687721808	1718.65422215537	568.607338092662	1.59641606704225	1.43521912142308e-25	3.76674109337915e-24	LOC105194860	NC_052669.1	16656437	16663605	+	1965	protein_coding	esterase E4%2C transcript variant X1 && sp|P35501|ESTE_MYZPE Esterase E4 OS=Myzus persicae OX=13164 PE=1 SV=1 && PF00135:Carboxylesterase family	COesterase
105195576	545.631369405532	679.176166089226	533.410780332089	1763.93958750719	1723.91404376274	1691.40958555414	586.072771942282	1726.42107227469	-1.55899740284397	1.51513313156857e-25	3.96863273909873e-24	LOC105195576	NC_052667.1	5077409	5087249	-	3766	protein_coding	piwi-like protein Siwi%2C transcript variant X1 && sp|A8D8P8|SIWI_BOMMO Piwi-like protein Siwi OS=Bombyx mori OX=7091 GN=Siwi PE=1 SV=1 && PF01391:Collagen triple helix repeat (20 copies)|PF02171:Piwi domain|PF02170:PAZ domain	Piwi
105207567	7.179360123757	9.87493617900329	8.46683778304903	133.161015664861	131.277987984294	153.447467555427	8.50704469526977	139.295490401527	-4.02955121797055	1.64948551708461e-25	4.31204087930779e-24	LOC105207567	NC_052677.1	14551775	14661635	-	7611	lncRNA	uncharacterized LOC105207567 && - && -	-
105200339	11352.9614757011	8773.33218747892	6752.77351185844	2099.50534698264	2114.69503125087	1849.21635616512	8959.68905834614	2021.13891146621	2.14822187022461	1.76480326867212e-25	4.6044376047084e-24	LOC105200339	NC_052667.1	27954185	27958272	+	3113	protein_coding	mitochondrial coenzyme A transporter SLC25A42 && sp|Q5PQ27|S2542_XENLA Mitochondrial coenzyme A transporter SLC25A42 OS=Xenopus laevis OX=8355 GN=slc25a42 PE=2 SV=1 && PF00153:Mitochondrial carrier protein	Mito_carr
105195155	408.026967033523	436.691622138145	472.261396343401	1126.54219252472	1141.81319781688	1190.96159477678	438.993328505023	1153.10566170613	-1.39180138530063	1.94300966115323e-25	5.0594447647284e-24	LOC105195155	NC_052668.1	21777809	21781351	+	2794	protein_coding	neuronal membrane glycoprotein M6-a && sp|P35803|GPM6B_MOUSE Neuronal membrane glycoprotein M6-b OS=Mus musculus OX=10090 GN=Gpm6b PE=1 SV=2 && PF01275:Myelin proteolipid protein (PLP or lipophilin)	-
105205686	107.690401856355	136.054676244045	99.7205338892441	436.768131380743	448.7875403184	457.726820832951	114.488537329881	447.760830844031	-1.96970686908324	2.00925656766426e-25	5.22170787056388e-24	LOC105205686	NC_052668.1	19199061	19202054	-	2319	protein_coding	RNA polymerase II-associated factor 1 homolog && sp|Q4U0S5|PAF1_DANRE RNA polymerase II-associated factor 1 homolog OS=Danio rerio OX=7955 GN=paf1 PE=1 SV=1 && PF03985:Paf1	-
105207462	758.61905307699	793.286539713264	702.747535993069	1877.57032087454	1870.45691407079	2122.98058805378	751.551042927774	1957.00260766637	-1.38139072641524	2.07765973735086e-25	5.38892994375381e-24	LOC105207462	NC_052669.1	10026124	10031113	-	4399	protein_coding	uncharacterized LOC105207462 && - && PF13837:Myb/SANT-like DNA-binding domain	-
105203429	10.7690401856355	1.09721513100037	9.40759753672114	183.762201617508	233.043870142661	152.575606944317	7.09128428445234	189.793892901495	-4.73876970473047	2.17477068237177e-25	5.62981572356668e-24	LOC105203429	NC_052679.1	4811344	4819977	-	1366	protein_coding	uncharacterized LOC105203429%2C transcript variant X1 && sp|Q923D2|BLVRB_MOUSE Flavin reductase (NADPH) OS=Mus musculus OX=10090 GN=Blvrb PE=1 SV=3 && PF13460:NAD(P)H-binding	-
105206171	335.036805775327	321.484033383107	310.450718711798	828.261517435433	886.380833599379	842.21735033263	322.323852623411	852.286567122481	-1.40359360650931	2.38117733017541e-25	6.15214687640651e-24	LOC105206171	NC_052674.1	10937523	10941768	+	2547	protein_coding	zinc finger CCHC domain-containing protein 9 && - && -	-
105202676	594.690330251205	479.48301224716	599.263963089137	1797.67371147562	1560.07097348777	1693.15330677636	557.812435195834	1683.63266391325	-1.59363572305077	2.66138766444703e-25	6.86276275414689e-24	LOC105202676	NC_052675.1	20287227	20292711	-	2279	protein_coding	CTP synthase && sp|Q2M197|PYRG_DROPS CTP synthase OS=Drosophila pseudoobscura pseudoobscura OX=46245 GN=CTPsyn PE=3 SV=2 && PF00117:Glutamine amidotransferase class-I|PF06418:CTP synthase N-terminus	CTP_synth_N
105203471	7.179360123757	13.1665815720044	22.5782340881307	181.986721408643	198.443470208816	252.839577222011	14.3080585946307	211.08992294649	-3.84885926104554	2.69470410417379e-25	6.93520746190464e-24	LOC105203471	NC_052669.1	9819495	9846942	+	3575	protein_coding	farnesyl pyrophosphate synthase%2C transcript variant X1 && sp|Q920E5|FPPS_MOUSE Farnesyl pyrophosphate synthase OS=Mus musculus OX=10090 GN=Fdps PE=1 SV=1 && PF00348:Polyprenyl synthetase	-
105202791	899.813135510878	922.757925171307	1104.45195081106	310.709036551342	334.809752301028	296.43260777753	975.674337164416	313.983798876633	1.63730322011845	2.81601202031904e-25	7.233392578305e-24	LOC105202791	NC_052666.1	16405453	16559263	+	5326	protein_coding	uncharacterized LOC105202791 && - && PF12736:Cell-cycle sustaining, positive selection,	-
105194357	1.19656002062617	5.48607565500183	1.88151950734423	160.680958902265	166.896046739722	180.475146499849	2.85471839432407	169.350717380612	-5.89373714285907	2.83845696959268e-25	7.27697076374339e-24	LOC105194357	NC_052676.1	3946263	3949972	-	1420	protein_coding	uncharacterized LOC105194357 && - && -	-
105200999	107.690401856355	144.832397292048	101.602053396588	488.257057437822	480.334963787493	472.548451221828	118.041617514997	480.380157482381	-2.02672135663849	3.22829114620166e-25	8.26044439721735e-24	LOC105200999	NC_052679.1	10624093	10651008	-	4959	protein_coding	claspin%2C transcript variant X1 && sp|Q80YR7|CLSPN_MOUSE Claspin OS=Mus musculus OX=10090 GN=Clspn PE=1 SV=2 && -	-
105194882	113.673201959486	73.5134137770245	142.995482558161	634.734174669169	603.471681199118	723.644307221618	110.060699431557	653.950054363302	-2.56708733135584	4.12916908456232e-25	1.05452625851899e-23	LOC105194882	NC_052667.1	24276560	24282385	-	2855	protein_coding	DNA replication licensing factor Mcm7%2C transcript variant X1 && sp|Q9XYU0|MCM7_DROME DNA replication licensing factor Mcm7 OS=Drosophila melanogaster OX=7227 GN=Mcm7 PE=1 SV=1 && PF17855:MCM AAA-lid domain|PF14551:MCM N-terminal domain|PF17207:MCM OB domain|PF00493:MCM P-loop domain	MCM
105193993	808.874573943289	718.675910805239	766.719199242773	1915.74314536513	1768.69103191242	1919.83706566506	764.756561330434	1868.0904143142	-1.28894899138128	5.35338183329523e-25	1.3645472312123e-23	LOC105193993	NC_052675.1	19581993	19586845	-	3707	protein_coding	gametogenetin-binding protein 2-like%2C transcript variant X3 && sp|Q9VNG1|GGNB2_DROME Gametogenetin-binding protein 2-like OS=Drosophila melanogaster OX=7227 GN=CG2182 PE=2 SV=3 && -	-
105204041	0	2.19443026200073	0.940759753672114	432.329430858581	488.476234360163	612.918009610599	1.04506333855761	511.241224943114	-8.90456753402049	5.72424387511023e-25	1.45628273297824e-23	LOC105204041	NC_052669.1	18966553	18969053	+	1671	protein_coding	juvenile hormone epoxide hydrolase 1 && sp|Q8MZR6|HYEP1_CTEFE Juvenile hormone epoxide hydrolase 1 OS=Ctenocephalides felis OX=7515 GN=EH1 PE=1 SV=3 && PF06441:Epoxide hydrolase N terminus	EHN
105207891	1358.0956234107	1799.4328148406	1425.25102681325	491.808017855552	422.328410957224	409.77448722188	1527.59315502152	441.303638678219	1.79120913583461	5.99382306617132e-25	1.52194971928786e-23	LOC105207891	NC_052666.1	26663507	26678402	-	7880	protein_coding	ras-related protein Rab-3%2C transcript variant X1 && sp|P25228|RAB3_DROME Ras-related protein Rab-3 OS=Drosophila melanogaster OX=7227 GN=Rab3 PE=1 SV=1 && -	-
105193765	58255.7211642056	58277.4844679534	34119.4747461802	8911.13516829248	8428.25036035598	5330.55577632888	50217.5601261131	7556.64710165911	2.73238516427075	8.22734632594799e-25	2.08509845817919e-23	LOC105193765	NC_052665.1	19244823	19246754	-	1208	protein_coding	troponin C%2C isoallergen Bla g 6.0101-like && sp|Q1A7B3|TNNC1_BLAGE Troponin C, isoallergen Bla g 6.0101 OS=Blattella germanica OX=6973 PE=1 SV=1 && PF13499:EF-hand domain pair|PF13833:EF-hand domain pair	-
105208101	11418.7722768355	9061.89976693202	10587.310267826	3513.67533334346	3785.69081629126	3033.20306605302	10355.9941038645	3444.18973856258	1.58833051093176	8.51340803485792e-25	2.15348683243644e-23	LOC105208101	NC_052664.1	30711759	30726271	+	4302	protein_coding	sialin%2C transcript variant X2 && sp|Q9JI12|VGLU2_RAT Vesicular glutamate transporter 2 OS=Rattus norvegicus OX=10116 GN=Slc17a6 PE=1 SV=1 && PF07690:Major Facilitator Superfamily	MFS_1
105200048	345.805845960962	351.108841920117	345.258829597666	999.595357590887	867.045315989289	1006.99900583249	347.391172492915	957.879893137556	-1.4638162975736	8.57458250070557e-25	2.1648375591135e-23	LOC105200048	NC_052670.1	9873927	9887667	+	3972	protein_coding	protein bric-a-brac 2%2C transcript variant X4 && sp|Q01295|BRC1_DROME Broad-complex core protein isoforms 1/2/3/4/5 OS=Drosophila melanogaster OX=7227 GN=br PE=1 SV=2 && PF10523:BEN domain|PF00651:BTB/POZ domain	BTB
105197582	921.351215882149	913.980204123304	998.146098646113	2861.18635658564	2753.78477120542	2295.60898905364	944.492506217189	2636.86003894823	-1.48073480142375	8.64481785529489e-25	2.17842848421852e-23	LOC105197582	NC_052664.1	27608546	27669198	+	5100	protein_coding	cysteine-rich secretory protein 1%2C transcript variant X1 && sp|Q8AVA3|CRVP_PSEPO Cysteine-rich venom protein pseudecin OS=Pseudechis porphyriacus OX=8671 PE=1 SV=1 && PF00188:Cysteine-rich secretory protein family|PF08562:Crisp	SCP
105196981	63.4176810931869	84.4855650870281	53.6233059593105	707.528863232626	990.182033400913	421.980535777425	67.1755173798418	706.563810803655	-3.39648709835959	8.70290411606283e-25	2.18891224737338e-23	LOC105196981	NC_052674.1	1992477	2084547	-	9808	protein_coding	cytochrome P450 18a1%2C transcript variant X1 && sp|Q95078|CP18A_DROME Cytochrome P450 18a1 OS=Drosophila melanogaster OX=7227 GN=Cyp18a1 PE=2 SV=2 && -	-
105203077	68.2039211756915	73.5134137770245	73.3792607864249	322.249657908963	295.121058259265	393.209135610783	71.6988652463803	336.859950593004	-2.23167596221581	8.73639284921426e-25	2.1931814184795e-23	LOC105203077	NC_052679.1	17437430	17442751	-	2513	protein_coding	proclotting enzyme && sp|P21902|PCE_TACTR Proclotting enzyme OS=Tachypleus tridentatus OX=6853 PE=1 SV=1 && PF00089:Trypsin	Trypsin
105200661	238.115444104607	243.581759082081	222.960061620291	650.713496548953	669.619504602057	639.073827943911	234.88575493566	653.135609698307	-1.47640717559576	8.95741705229732e-25	2.24442449914167e-23	LOC105200661	NC_052678.1	2905267	2907502	+	1519	protein_coding	something about silencing protein 10 && sp|Q9JI13|SAS10_MOUSE Something about silencing protein 10 OS=Mus musculus OX=10090 GN=Utp3 PE=1 SV=1 && PF04000:Sas10/Utp3/C1D family|PF09368:Sas10 C-terminal domain	-
105196031	4.78624008250467	0	0	271.648471956316	322.597846442024	326.947729166394	1.59541336083489	307.064682521578	-7.7452326482912	9.05026009972933e-25	2.26341721514888e-23	LOC105196031	NC_052675.1	17729794	17737039	+	3121	protein_coding	luciferin 4-monooxygenase && - && PF00501:AMP-binding enzyme|PF13193:AMP-binding enzyme C-terminal domain	AMP-binding
105197778	526.486409075514	504.718960260168	442.157084225894	1343.15077800623	1260.87927994217	1406.31116572105	491.120817853858	1336.78040788982	-1.44632157679965	9.34541127395589e-25	2.33283950597997e-23	LOC105197778	NC_052673.1	17114035	17127616	-	7475	protein_coding	facilitated trehalose transporter Tret1%2C transcript variant X5 && sp|Q9UGQ3|GTR6_HUMAN Solute carrier family 2, facilitated glucose transporter member 6 OS=Homo sapiens OX=9606 GN=SLC2A6 PE=1 SV=2 && -	-
105205369	2196.88419786964	2804.48187483693	1730.05718700302	522.878921510686	544.447469547265	437.674026777412	2243.80775323653	501.666805945121	2.16129987802411	1.03146913754487e-24	2.56996438022436e-23	LOC105205369	NC_052670.1	5498223	6092755	-	18142	protein_coding	RNA-binding protein Musashi homolog Rbp6%2C transcript variant X4 && sp|Q9VVE5|MSIR6_DROME RNA-binding protein Musashi homolog Rbp6 OS=Drosophila melanogaster OX=7227 GN=Rbp6 PE=2 SV=3 && -	-
105208262	104.100721794477	167.873915043056	150.521560587538	622.305813207116	609.57763412862	735.850355777163	140.832065808357	655.9112677043	-2.21643522167836	1.05321390428571e-24	2.61922858593899e-23	LOC105208262	NC_052665.1	19799694	19810964	-	2878	protein_coding	E3 ubiquitin-protein ligase UHRF1 && sp|F6UA42|UHRF1_XENTR E3 ubiquitin-protein ligase UHRF1 OS=Xenopus tropicalis OX=8364 GN=uhrf1 PE=3 SV=2 && PF12148:Tandem tudor domain within UHRF1|PF02182:SAD/SRA domain|PF00240:Ubiquitin family|PF00628:PHD-finger	ubiquitin
105196869	17394.3930198426	11846.6317694109	11148.9438407682	3029.8569764278	2911.52188855089	2080.25941810937	13463.3228766739	2673.87942769602	2.33204644012354	1.08757495146753e-24	2.69962530009137e-23	LOC105196869	NC_052669.1	9716386	9723094	-	3394	protein_coding	spermatogenesis-associated protein 20%2C transcript variant X1 && sp|Q8TB22|SPT20_HUMAN Spermatogenesis-associated protein 20 OS=Homo sapiens OX=9606 GN=SPATA20 PE=2 SV=3 && PF03190:Protein of unknown function, DUF255	-
105196117	21031.9354825461	27727.7235755102	15907.3066748418	5140.90294476805	4697.51312043023	4572.90890527396	21555.6552442994	4803.77499015742	2.16579213179343	1.14332329435558e-24	2.8327114457168e-23	LOC105196117	NC_052679.1	1576848	1693227	+	8814	protein_coding	uncharacterized LOC105196117%2C transcript variant X2 && - && -	-
105202244	14.358720247514	18.6526572270062	23.5189938418029	177.548020886481	155.701799702302	165.653516110973	18.843457105441	166.301112233252	-3.12508548526361	1.1653086782443e-24	2.88180619126336e-23	LOC105202244	NC_052676.1	2351086	2355508	+	2735	protein_coding	cell division control protein 6 homolog%2C transcript variant X2 && sp|Q99741|CDC6_HUMAN Cell division control protein 6 homolog OS=Homo sapiens OX=9606 GN=CDC6 PE=1 SV=1 && -	-
105199952	3643.52526280668	5087.78656244869	3824.18839867714	1150.5111753444	1171.32530364281	892.785265777032	4185.16674131084	1071.54058158808	1.9658418854666	1.23037435205146e-24	3.03705788015675e-23	LOC105199952	NC_052670.1	2270784	2291832	-	12911	protein_coding	protein stoned-B && sp|Q24212|STNB_DROME Protein stoned-B OS=Drosophila melanogaster OX=7227 GN=stnB PE=1 SV=4 && PF00928:Adaptor complexes medium subunit family	Adap_comp_sub
105198671	2642.00452554258	2159.31937780872	2274.75708437917	824.710557017704	867.045315989289	714.925701110514	2358.69366257682	802.227191372502	1.5561170671287	1.24297799492023e-24	3.06247639564763e-23	LOC105198671	NC_052665.1	425990	429676	-	1720	protein_coding	acylphosphatase-2 && sp|P07033|ACYP2_BOVIN Acylphosphatase-2 OS=Bos taurus OX=9913 GN=ACYP2 PE=1 SV=2 && PF00708:Acylphosphatase	-
105195020	217.773923753962	205.179229497068	204.144866546849	591.234909551981	590.24211651853	581.531027610625	209.03267326596	587.669351227046	-1.49227988860821	1.24609954917304e-24	3.06448185426259e-23	LOC105195020	NC_052665.1	10859730	10863222	+	3006	protein_coding	uncharacterized LOC105195020 && - && PF16025:Calcium-dependent calmodulin binding	-
novel.173	2.39312004125233	0	3.76303901468846	205.955704228318	199.4611290304	349.616105055264	2.05205301864693	251.67764610466	-6.88977748939032	1.25010093900297e-24	3.06863964324575e-23	-	NC_052673.1	2451617	2454561	-	2945	-	- && - && -	-
105196373	232.132644001476	222.734671593074	196.618788517472	675.57021947306	619.754222344456	649.536155277235	217.162034704007	648.286865698251	-1.58069167243534	1.43194004599629e-24	3.50851730827135e-23	LOC105196373	NC_052667.1	27623332	27626783	-	2701	protein_coding	proline-%2C glutamic acid- and leucine-rich protein 1 && sp|Q58HI1|PELP1_XENLA Proline-, glutamic acid- and leucine-rich protein 1 OS=Xenopus laevis OX=8355 GN=pelp1 PE=1 SV=1 && -	-
105198675	162.732162805159	76.8050591700256	73.3792607864249	814.057675764515	813.109398445354	869.245029277052	104.30549425387	832.137367828974	-3.00310969038831	1.60903119651766e-24	3.93516285262514e-23	LOC105198675	NC_052664.1	32601718	32609008	-	4482	protein_coding	DNA polymerase alpha catalytic subunit && sp|Q9DE46|DPOLA_XENLA DNA polymerase alpha catalytic subunit OS=Xenopus laevis OX=8355 GN=pola1 PE=1 SV=1 && PF00136:DNA polymerase family B|PF12254:DNA polymerase alpha subunit p180 N terminal|PF08996:DNA Polymerase alpha zinc finger|PF03104:DNA polymerase family B, exonuclease domain	DNA_pol_B
105202280	108.886961876981	99.8465769210332	127.002566745735	390.605645950258	421.31075213564	435.930305555191	111.91203518125	415.948901213697	-1.89031232695348	1.96571477621547e-24	4.79865665958483e-23	LOC105202280	NC_052670.1	1383567	1386235	+	1778	protein_coding	tRNA pseudouridine synthase Pus10 && sp|Q9D3U0|PUS10_MOUSE tRNA pseudouridine synthase Pus10 OS=Mus musculus OX=10090 GN=Pus10 PE=1 SV=1 && -	-
105193714	6106.04578525533	5504.72831222883	5623.8618074519	2701.39313778781	2582.81808917936	2616.45369394226	5744.87863497869	2633.55497363648	1.12512349578928	1.97305793889424e-24	4.80774484926889e-23	LOC105193714	NC_052671.1	2417792	2449628	-	4799	protein_coding	guanine nucleotide exchange factor for Rab-3A%2C transcript variant X2 && sp|Q99NH3|R3GEF_RAT Guanine nucleotide exchange factor for Rab-3A OS=Rattus norvegicus OX=10116 GN=Rab3il1 PE=1 SV=1 && -	-
105199032	278.798484805897	309.414666942103	214.493223837242	1035.10496176818	1091.94791555928	905.863174943688	267.568791861747	1010.97201742372	-1.9198916232641	2.00334788765329e-24	4.87261171209446e-23	LOC105199032	NC_052665.1	4805774	4851134	-	3178	protein_coding	alpha-tocopherol transfer protein-like%2C transcript variant X1 && sp|Q9D3D0|TTPAL_MOUSE Alpha-tocopherol transfer protein-like OS=Mus musculus OX=10090 GN=Ttpal PE=1 SV=3 && PF00650:CRAL/TRIO domain	-
105196048	586.314410106822	931.53564621931	440.27556471855	3785.32380529977	4054.35274518935	4379.35584960745	652.708540348227	4073.01080003219	-2.64220553489913	2.0767881751758e-24	5.04200127355296e-23	LOC105196048	NC_052671.1	4782101	4791267	-	7423	protein_coding	putative leucine-rich repeat-containing protein DDB_G0290503%2C transcript variant X1 && - && -	-
105208029	1.19656002062617	0	0.940759753672114	961.422533100294	1108.23045670462	1082.8508789991	0.712439924766094	1050.83462293467	-10.527838318363	2.2767749851778e-24	5.51744011006592e-23	LOC105208029	NC_052671.1	7696290	7709154	-	9058	protein_coding	uncharacterized LOC105208029 && sp|B5MCY1|TDR15_HUMAN Tudor domain-containing protein 15 OS=Homo sapiens OX=9606 GN=TDRD15 PE=2 SV=1 && PF00567:Tudor domain	-
120357730	335.036805775327	311.609097204104	354.666427134387	69.2437281457276	90.5716351209469	63.645824611058	333.770776704606	74.4870626259108	2.16947787670381	2.48241784905682e-24	6.00482860391157e-23	LOC120357730	NC_052668.1	21396410	21399799	+	722	lncRNA	uncharacterized LOC120357730 && - && -	-
105195860	437.940967549177	613.343258229204	491.076591416844	1694.69585936146	1602.81264399428	1665.25376722083	514.120272398408	1654.25409019219	-1.68572798243187	2.56627373560756e-24	6.19638458343063e-23	LOC105195860	NC_052670.1	6658868	6662350	-	2771	protein_coding	pre-rRNA 2'-O-ribose RNA methyltransferase FTSJ3 && sp|Q5RJT2|SPB1_RAT pre-rRNA 2'-O-ribose RNA methyltransferase FTSJ3 OS=Rattus norvegicus OX=10116 GN=Ftsj3 PE=1 SV=1 && PF11861:Domain of unknown function (DUF3381)|PF07780:Spb1 C-terminal domain|PF01728:FtsJ-like methyltransferase	-
105204038	98.1179216913457	80.0967045630267	112.891170440654	403.034007412312	390.78098748813	473.420311832938	97.0352655650087	422.411768911127	-2.11905520459007	2.68692161301986e-24	6.47591996749615e-23	LOC105204038	NC_052669.1	18761986	18764492	-	2149	protein_coding	methylosome protein 50 && - && -	-
105204016	397.257926847888	487.163518164162	372.540862454157	1407.06806552536	1219.15526825724	1323.48440766556	418.987435822069	1316.56924714939	-1.65271959104523	2.77492734585797e-24	6.67591216539744e-23	LOC105204016	NC_052669.1	18629034	18634159	-	4477	protein_coding	ribosome biogenesis protein BMS1 homolog && sp|Q14692|BMS1_HUMAN Ribosome biogenesis protein BMS1 homolog OS=Homo sapiens OX=9606 GN=BMS1 PE=1 SV=1 && PF04950:40S ribosome biogenesis protein Tsr1 and BMS1 C-terminal|PF08142:AARP2CN (NUC121) domain	-
105194700	479.820568271093	399.386307684133	415.815811123075	90.5494906521053	113.977788017371	73.2362913332722	431.6742290261	92.5878566675829	2.2249299427021	2.932653002127e-24	7.0426097410934e-23	LOC105194700	NC_052679.1	20496762	20622530	-	7591	protein_coding	Kv channel-interacting protein 1%2C transcript variant X1 && sp|Q2KI69|KCIP4_BOVIN Kv channel-interacting protein 4 OS=Bos taurus OX=9913 GN=KCNIP4 PE=2 SV=1 && PF13499:EF-hand domain pair	-
105202261	975.196416810326	1205.8394289694	846.683778304903	262.771070911992	262.555975968588	294.688886555309	1009.23987469488	273.33864447863	1.88363341433122	2.99112434651901e-24	7.17005980537408e-23	LOC105202261	NC_052676.1	2443946	2470276	-	5422	protein_coding	uncharacterized LOC105202261%2C transcript variant X1 && - && -	-
105198205	2087.99723599266	2365.59582243679	1992.52915827754	757.242309080841	782.579633797844	870.116889888162	2148.707405569	803.312944255616	1.41910036195217	3.11946625066901e-24	7.46423636196116e-23	LOC105198205	NC_052675.1	13411030	13564327	+	10032	protein_coding	uncharacterized LOC105198205 && sp|Q8VBX6|MPDZ_MOUSE Multiple PDZ domain protein OS=Mus musculus OX=10090 GN=Mpdz PE=1 SV=2 && -	-
105203172	201.022083465196	219.443026200073	190.033470241767	645.387055922358	610.595292950203	577.171724555074	203.499526635679	611.051357809212	-1.58737963877293	3.26645317809046e-24	7.80188816637433e-23	LOC105203172	NC_052679.1	4033782	4045493	+	6899	protein_coding	sodium leak channel non-selective protein%2C transcript variant X1 && sp|Q8BXR5|NALCN_MOUSE Sodium leak channel non-selective protein OS=Mus musculus OX=10090 GN=Nalcn PE=1 SV=2 && -	-
105195404	442.727207631682	392.803016898131	419.578850137763	1045.75784302137	1041.0649744801	1121.21274588795	418.369691555859	1069.34518779647	-1.35447009388764	3.41071387491575e-24	8.13182769459267e-23	LOC105195404	NC_052675.1	9316655	9320938	+	3365	protein_coding	pre-mRNA-processing factor 40 homolog A%2C transcript variant X1 && sp|Q80W14|PR40B_MOUSE Pre-mRNA-processing factor 40 homolog B OS=Mus musculus OX=10090 GN=Prpf40b PE=1 SV=2 && PF01846:FF domain|PF00397:WW domain	FF
105197228	1428.69266462764	1944.26521213265	1482.63737178725	7941.72297425229	5471.95148365541	6287.85872732808	1618.53174951585	6567.17772841193	-2.02065816744901	3.53150771051667e-24	8.40473519635508e-23	LOC105197228	NC_052666.1	25688064	25713311	-	7072	protein_coding	collagen alpha-1(IV) chain && sp|P27393|CO4A2_ASCSU Collagen alpha-2(IV) chain OS=Ascaris suum OX=6253 PE=2 SV=1 && -	-
105205566	1726.63610976356	1810.4049661506	1379.15379888332	426.115250127554	431.487340351477	291.201444110868	1638.73162493249	382.934678196633	2.09791457464009	3.89880112276575e-24	9.26226814138268e-23	LOC105205566	NC_052674.1	7484267	7523081	+	4635	protein_coding	GTP-binding protein GEM%2C transcript variant X1 && sp|P55041|GEM_MOUSE GTP-binding protein GEM OS=Mus musculus OX=10090 GN=Gem PE=1 SV=2 && PF00071:Ras family	Ras
105204719	345.805845960962	333.553399824111	401.704414817993	988.942476337699	971.864174612407	1006.12714522138	360.354553534355	988.977932057163	-1.45474507667092	4.00521860978807e-24	9.49808984606885e-23	LOC105204719	NC_052679.1	8043481	8046799	-	1811	protein_coding	cyclin-dependent kinase 8%2C transcript variant X1 && sp|Q17IE8|CDK8_AEDAE Cyclin-dependent kinase 8 OS=Aedes aegypti OX=7159 GN=Cdk8 PE=3 SV=2 && PF00069:Protein kinase domain	Pkinase
105204291	197.432403403318	137.151891375046	189.092710488095	17.7548020886481	18.3178587885061	22.66837588887	174.559001755486	19.5803455886747	3.15334504246643	4.30436656659216e-24	1.01893026745711e-22	LOC105204291	NC_052671.1	7457010	7492764	-	2516	protein_coding	UDP-glucosyltransferase 2-like%2C transcript variant X2 && sp|A0A291PQH4|UGT2_DACCO UDP-glucosyltransferase 2 OS=Dactylopius coccus OX=765876 GN=UTG2 PE=1 SV=1 && PF00201:UDP-glucoronosyl and UDP-glucosyl transferase	UDPGT
105194621	15.5552802681402	27.4303782750091	17.8744353197702	183.762201617508	165.878387918139	231.043061944251	20.2866979543065	193.561217159966	-3.25479382983461	4.37181639841114e-24	1.03176755554915e-22	LOC105194621	NC_052675.1	9517761	9521205	-	1567	protein_coding	uncharacterized LOC105194621 && - && PF13913:zinc-finger of a C2HC-type	-
105200517	4986.06560594924	5059.25896904268	4843.03121190404	2471.46845073981	2318.22679556761	2315.66178310918	4962.78526229866	2368.45234313887	1.0670933191824	4.37413504348021e-24	1.03176755554915e-22	LOC105200517	NC_052669.1	24699834	24751418	-	6907	protein_coding	tropomodulin%2C transcript variant X2 && sp|O01479|TMOD_CAEEL Tropomodulin OS=Caenorhabditis elegans OX=6239 GN=unc-94 PE=1 SV=2 && PF03250:Tropomodulin	-
105195081	18927.1864062647	19969.3153842066	17071.0264901342	8126.37291597423	6951.62741023807	7408.19961260492	18655.8427602018	7495.39997960574	1.31547021313287	4.52952890625794e-24	1.06652737367208e-22	LOC105195081	NC_052668.1	20154440	20183126	+	4086	protein_coding	reticulon-1-A%2C transcript variant X1 && sp|Q6IFY7|RTN1A_XENLA Reticulon-1-A OS=Xenopus laevis OX=8355 GN=rtn1-a PE=2 SV=1 && PF02453:Reticulon	-
105207573	5094.95256782622	5979.82246395199	5254.14322425876	2323.2158532996	2351.80953667987	2285.14666172031	5442.97275201232	2320.05735056659	1.23028052560361	4.81915189328704e-24	1.13271393173189e-22	LOC105207573	NC_052677.1	14974561	14993851	-	5596	protein_coding	1-acylglycerol-3-phosphate O-acyltransferase Pnpla3%2C transcript variant X2 && sp|Q8BJ56|PLPL2_MOUSE Patatin-like phospholipase domain-containing protein 2 OS=Mus musculus OX=10090 GN=Pnpla2 PE=1 SV=1 && PF01734:Patatin-like phospholipase	-
105198998	593.493770230579	468.510860937156	714.977412790807	3084.00912279817	2133.01289003938	2750.72022805326	592.327347986181	2655.91408029694	-2.16411099054691	5.39981243269556e-24	1.26695245770666e-22	LOC105198998	NC_052665.1	4074423	4074929	-	434	protein_coding	hypothetical protein && - && -	-
105201172	4518.21063788441	4422.87419306247	4299.27207428156	2142.11687199539	2188.98412522648	2088.97802422048	4413.45230174281	2140.02634048078	1.04428352988948	6.74850111063386e-24	1.58060131832835e-22	LOC105201172	NC_052664.1	18621233	18642664	+	1647	protein_coding	sodium/potassium-transporting ATPase subunit beta-2 && sp|Q24048|ATPB2_DROME Sodium/potassium-transporting ATPase subunit beta-2 OS=Drosophila melanogaster OX=7227 GN=nrv2 PE=1 SV=2 && PF00287:Sodium / potassium ATPase beta chain	-
105204634	467.854968064831	457.538709627152	398.882135556976	1108.78739043607	1189.64316243131	1211.01438883232	441.425271082987	1169.81498056657	-1.40754048832984	7.00532148252667e-24	1.63786389591469e-22	LOC105204634	NC_052666.1	32279453	32289360	-	3362	protein_coding	general transcription and DNA repair factor IIH helicase subunit XPD%2C transcript variant X1 && sp|A6QLJ0|ERCC2_BOVIN General transcription and DNA repair factor IIH helicase subunit XPD OS=Bos taurus OX=9913 GN=ERCC2 PE=2 SV=1 && PF06777:Helical and beta-bridge domain|PF06733:DEAD_2|PF13307:Helicase C-terminal domain	-
105201880	248.884484290243	230.415177510077	329.26591378524	38.1728244905934	17.3001999669224	34.0025638333049	269.52185852852	29.8251960969403	3.1666075124629	7.20611923371451e-24	1.68184997229752e-22	LOC105201880	NC_052668.1	7894680	7915358	+	10257	lncRNA	uncharacterized LOC105201880%2C transcript variant X1 && - && -	-
105194746	2122.69747659082	1648.01712676255	2163.74743344586	672.906999159763	659.44291638622	633.842664277248	1978.15401226641	655.397526607744	1.59386852821689	7.31246745046206e-24	1.70367662705502e-22	LOC105194746	NC_052664.1	20507396	20510668	+	940	protein_coding	UPF0389 protein CG9231 && - && PF06388:Protein of unknown function (DUF1075)	-
105205519	652.125211241261	906.299698206302	573.86344973999	149.140337544644	159.772434988637	156.063049388759	710.762786395851	154.99194064068	2.1970352162347	7.80649723018491e-24	1.8155916500325e-22	LOC105205519	NC_052674.1	7627888	7826628	+	12232	protein_coding	glutamate receptor ionotropic%2C NMDA 2B%2C transcript variant X8 && sp|Q00960|NMDE2_RAT Glutamate receptor ionotropic, NMDA 2B OS=Rattus norvegicus OX=10116 GN=Grin2b PE=1 SV=1 && PF10613:Ligated ion channel L-glutamate- and glycine-binding site|PF01094:Receptor family ligand binding region|PF00060:Ligand-gated ion channel	Lig_chan
105193334	423.582247301663	429.011116221143	350.903388119699	1089.25710813856	1096.01855084562	1142.1374005546	401.165583880835	1109.13768651293	-1.46910102481219	8.15057752231343e-24	1.89230191427137e-22	LOC105193334	NC_052672.1	3262756	3265422	+	1410	protein_coding	ribosomal L1 domain-containing protein 1 && sp|Q9VLK2|Y3096_DROME Ribosomal L1 domain-containing protein CG13096 OS=Drosophila melanogaster OX=7227 GN=CG13096 PE=1 SV=1 && PF00687:Ribosomal protein L1p/L10e family	-
105199068	33.5036805775327	53.7635414190179	62.0901437423595	299.16841519372	276.803199470759	324.332147333062	49.7857885796367	300.101253999181	-2.5801173681616	8.23693212333621e-24	1.90901323905593e-22	LOC105199068	NC_052665.1	5292768	5298432	-	5242	protein_coding	carbohydrate sulfotransferase 11%2C transcript variant X1 && sp|Q9JME2|CHSTB_MOUSE Carbohydrate sulfotransferase 11 OS=Mus musculus OX=10090 GN=Chst11 PE=2 SV=1 && PF03567:Sulfotransferase family	-
105202362	1451.42730501954	1471.36549067149	1652.9148872019	580.582028298793	625.860175273959	627.739639999476	1525.23589429765	611.393947857409	1.31949004752324	8.94151704372698e-24	2.06869941360095e-22	LOC105202362	NC_052676.1	3489735	3493651	-	1800	protein_coding	GTP_AMP phosphotransferase AK3%2C mitochondrial && sp|P08760|KAD3_BOVIN GTP:AMP phosphotransferase AK3, mitochondrial OS=Bos taurus OX=9913 GN=AK3 PE=1 SV=3 && PF05191:Adenylate kinase, active site lid|PF00406:Adenylate kinase	ADK
105200030	204.611763527075	265.526061702088	275.642607825929	810.506715346785	783.597292619428	818.67711383265	248.593477685031	804.260373932954	-1.69096244361186	9.38052261045526e-24	2.16649287420602e-22	LOC105200030	NC_052668.1	13272722	13275662	-	2667	protein_coding	nucleolar protein 9 && - && -	-
105203071	2143.03899694147	1938.77913647765	2437.50852176445	811.394455451218	796.826857300015	712.310119277183	2173.10888506119	773.510477342805	1.49075649087471	1.05100319801694e-23	2.42314626209462e-22	LOC105203071	NC_052679.1	17171749	17184549	-	4493	protein_coding	myogenesis-regulating glycosidase%2C transcript variant X1 && sp|P19965|SP15_TETCF SITS-binding protein OS=Tetronarce californica OX=7787 PE=1 SV=2 && PF01055:Glycosyl hydrolases family 31	Glyco_hydro_31
105200438	0	0	0	777.660331482786	760.191139723003	770.724780221578	0	769.525417142456	-11.9290060744465	1.08222091962389e-23	2.49079615469763e-22	LOC105200438	NC_052667.1	29003529	29013831	-	6027	protein_coding	uncharacterized LOC105200438 && - && -	-
105200524	39.4864806806635	39.4997447160131	39.5119096542288	205.067964123885	204.549423138318	196.168637499836	39.4993783503018	201.92867492068	-2.35374572523283	1.15583817795569e-23	2.65562820125459e-22	LOC105200524	NC_052669.1	24379458	24383829	-	3189	protein_coding	uncharacterized LOC105200524%2C transcript variant X7 && - && -	-
105199924	2183.72203764276	2330.48493824478	2946.45954850106	7439.26207514355	7119.54111579937	8141.43438654876	2486.88884146286	7566.74585916389	-1.60493595645034	1.2057956613844e-23	2.76562459122363e-22	LOC105199924	NC_052670.1	3503250	3508834	-	2279	protein_coding	nucleoplasmin-like protein%2C transcript variant X2 && sp|Q9NLA3|ANO39_PATPE Nucleoplasmin-like protein ANO39 OS=Patiria pectinifera OX=7594 PE=1 SV=1 && PF03066:Nucleoplasmin/nucleophosmin domain	-
105192858	1.19656002062617	2.19443026200073	1.88151950734423	214.833105272642	215.743670175739	190.065613222063	1.75750326332371	206.880796223481	-6.86186890589385	1.26765908230449e-23	2.90250217465579e-22	LOC105192858	NC_052671.1	933521	936945	+	2854	protein_coding	hemolymph lipopolysaccharide-binding protein%2C transcript variant X5 && sp|P26305|LPSBP_PERAM Hemolymph lipopolysaccharide-binding protein OS=Periplaneta americana OX=6978 PE=1 SV=1 && PF00059:Lectin C-type domain	Lectin_C
105194272	1.19656002062617	2.19443026200073	0	373.738583966042	404.010552168718	434.186584332971	1.13033009420897	403.978573489244	-8.56147502196378	1.31211990039066e-23	2.99913120089293e-22	LOC105194272	NC_052666.1	22928842	22939371	+	8458	protein_coding	uncharacterized LOC105194272 && - && -	-
105193195	31.1105605362803	35.1108841920117	41.393429161573	257.444630285397	208.620058424653	199.656079944278	35.871624629955	221.906922884776	-2.62134323820924	1.3209579494057e-23	3.01414459933121e-22	LOC105193195	NC_052673.1	12553048	12561365	+	2624	protein_coding	protein NDNF%2C transcript variant X1 && sp|Q8C119|NDNF_MOUSE Protein NDNF OS=Mus musculus OX=10090 GN=Ndnf PE=1 SV=2 && PF10179:Uncharacterised conserved protein (DUF2369)	-
105201667	563.579769714925	494.844024081165	524.003182795368	1275.68253006937	1316.85051512927	1433.33884466547	527.475658863819	1341.95729662137	-1.34777550255673	1.46216085514126e-23	3.33061683641096e-22	LOC105201667	NC_052670.1	8856792	8859393	+	1951	protein_coding	regulator of chromosome condensation && sp|P18754|RCC1_HUMAN Regulator of chromosome condensation OS=Homo sapiens OX=9606 GN=RCC1 PE=1 SV=1 && PF00415:Regulator of chromosome condensation (RCC1) repeat	-
105201955	14.358720247514	7.68050591700256	13.1706365514096	126.946834933834	149.5958467728	174.372122222077	11.7366209053087	150.304934642903	-3.67894751540668	1.49010548545483e-23	3.38845904911646e-22	LOC105201955	NC_052664.1	27063162	27075873	-	1782	protein_coding	probable DNA replication complex GINS protein PSF2%2C transcript variant X1 && sp|Q9VQY9|PSF2_DROME Probable DNA replication complex GINS protein PSF2 OS=Drosophila melanogaster OX=7227 GN=Psf2 PE=1 SV=1 && -	-
113004151	10158.7945751162	9247.32912407108	6890.12443589457	2404.88794290738	2125.88927828829	1635.61050644308	8765.41604502727	2055.46257587958	2.09232979284915	1.68799840700985e-23	3.83190065728047e-22	LOC113004151	NC_052678.1	1613522	1623872	-	5354	protein_coding	uncharacterized LOC113004151 && - && -	-
105202378	160.339042763906	241.38732882008	161.810677631604	754.579088767544	743.908598577665	825.651998721533	187.845683071863	774.713228688914	-2.04487320696901	1.83188087200127e-23	4.15142968944997e-22	LOC105202378	NC_052676.1	3254419	3258708	+	2999	protein_coding	U3 small nucleolar RNA-associated protein 14 homolog A && sp|Q3T0Q8|UT14A_BOVIN U3 small nucleolar RNA-associated protein 14 homolog A OS=Bos taurus OX=9913 GN=UTP14A PE=2 SV=1 && PF04615:Utp14 protein	Utp14
105195900	3657.88398305419	4045.43218799835	3620.98429188397	1417.72094677855	1302.6032916271	1610.32654872088	3774.76682097884	1443.55026237551	1.38639250101125	1.8519607464987e-23	4.18978513006861e-22	LOC105195900	NC_052664.1	8633149	8708721	+	7225	protein_coding	BMP-binding endothelial regulator protein%2C transcript variant X2 && sp|Q9IBG7|KCP_XENLA Kielin/chordin-like protein OS=Xenopus laevis OX=8355 GN=kcp PE=2 SV=1 && -	-
105197214	337.429925816579	364.275423492121	331.147433292584	929.463889340728	1015.62350394051	868.373168665941	344.284260867095	937.820187315725	-1.44563566872448	1.88083825366333e-23	4.24787959330766e-22	LOC105197214	NC_052666.1	24864986	24870154	-	2259	protein_coding	sorting nexin-4 && sp|O95219|SNX4_HUMAN Sorting nexin-4 OS=Homo sapiens OX=9606 GN=SNX4 PE=1 SV=1 && PF00787:PX domain	PX
105202042	1005.11041732598	976.521466590325	908.773922047262	354.208301668529	358.215905197453	397.568438666335	963.468601987856	369.997548510772	1.3797434365858	2.03687491382663e-23	4.5924785832967e-22	LOC105202042	NC_052664.1	25203914	25222022	-	4698	protein_coding	proton-coupled amino acid transporter-like protein CG1139%2C transcript variant X5 && sp|Q9W056|C1139_DROME Proton-coupled amino acid transporter-like protein CG1139 OS=Drosophila melanogaster OX=7227 GN=CG1139 PE=2 SV=1 && PF01490:Transmembrane amino acid transporter protein	Aa_trans
105201774	1859.45427205306	1775.29408195859	1665.14476399964	4347.26329140548	3831.48546326253	4334.01909782971	1766.6310393371	4170.92261749924	-1.23982490549911	2.12694274723126e-23	4.78742367512391e-22	LOC105201774	NC_052675.1	15646592	15650118	-	2492	protein_coding	stress-induced-phosphoprotein 1 && sp|Q4R8N7|STIP1_MACFA Stress-induced-phosphoprotein 1 OS=Macaca fascicularis OX=9541 GN=STIP1 PE=2 SV=1 && PF13424:Tetratricopeptide repeat|PF13414:TPR repeat|PF00515:Tetratricopeptide repeat|PF17830:STI1 domain	TPR_1
105203258	278.798484805897	453.149849103151	332.088193046256	1559.75936348773	1328.04476216669	1568.47723938758	354.678842318435	1485.42712168067	-2.06599182659015	2.22764715915551e-23	5.00560986016669e-22	LOC105203258	NC_052679.1	4385021	4742321	+	19020	protein_coding	WAS/WASL-interacting protein family member 1%2C transcript variant X3 && - && -	-
113003724	247.687924269617	289.664794584096	240.834496940061	52.3766661615119	41.7240116849306	28.7714001666426	259.395738597925	40.957359337695	2.66406501613191	2.39095382525049e-23	5.36349101339975e-22	LOC113003724	NC_052669.1	25770139	25771200	-	968	lncRNA	uncharacterized LOC113003724 && - && -	-
105205000	1.19656002062617	1.09721513100037	0.940759753672114	397.707566785717	581.083187124277	352.231686888595	1.07817830176622	443.674146932863	-8.69740393389271	2.53478474434481e-23	5.67654998396275e-22	LOC105205000	NC_052672.1	7536071	7546587	-	7320	protein_coding	fatty acid synthase-like && sp|P19096|FAS_MOUSE Fatty acid synthase OS=Mus musculus OX=10090 GN=Fasn PE=1 SV=2 && PF00698:Acyl transferase domain|PF08659:KR domain|PF00550:Phosphopantetheine attachment site|PF16197:Ketoacyl-synthetase C-terminal extension|PF00107:Zinc-binding dehydrogenase|PF00109:Beta-ketoacyl synthase, N-terminal domain|PF02801:Beta-ketoacyl synthase, C-terminal domain|PF14765:…	Acyl_transf_1
105197809	475.034328188588	490.455163557163	446.860882994254	1209.98976234137	1099.07152731037	1229.32346166564	470.783458246669	1179.46158377246	-1.32599057635094	2.60756567141027e-23	5.829709110493e-22	LOC105197809	NC_052673.1	16654801	16659405	+	4382	protein_coding	regulator of nonsense transcripts 2 && sp|A2AT37|RENT2_MOUSE Regulator of nonsense transcripts 2 OS=Mus musculus OX=10090 GN=Upf2 PE=1 SV=1 && PF04050:Up-frameshift suppressor 2|PF02854:MIF4G domain	-
105196177	1360.48874345195	1411.01865846647	1258.73655041329	3116.85550666217	2893.20402976238	3093.36144821964	1343.41465077724	3034.47366154806	-1.176031898226	2.75092769468269e-23	6.13988567821615e-22	LOC105196177	NC_052672.1	4801345	4805295	+	2917	protein_coding	protein CDV3 homolog%2C transcript variant X1 && sp|O16053|CDV3_DROYA Protein CDV3 homolog OS=Drosophila yakuba OX=7245 GN=GE14456 PE=2 SV=1 && PF15359:Carnitine deficiency-associated protein 3	-
105202148	2.39312004125233	6.58329078600219	1.88151950734423	135.824235978158	130.26032916271	140.369558388772	3.61931011153292	135.484707843213	-5.24697097322036	3.03082211389845e-23	6.7532412202301e-22	LOC105202148	NC_052668.1	265948	274189	+	3062	protein_coding	uncharacterized LOC105202148%2C transcript variant X1 && - && PF16033:Domain of unknown function (DUF4789)	-
105195977	580.331610003691	689.051102268229	558.811293681236	1626.33987132017	1567.19458523886	1619.91701544309	609.398001984385	1604.4838240007	-1.39717316437706	3.03872281129564e-23	6.75950400904625e-22	LOC105195977	NC_052675.1	17111348	17126032	-	5576	protein_coding	uncharacterized LOC105195977%2C transcript variant X1 && - && PF00567:Tudor domain	-
105199030	9.57248016500934	8.77772104800292	21.6374743344586	7506.73032308041	7218.25402149299	1179.62740683235	13.3292251824903	5301.53725046858	-8.62790928963038	3.09390134307453e-23	6.87073743077421e-22	LOC105199030	NC_052665.1	4760181	4763422	+	1670	protein_coding	zinc metalloproteinase nas-4 && sp|Q20191|NAS13_CAEEL Zinc metalloproteinase nas-13 OS=Caenorhabditis elegans OX=6239 GN=nas-13 PE=2 SV=5 && PF01400:Astacin (Peptidase family M12A)	Astacin
105193353	2201.67043795215	2636.60795979388	2269.11252585714	973.850894562348	867.045315989289	868.373168665941	2369.13030786772	903.089793072526	1.39125363272155	3.14074633178842e-23	6.96312375394829e-22	LOC105193353	NC_052673.1	9670291	9735164	-	8583	protein_coding	rho guanine nucleotide exchange factor 17%2C transcript variant X1 && sp|Q96PE2|ARHGH_HUMAN Rho guanine nucleotide exchange factor 17 OS=Homo sapiens OX=9606 GN=ARHGEF17 PE=1 SV=1 && PF00621:RhoGEF domain	RhoGEF
120357212	585.117850086196	551.899210893184	632.190554467661	163.344179215562	203.531764316734	190.937473833174	589.73587181568	185.93780578849	1.66715818364427	3.29089796866523e-23	7.28385417064571e-22	LOC120357212	NC_052666.1	31192132	31240715	-	5681	protein_coding	venom dipeptidyl peptidase 4-like && sp|B2D0J4|VDPP4_APIME Venom dipeptidyl peptidase 4 OS=Apis mellifera OX=7460 PE=1 SV=1 && PF00326:Prolyl oligopeptidase family|PF00930:Dipeptidyl peptidase IV (DPP IV) N-terminal region	-
120358134	1103.22833901733	1052.22931062935	977.449384065327	391.49338605469	333.792093479445	296.43260777753	1044.30234457067	340.572695770555	1.61607624311414	3.30090481733703e-23	7.2938462519527e-22	LOC120358134	NC_052664.1	30782471	30785745	-	2992	protein_coding	uncharacterized LOC120358134 && - && -	-
105193889	51.4520808869252	77.9022743010259	51.7417864519663	328.46383863999	358.215905197453	283.354698610874	60.3653805466391	323.344814149439	-2.42206830662039	3.50411398760446e-23	7.73000560720718e-22	LOC105193889	NC_052669.1	3441636	3456879	+	4452	protein_coding	cytochrome P450 4C1%2C transcript variant X3 && sp|P29981|CP4C1_BLADI Cytochrome P450 4C1 OS=Blaberus discoidalis OX=6981 GN=CYP4C1 PE=2 SV=1 && PF00067:Cytochrome P450	p450
105202873	629.390570849364	689.051102268229	559.752053434908	1620.12569058914	1595.6890322432	1589.40189405423	626.0645755175	1601.73887229552	-1.35621162301183	3.51419592423707e-23	7.73939002883388e-22	LOC105202873	NC_052666.1	1515842	1523817	-	4910	protein_coding	protein RRP5 homolog && sp|Q6NS46|RRP5_MOUSE Protein RRP5 homolog OS=Mus musculus OX=10090 GN=Pdcd11 PE=1 SV=2 && PF00575:S1 RNA binding domain|PF05843:Suppressor of forked protein (Suf)	S1
105206949	8758.81935098354	9545.77163970318	6013.33634547215	2234.44184285636	2099.43014892712	1933.78683544283	8105.97577871962	2089.21960907544	1.95593324995571	3.59621737840471e-23	7.90691503066465e-22	LOC105206949	NC_052677.1	11833254	11866584	-	6614	protein_coding	E3 ubiquitin-protein ligase Ubr3 && sp|Q9W3M3|UBR3_DROME E3 ubiquitin-protein ligase Ubr3 OS=Drosophila melanogaster OX=7227 GN=Ubr3 PE=1 SV=4 && PF02207:Putative zinc finger in N-recognin (UBR box)	zf-UBR1
105200713	8.37592014438317	31.8192387990106	37.6303901468846	673.794739264195	873.151268918791	326.075868555283	25.9418496967594	624.340625579423	-4.57414479416238	3.70139604183342e-23	8.12471726207402e-22	LOC105200713	NC_052665.1	9901527	9923354	-	2075	protein_coding	endochitinase%2C transcript variant X1 && sp|P36362|CHIT_MANSE Endochitinase OS=Manduca sexta OX=7130 PE=2 SV=1 && PF00704:Glycosyl hydrolases family 18|PF01607:Chitin binding Peritrophin-A domain	CBM_14
105195761	11892.6100450035	6435.16674331714	11111.3134506213	1770.15376823821	2039.38827845368	2030.56336327608	9813.03007964732	1946.70180332266	2.33369967026076	3.82735673330509e-23	8.38734280829894e-22	LOC105195761	NC_052667.1	1151850	1155897	+	1392	protein_coding	protein CREG1%2C transcript variant X1 && sp|O88668|CREG1_MOUSE Protein CREG1 OS=Mus musculus OX=10090 GN=Creg1 PE=1 SV=1 && PF13883:Pyridoxamine 5'-phosphate oxidase	-
105193807	705.970412169439	726.356416722242	751.667043184019	1724.87902291216	1796.16782009518	1597.24863955422	727.997957358567	1706.09849418719	-1.22802160608503	3.88332382000539e-23	8.49597040027538e-22	LOC105193807	NC_052679.1	24529290	24544485	+	3374	protein_coding	transferrin%2C transcript variant X1 && sp|Q02942|TRF_BLADI Transferrin OS=Blaberus discoidalis OX=6981 PE=1 SV=1 && -	-
105205022	605.459370436841	621.023764146207	551.285215651859	1535.79038066806	1370.78643267321	1516.16560272096	592.589450078302	1474.24747202074	-1.31593265582895	4.42810051539861e-23	9.67190375731802e-22	LOC105205022	NC_052670.1	10697807	10706004	+	6014	protein_coding	nuclear pore complex protein Nup205 && sp|Q92621|NU205_HUMAN Nuclear pore complex protein Nup205 OS=Homo sapiens OX=9606 GN=NUP205 PE=1 SV=3 && PF11894:Nuclear pore complex scaffold, nucleoporins 186/192/205	-
105197254	5863.14410106822	6160.86296056705	6006.75102719645	2170.52455533723	2211.37261930132	2687.94626405331	6010.25269627724	2356.61447956395	1.35056959114901	4.51881070133372e-23	9.85382694806434e-22	LOC105197254	NC_052666.1	24645772	24650326	-	2769	protein_coding	uncharacterized LOC105197254 && - && PF07716:Basic region leucine zipper	bZIP_2
105192994	64.614241113813	68.0273381220226	71.4977412790807	260.107850598695	268.66192889809	285.098419833095	68.0464401716388	271.289399776626	-1.99281218902232	5.33843077671763e-23	1.16220263466902e-21	LOC105192994	NC_052666.1	326056	331625	+	3537	protein_coding	exonuclease 1%2C transcript variant X1 && sp|Q24558|EXO1_DROME Exonuclease 1 OS=Drosophila melanogaster OX=7227 GN=tos PE=1 SV=1 && PF00867:XPG I-region|PF00752:XPG N-terminal domain	XPG_I
105194028	15.5552802681402	23.0415177510077	26.3412731028192	208.618924541615	187.249223171396	153.447467555427	21.6460237073223	183.105205089479	-3.06539031530939	5.44386790107874e-23	1.18321711499715e-21	LOC105194028	NC_052672.1	8305209	8306586	-	1052	protein_coding	uncharacterized LOC105194028 && - && -	-
105199085	214.184243692084	176.651636091059	221.078542112947	616.979372580521	686.919704568979	768.981058999358	203.971473965363	690.960045382953	-1.7595064645301	5.49043020209306e-23	1.19138746868948e-21	LOC105199085	NC_052665.1	5405730	5409066	-	1470	protein_coding	serine/threonine-protein phosphatase PGAM5%2C mitochondrial%2C transcript variant X1 && sp|Q29HG0|PGAM5_DROPS Serine/threonine-protein phosphatase Pgam5, mitochondrial OS=Drosophila pseudoobscura pseudoobscura OX=46245 GN=Pgam5 PE=3 SV=1 && PF00300:Histidine phosphatase superfamily (branch 1)	-
105204027	5830.83698051131	4719.12227843257	6818.62669461548	19551.5880600193	17636.027378045	17717.9513389852	5789.52865118646	18301.8555923498	-1.66036756717891	5.5363364746045e-23	1.19938904376424e-21	LOC105204027	NC_052669.1	18751322	18754825	+	2639	protein_coding	heat shock protein 83 && sp|Q9BLC5|HSP83_BOMMO Heat shock protein 83 OS=Bombyx mori OX=7091 GN=Hsp83 PE=1 SV=1 && PF00183:Hsp90 protein|PF02518:Histidine kinase-, DNA gyrase B-, and HSP90-like ATPase	HATPase_c
105199332	2.39312004125233	1.09721513100037	0	371.963103757177	377.551422807543	353.975408110815	1.16344505741757	367.829978225178	-8.42513463493787	5.7625024350896e-23	1.2463523182083e-21	LOC105199332	NC_052679.1	15934542	15937239	-	1200	protein_coding	uncharacterized LOC105199332 && - && -	-
105192986	14295.3025664208	9846.40858559728	14189.4793646365	3408.92200102043	3721.57831053149	3920.75716816339	12777.0635055515	3683.75249323844	1.79431839336272	5.97824862006793e-23	1.29091287275613e-21	LOC105192986	NC_052666.1	268047	275817	-	2785	protein_coding	27 kDa hemolymph protein && sp|P83632|P27K_GALME 27 kDa hemolymph protein OS=Galleria mellonella OX=7137 PE=1 SV=1 && PF07165:Protein of unknown function (DUF1397)	-
105204446	409.223527054149	370.858714278123	427.10492816714	988.054736233266	1060.40049209019	1015.7176119436	402.395723166471	1021.39094675568	-1.34297571240986	6.43109622767199e-23	1.38644412180981e-21	LOC105204446	NC_052669.1	26014402	26017222	-	1544	protein_coding	S-methyl-5'-thioadenosine phosphorylase && sp|E3XFR6|MTAP_ANODA S-methyl-5'-thioadenosine phosphorylase OS=Anopheles darlingi OX=43151 GN=AND_22863 PE=3 SV=2 && PF01048:Phosphorylase superfamily	-
105199737	0	0	0.940759753672114	1321.84501549985	1231.36717411624	1293.84114688781	0.313586584557371	1282.35111216797	-11.7040272917587	6.53392274175626e-23	1.40632891427104e-21	LOC105199737	NC_052675.1	10519997	10530764	+	3650	protein_coding	protein hunchback%2C transcript variant X1 && - && -	-
105199282	3234.30173575253	3149.00742597105	3064.99527746375	1106.12417012278	1107.21279788304	801.239901610442	3149.43481306244	1004.85895653875	1.64843121495062	6.80482079430728e-23	1.46226569819419e-21	LOC105199282	NC_052664.1	2528875	2588511	+	3798	protein_coding	probable phosphorylase b kinase regulatory subunit beta%2C transcript variant X1 && sp|Q9VLS1|KPBB_DROME Probable phosphorylase b kinase regulatory subunit beta OS=Drosophila melanogaster OX=7227 GN=CG8475 PE=2 SV=2 && PF00723:Glycosyl hydrolases family 15	-
105201986	199.82552344457	226.026316986075	208.848665315209	592.122649656414	584.136163589028	654.767318943898	211.566835248618	610.342044063113	-1.52845746517426	7.14904467060674e-23	1.53375304080222e-21	LOC105201986	NC_052664.1	26565090	26579625	+	3752	protein_coding	probable ATP-dependent RNA helicase CG8611 && sp|Q86B47|Y8611_DROME Probable ATP-dependent RNA helicase CG8611 OS=Drosophila melanogaster OX=7227 GN=CG8611 PE=1 SV=1 && PF13959:Domain of unknown function (DUF4217)|PF00270:DEAD/DEAH box helicase|PF00271:Helicase conserved C-terminal domain	DEAD
105196291	705.970412169439	865.702738359288	506.128747475597	142.926156813617	143.489893843298	142.985140222103	692.600632668108	143.133730293006	2.27383422875084	7.57962418943878e-23	1.62350660057656e-21	LOC105196291	NC_052667.1	8451225	8953821	+	8469	protein_coding	neurexin-3%2C transcript variant X1 && sp|A1XQY1|NR3BA_DANRE Neurexin-3b OS=Danio rerio OX=7955 GN=nrxn3b PE=2 SV=1 && PF01034:Syndecan domain|PF02210:Laminin G domain	Laminin_G_2
105204888	2396.70972131421	3348.70057981311	2038.62638620747	664.029598115439	581.083187124277	514.397760555126	2594.67889577827	586.503515264947	2.14521884446538	7.75282676875037e-23	1.6579313927376e-21	LOC105204888	NC_052679.1	7180631	7294755	-	41189	protein_coding	potassium voltage-gated channel protein Shaker%2C transcript variant X3 && sp|P08510|KCNAS_DROME Potassium voltage-gated channel protein Shaker OS=Drosophila melanogaster OX=7227 GN=Sh PE=1 SV=3 && -	-
105202659	21774.999255355	25167.9206748864	11291.9393233264	3295.29126765309	3019.39372363876	2639.99393044224	19411.6197511893	2984.89297391136	2.70114311439027	8.17527142512157e-23	1.74545987983303e-21	LOC105202659	NC_052675.1	20115844	20172341	-	7932	protein_coding	protein FAM13A%2C transcript variant X1 && sp|Q8BGI4|FA13A_MOUSE Protein FAM13A OS=Mus musculus OX=10090 GN=Fam13a PE=1 SV=1 && -	-
105206510	1055.36593819228	1077.46525864236	1038.59876805401	2174.96325585939	2243.937701592	2295.60898905364	1057.14332162955	2238.16998216834	-1.08228217760213	8.3327328238547e-23	1.77622298396132e-21	LOC105206510	NC_052679.1	16716896	16730007	-	3604	protein_coding	nuclear autoantigenic sperm protein && sp|Q9VK89|TRM1_DROME Probable tRNA (guanine(26)-N(2))-dimethyltransferase OS=Drosophila melanogaster OX=7227 GN=CG6388 PE=2 SV=1 && PF13424:Tetratricopeptide repeat	-
105201149	14673.4155329387	12398.5309803041	14190.4201243902	5884.82915228241	6180.24202347764	5720.27746949522	13754.1222125443	5928.44954841842	1.21417650194907	8.45183783117139e-23	1.79872446150571e-21	LOC105201149	NC_052669.1	6280886	6315426	-	4491	protein_coding	cytosolic purine 5'-nucleotidase%2C transcript variant X2 && sp|P49902|5NTC_HUMAN Cytosolic purine 5'-nucleotidase OS=Homo sapiens OX=9606 GN=NT5C2 PE=1 SV=1 && PF05761:5' nucleotidase family	-
105195042	181.877123135177	92.1660710040307	158.047638616915	822.935076808839	710.325857465403	825.651998721533	144.030277585374	786.304310998592	-2.44961554040233	8.49996643670162e-23	1.80607286847036e-21	LOC105195042	NC_052670.1	1680573	1683354	-	1821	protein_coding	serine--pyruvate aminotransferase%2C mitochondrial && sp|Q3LSM4|AGT_AEDAE Alanine--glyoxylate aminotransferase OS=Aedes aegypti OX=7159 GN=AGT PE=1 SV=1 && PF00266:Aminotransferase class-V	Aminotran_5
105197171	0	0	0	659.590897593277	596.348069448032	749.800125554929	0	668.579697532079	-11.7265110414222	8.60406234298933e-23	1.82527073346483e-21	LOC105197171	NC_052671.1	15151785	15154861	-	1804	protein_coding	gastrula zinc finger protein xFG20-1%2C transcript variant X1 && - && -	-
105201517	9207.52935871836	12301.9760487761	10141.3901445854	3234.03720044725	3238.19037027925	3882.39530127454	10550.2985173599	3451.54095733368	1.61191516803141	1.01084743288172e-22	2.14099743359956e-21	LOC105201517	NC_052678.1	11014707	11037934	+	7848	protein_coding	solute carrier family 2%2C facilitated glucose transporter member 1%2C transcript variant X6 && sp|P14142|GLUT4_MOUSE Solute carrier family 2, facilitated glucose transporter member 4 OS=Mus musculus OX=10090 GN=Slc2a4 PE=1 SV=3 && PF00083:Sugar (and other) transporter	Sugar_tr
105200587	2268.67779910721	3006.369458941	1824.13316237023	604.551011118467	520.023657829257	446.392632888516	2366.39347347281	523.655767278747	2.17585016655398	1.01563755491425e-22	2.14771763204796e-21	LOC105200587	NC_052671.1	22812110	22902068	-	4479	protein_coding	nuclear factor 1 X-type%2C transcript variant X5 && sp|Q02780|NFIA_MOUSE Nuclear factor 1 A-type OS=Mus musculus OX=10090 GN=Nfia PE=1 SV=1 && PF10524:Nuclear factor I protein pre-N-terminus|PF03165:MH1 domain	MH1
105199604	120.852562083243	111.915943362037	120.417248470031	366.636663130583	442.681587388898	456.854960221841	117.728584638437	422.057736913774	-1.84155138819603	1.02554957964644e-22	2.16523027308501e-21	LOC105199604	NC_052671.1	4156520	4160569	-	2772	protein_coding	tetratricopeptide repeat protein 27 && sp|Q5RBW9|TTC27_PONAB Tetratricopeptide repeat protein 27 OS=Pongo abelii OX=9601 GN=TTC27 PE=2 SV=1 && -	-
105193711	1416.72706442138	1804.9188904956	1254.03275164493	435.880391276311	444.716905032065	453.367517777399	1491.8929021873	444.654938028592	1.74608034637887	1.03898584252249e-22	2.19011618868234e-21	LOC105193711	NC_052665.1	19010609	19062107	-	11785	protein_coding	synapsin%2C transcript variant X4 && sp|Q24546|SYN_DROME Synapsin OS=Drosophila melanogaster OX=7227 GN=Syn PE=1 SV=2 && PF02078:Synapsin, N-terminal domain|PF02750:Synapsin, ATP binding domain	-
105207384	315.891845445308	330.26175443111	334.910472307273	885.96462422354	812.091739623771	972.996441999187	327.021357394564	890.350935282166	-1.44484075756726	1.12849906915905e-22	2.3750344910352e-21	LOC105207384	NC_052672.1	10442427	10445419	+	2718	protein_coding	threonylcarbamoyladenosine tRNA methylthiotransferase%2C transcript variant X3 && sp|Q291H5|CDKAL_DROPS Threonylcarbamoyladenosine tRNA methylthiotransferase OS=Drosophila pseudoobscura pseudoobscura OX=46245 GN=GA19679 PE=3 SV=1 && PF04055:Radical SAM superfamily|PF01938:TRAM domain|PF00919:Uncharacterized protein family UPF0004	Radical_SAM
105205995	119.656002062617	97.6521466590325	92.1944558598672	363.085702712853	372.463128699624	372.284480944134	103.167534860505	369.277770785537	-1.84480093020376	1.21374187129391e-22	2.54884934691239e-21	LOC105205995	NC_052669.1	321964	327812	-	2371	protein_coding	putative protein tag-52%2C transcript variant X1 && sp|Q553D3|GXCJJ_DICDI Rac guanine nucleotide exchange factor JJ OS=Dictyostelium discoideum OX=44689 GN=gxcJJ PE=1 SV=1 && PF00621:RhoGEF domain	RhoGEF
105202411	341.019605878458	305.025806418102	269.057289550225	829.149257539866	888.416151242546	904.991314332578	305.034233948928	874.185574371663	-1.52148337108572	1.21492593117134e-22	2.54884934691239e-21	LOC105202411	NC_052670.1	11433056	11436724	+	1958	protein_coding	snurportin-1%2C transcript variant X1 && sp|Q5ZI43|SPN1_CHICK Snurportin-1 OS=Gallus gallus OX=9031 GN=SNUPN PE=2 SV=1 && -	-
105201787	275.208804744018	147.026827554049	115.71344970167	5.32644062659443	2.03531764316734	6.10302427777268	179.316360666579	4.48826084917815	5.2924745212033	1.22335900499814e-22	2.56249331015382e-21	LOC105201787	NC_052675.1	15696724	15702068	+	1797	protein_coding	uncharacterized LOC105201787%2C transcript variant X1 && sp|Q39592|DYL5_CHLRE Dynein 16 kDa light chain, flagellar outer arm OS=Chlamydomonas reinhardtii OX=3055 PE=1 SV=1 && PF00085:Thioredoxin|PF15928:Domain of unknown function (DUF4746)	-
105205232	156.749362702028	155.804548602052	142.054722804489	578.806548089928	450.822857961567	575.428003332853	151.536211369523	535.019136461449	-1.82233323871623	1.23879671634629e-22	2.59074336898877e-21	LOC105205232	NC_052666.1	27806221	27810800	-	4355	protein_coding	tonsoku-like protein && sp|Q9VSA4|TONSL_DROME Tonsoku-like protein OS=Drosophila melanogaster OX=7227 GN=CG7457 PE=1 SV=1 && PF12796:Ankyrin repeats (3 copies)|PF13857:Ankyrin repeats (many copies)|PF13424:Tetratricopeptide repeat	-
105195297	5236.14665026011	5413.6594563558	4067.84517487822	1735.53190416535	1743.24956137283	1579.81142733201	4905.88376049804	1686.19763095673	1.54063926229369	1.26913665660017e-22	2.65002119491357e-21	LOC105195297	NC_052668.1	20272767	20333467	-	10531	protein_coding	SLIT-ROBO Rho GTPase-activating protein 1%2C transcript variant X2 && sp|Q7Z6B7|SRGP1_HUMAN SLIT-ROBO Rho GTPase-activating protein 1 OS=Homo sapiens OX=9606 GN=SRGAP1 PE=1 SV=1 && -	-
105194249	268.029444620261	255.651125523085	223.900821373963	706.641123128194	730.679033897077	849.192235221513	249.193797172437	762.170797415595	-1.61524332092318	1.35950016982591e-22	2.83424839172498e-21	LOC105194249	NC_052669.1	871602	880501	-	4451	protein_coding	ATPase family AAA domain-containing protein 5 && sp|Q96QE3|ATAD5_HUMAN ATPase family AAA domain-containing protein 5 OS=Homo sapiens OX=9606 GN=ATAD5 PE=1 SV=4 && -	-
105199925	91804.8710225221	87880.3487023433	73329.4005194803	34581.0280280599	32542.6937966027	34608.5069580266	84338.2067481152	33910.7429275631	1.31442495841201	1.53033669953309e-22	3.18540303601873e-21	LOC105199925	NC_052670.1	3515189	3532036	-	3071	protein_coding	zinc transporter ZIP13 homolog && sp|Q9VAF0|S39AD_DROME Zinc transporter ZIP13 homolog OS=Drosophila melanogaster OX=7227 GN=Zip99C PE=2 SV=1 && PF02535:ZIP Zinc transporter	-
105208221	1.19656002062617	0	2.82227926101634	251.23044955437	212.690693710988	258.942601499784	1.33961309388084	240.954581588381	-7.40831149766196	1.58991903974533e-22	3.30424489011235e-21	LOC105208221	NC_052675.1	11844004	11851979	-	3036	protein_coding	uncharacterized LOC105208221%2C transcript variant X1 && - && -	-
105194380	89.7420015469625	86.6799953490288	121.358008223703	387.054685532528	391.798646309714	390.593553777452	99.2600017065647	389.815628539898	-1.96697661376399	1.59487608811959e-22	3.30936788284814e-21	LOC105194380	NC_052666.1	29591525	29602321	+	3197	protein_coding	uncharacterized protein CG3556%2C transcript variant X1 && sp|Q9W4K2|Y3556_DROME Uncharacterized protein CG3556 OS=Drosophila melanogaster OX=7227 GN=CG3556 PE=2 SV=1 && -	-
105198311	3.5896800618785	3.2916453930011	9.40759753672114	112.742993262915	150.613505594384	138.625837166551	5.42964099720025	133.99411200795	-4.57251955089241	1.62319321106731e-22	3.36287142636098e-21	LOC105198311	NC_052675.1	18120570	18122540	+	796	protein_coding	ribonuclease H%2C transcript variant X1 && sp|Q04740|RNH1_YEAST Ribonuclease H OS=Saccharomyces cerevisiae (strain ATCC 204508 / S288c) OX=559292 GN=RNH1 PE=1 SV=2 && PF01693:Caulimovirus viroplasmin	-
105201053	117.262882021364	185.429357139062	105.365092411277	661.366377802141	634.001445846628	688.769882777202	136.019110523901	661.379235475324	-2.28366470025247	1.63023776981721e-22	3.37220523102377e-21	LOC105201053	NC_052666.1	13805743	13891808	-	6276	protein_coding	uncharacterized LOC105201053%2C transcript variant X4 && sp|P83103|HASP_DROME Serine/threonine-protein kinase haspin homolog OS=Drosophila melanogaster OX=7227 GN=Haspin PE=1 SV=1 && PF12330:Haspin like kinase domain	-
105196374	293.157205053411	262.234416309087	205.085626300521	880.638183596945	802.932810229518	865.75758683261	253.492415887673	849.776193553024	-1.74884788185193	1.73393976788912e-22	3.58113843197006e-21	LOC105196374	NC_052667.1	27619887	27623393	+	2173	protein_coding	cocaine esterase && sp|Q8QZR3|EST2A_MOUSE Pyrethroid hydrolase Ces2a OS=Mus musculus OX=10090 GN=Ces2a PE=1 SV=1 && PF00135:Carboxylesterase family	COesterase
105194130	2527.13476356247	3200.57653712807	2058.38234103459	681.784400204087	762.226457366171	677.435694832768	2595.36454724171	707.148850801008	1.87591015400654	2.04087066329499e-22	4.20850347958966e-21	LOC105194130	NC_052676.1	9163076	9189722	-	10083	protein_coding	brefeldin A-inhibited guanine nucleotide-exchange protein 1%2C transcript variant X2 && sp|O46382|BIG1_BOVIN Brefeldin A-inhibited guanine nucleotide-exchange protein 1 OS=Bos taurus OX=9913 GN=ARFGEF1 PE=1 SV=1 && PF12783:Guanine nucleotide exchange factor in Golgi transport N-terminal|PF09324:Domain of unknown function (DUF1981)|PF16213:Dimerisation and cyclophilin-binding domain of Mon2|PF0136…	Sec7
105200441	466.658408044205	504.718960260168	435.571765950189	1116.77705137596	1178.44891539389	1225.8360192212	468.983044751521	1173.68732866369	-1.32423817795732	2.08006786037583e-22	4.28268235438621e-21	LOC105200441	NC_052674.1	6436250	6443450	-	4205	protein_coding	nuclear pore complex protein Nup155%2C transcript variant X4 && sp|Q99P88|NU155_MOUSE Nuclear pore complex protein Nup155 OS=Mus musculus OX=10090 GN=Nup155 PE=1 SV=1 && PF08801:Nup133 N terminal like|PF03177:Non-repetitive/WGA-negative nucleoporin C-terminal	-
105196921	7084.83188212754	5928.25335279497	6818.62669461548	2614.39460755343	2667.28377137081	2914.63002294201	6610.57064317933	2732.10280062208	1.27469145623889	2.23078125925102e-22	4.58587850198971e-21	LOC105196921	NC_052670.1	412495	416149	+	2030	protein_coding	acetyl-CoA acetyltransferase%2C mitochondrial && sp|Q8QZT1|THIL_MOUSE Acetyl-CoA acetyltransferase, mitochondrial OS=Mus musculus OX=10090 GN=Acat1 PE=1 SV=1 && PF02803:Thiolase, C-terminal domain|PF00108:Thiolase, N-terminal domain	Thiolase_N
105197240	11607.8287600944	12312.9482000861	11378.4892206642	5891.93107311787	5983.83387091199	5912.95866455062	11766.4220602816	5929.57453619349	0.988667377300709	2.40640178651945e-22	4.93926054481889e-21	LOC105197240	NC_052666.1	25970436	25975406	-	3613	protein_coding	integral membrane protein 2C%2C transcript variant X2 && - && PF04089:BRICHOS domain	-
105208003	1995.86211440445	2348.04038034078	2110.12412748655	5496.88672664545	5368.15028385387	6665.37437193888	2151.34220741059	5843.47046081273	-1.44159787397311	2.44028314699376e-22	5.00107410371561e-21	LOC105208003	NC_052671.1	7586367	7592104	+	3980	protein_coding	hypoxia up-regulated protein 1%2C transcript variant X1 && sp|Q9Y4L1|HYOU1_HUMAN Hypoxia up-regulated protein 1 OS=Homo sapiens OX=9606 GN=HYOU1 PE=1 SV=1 && PF00012:Hsp70 protein	HSP70
105196378	15.5552802681402	40.5969598470135	25.4005133491471	222.822766212534	215.743670175739	242.377249888686	27.1842511547669	226.981228758986	-3.0562316948285	2.57027243208669e-22	5.25935560833763e-21	LOC105196378	NC_052667.1	27719221	27743705	-	9946	protein_coding	uncharacterized LOC105196378%2C transcript variant X1 && sp|Q9VHJ6|ICH_DROME Ichor OS=Drosophila melanogaster OX=7227 GN=ich PE=1 SV=2 && -	-
105192982	678.449531695037	892.035901503297	752.607802937691	2201.59545899236	2070.93570192277	2397.61668055355	774.364412045342	2223.3826138229	-1.52153450956865	2.6957240233383e-22	5.50757154306656e-21	LOC105192982	NC_052666.1	248385	255663	+	5640	protein_coding	mediator of RNA polymerase II transcription subunit 26%2C transcript variant X4 && sp|Q29CV2|MED26_DROPS Mediator of RNA polymerase II transcription subunit 26 OS=Drosophila pseudoobscura pseudoobscura OX=46245 GN=MED26 PE=3 SV=2 && PF08711:TFIIS helical bundle-like domain	-
105205785	145.980322516392	84.4855650870281	153.343839848555	635.621914773602	603.471681199118	723.644307221618	127.936575817325	654.245967731446	-2.3531519606322	2.77961429280716e-22	5.67024236689386e-21	LOC105205785	NC_052668.1	17436277	17439713	-	2424	protein_coding	double-strand break repair protein MRE11 && sp|Q9JIM0|MRE11_RAT Double-strand break repair protein MRE11 OS=Rattus norvegicus OX=10116 GN=Mre11 PE=1 SV=1 && PF00149:Calcineurin-like phosphoesterase|PF04152:Mre11 DNA-binding presumed domain	Metallophos
105204648	202.218643485822	176.651636091059	187.211190980751	532.644062659443	600.418704734367	665.229646277222	188.693823519211	599.430804557011	-1.66850109245508	2.80371009610144e-22	5.71062424482011e-21	LOC105204648	NC_052666.1	32477233	32482553	-	4466	protein_coding	protein dispatched && sp|Q9VNJ5|DISP_DROME Protein dispatched OS=Drosophila melanogaster OX=7227 GN=disp PE=1 SV=1 && PF12349:Sterol-sensing domain of SREBP cleavage-activation|PF02460:Patched family	-
105194881	189.056483258934	133.860245982045	206.026386054193	644.499315817926	690.990339855314	666.973367499443	176.314371765057	667.487674390894	-1.91868917749179	3.22556039802757e-22	6.55979204989374e-21	LOC105194881	NC_052667.1	24284008	24286779	+	2093	protein_coding	bystin && sp|Q5E9N0|BYST_BOVIN Bystin OS=Bos taurus OX=9913 GN=BYSL PE=2 SV=1 && PF05291:Bystin	-
105205258	649.732091200009	576.037943775192	712.155133529791	1740.85834479195	1740.19658490808	1580.68328794312	645.97505616833	1687.24607254772	-1.38425602387574	3.4680799729537e-22	7.04221743743504e-21	LOC105205258	NC_052666.1	17764970	17769636	+	3218	protein_coding	polynucleotide 5'-hydroxyl-kinase NOL9%2C transcript variant X1 && sp|Q5SY16|NOL9_HUMAN Polynucleotide 5'-hydroxyl-kinase NOL9 OS=Homo sapiens OX=9606 GN=NOL9 PE=1 SV=1 && PF16575:mRNA cleavage and polyadenylation factor CLP1 P-loop	-
105197887	87.3488815057102	92.1660710040307	97.8390143818999	327.576098535557	363.304199305371	310.382377555296	92.4513222972136	333.754225132075	-1.8487087540828	3.69705581704715e-22	7.49571011456278e-21	LOC105197887	NC_052673.1	19168480	19172224	-	1687	protein_coding	pachytene checkpoint protein 2 homolog && sp|E1C6Q1|PCH2_CHICK Pachytene checkpoint protein 2 homolog OS=Gallus gallus OX=9031 GN=TRIP13 PE=3 SV=1 && PF00004:ATPase family associated with various cellular activities (AAA)	AAA
105201836	2175.34611749837	1829.05762337761	2105.42032871819	847.791799732946	855.851068951869	798.624319777111	2036.60802319806	834.089062820642	1.28804673011296	4.13622124399348e-22	8.37332593296241e-21	LOC105201836	NC_052672.1	16825673	16844404	+	3083	protein_coding	uncharacterized LOC105201836 && - && -	-
105207446	2345.25764042729	1876.23787401062	1542.84599602227	516.664740779659	471.17603439324	573.684282110632	1921.44717015339	520.508352427844	1.88324707755954	4.22992356452769e-22	8.54998248659478e-21	LOC105207446	NC_052669.1	10142556	10151969	+	3234	protein_coding	carotenoid isomerooxygenase%2C transcript variant X1 && sp|Q9VFS2|NINAB_DROME Carotenoid isomerooxygenase OS=Drosophila melanogaster OX=7227 GN=ninaB PE=1 SV=1 && PF03055:Retinal pigment epithelial membrane protein	RPE65
105192888	51.4520808869252	66.9301229910223	75.2607802937691	272.536212060748	287.997446508179	284.226559221985	64.5476613905722	281.586739263637	-2.11669051999665	4.29998284370791e-22	8.67838482742266e-21	LOC105192888	NC_052671.1	552584	557039	-	3710	protein_coding	DNA polymerase epsilon subunit 2 && sp|P56282|DPOE2_HUMAN DNA polymerase epsilon subunit 2 OS=Homo sapiens OX=9606 GN=POLE2 PE=1 SV=2 && PF12213:DNA polymerases epsilon N terminal|PF04042:DNA polymerase alpha/epsilon subunit B	-
105203619	149.570002578271	186.526572270062	149.580800833866	505.124119422038	499.670481397583	532.706833388444	161.892458560733	512.500478069355	-1.66333026825654	4.42301459761759e-22	8.91314626044941e-21	LOC105203619	NC_052664.1	28072403	28076920	-	1603	protein_coding	DNA-directed RNA polymerases I and III subunit RPAC1%2C transcript variant X2 && sp|P52432|RPAC1_MOUSE DNA-directed RNA polymerases I and III subunit RPAC1 OS=Mus musculus OX=10090 GN=Polr1c PE=1 SV=3 && PF01193:RNA polymerase Rpb3/Rpb11 dimerisation domain|PF01000:RNA polymerase Rpb3/RpoA insert domain	RNA_pol_A_bac
105193180	154.356242660776	247.970619606083	221.078542112947	31.0709036551342	29.5121058259265	27.0276789444219	207.801801459935	29.2035628084942	2.83322509382507	4.6687692863707e-22	9.3941297156065e-21	LOC105193180	NC_052673.1	12276782	12281186	+	3392	protein_coding	endocuticle structural glycoprotein SgAbd-8 && sp|Q7M4F2|CUD8_SCHGR Endocuticle structural glycoprotein SgAbd-8 OS=Schistocerca gregaria OX=7010 PE=1 SV=1 && PF00379:Insect cuticle protein	Chitin_bind_4
105204494	53.8452009281775	78.9994894320263	50.8010266982942	288.515533940531	301.227011188767	360.950292999699	61.2152390194993	316.897612709666	-2.37491612494811	4.77360756137854e-22	9.59054590243677e-21	LOC105204494	NC_052666.1	28692395	28698635	-	3564	protein_coding	myosin-K heavy chain%2C transcript variant X1 && sp|Q1DLP2|MYO1_COCIM Myosin-1 OS=Coccidioides immitis (strain RS) OX=246410 GN=MYO1 PE=3 SV=1 && PF00063:Myosin head (motor domain)	Myosin_head
105196690	382.899206600374	306.123021549102	356.547946641731	945.443211220511	947.440362894399	919.812944721454	348.523391597069	937.565506278788	-1.42808912251984	5.0614003117798e-22	1.01533831027849e-20	LOC105196690	NC_052666.1	21087088	21088898	+	1811	protein_coding	glutathione S-transferase C-terminal domain-containing protein homolog && sp|Q9VJ34|GSTCD_DROME Glutathione S-transferase C-terminal domain-containing protein homolog OS=Drosophila melanogaster OX=7227 GN=CG10428 PE=2 SV=2 && PF13847:Methyltransferase domain	-
105194689	100.511041732598	120.69366441004	105.365092411277	358.647002190691	394.851622774465	449.880075332958	108.856599517972	401.126233432705	-1.88152949158395	5.21854174851618e-22	1.04528257044185e-20	LOC105194689	NC_052674.1	4571123	4656791	+	2636	protein_coding	homeotic protein distal-less && sp|P20009|DLL_DROME Homeotic protein distal-less OS=Drosophila melanogaster OX=7227 GN=Dll PE=2 SV=3 && -	-
105194893	16751.8402887663	15148.152098591	12233.6398367522	4722.77735558039	4205.98390960532	3281.68334021948	14711.2107413699	4070.14820180173	1.85374581892212	5.33129941906989e-22	1.06625988381398e-20	LOC105194893	NC_052667.1	24066086	24085491	-	8866	protein_coding	uncharacterized LOC105194893%2C transcript variant X1 && - && -	-
105204065	134.014722310131	121.790879541041	102.54281315026	593.898129865279	640.10739877613	1125.5720489435	119.449471667144	786.525859194971	-2.72170926433593	5.38108806451201e-22	1.07305758402657e-20	LOC105204065	NC_052669.1	19464366	19466664	-	883	protein_coding	fungus-induced protein 1 && - && -	-
105200353	682.039211756915	657.231863469219	770.482238257462	1708.89970103238	1684.22534972098	1631.25120338753	703.251104494532	1674.79208471363	-1.25086206336992	5.38144842591636e-22	1.07305758402657e-20	LOC105200353	NC_052667.1	28177289	28181072	-	2785	protein_coding	abl interactor 2%2C transcript variant X2 && sp|P62484|ABI2_MOUSE Abl interactor 2 OS=Mus musculus OX=10090 GN=Abi2 PE=1 SV=1 && PF07815:Abl-interactor HHR|PF14604:Variant SH3 domain	-
105195424	3.5896800618785	0	0	288.515533940531	347.021658160032	403.671462944107	1.19656002062617	346.40288501489	-8.33553859694409	5.43434687621285e-22	1.08198090728796e-20	LOC105195424	NC_052675.1	9164579	9166413	+	1136	protein_coding	uncharacterized LOC105195424%2C transcript variant X1 && - && -	-
105201354	53948.1050899514	56325.5387499037	43803.655650481	19507.2010547977	18072.6030125044	15579.2772599314	51359.099830112	17719.6937757445	1.53525833319972	5.78904247286863e-22	1.15087550957628e-20	LOC105201354	NC_052676.1	9620639	9623870	-	2645	protein_coding	uncharacterized LOC105201354 && - && -	-
105199930	287.17440495028	298.442515632099	381.948459990878	936.565810176187	1093.98323320245	1095.92878816575	322.521793524419	1042.15927718146	-1.68944402160936	5.96536067385891e-22	1.1839565470097e-20	LOC105199930	NC_052670.1	3569903	3581688	-	1602	protein_coding	protein BCCIP homolog && sp|Q9VFR0|BCCIP_DROME Protein BCCIP homolog OS=Drosophila melanogaster OX=7227 GN=CG9286 PE=2 SV=2 && PF13862:p21-C-terminal region-binding protein	-
105195840	107.690401856355	93.263286135031	120.417248470031	395.932086576852	394.851622774465	354.847268721926	107.123645487139	381.876992691081	-1.83057563998828	5.97327474771462e-22	1.1839565470097e-20	LOC105195840	NC_052667.1	7813160	7816169	-	1175	protein_coding	replication factor C subunit 2 && sp|Q05B83|RFC2_BOVIN Replication factor C subunit 2 OS=Bos taurus OX=9913 GN=RFC2 PE=2 SV=1 && PF00004:ATPase family associated with various cellular activities (AAA)|PF08542:Replication factor C C-terminal domain	AAA
105193335	0	0	0	600.112310596305	696.078633963232	475.164033055159	0	590.451659204899	-11.5462349343071	6.1965962700143e-22	1.22639043913249e-20	LOC105193335	NC_052673.1	9622855	9626611	-	662	protein_coding	venom allergen 2 && sp|A5X2H7|VA2_SOLSV Venom allergen 2 OS=Solenopsis saevissima OX=176597 PE=2 SV=1 && -	-
105199329	110.083521897607	134.957461113045	118.535728962686	408.360448038906	385.692693380212	389.721693166341	121.192237324446	394.591611528486	-1.70244424810577	6.52714568765617e-22	1.28988831446539e-20	LOC105199329	NC_052679.1	15880761	15883858	-	1373	protein_coding	retinol-binding protein pinta && sp|Q9VD09|PINTA_DROME Retinol-binding protein pinta OS=Drosophila melanogaster OX=7227 GN=pinta PE=2 SV=1 && PF00650:CRAL/TRIO domain	-
113005921	44.2727207631682	94.3605012660314	47.0379876836057	468.72677514031	477.281987322742	392.337274999672	61.8904032376018	446.115345820908	-2.8506405386415	6.55198362238175e-22	1.29287284554576e-20	LOC113005921	NC_052673.1	425388	438131	-	1853	protein_coding	fatty acyl-CoA reductase 1 && sp|Q7ZXF5|FACR1_XENLA Fatty acyl-CoA reductase 1 OS=Xenopus laevis OX=8355 GN=far1 PE=2 SV=1 && PF07993:Male sterility protein|PF03015:Male sterility protein	NAD_binding_4
105204051	21516.5422908997	24980.2968874853	21576.3249504699	4125.32826529738	4162.22458027722	6910.3672036609	22691.0547096183	5065.97334974517	2.16313503285649	6.58027081618979e-22	1.29652813707716e-20	LOC105204051	NC_052669.1	19274037	19282969	+	3840	protein_coding	probable serine/threonine-protein kinase kinX%2C transcript variant X2 && - && -	-
105207474	5.98280010313084	6.58329078600219	3.76303901468846	132.273275560428	100.748223336784	130.779091666557	5.44304330127383	121.266863521256	-4.50087339270634	6.76067156624973e-22	1.33009953184884e-20	LOC105207474	NC_052669.1	9915738	9918683	+	1439	protein_coding	farnesyl pyrophosphate synthase%2C transcript variant X2 && sp|P08836|FPPS_CHICK Farnesyl pyrophosphate synthase OS=Gallus gallus OX=9031 GN=FDPS PE=1 SV=2 && PF00348:Polyprenyl synthetase	-
105195282	607.852490478093	610.051612836203	624.664476438284	1573.07546505422	1411.49278553655	1372.30860188774	614.189526584193	1452.29228415951	-1.24142447288564	6.96883728602999e-22	1.36902602305441e-20	LOC105195282	NC_052668.1	25644408	25649773	-	2372	protein_coding	solute carrier family 41 member 1 && sp|Q8IVJ1|S41A1_HUMAN Solute carrier family 41 member 1 OS=Homo sapiens OX=9606 GN=SLC41A1 PE=1 SV=2 && PF01769:Divalent cation transporter	-
105198315	186.663363217682	138.249106506046	204.144866546849	596.561350178576	666.566528137305	656.511040166118	176.352445423526	639.879639494	-1.85736454361954	7.00547856344759e-22	1.37419136370139e-20	LOC105198315	NC_052675.1	18130385	18135372	-	2807	protein_coding	uncharacterized LOC105198315 && sp|Q8VBV3|EXOS2_MOUSE Exosome complex component RRP4 OS=Mus musculus OX=10090 GN=Exosc2 PE=1 SV=1 && PF14382:Exosome complex exonuclease RRP4 N-terminal region|PF15985:KH domain|PF13499:EF-hand domain pair|PF00857:Isochorismatase family	Isochorismatase
105193190	405.633846992271	407.066813601135	354.666427134387	938.341290385052	1024.78243333476	1003.51156338805	389.122362575931	988.878429035954	-1.34690178552195	7.84683057508905e-22	1.53642921763906e-20	LOC105193190	NC_052673.1	12375924	12379034	-	2279	protein_coding	RNA polymerase I-specific transcription initiation factor RRN3 && - && PF05327:RNA polymerase I specific transcription initiation factor RRN3	RRN3
105198678	31.1105605362803	12.069366441004	12.2298767977375	187.313162035237	199.4611290304	192.681195055395	18.469934591674	193.151828707011	-3.41332075119348	7.85568854500692e-22	1.53642921763906e-20	LOC105198678	NC_052664.1	32614307	32616224	+	1673	protein_coding	uncharacterized LOC105198678%2C transcript variant X2 && - && -	-
105201771	142.390642454514	116.304803886039	148.640041080194	442.98231211177	486.440916716995	565.837536610638	135.778495806916	498.420255146468	-1.8750917252557	7.99934038577658e-22	1.56222412239872e-20	LOC105201771	NC_052675.1	15630426	15633600	-	2366	protein_coding	uncharacterized LOC105201771 && - && PF08559:Cut8, nuclear proteasome tether protein	-
105200135	315.891845445308	267.720491964089	315.154517480158	1058.18620448343	830.409598412277	1134.29065505461	299.588951629852	1007.62881931677	-1.75024343961823	8.63028083264683e-22	1.68296812712995e-20	LOC105200135	NC_052667.1	25392102	25397617	+	2513	protein_coding	peroxisomal acyl-coenzyme A oxidase 3 && sp|O15254|ACOX3_HUMAN Peroxisomal acyl-coenzyme A oxidase 3 OS=Homo sapiens OX=9606 GN=ACOX3 PE=1 SV=2 && PF01756:Acyl-CoA oxidase|PF02770:Acyl-CoA dehydrogenase, middle domain	-
105205352	853.147294706457	401.580737946134	455.327720777303	0	0	0	570.018584476631	0	11.7114840397147	1.0801205230045e-21	2.10322588643691e-20	LOC105205352	NC_052679.1	13472076	13475943	-	2116	protein_coding	general odorant-binding protein 83a && - && PF01395:PBP/GOBP family	-
105202687	293.157205053411	390.60858663613	322.680595509535	87.886270338808	78.3597292619428	85.4423398888175	335.482129066359	83.8961131631895	1.99847584273191	1.09986972057364e-21	2.13854610383864e-20	LOC105202687	NC_052675.1	20383307	20439411	+	8879	protein_coding	neuropeptide SIFamide receptor && sp|Q8IN35|SIFAR_DROME Neuropeptide SIFamide receptor OS=Drosophila melanogaster OX=7227 GN=SIFaR PE=2 SV=2 && -	-
105207608	9611.96664569	11949.769991725	8638.99681797102	3359.20855517222	3217.83719384757	3670.53317277471	10066.9111517953	3415.85964059817	1.55919230676073	1.21719776541346e-21	2.36172861286623e-20	LOC105207608	NC_052677.1	15835003	15966569	-	12023	protein_coding	serine/threonine-protein kinase tricornered%2C transcript variant X1 && sp|Q2LZZ7|TRC_DROPS Serine/threonine-protein kinase tricornered OS=Drosophila pseudoobscura pseudoobscura OX=46245 GN=trc PE=3 SV=1 && PF00069:Protein kinase domain	Pkinase
105197396	18392.3240770448	11830.1735424459	9927.83768050182	2947.29714671558	2836.21513575369	2272.94061316477	13383.4450999975	2685.48429854468	2.31716980265622	1.21821091853416e-21	2.36172861286623e-20	LOC105197396	NC_052665.1	14110410	14112877	+	2093	protein_coding	isocitrate dehydrogenase [NAD] subunit gamma%2C mitochondrial && sp|P41565|IDHG1_RAT Isocitrate dehydrogenase [NAD] subunit gamma 1, mitochondrial OS=Rattus norvegicus OX=10116 GN=Idh3g PE=1 SV=2 && PF00180:Isocitrate/isopropylmalate dehydrogenase	-
105199852	0	1.09721513100037	1.88151950734423	397.707566785717	251.361728931167	455.11123899962	0.992911546114865	368.060178238835	-8.43609023060441	1.34367686938544e-21	2.59996872879217e-20	LOC105199852	NC_052668.1	26971573	26980827	+	1730	protein_coding	fatty acyl-CoA reductase wat && sp|A1ZAI5|FACR1_DROME Putative fatty acyl-CoA reductase CG5065 OS=Drosophila melanogaster OX=7227 GN=CG5065 PE=3 SV=1 && PF07993:Male sterility protein|PF03015:Male sterility protein	NAD_binding_4
105204632	208.201443588953	172.262775567057	122.298767977375	685.335360621816	672.672481066807	741.953380054936	167.587662377795	699.98707391452	-2.06782917350315	1.3450139432833e-21	2.59996872879217e-20	LOC105204632	NC_052666.1	32289703	32292264	+	1177	protein_coding	rRNA 2'-O-methyltransferase fibrillarin && sp|Q9W1V3|FBRL_DROME rRNA 2'-O-methyltransferase fibrillarin OS=Drosophila melanogaster OX=7227 GN=Fib PE=2 SV=1 && PF01269:Fibrillarin	-
105198722	287.17440495028	311.609097204104	294.457802899372	730.610105947869	753.067527971918	823.036416888202	297.747101684585	768.904683602663	-1.36872469126644	1.38394646143088e-21	2.67133851857588e-20	LOC105198722	NC_052677.1	11876057	11880928	-	4162	protein_coding	frizzled-2 && sp|Q24760|FRIZ_DROVI Frizzled OS=Drosophila virilis OX=7244 GN=fz PE=2 SV=3 && PF01534:Frizzled/Smoothened family membrane region|PF01392:Fz domain	Fz
105205809	637.766490993747	667.106799648222	634.072073975005	1512.70913795282	1374.85706795954	1490.88164499875	646.315121538991	1459.48261697037	-1.17550721847261	1.43377688699478e-21	2.76343735388772e-20	LOC105205809	NC_052668.1	16923159	16933399	+	5097	protein_coding	DNA-directed RNA polymerase III subunit RPC1%2C transcript variant X1 && sp|Q5ZL98|RPC1_CHICK DNA-directed RNA polymerase III subunit RPC1 OS=Gallus gallus OX=9031 GN=POLR3A PE=2 SV=1 && PF04998:RNA polymerase Rpb1, domain 5|PF04997:RNA polymerase Rpb1, domain 1|PF05000:RNA polymerase Rpb1, domain 4|PF04983:RNA polymerase Rpb1, domain 3|PF00623:RNA polymerase Rpb1, domain 2	-
105207659	375.719846476617	319.289603121106	373.481622207829	964.085753413591	948.458021715983	881.451077832597	356.163690601851	931.331617654057	-1.38643432589162	1.43582211911335e-21	2.76343735388772e-20	LOC105207659	NC_052677.1	16941376	16944457	+	1718	protein_coding	G kinase-anchoring protein 1 && - && -	-
105198394	7334.91292643841	8496.83397446683	8750.94722865801	3377.8510973653	3433.58086402331	2896.32095010869	8194.23137652108	3235.91763716577	1.34062015618323	1.56263214918108e-21	3.00314832722501e-20	LOC105198394	NC_052678.1	7490572	7500215	+	2794	protein_coding	choline/ethanolamine kinase%2C transcript variant X1 && sp|O54783|CHKB_RAT Choline/ethanolamine kinase OS=Rattus norvegicus OX=10116 GN=Chkb PE=1 SV=3 && PF01633:Choline/ethanolamine kinase	Choline_kinase
105206037	524.093289034261	500.330099736167	546.581416883498	1160.27631649315	1196.7667741824	1207.52694638788	523.668268551309	1188.19001235448	-1.18147406912787	1.58446283336166e-21	3.04070324090215e-20	LOC105206037	NC_052666.1	32799717	32803113	-	1508	protein_coding	ran-specific GTPase-activating protein%2C transcript variant X1 && sp|Q3T0M7|RANG_BOVIN Ran-specific GTPase-activating protein OS=Bos taurus OX=9913 GN=RANBP1 PE=2 SV=1 && PF00638:RanBP1 domain	-
105202472	0	0	0	483.81835691566	694.043316320065	476.035893666269	0	551.299188967331	-11.4470845281105	1.69682365167983e-21	3.25163320264186e-20	LOC105202472	NC_052673.1	8206256	8208606	-	1458	protein_coding	histone H1%2C transcript variant X2 && - && -	-
105195574	27133.195027719	33379.4787152931	18087.0470241001	5980.70508356111	6150.72991765172	6109.99916266156	26199.9069223707	6080.4780546248	2.10728067408194	1.71450269044465e-21	3.28077748257997e-20	LOC105195574	NC_052667.1	5104988	5146021	+	6776	protein_coding	very low-density lipoprotein receptor%2C transcript variant X1 && sp|P01131|LDLR_BOVIN Low-density lipoprotein receptor OS=Bos taurus OX=9913 GN=LDLR PE=1 SV=2 && PF00058:Low-density lipoprotein receptor repeat class B|PF00057:Low-density lipoprotein receptor domain class A|PF14670:Coagulation Factor Xa inhibitory site|PF07645:Calcium-binding EGF domain	Ldl_recept_a
105196546	281.191604847149	256.748340654085	301.043121175077	782.986772109381	703.202245714318	775.084083277131	279.661022225437	753.757700366943	-1.42966631705956	1.8969131052356e-21	3.62460518525594e-20	LOC105196546	NC_052671.1	5288836	5293822	-	2906	protein_coding	lysM and putative peptidoglycan-binding domain-containing protein 2%2C transcript variant X1 && sp|Q3KPL3|LYSM2_XENLA LysM and putative peptidoglycan-binding domain-containing protein 2 OS=Xenopus laevis OX=8355 GN=lysmd2 PE=2 SV=2 && PF01476:LysM domain	LysM
105194065	294.353765074037	332.456184693111	304.806160189765	834.47569816646	789.70324554893	757.646871054923	310.538703318971	793.941938256771	-1.35405509746608	2.04496085209251e-21	3.90187932698112e-20	LOC105194065	NC_052677.1	12417645	12423502	-	3581	protein_coding	DNA excision repair protein ERCC-6 && sp|F8VPZ5|ERCC6_MOUSE DNA excision repair protein ERCC-6 OS=Mus musculus OX=10090 GN=Ercc6 PE=1 SV=1 && PF00271:Helicase conserved C-terminal domain|PF00176:SNF2 family N-terminal domain	SNF2_N
105194622	45.4692807837944	60.3468322050201	43.2749486689173	218.384065690372	266.626611254922	289.457722888647	49.6970205525772	258.15613327798	-2.37923270594622	2.11882079658456e-21	4.03700719923142e-20	LOC105194622	NC_052675.1	9513716	9517609	-	3026	protein_coding	protein zwilch homolog%2C transcript variant X1 && sp|A6QM04|ZWILC_BOVIN Protein zwilch homolog OS=Bos taurus OX=9913 GN=ZWILCH PE=2 SV=1 && PF09817:RZZ complex, subunit zwilch	-
105202068	343.41272591971	355.497702444118	284.109445608979	956.983832578132	857.886386595036	972.124581388077	327.673291324269	928.998266853748	-1.50570968360547	2.49603399118319e-21	4.74890134712216e-20	LOC105202068	NC_052664.1	24727471	24744534	-	2547	protein_coding	beta-1%2C3-galactosyltransferase 5%2C transcript variant X1 && sp|Q8BGY6|B3GN5_MOUSE Lactosylceramide 1,3-N-acetyl-beta-D-glucosaminyltransferase OS=Mus musculus OX=10090 GN=B3gnt5 PE=2 SV=1 && PF01762:Galactosyltransferase	Galactosyl_T
105195976	1523.22090625711	2147.25001136771	1869.28963054649	589.459429343117	622.807198809208	522.244506055119	1846.58684939044	578.170378069148	1.67593831577575	2.65589665260045e-21	5.04582368333819e-20	LOC105195976	NC_052675.1	17131857	17140812	+	5598	protein_coding	1-acyl-sn-glycerol-3-phosphate acyltransferase alpha && sp|Q95JH2|PLCA_BOVIN 1-acyl-sn-glycerol-3-phosphate acyltransferase alpha OS=Bos taurus OX=9913 GN=AGPAT1 PE=2 SV=1 && PF01553:Acyltransferase	Acyltransferase
105199162	95.7248016500934	84.4855650870281	95.0167351208836	330.239318848854	404.010552168718	318.22912305529	91.7423672860017	350.826331357621	-1.9337097459682	2.66090405652544e-21	5.04811512437968e-20	LOC105199162	NC_052674.1	9134555	9139004	+	2679	protein_coding	uncharacterized LOC105199162 && - && PF03022:Major royal jelly protein	-
105207777	0	1.09721513100037	0.940759753672114	648.050276235655	1080.75366852186	558.862651721755	0.679324961557493	762.555532159757	-10.0672166421635	2.71944873342862e-21	5.15182299285765e-20	LOC105207777	NC_052677.1	18971639	18974487	+	1463	lncRNA	uncharacterized LOC105207777%2C transcript variant X1 && sp|Q5BU36|DEF_FORAQ Defensin OS=Formica aquilonia OX=258703 PE=3 SV=1 && -	-
113005988	13.1621602268878	7.68050591700256	29.1635523638355	457.186153782688	215.743670175739	749.800125554929	16.6687395025753	474.243316504452	-4.81253654011044	2.90457544733646e-21	5.49469543313792e-20	LOC113005988	NC_052664.1	27944939	27956233	-	2485	protein_coding	fatty acid synthase-like%2C transcript variant X1 && sp|P12276|FAS_CHICK Fatty acid synthase OS=Gallus gallus OX=9031 GN=FASN PE=1 SV=5 && PF00109:Beta-ketoacyl synthase, N-terminal domain|PF08659:KR domain|PF00550:Phosphopantetheine attachment site	ketoacyl-synt
105197659	345.805845960962	351.108841920117	389.474538020255	883.301403910242	872.133610097207	880.579217221487	362.129741967111	878.671410409646	-1.27731418565441	2.95602634532993e-21	5.58407252716665e-20	LOC105197659	NC_052673.1	18845760	18853770	+	4938	protein_coding	cleavage and polyadenylation specificity factor subunit 1%2C transcript variant X1 && sp|Q9V726|CPSF1_DROME Cleavage and polyadenylation specificity factor subunit 1 OS=Drosophila melanogaster OX=7227 GN=Cpsf160 PE=1 SV=1 && PF03178:CPSF A subunit region|PF10433:Mono-functional DNA-alkylating methyl methanesulfonate N-term	-
105195997	35.896800618785	15.3610118340051	37.6303901468846	230.812427152425	231.008552499494	309.510516944186	29.6294008665582	257.110498865368	-3.11366534218255	2.97983408934257e-21	5.62105066853258e-20	LOC105195997	NC_052675.1	16586723	16589524	+	2486	protein_coding	uridine 5'-monophosphate synthase && sp|Q01637|UMPS_DROME Uridine 5'-monophosphate synthase OS=Drosophila melanogaster OX=7227 GN=r-l PE=2 SV=2 && PF00156:Phosphoribosyl transferase domain|PF00215:Orotidine 5'-phosphate decarboxylase / HUMPS family	Pribosyltran
105203277	0	0	0	511.338300153065	477.281987322742	474.292172444048	0	487.637486639952	-11.2708885864778	3.13579464811774e-21	5.90685857120618e-20	LOC105203277	NC_052668.1	26717137	26725321	-	2303	protein_coding	3-hydroxy-3-methylglutaryl-coenzyme A reductase && sp|P54960|HMDH_BLAGE 3-hydroxy-3-methylglutaryl-coenzyme A reductase OS=Blattella germanica OX=6973 PE=2 SV=1 && PF00368:Hydroxymethylglutaryl-coenzyme A reductase|PF12349:Sterol-sensing domain of SREBP cleavage-activation	-
105201828	9943.41377140345	8813.92914732593	10838.4931220564	4048.9826163162	3897.63328666547	4357.55933432969	9865.27868026194	4101.39174577045	1.26623446180341	3.20949905468808e-21	6.03713136632545e-20	LOC105201828	NC_052672.1	17080258	17084792	+	1755	protein_coding	probable medium-chain specific acyl-CoA dehydrogenase%2C mitochondrial && sp|Q9VSA3|ACADM_DROME Probable medium-chain specific acyl-CoA dehydrogenase, mitochondrial OS=Drosophila melanogaster OX=7227 GN=CG12262 PE=2 SV=1 && PF00441:Acyl-CoA dehydrogenase, C-terminal domain|PF02771:Acyl-CoA dehydrogenase, N-terminal domain|PF02770:Acyl-CoA dehydrogenase, middle domain	-
105202388	677.252971674411	577.135158906192	520.240143780679	197.966043288426	174.019658490808	170.884679777635	591.542758120427	180.95679385229	1.70717294332475	3.23826603718813e-21	6.08262701186116e-20	LOC105202388	NC_052676.1	3154623	3169740	+	5150	protein_coding	proton-associated sugar transporter A%2C transcript variant X1 && sp|Q8BIV7|S45A1_MOUSE Proton-associated sugar transporter A OS=Mus musculus OX=10090 GN=Slc45a1 PE=1 SV=3 && PF13347:MFS/sugar transport protein	-
105198376	84100.2210497102	83253.3924949147	51035.2758769585	17505.3471193026	14931.0902302756	10954.928578602	72796.2964738611	14463.7886427267	2.33141564678369	3.39514290554869e-21	6.36829064769585e-20	LOC105198376	NC_052665.1	660622	670061	+	2806	protein_coding	fructose-bisphosphate aldolase%2C transcript variant X1 && sp|P07764|ALF_DROME Fructose-bisphosphate aldolase OS=Drosophila melanogaster OX=7227 GN=Ald1 PE=1 SV=5 && PF00274:Fructose-bisphosphate aldolase class-I	-
105200812	1512.45186607148	1446.12954265848	1495.80800833866	2958.8377680732	3057.04710003735	3243.32147333062	1484.79647235621	3086.40211381373	-1.05572036309268	3.54400067091838e-21	6.63812819602201e-20	LOC105200812	NC_052665.1	6554783	6557626	-	2045	protein_coding	T-complex protein 1 subunit beta && sp|Q3ZBH0|TCPB_BOVIN T-complex protein 1 subunit beta OS=Bos taurus OX=9913 GN=CCT2 PE=1 SV=3 && PF00118:TCP-1/cpn60 chaperonin family	-
105204727	6540.39707274263	5498.14502144283	4300.21283403523	1605.92184891822	1750.37317312392	1482.16303888765	5446.25164274023	1612.81935364326	1.75563642794515	3.8055176412588e-21	7.11792595435448e-20	LOC105204727	NC_052679.1	8137510	8139007	-	961	protein_coding	NADH-ubiquinone oxidoreductase subunit 8 && sp|Q9VF27|NDUS8_DROME NADH dehydrogenase (ubiquinone) 23 kDa subunit OS=Drosophila melanogaster OX=7227 GN=ND-23 PE=1 SV=1 && PF12838:4Fe-4S dicluster domain	-
105198683	2034.15203506448	2131.88899953371	1826.95544163125	4293.99888513954	4471.59286203866	4341.86584332971	1997.66549207648	4369.1525301693	-1.12935433004207	4.02849656245926e-21	7.52439301680155e-20	LOC105198683	NC_052664.1	32655567	32665611	+	6822	protein_coding	tudor domain-containing protein 7%2C transcript variant X9 && sp|Q6NU04|TDRD7_XENLA Tudor domain-containing protein 7 OS=Xenopus laevis OX=8355 GN=tdrd7 PE=2 SV=1 && PF00567:Tudor domain|PF12872:OST-HTH/LOTUS domain	-
105198192	399.65104688914	447.663773448149	475.083675604418	1046.6455831258	1129.60129195788	1122.08460649906	440.799498647236	1099.44382719425	-1.31689979349667	4.17074382553757e-21	7.77914016898019e-20	LOC105198192	NC_052675.1	13080526	13096585	+	10187	protein_coding	piggyBac transposable element-derived protein 4%2C transcript variant X3 && - && PF13843:Transposase IS4	-
105203735	338.626485837205	382.928080719127	442.157084225894	1030.66626124602	1116.37172727729	1081.10715777687	387.903883594076	1076.04838210006	-1.46952573202341	4.3056344755874e-21	8.01947066420766e-20	LOC105203735	NC_052664.1	22669129	22671668	-	1576	protein_coding	geminin%2C transcript variant X1 && - && PF07412:Geminin	-
105196553	1946.80315355877	1600.83687612953	1858.00051350243	759.905529394138	679.796092817893	696.616628277196	1801.88018106358	712.106083496409	1.33903158196723	4.36300390665996e-21	8.11494284039836e-20	LOC105196553	NC_052669.1	7844178	7846769	-	1412	protein_coding	mediator of RNA polymerase II transcription subunit 8%2C transcript variant X1 && sp|Q7Q6D6|MED8_ANOGA Mediator of RNA polymerase II transcription subunit 8 OS=Anopheles gambiae OX=7165 GN=MED8 PE=3 SV=2 && PF10232:Mediator of RNA polymerase II transcription complex subunit 8	-
novel.125	2338.07828030353	3730.53144540124	1904.09774143236	555.725305374685	500.688140219167	500.44799077736	2657.56915571238	518.953812123737	2.35621566750133	4.68793762714769e-21	8.70710652986312e-20	-	NC_052670.1	9644353	9655166	+	10761	-	- && - && -	-
105196194	2429.01684187112	2443.49809673781	2390.47053408084	4905.65181709347	4779.94348497851	4588.60239627395	2420.99515756326	4758.06589944864	-0.974818065507241	5.05720091457801e-21	9.3798363331838e-20	LOC105196194	NC_052667.1	18471663	18534907	-	4163	protein_coding	cullin-associated NEDD8-dissociated protein 1 && sp|Q6ZQ38|CAND1_MOUSE Cullin-associated NEDD8-dissociated protein 1 OS=Mus musculus OX=10090 GN=Cand1 PE=1 SV=2 && PF08623:TATA-binding protein interacting (TIP20)	-
105204663	1271.94330192562	838.272360084279	1246.50667361555	298.280675089288	287.997446508179	312.126098777517	1118.90744520848	299.468073458328	1.90138718668127	5.72589707299643e-21	1.06052877446852e-19	LOC105204663	NC_052666.1	32655186	32656892	+	1170	protein_coding	uncharacterized LOC105204663%2C transcript variant X1 && - && -	-
105201425	108.886961876981	91.0688558730303	94.0759753672114	415.462368874365	322.597846442024	361.822153610809	98.010597705741	366.627456309066	-1.90656193365659	6.32149568566687e-21	1.16921257250217e-19	LOC105201425	NC_052674.1	11629755	11632932	+	2026	protein_coding	SET domain-containing protein SmydA-8 && sp|P83501|MSTAB_DROME SET domain-containing protein SmydA-8, isoform B OS=Drosophila melanogaster OX=7227 GN=SmydA-8 PE=3 SV=2 && PF00856:SET domain	SET
105195478	488.196488415476	412.552889256137	555.98901442022	1375.99716187023	1530.55886766184	1785.57053155406	485.579464030611	1564.04218702871	-1.68665065254887	6.63253007116253e-21	1.22480617405144e-19	LOC105195478	NC_052673.1	11334767	11339946	-	3204	protein_coding	ribonucleoside-diphosphate reductase subunit M2 B%2C transcript variant X2 && sp|P79733|RIR2_DANRE Ribonucleoside-diphosphate reductase subunit M2 OS=Danio rerio OX=7955 GN=rrm2 PE=1 SV=1 && PF00268:Ribonucleotide reductase, small chain	-
105204842	134.014722310131	109.721513100037	166.514476399964	510.450560048633	515.953022542922	635.586385499469	136.750237270044	553.996656030341	-2.01511216470179	6.64051540148372e-21	1.22480617405144e-19	LOC105204842	NC_052679.1	6560347	6562460	+	1961	protein_coding	DNA repair protein RAD51 homolog A%2C transcript variant X2 && sp|P37383|RAD51_CHICK DNA repair protein RAD51 homolog 1 OS=Gallus gallus OX=9031 GN=RAD51A PE=2 SV=1 && PF08423:Rad51|PF14520:Helix-hairpin-helix domain	-
105197431	849.557614644579	927.146785695309	765.778439489101	2032.92483915021	1937.62239629531	2094.20918788714	847.494279942996	2021.58547444422	-1.25498333302171	7.59567596565307e-21	1.3990371265447e-19	LOC105197431	NC_052665.1	15107157	15112417	+	4201	protein_coding	myb-binding protein 1A && sp|Q6DRL5|MBB1A_DANRE Myb-binding protein 1A-like protein OS=Danio rerio OX=7955 GN=mybbp1a PE=1 SV=1 && PF04931:DNA polymerase phi	-
105202691	89.7420015469625	134.957461113045	86.5498973378345	427.890730336419	427.416705065142	432.44286311075	103.749786665947	429.250099504104	-2.05038587995823	7.60751292515119e-21	1.39927661559568e-19	LOC105202691	NC_052675.1	20692317	20703448	+	3589	protein_coding	peptidyl-prolyl cis-trans isomerase G && - && PF00076:RNA recognition motif. (a.k.a. RRM, RBD, or RNP domain)	RRM_1
105202639	829.216094293934	1021.50728696134	767.659958996445	258.33237038983	279.85617593551	208.374686055382	872.794446750573	248.854410793574	1.81132068288196	7.6347513527466e-21	1.40131502970679e-19	LOC105202639	NC_052670.1	17474619	17481181	+	1882	protein_coding	ribonucleoside-diphosphate reductase large subunit-like && sp|P48591|RIR1_DROME Ribonucleoside-diphosphate reductase large subunit OS=Drosophila melanogaster OX=7227 GN=RnrL PE=1 SV=2 && PF02867:Ribonucleotide reductase, barrel domain	Ribonuc_red_lgC
105207822	1.19656002062617	4.38886052400146	0.940759753672114	121.620394307239	166.896046739722	163.909794888752	2.17539343276658	150.808745311905	-6.1381844646001	7.63969940894365e-21	1.40131502970679e-19	LOC105207822	NC_052677.1	19183198	19188949	-	2721	protein_coding	gephyrin%2C transcript variant X1 && sp|Q54KM0|GEPH_DICDI Gephyrin OS=Dictyostelium discoideum OX=44689 GN=gphn PE=3 SV=1 && PF00994:Probable molybdopterin binding domain|PF03453:MoeA N-terminal region (domain I and II)	-
105207667	1976.71715407443	1697.39180765756	1525.91232045617	668.468298637601	630.948469381877	657.382900777229	1733.34042739605	652.266556265569	1.40925973972357	7.65121896668089e-21	1.40149224658651e-19	LOC105207667	NC_052677.1	17009068	17013506	-	1922	protein_coding	calcium uptake protein 1 homolog%2C mitochondrial%2C transcript variant X1 && sp|A2VEI2|MICU1_DROME Calcium uptake protein 1 homolog, mitochondrial OS=Drosophila melanogaster OX=7227 GN=MICU1 PE=2 SV=1 && -	-
105200364	0	0	0.940759753672114	843.353099210784	843.639163092864	898.016429443695	0.313586584557371	861.669563915781	-11.1304250722282	7.76147808885759e-21	1.41973042727312e-19	LOC105200364	NC_052674.1	6859084	6861216	+	1298	protein_coding	uncharacterized LOC105200364 && - && -	-
105203580	81.3660814025794	53.7635414190179	79.0238193084576	287.627793836099	314.456575869355	335.666335277497	71.3844807100183	312.58356832765	-2.12994250812147	7.97511330180176e-21	1.45680198965512e-19	LOC105203580	NC_052666.1	19256444	19258271	+	1511	protein_coding	peptidyl-prolyl cis-trans isomerase FKBP4%2C transcript variant X1 && sp|Q8I4V8|FKB35_PLAF7 Peptidyl-prolyl cis-trans isomerase FKBP35 OS=Plasmodium falciparum (isolate 3D7) OX=36329 GN=FKBP35 PE=1 SV=1 && PF00515:Tetratricopeptide repeat|PF18023:BDBT FKBP like N-terminal	TPR_1
105203587	287.17440495028	253.456695261084	228.604620142324	689.774061143978	698.113951606399	720.156864777176	256.411906784563	702.681625842518	-1.45734035928822	8.00660561564205e-21	1.46054563977646e-19	LOC105203587	NC_052679.1	4936386	4940192	-	2617	protein_coding	nucleolar complex protein 3 homolog && sp|Q9VI82|NOC3L_DROME Nucleolar complex protein 3 homolog OS=Drosophila melanogaster OX=7227 GN=CG1234 PE=1 SV=1 && PF07540:Nucleolar complex-associated protein|PF03914:CBF/Mak21 family	CBF
105198147	0	0	0	400.370787099014	503.741116683918	471.676590610717	0	458.596164797883	-11.1817933506021	8.45502646317815e-21	1.54022978643355e-19	LOC105198147	NC_052671.1	14073109	14077961	+	4190	protein_coding	uncharacterized LOC105198147 && - && -	-
105193913	293.157205053411	370.858714278123	341.495790582978	1006.69727842635	878.239563026709	1079.36343655465	335.170569971504	988.100092669237	-1.55914139979779	9.18672729537661e-21	1.67122929428221e-19	LOC105193913	NC_052669.1	4283684	4608598	+	9352	protein_coding	SAM and SH3 domain-containing protein 1%2C transcript variant X1 && sp|P59808|SASH1_MOUSE SAM and SH3 domain-containing protein 1 OS=Mus musculus OX=10090 GN=Sash1 PE=1 SV=1 && PF00536:SAM domain (Sterile alpha motif)|PF07653:Variant SH3 domain	SAM_1
105194616	1763.72947040297	2670.62162885489	1794.02885025272	557.50078558355	567.853622443689	589.377773110619	2076.12664983686	571.577393712619	1.8607818669012	9.21797107449634e-21	1.67461909533942e-19	LOC105194616	NC_052679.1	20053345	20462470	+	29436	protein_coding	nucleolysin TIAR%2C transcript variant X3 && sp|P70318|TIAR_MOUSE Nucleolysin TIAR OS=Mus musculus OX=10090 GN=Tial1 PE=1 SV=1 && PF00076:RNA recognition motif. (a.k.a. RRM, RBD, or RNP domain)	RRM_1
105207972	105.297281815103	188.721002532063	111.950410686982	622.305813207116	650.283986991967	718.413143554956	135.322898344716	663.667647918013	-2.29457909243232	9.60126726912079e-21	1.74186925319568e-19	LOC105207972	NC_052671.1	8170921	8175567	-	2318	protein_coding	protein maelstrom 2 && - && PF13017:piRNA pathway germ-plasm component|PF09011:HMG-box domain	-
105198029	1046.9900180479	1148.78424215738	1048.94712534441	473.165475662472	404.010552168718	438.545887388523	1081.57379518323	438.573971739904	1.30142212674055	9.64909051309275e-21	1.7481571898209e-19	LOC105198029	NC_052672.1	12622847	12629789	+	4085	protein_coding	cationic amino acid transporter 4 && sp|Q8BLQ7|CTR4_MOUSE Cationic amino acid transporter 4 OS=Mus musculus OX=10090 GN=Slc7a4 PE=1 SV=1 && PF13906:C-terminus of AA_permease|PF13520:Amino acid permease	-
105201060	32.3071205569065	32.916453930011	40.4526694079009	166.895139633292	217.778987818906	213.605849722044	35.2254146316061	199.426659058081	-2.49372208169617	9.98241062935984e-21	1.80608192313213e-19	LOC105201060	NC_052668.1	10550769	10613996	-	5187	protein_coding	ATP-binding cassette sub-family G member 1%2C transcript variant X4 && sp|Q64343|ABCG1_MOUSE ATP-binding cassette sub-family G member 1 OS=Mus musculus OX=10090 GN=Abcg1 PE=1 SV=1 && PF00005:ABC transporter|PF01061:ABC-2 type transporter	ABC_tran
105202382	7340.89572654154	9926.5052901603	6616.36334757598	2531.83477784122	2476.98157173466	2440.33785049796	7961.25478809261	2483.05140002461	1.68083247836894	1.02616316546287e-20	1.85407439963903e-19	LOC105202382	NC_052676.1	3219030	3238923	-	6372	protein_coding	BAG domain-containing protein Samui%2C transcript variant X1 && sp|Q9BLJ6|BAGS_BOMMO BAG domain-containing protein Samui OS=Bombyx mori OX=7091 GN=Samui PE=2 SV=1 && -	-
105205725	2061.67291553889	1793.9467391856	2120.47248477695	4357.02843255424	4630.34763820571	4422.94888016297	1992.03071316714	4470.10831697431	-1.16588182889753	1.05647478383386e-20	1.90624797952631e-19	LOC105205725	NC_052668.1	18879951	18884049	+	2602	protein_coding	protein ERGIC-53 && sp|Q62902|LMAN1_RAT Protein ERGIC-53 OS=Rattus norvegicus OX=10116 GN=Lman1 PE=1 SV=1 && PF03388:Legume-like lectin family	-
105197040	11445.0965972893	40713.2646508996	10686.0900419615	33.7341239684314	136.366282092212	36.6181456666361	20948.1504300501	68.9061839090932	8.24960774982219	1.08702108024065e-20	1.95870284200758e-19	LOC105197040	NC_052672.1	8754217	8763624	+	4826	protein_coding	uncharacterized LOC105197040 && - && PF01347:Lipoprotein amino terminal region	Vitellogenin_N
105199235	15.5552802681402	9.87493617900329	26.3412731028192	150.028077649076	184.196246706645	203.143522388719	17.2571631833209	179.12261558148	-3.35405197611612	1.10743435128703e-20	1.9927815968959e-19	LOC105199235	NC_052677.1	11305679	11307647	+	1235	protein_coding	uncharacterized LOC105199235 && - && PF01347:Lipoprotein amino terminal region	Vitellogenin_N
105194655	25.1277604331495	14.2637967030047	29.1635523638355	205.067964123885	215.743670175739	152.575606944317	22.8517031666633	191.129080414647	-3.05562058213839	1.16059132188716e-20	2.08560930374309e-19	LOC105194655	NC_052674.1	3684770	3691026	+	2264	protein_coding	4-coumarate--CoA ligase 1%2C transcript variant X1 && sp|Q42524|4CL1_ARATH 4-coumarate--CoA ligase 1 OS=Arabidopsis thaliana OX=3702 GN=4CL1 PE=1 SV=1 && PF13193:AMP-binding enzyme C-terminal domain|PF00501:AMP-binding enzyme	AMP-binding
105199317	564.776329735551	906.299698206302	698.984496978381	191.751862557399	173.001999669224	165.653516110973	723.353508306745	176.802459445865	2.03276553195683	1.1907900612091e-20	2.13698540714282e-19	LOC105199317	NC_052679.1	15500807	15677095	-	6664	protein_coding	uncharacterized LOC105199317 && sp|Q8BMS2|SPON2_MOUSE Spondin-2 OS=Mus musculus OX=10090 GN=Spon2 PE=2 SV=2 && PF00090:Thrombospondin type 1 domain|PF06468:Spondin_N	TSP_1
105195554	671.27017157128	675.884520696225	558.811293681236	2107.49500792253	2513.61728931167	1726.28400999856	635.321995316247	2115.79876907759	-1.73611184476956	1.33193562822643e-20	2.38705872373104e-19	LOC105195554	NC_052667.1	5775040	5780802	-	4300	protein_coding	inositol-tetrakisphosphate 1-kinase && sp|Q5F480|ITPK1_CHICK Inositol-tetrakisphosphate 1-kinase OS=Gallus gallus OX=9031 GN=ITPK1 PE=2 SV=1 && PF17927:Inositol 1,3,4-trisphosphate 5/6-kinase pre-ATP-grasp domain|PF05770:Inositol 1,3,4-trisphosphate 5/6-kinase ATP-grasp domain	-
105207327	119.656002062617	99.8465769210332	166.514476399964	543.296943912632	548.518104833599	507.422875666243	128.672351794538	533.079308137491	-2.04527790276148	1.49798998940176e-20	2.68103868723119e-19	LOC105207327	NC_052669.1	18955487	18959400	+	1675	protein_coding	juvenile hormone epoxide hydrolase 1-like%2C transcript variant X1 && sp|Q8MZR6|HYEP1_CTEFE Juvenile hormone epoxide hydrolase 1 OS=Ctenocephalides felis OX=7515 GN=EH1 PE=1 SV=3 && PF06441:Epoxide hydrolase N terminus	EHN
105194552	46.6658408044205	38.4025295850128	61.1493839886874	240.577568301182	226.937917213159	272.020510666439	48.7392514593736	246.511998726927	-2.33095724472312	1.58260888657407e-20	2.82867375689148e-19	LOC105194552	NC_052676.1	9092510	9097097	+	1313	protein_coding	DNA-3-methyladenine glycosylase && sp|P29372|3MG_HUMAN DNA-3-methyladenine glycosylase OS=Homo sapiens OX=9606 GN=MPG PE=1 SV=3 && PF02245:Methylpurine-DNA glycosylase (MPG)	-
105196306	259.653524475878	321.484033383107	257.768172506159	785.649992422678	744.926257399248	806.471065277104	279.635243455048	779.015771699677	-1.47882110401997	1.73810375532623e-20	3.10242175681887e-19	LOC105196306	NC_052667.1	26322783	26326633	-	3025	protein_coding	p21-activated protein kinase-interacting protein 1-like%2C transcript variant X1 && sp|P42893|ECE1_RAT Endothelin-converting enzyme 1 OS=Rattus norvegicus OX=10116 GN=Ece1 PE=1 SV=2 && -	-
105196539	1316.21602268878	1029.18779287834	741.318685893626	228.149206839128	241.18514071533	237.146086222024	1028.90750048692	235.493477925494	2.12659379043305	1.9262257018744e-20	3.43359427126067e-19	LOC105196539	NC_052669.1	7729799	7749838	+	2953	protein_coding	facilitated trehalose transporter Tret1%2C transcript variant X2 && sp|B0WC46|TRET1_CULQU Facilitated trehalose transporter Tret1 OS=Culex quinquefasciatus OX=7176 GN=Tret1 PE=3 SV=1 && PF00083:Sugar (and other) transporter	Sugar_tr
105194795	9.57248016500934	13.1665815720044	9.40759753672114	149.140337544644	136.366282092212	101.135830888804	10.715553091245	128.880816841887	-3.59071250850294	2.0392276794498e-20	3.63015329532081e-19	LOC105194795	NC_052679.1	21220211	21224287	+	1398	protein_coding	NADH dehydrogenase [ubiquinone] 1 alpha subcomplex subunit 9%2C mitochondrial%2C transcript variant X1 && sp|P34943|NDUA9_BOVIN NADH dehydrogenase [ubiquinone] 1 alpha subcomplex subunit 9, mitochondrial OS=Bos taurus OX=9913 GN=NDUFA9 PE=1 SV=1 && PF04321:RmlD substrate binding domain	-
105197939	40157.7508522348	33843.6007157063	34443.0961014435	16210.1343069357	13865.6014440775	13439.7313202666	36148.1492231282	14505.1556904266	1.31732867346877	2.06042210459821e-20	3.6594426497611e-19	LOC105197939	NC_052664.1	17132312	17170629	-	3419	protein_coding	transcription factor kayak%2C transcript variant X3 && sp|B4G652|FOSL_DROPE Transcription factor kayak OS=Drosophila persimilis OX=7234 GN=kay PE=3 SV=1 && PF00170:bZIP transcription factor	bZIP_1
105192829	1068.52809841917	1584.37864916453	1132.67474342123	308.933556342477	381.622058093877	336.538195888608	1261.86049700164	342.364603441654	1.88262535680872	2.06119209489556e-20	3.6594426497611e-19	LOC105192829	NC_052676.1	14244575	14256590	+	2066	protein_coding	protein yellow && sp|Q9BI17|YELL_DROYA Protein yellow OS=Drosophila yakuba OX=7245 GN=y PE=3 SV=1 && PF03022:Major royal jelly protein	-
105205293	424.778807322289	403.775168208134	454.386961023631	1159.38857638872	1121.46002138521	981.715048110291	427.646978851352	1087.52121529474	-1.34563733581296	2.06761232672024e-20	3.66594014670824e-19	LOC105205293	NC_052669.1	2193725	2203523	-	3485	protein_coding	glutamyl aminopeptidase && sp|Q32LQ0|AMPE_BOVIN Glutamyl aminopeptidase OS=Bos taurus OX=9913 GN=ENPEP PE=2 SV=1 && PF11838:ERAP1-like C-terminal domain|PF17900:Peptidase M1 N-terminal domain|PF01433:Peptidase family M1 domain	-
105204006	1344.93346318381	1167.43689938439	1081.87371672293	2767.0859055158	2998.0228883855	3109.92679983074	1198.08135976371	2958.34519791068	-1.30480537247512	2.18536378736137e-20	3.86955081282119e-19	LOC105204006	NC_052669.1	18407364	18411063	+	2576	protein_coding	translocating chain-associated membrane protein 1%2C transcript variant X2 && sp|Q5XI41|TRAM1_RAT Translocating chain-associated membrane protein 1 OS=Rattus norvegicus OX=10116 GN=Tram1 PE=1 SV=3 && PF03798:TLC domain|PF08390:TRAM1-like protein	LAG1
105200349	254.867284393374	223.831886724075	278.464887086946	741.262987201058	656.389939921469	747.184543721598	252.388019401465	714.945823614708	-1.50117794014381	2.38011028445382e-20	4.20877025000622e-19	LOC105200349	NC_052667.1	28126551	28129779	-	2644	protein_coding	transmembrane protein 209 && sp|Q6GPP7|TM209_XENLA Transmembrane protein 209 OS=Xenopus laevis OX=8355 GN=tmem209 PE=2 SV=1 && PF09786:Cytochrome B561, N terminal	-
105196898	612.638730560598	628.704270063209	527.766221810056	1373.33394155693	1441.00489136248	1393.23325655439	589.703074144621	1402.5240298246	-1.25107700514858	2.46760863989345e-20	4.35769185342886e-19	LOC105196898	NC_052668.1	15313845	15319456	+	3182	protein_coding	WD repeat-containing protein 3%2C transcript variant X1 && sp|Q8BHB4|WDR3_MOUSE WD repeat-containing protein 3 OS=Mus musculus OX=10090 GN=Wdr3 PE=1 SV=1 && PF04003:Dip2/Utp12 Family	-
105204008	1085.27993870793	1001.75741460333	1116.6818276088	450.971973051662	464.052422642155	402.799602332997	1067.90639364002	439.274666008938	1.28242998469806	2.76600811649092e-20	4.87816570876486e-19	LOC105204008	NC_052669.1	18423122	18445924	+	7159	protein_coding	cryptochrome-1%2C transcript variant X2 && sp|P97784|CRY1_MOUSE Cryptochrome-1 OS=Mus musculus OX=10090 GN=Cry1 PE=1 SV=1 && PF03441:FAD binding domain of DNA photolyase|PF00875:DNA photolyase	-
105200505	12262.347091377	12849.4863991453	13227.0821366299	5293.59424273043	5579.82331874328	6339.29850338359	12779.6385423841	5737.5720216191	1.15532767677377	2.79091186308825e-20	4.91555829467003e-19	LOC105200505	NC_052669.1	25016628	25023005	+	2533	protein_coding	annexin B9%2C transcript variant X5 && sp|P22464|ANXB9_DROME Annexin B9 OS=Drosophila melanogaster OX=7227 GN=AnxB9 PE=1 SV=2 && PF00191:Annexin	-
105193163	844.771374562074	789.994894320263	641.598152004382	249.454969345506	258.485340682253	261.558183333115	758.788140295573	256.499497786958	1.56365023178556	2.80958198645728e-20	4.94188725564935e-19	LOC105193163	NC_052666.1	19820724	19837145	+	4853	protein_coding	uncharacterized LOC105193163%2C transcript variant X1 && - && PF14523:Syntaxin-like protein	-
105203645	2458.93084238677	2692.5659314749	2433.74548274976	1101.68546960061	1006.46457454625	858.782701943727	2528.41408553714	988.977582030198	1.35431865640884	3.15954444075806e-20	5.55009922926813e-19	LOC105203645	NC_052664.1	28752555	28773419	+	6170	protein_coding	diacylglycerol kinase theta%2C transcript variant X4 && sp|Q6P5E8|DGKQ_MOUSE Diacylglycerol kinase theta OS=Mus musculus OX=10090 GN=Dgkq PE=1 SV=1 && PF00130:Phorbol esters/diacylglycerol binding domain (C1 domain)|PF00788:Ras association (RalGDS/AF-6) domain|PF00781:Diacylglycerol kinase catalytic domain|PF00609:Diacylglycerol kinase accessory domain	RA
105197309	95.7248016500934	117.402019017039	87.4906570915066	7.10192083545924	5.08829410791836	5.2311636666623	100.205825919546	5.80712620334663	4.10269567095192	3.24925354474545e-20	5.70014360293522e-19	LOC105197309	NC_052673.1	8605304	8609359	-	931	protein_coding	uncharacterized LOC105197309 && - && -	-
105199346	1085.27993870793	1206.9366441004	1110.09650933309	422.564289709825	464.052422642155	499.576130166249	1134.10436404714	462.06428083941	1.29536273885154	3.28659792054534e-20	5.75805018269684e-19	LOC105199346	NC_052679.1	16078243	16112522	+	7194	protein_coding	Y+L amino acid transporter 2%2C transcript variant X2 && sp|Q7YQK4|LAT1_RABIT Large neutral amino acids transporter small subunit 1 OS=Oryctolagus cuniculus OX=9986 GN=SLC7A5 PE=1 SV=1 && PF13520:Amino acid permease	-
105207280	762.208733138869	868.994383752289	656.650308063136	230.812427152425	271.714905362841	240.633528666466	762.617808318098	247.720287060577	1.6226650791192	3.57753039600921e-20	6.25949982332046e-19	LOC105207280	NC_052678.1	6578940	6593092	-	6367	protein_coding	DNA fragmentation factor subunit beta && sp|O76075|DFFB_HUMAN DNA fragmentation factor subunit beta OS=Homo sapiens OX=9606 GN=DFFB PE=1 SV=1 && PF02017:CIDE-N domain|PF09230:DNA fragmentation factor 40 kDa	-
105202091	475.034328188588	537.635414190179	646.301950772743	160.680958902265	102.783540979951	125.547927999895	552.990564383837	129.670809294037	2.0909867636546	3.58733449263045e-20	6.26722615507162e-19	LOC105202091	NC_052664.1	24355093	24361054	-	5962	protein_coding	uncharacterized LOC105202091 && - && PF02958:Ecdysteroid kinase	-
105200054	33.5036805775327	43.8886052400146	49.8602669446221	191.751862557399	234.061528964245	254.583298444232	42.4175175873898	226.798896655292	-2.40949332132591	3.59138486747704e-20	6.26722615507162e-19	LOC105200054	NC_052670.1	9868498	9871266	-	1510	protein_coding	probable oligoribonuclease && sp|Q9VCI0|ORN_DROME Probable oligoribonuclease OS=Drosophila melanogaster OX=7227 GN=CG10214 PE=2 SV=1 && PF00929:Exonuclease	Exonuc_X-T
105193073	1221.68778105932	1116.96500335837	1345.28644775112	2693.40347684792	2915.59252383722	2924.22048966422	1227.97974405627	2844.40549678312	-1.21132496946104	3.67238681479183e-20	6.40017019690755e-19	LOC105193073	NC_052677.1	11827485	11830824	+	1297	protein_coding	small ubiquitin-related modifier%2C transcript variant X2 && sp|P55853|SUMO_CAEEL Small ubiquitin-related modifier OS=Caenorhabditis elegans OX=6239 GN=smo-1 PE=1 SV=1 && -	-
105204035	1510.05874603022	1572.30928272352	1572.95030813978	687.110840830681	755.102845615085	662.614064443891	1551.77277896451	701.609250296552	1.14595312559843	3.9209851561986e-20	6.8244669560049e-19	LOC105204035	NC_052669.1	18778009	18818226	+	11787	protein_coding	glucose transporter type 1%2C transcript variant X1 && sp|Q8IRI6|GTR1_DROME Glucose transporter type 1 OS=Drosophila melanogaster OX=7227 GN=Glut1 PE=2 SV=4 && -	-
105205954	467.854968064831	411.455674125137	470.379876836057	1052.85976385683	1032.92370390743	1095.92878816575	449.896839675342	1060.57075197667	-1.23705741442084	4.01944902718025e-20	6.98668626714054e-19	LOC105205954	NC_052673.1	12619071	12621845	-	1509	protein_coding	mitochondrial import inner membrane translocase subunit TIM50-C%2C transcript variant X1 && sp|Q9W4V8|TI50C_DROME Mitochondrial import inner membrane translocase subunit TIM50-C OS=Drosophila melanogaster OX=7227 GN=ttm50 PE=2 SV=2 && PF03031:NLI interacting factor-like phosphatase	NIF
105200622	1274.33642196687	1201.4505684454	1072.46611918621	469.614515244742	481.352622609077	403.671462944107	1182.75103653283	451.546200265975	1.3892688470871	4.62998383563767e-20	8.03740984800893e-19	LOC105200622	NC_052679.1	24437663	24446348	+	2230	protein_coding	trimeric intracellular cation channel type 1B.1 && sp|Q9NA75|T38B1_CAEEL Trimeric intracellular cation channel type 1B.1 OS=Caenorhabditis elegans OX=6239 GN=tric-1B.1 PE=1 SV=2 && PF05197:TRIC channel	-
105199448	1108.01457909983	1107.09006717937	1065.88080091051	464.288074618148	512.900046078171	448.136354110737	1093.6618157299	475.108158269018	1.20352014966353	4.66210462656124e-20	8.08260436563098e-19	LOC105199448	NC_052666.1	29632862	29657032	-	3349	protein_coding	protein I'm not dead yet%2C transcript variant X3 && sp|Q9VVT2|INDY1_DROME Protein I'm not dead yet OS=Drosophila melanogaster OX=7227 GN=Indy PE=2 SV=2 && PF00939:Sodium:sulfate symporter transmembrane region	Na_sulph_symp
105196362	214.184243692084	163.485054519054	198.500308024816	553.94982516582	556.659375406269	569.32497905508	192.056535411985	559.978059875723	-1.54452256477024	4.78900403551782e-20	8.29178273685484e-19	LOC105196362	NC_052667.1	27333010	27357526	-	4947	protein_coding	tyrosine-protein kinase Dnt%2C transcript variant X3 && sp|Q9V422|RYK2_DROME Tyrosine-protein kinase Dnt OS=Drosophila melanogaster OX=7227 GN=dnt PE=2 SV=2 && PF07714:Protein tyrosine kinase|PF02019:WIF domain	Pkinase_Tyr
105201419	6231.68458742108	6208.04321120007	4845.85349116506	2321.44037309074	2199.16071344232	2232.83502505369	5761.86042992874	2251.14537052892	1.35566077611701	4.87999703805082e-20	8.43832821162955e-19	LOC105201419	NC_052674.1	11396236	11618485	+	9100	protein_coding	rho GTPase-activating protein 20%2C transcript variant X2 && sp|Q6IFT4|RHG20_MOUSE Rho GTPase-activating protein 20 OS=Mus musculus OX=10090 GN=Arhgap20 PE=1 SV=1 && PF00621:RhoGEF domain|PF00620:RhoGAP domain	RhoGAP
105198539	1147.50105978049	1084.04854942836	1222.98767977375	2558.46698097419	2744.62584181116	3146.54494549737	1151.51242966087	2816.54592276091	-1.29017050061328	4.89705573951253e-20	8.45681407291631e-19	LOC105198539	NC_052679.1	9109743	9119911	+	1054	protein_coding	nucleoside diphosphate kinase && sp|P08879|NDKA_DROME Nucleoside diphosphate kinase OS=Drosophila melanogaster OX=7227 GN=awd PE=1 SV=3 && PF00334:Nucleoside diphosphate kinase	NDK
105199842	33.5036805775327	14.2637967030047	37.6303901468846	216.608585481507	210.65537606782	227.55561949981	28.4659558091407	218.273193683046	-2.93235099016861	5.0521028097045e-20	8.71323705362023e-19	LOC105199842	NC_052666.1	18538118	18540467	+	1573	protein_coding	thymidylate synthase && sp|O81395|DRTS_MAIZE Bifunctional dihydrofolate reductase-thymidylate synthase OS=Zea mays OX=4577 GN=DRTS PE=2 SV=1 && PF00303:Thymidylate synthase	-
105193870	0	0	0.940759753672114	742.15072730549	717.449469216489	734.106634554943	0.313586584557371	731.235610358974	-10.893611664095	5.12211373071438e-20	8.82252533643151e-19	LOC105193870	NC_052679.1	24514483	24524388	-	2055	protein_coding	major facilitator superfamily domain-containing protein 6-A && sp|Q8CBH5|MFSD6_MOUSE Major facilitator superfamily domain-containing protein 6 OS=Mus musculus OX=10090 GN=Mfsd6 PE=1 SV=1 && PF12832:MFS_1 like family	-
105193447	4080.26967033523	3900.5997907063	3693.42279291672	1974.33399225767	1818.55631417002	1841.36961066513	3891.43075131942	1878.08663903094	1.05076708842762	5.18189060410182e-20	8.91392580601971e-19	LOC105193447	NC_052672.1	13343857	13348546	-	3746	protein_coding	sodium/hydrogen exchanger 8 && sp|Q9Y2E8|SL9A8_HUMAN Sodium/hydrogen exchanger 8 OS=Homo sapiens OX=9606 GN=SLC9A8 PE=1 SV=4 && PF00999:Sodium/hydrogen exchanger family	Na_H_Exchanger
105200712	845.9679345827	893.133116634297	780.830595547855	1795.01049116232	1937.62239629531	1843.11333188735	839.977215588284	1858.58207311499	-1.14622744087412	5.22764152937977e-20	8.98099346832643e-19	LOC105200712	NC_052665.1	9928024	9942069	-	5625	protein_coding	cysteine--tRNA ligase%2C cytoplasmic%2C transcript variant X1 && sp|Q7KN90|SYCC_DROME Cysteine--tRNA ligase, cytoplasmic OS=Drosophila melanogaster OX=7227 GN=CysRS PE=1 SV=1 && PF01406:tRNA synthetases class I (C) catalytic domain	tRNA-synt_1e
105204880	398.454486868514	499.232884605166	352.784907627043	1271.2438295472	1185.57252714498	1258.09486183228	416.824093033574	1238.30373950815	-1.57200831584644	5.50432240628195e-20	9.444108728091e-19	LOC105204880	NC_052679.1	6847960	6851413	+	2758	protein_coding	ribosome biogenesis protein BOP1 homolog && sp|B4LKS9|BOP1_DROVI Ribosome biogenesis protein BOP1 homolog OS=Drosophila virilis OX=7244 GN=GJ22246 PE=3 SV=1 && PF00400:WD domain, G-beta repeat|PF08145:BOP1NT (NUC169) domain	WD40
105202165	575.545369921186	363.178208361121	796.823511360281	48.8257057437823	32.5650822906775	81.954897444376	578.515696547529	54.4485618262786	3.40502266888352	5.58865270798529e-20	9.57642683381221e-19	LOC105202165	NC_052672.1	7938632	7956649	+	5315	protein_coding	uncharacterized LOC105202165%2C transcript variant X1 && sp|Q64605|PTPRS_RAT Receptor-type tyrosine-protein phosphatase S OS=Rattus norvegicus OX=10116 GN=Ptprs PE=1 SV=2 && PF00102:Protein-tyrosine phosphatase	Y_phosphatase
105196429	89.7420015469625	102.041007183034	145.817761819178	433.217170963013	472.193693214824	508.294736277353	112.533590183058	471.23520015173	-2.05907382629452	5.93320778795538e-20	1.01537370391814e-18	LOC105196429	NC_052669.1	10720612	10724117	+	2499	protein_coding	uncharacterized LOC105196429%2C transcript variant X1 && - && -	-
105194710	4263.34335349103	5187.63313936973	2080.96057512272	585.908468925387	568.871281265273	622.508476332813	3843.97902266116	592.429408841158	2.69764234785149	6.86413536623249e-20	1.17317525950537e-18	LOC105194710	NC_052674.1	4814261	4823860	-	6661	protein_coding	uncharacterized LOC105194710%2C transcript variant X1 && sp|Q62921|HOIL1_RAT RanBP-type and C3HC4-type zinc finger-containing protein 1 OS=Rattus norvegicus OX=10116 GN=Rbck1 PE=1 SV=3 && -	-
105195283	167.518402887663	166.776699912056	257.768172506159	752.803608558679	884.345515956211	1115.98158222129	197.354425101959	917.710235578727	-2.21391412213672	7.34004367682789e-20	1.25290205691869e-18	LOC105195283	NC_052668.1	25656016	25668502	-	2637	protein_coding	alkaline phosphatase 4%2C transcript variant X1 && sp|Q24238|APH4_DROME Alkaline phosphatase 4 OS=Drosophila melanogaster OX=7227 GN=Alp4 PE=2 SV=3 && PF00245:Alkaline phosphatase	-
novel.64	3876.85446682878	3165.46565293605	3031.12792633155	1029.77852114159	605.506998842285	876.219914165935	3357.81601536546	837.168478049936	2.0032073301285	7.43783008279874e-20	1.2679638446671e-18	-	NC_052667.1	9736038	9741754	-	5615	-	- && - && -	-
105200038	769.388093262626	459.733139889153	563.515092449597	134.048755769293	126.189693876375	89.8016429443694	597.545441867125	116.680030863346	2.35696730434997	7.65697335319339e-20	1.30364879654369e-18	LOC105200038	NC_052668.1	13491692	13598180	+	5000	protein_coding	neuropeptide CCHamide-2 receptor%2C transcript variant X5 && sp|A1ZAX0|CCH1R_DROME Neuropeptide CCHamide-1 receptor OS=Drosophila melanogaster OX=7227 GN=CCHa1-R PE=2 SV=2 && PF00001:7 transmembrane receptor (rhodopsin family)	7tm_1
105199561	0	1.09721513100037	0	616.979372580521	697.096292784816	960.790393443642	0.365738377000122	758.28868626966	-10.9461625159268	8.41002292170431e-20	1.43002694494537e-18	LOC105199561	NC_052676.1	1226050	1230379	-	3181	protein_coding	plasminogen activator inhibitor 2%2C macrophage && - && PF00079:Serpin (serine protease inhibitor)	Serpin
105203294	951.265216397803	969.938175804323	935.115195150082	2224.67670170761	2035.31764316734	2517.06158427568	952.106195784069	2259.01864305021	-1.2468381393883	8.97281118486293e-20	1.52377151579258e-18	LOC105203294	NC_052666.1	83081	88248	-	4461	protein_coding	RRP12-like protein && sp|Q6P5B0|RRP12_MOUSE RRP12-like protein OS=Mus musculus OX=10090 GN=Rrp12 PE=1 SV=1 && PF08161:NUC173 domain	NUC173
105197248	296.74688511529	197.498723580066	321.739835755863	945.443211220511	1048.18858623118	1156.08717033237	271.995148150406	1049.90632259469	-1.94760866446672	9.01297583657095e-20	1.52863753652187e-18	LOC105197248	NC_052666.1	25985410	25989827	+	2886	protein_coding	nuclear pore complex protein Nup93 && sp|Q7ZX96|NUP93_XENLA Nuclear pore complex protein Nup93 OS=Xenopus laevis OX=8355 GN=nup93 PE=2 SV=1 && PF04097:Nup93/Nic96	-
105205773	246.49136424899	243.581759082081	277.524127333274	692.437281457276	683.866728104228	845.704792777071	255.865750221448	740.669600779525	-1.53240153316241	1.03371921868896e-19	1.75099377859558e-18	LOC105205773	NC_052668.1	17728685	17732477	+	2800	protein_coding	inactive peptidyl-prolyl cis-trans isomerase FKBP6%2C transcript variant X3 && sp|A6QQ71|FKBP6_BOVIN Inactive peptidyl-prolyl cis-trans isomerase FKBP6 OS=Bos taurus OX=9913 GN=FKBP6 PE=2 SV=1 && PF00254:FKBP-type peptidyl-prolyl cis-trans isomerase	FKBP_C
105193909	58.6314410106822	34.0136690610113	29.1635523638355	248.567229241073	228.973234856326	254.583298444232	40.6028874785097	244.041254180544	-2.60278629023438	1.04979403011885e-19	1.77595728916922e-18	LOC105193909	NC_052669.1	4227810	4232474	+	1141	protein_coding	uncharacterized LOC105193909%2C transcript variant X1 && - && PF06585:Haemolymph juvenile hormone binding protein (JHBP)	-
105201106	49.0589608456729	51.5691111570172	91.2536961061951	365.748923026151	346.003999338449	331.307032221946	63.9605893696284	347.686651528848	-2.43098344987659	1.05771271052869e-19	1.7870769460332e-18	LOC105201106	NC_052669.1	6268862	6276430	-	3376	protein_coding	protein draper && - && -	-
113004077	1031.43473777976	1311.17208154544	544.699897376154	151.803557857941	137.383940913796	104.623273333246	962.435572233782	131.270257368328	2.87405865736842	1.09385723469886e-19	1.84579721433302e-18	LOC113004077	NC_052675.1	20122864	20136161	+	10374	lncRNA	uncharacterized LOC113004077 && - && -	-
105199815	2755.67772750206	4223.18103922041	2848.62053411916	906.382646625485	675.725457531559	558.862651721755	3275.82643361388	713.656918626266	2.19848534488806	1.14446956533887e-19	1.92875073955587e-18	LOC105199815	NC_052670.1	13834600	14082738	-	18188	protein_coding	synaptotagmin-7%2C transcript variant X6 && sp|O43581|SYT7_HUMAN Synaptotagmin-7 OS=Homo sapiens OX=9606 GN=SYT7 PE=1 SV=3 && PF00168:C2 domain	C2
105207443	927.33401598528	865.702738359288	949.226591455163	401.258527203447	330.739117014694	351.359826277484	914.087781933244	361.119156831875	1.33917644118228	1.14698294652561e-19	1.93053656905706e-18	LOC105207443	NC_052669.1	10200740	10220981	+	4585	protein_coding	vesicle-associated membrane protein 2%2C transcript variant X4 && sp|Q4R8T0|VAMP3_MACFA Vesicle-associated membrane protein 3 OS=Macaca fascicularis OX=9541 GN=VAMP3 PE=3 SV=1 && PF00957:Synaptobrevin	-
105196181	8060.02829893786	7407.29934938347	8000.22094522766	3417.79940206476	3579.10607550978	2856.21536199761	7822.51619784966	3284.37361319072	1.25216237944979	1.1638270025012e-19	1.95640792319189e-18	LOC105196181	NC_052672.1	3419846	3425531	+	1914	protein_coding	uncharacterized LOC105196181 && - && -	-
105203746	57.434880990056	55.9579716810186	66.7939425107201	219.271805794804	261.538317147004	244.120971110907	60.0622650605983	241.643698017572	-2.00337088661193	1.21795919431307e-19	2.04481644759514e-18	LOC105203746	NC_052664.1	22154018	22157489	-	2501	protein_coding	uncharacterized LOC105203746 && - && PF15862:Coilin N-terminus	-
105197440	483.410248332972	529.954908273176	460.972279299336	1091.03258834743	1207.96102121982	1163.93391583236	491.445811968495	1154.3091751332	-1.23230946037157	1.25566894807649e-19	2.10546510485553e-18	LOC105197440	NC_052665.1	15278394	15288592	-	6381	protein_coding	wee1-like protein kinase 2%2C transcript variant X2 && sp|Q63802|WEE1_RAT Wee1-like protein kinase OS=Rattus norvegicus OX=10116 GN=Wee1 PE=1 SV=1 && PF00069:Protein kinase domain	Pkinase
120359369	362.557686249729	356.594917575119	303.865400436093	106.528812531889	101.765882158367	108.982576388798	341.006001420313	105.759090359685	1.6866502340341	1.26691594091179e-19	2.12164485438948e-18	LOC120359369	NC_052676.1	14053195	14063029	-	1482	lncRNA	uncharacterized LOC120359369 && - && -	-
113006240	0	0	0	515.777000675227	244.238117180081	571.940560888411	0	443.985226247907	-11.136253837972	1.31085257498501e-19	2.19245871483638e-18	LOC113006240	NC_052671.1	18429854	18436356	+	592	protein_coding	ejaculatory bulb-specific protein 3-like && sp|E0X9F6|THAP1_THAPI Allergen Tha p 1 OS=Thaumetopoea pityocampa OX=208016 PE=1 SV=1 && PF03392:Insect pheromone-binding family, A10/OS-D	-
105203470	285.977844929654	215.054165676072	226.72310063498	1603.25862860492	1601.7949851727	836.114326054857	242.585037080235	1347.05597994416	-2.4740324761474	1.31857875961597e-19	2.20260703493083e-18	LOC105203470	NC_052670.1	13480691	13487942	-	2530	protein_coding	glucose dehydrogenase [FAD%2C quinone] && sp|P18172|DHGL_DROPS Glucose dehydrogenase [FAD, quinone] OS=Drosophila pseudoobscura pseudoobscura OX=46245 GN=Gld PE=3 SV=4 && PF05199:GMC oxidoreductase|PF00732:GMC oxidoreductase	-
105195306	490.589608456729	370.858714278123	540.936858361466	114.51847347178	135.348623270628	108.110715777687	467.461727032106	119.325937506699	1.9726401828774	1.39951971042078e-19	2.3348771048226e-18	LOC105195306	NC_052668.1	21408369	21413809	-	4020	protein_coding	actin-like protein 6B && sp|A4FUX8|ACL6B_BOVIN Actin-like protein 6B OS=Bos taurus OX=9913 GN=ACTL6B PE=2 SV=1 && PF00022:Actin	Actin
105206474	0	0	0.940759753672114	797.190613780299	1155.04276249747	492.601245277366	0.313586584557371	814.944873851711	-11.04942880928	1.54859102814986e-19	2.5803373718733e-18	LOC105206474	NC_052673.1	9642977	9646657	-	645	protein_coding	venom allergen 2 && sp|A5X2H7|VA2_SOLSV Venom allergen 2 OS=Solenopsis saevissima OX=176597 PE=2 SV=1 && -	-
105199803	491.786168477355	513.496681308171	636.894353236021	139.375196395888	139.419258556963	182.21886772207	547.392401007182	153.671107558307	1.83239369295668	1.6085600512039e-19	2.6769019398481e-18	LOC105199803	NC_052679.1	22858712	22865492	+	4400	protein_coding	peroxidase && sp|Q3UQ28|PXDN_MOUSE Peroxidasin homolog OS=Mus musculus OX=10090 GN=Pxdn PE=1 SV=2 && PF03098:Animal haem peroxidase	An_peroxidase
105200489	618.621530663728	732.939707508244	485.432032894811	163.344179215562	179.107952598726	164.781655499862	612.331090355594	169.077929104717	1.85640638570596	1.6744328676344e-19	2.78303735696932e-18	LOC105200489	NC_052669.1	25084514	25149336	+	6702	protein_coding	uncharacterized LOC105200489 && - && -	-
105205188	1817.57467133115	2177.97203503572	1849.53367571938	854.005980463973	760.191139723003	808.214786499325	1948.36012736208	807.4706355621	1.27044483580736	1.73837446792175e-19	2.88570161675011e-18	LOC105205188	NC_052669.1	516695	522323	+	5629	protein_coding	cytochrome P450 9e2 && sp|Q964T2|CP9E2_BLAGE Cytochrome P450 9e2 OS=Blattella germanica OX=6973 GN=CYP9E2 PE=2 SV=1 && -	-
105196583	808.874573943289	723.064771329241	886.195687959132	1865.14195941248	1869.43925524921	2047.12871488718	806.04501107722	1927.23664318296	-1.25705560797023	1.83674620061727e-19	3.0432850243145e-18	LOC105196583	NC_052672.1	1330370	1340133	+	3416	protein_coding	116 kDa U5 small nuclear ribonucleoprotein component && sp|Q15029|U5S1_HUMAN 116 kDa U5 small nuclear ribonucleoprotein component OS=Homo sapiens OX=9606 GN=EFTUD2 PE=1 SV=1 && PF03144:Elongation factor Tu domain 2|PF14492:Elongation Factor G, domain II|PF00009:Elongation factor Tu GTP binding domain|PF03764:Elongation factor G, domain IV|PF16004:116 kDa U5 small nuclear ribonucleoprotein compone…	GTP_EFTU
105197058	21728.3334145506	15630.9267562312	10668.2156066418	3576.70488075816	3509.90527564209	2908.52699866424	16009.1585924745	3331.71238502149	2.2645314113825	1.83788749209355e-19	3.0432850243145e-18	LOC105197058	NC_052673.1	14350566	14354971	-	1557	protein_coding	isocitrate dehydrogenase [NAD] subunit beta%2C mitochondrial && sp|Q28479|IDH3B_MACFA Isocitrate dehydrogenase [NAD] subunit beta, mitochondrial OS=Macaca fascicularis OX=9541 GN=IDH3B PE=2 SV=2 && PF00180:Isocitrate/isopropylmalate dehydrogenase	-
105203836	9.57248016500934	21.9443026200073	9.40759753672114	134.048755769293	139.419258556963	136.01025533322	13.6414601072459	136.492756553159	-3.32900271305264	1.91958495953532e-19	3.17460625935604e-18	LOC105203836	NC_052669.1	22020647	22028624	+	1942	protein_coding	lipase 3%2C transcript variant X1 && sp|O46107|LIP1_DROME Lipase 1 OS=Drosophila melanogaster OX=7227 GN=Lip1 PE=2 SV=2 && PF04083:Partial alpha/beta-hydrolase lipase region|PF12146:Serine aminopeptidase, S33	-
120358913	994.341377140345	1123.54829414437	1385.73911715902	3091.99878373806	3691.04854588398	3912.9104226634	1167.87626281458	3565.31925076181	-1.60934862047292	1.93638137604787e-19	3.19840107884524e-18	LOC120358913	NC_052674.1	11876315	11879550	+	1026	lncRNA	uncharacterized LOC120358913 && - && -	-
105198418	1.19656002062617	1.09721513100037	3.76303901468846	113.630733367348	136.366282092212	214.477710333154	2.01893805543833	154.824908597571	-6.19272134790894	1.9724698365326e-19	3.25396266200658e-18	LOC105198418	NC_052671.1	11856731	11859565	-	2536	protein_coding	uncharacterized LOC105198418 && - && PF02892:BED zinc finger	zf-BED
105200050	311.105605362803	337.942260348112	296.339322406716	98.5391515919969	98.7129056936162	79.3393156110449	315.129062705877	92.197124298886	1.77452811666696	1.97641881039013e-19	3.25643198535743e-18	LOC105200050	NC_052670.1	9885522	9915974	-	5971	protein_coding	neither inactivation nor afterpotential protein C%2C transcript variant X1 && sp|P10676|NINAC_DROME Neither inactivation nor afterpotential protein C OS=Drosophila melanogaster OX=7227 GN=ninaC PE=1 SV=2 && PF00069:Protein kinase domain|PF00063:Myosin head (motor domain)	Myosin_head
105207947	6908.93755909549	5215.06351764474	5812.95451793999	2246.87020431842	2408.79843068855	2408.07900788688	5978.98519822674	2354.58254763128	1.3443625200402	2.02705071381958e-19	3.33571666412937e-18	LOC105207947	NC_052671.1	8730259	8732225	+	1482	protein_coding	electron transfer flavoprotein subunit alpha%2C mitochondrial && sp|Q99LC5|ETFA_MOUSE Electron transfer flavoprotein subunit alpha, mitochondrial OS=Mus musculus OX=10090 GN=Etfa PE=1 SV=2 && PF00766:Electron transfer flavoprotein FAD-binding domain|PF01012:Electron transfer flavoprotein domain	-
105203047	0	9.87493617900329	3.76303901468846	114.51847347178	236.096846607412	153.447467555427	4.54599173123058	168.02092921154	-5.18843663024875	2.06302931295371e-19	3.39072144505263e-18	LOC105203047	NC_052679.1	16942055	16946118	-	2719	protein_coding	uncharacterized LOC105203047 && - && -	-
105195787	208.201443588953	240.29011368908	249.30133472311	627.63225383371	585.153822410612	636.45824611058	232.597630667048	616.4147741183	-1.40407310704765	2.17011423168237e-19	3.56231359663064e-18	LOC105195787	NC_052667.1	838162	840683	-	2272	protein_coding	HSPB1-associated protein 1 && sp|Q58CU3|HBAP1_BOVIN HSPB1-associated protein 1 OS=Bos taurus OX=9913 GN=HSPBAP1 PE=2 SV=1 && PF13621:Cupin-like domain	-
105193557	71.79360123757	95.4577163970318	71.4977412790807	311.596776655774	293.085740616098	282.482837999764	79.5830196378942	295.721785090545	-1.8949169935599	2.19129675865912e-19	3.59264456234482e-18	LOC105193557	NC_052670.1	1140144	1162595	-	5683	protein_coding	protein Wnt-5b-like && sp|Q9H1J7|WNT5B_HUMAN Protein Wnt-5b OS=Homo sapiens OX=9606 GN=WNT5B PE=2 SV=2 && PF00110:wnt family	wnt
113003643	19.1449603300187	26.3331631440088	10.3483572903933	146.477117231347	155.701799702302	176.115843444297	18.6088269214736	159.431586792649	-3.11686783510229	2.19963922845842e-19	3.60187533340664e-18	LOC113003643	NC_052666.1	28480080	28483668	-	2937	protein_coding	cytochrome P450 6a2%2C transcript variant X2 && sp|P33270|CP6A2_DROME Cytochrome P450 6a2 OS=Drosophila melanogaster OX=7227 GN=Cyp6a2 PE=2 SV=2 && PF00067:Cytochrome P450	p450
105192780	11818.4233237247	11861.9927812449	9589.16416917986	4769.82758111531	4827.77344959294	4457.82330460739	11089.8600913832	4685.14144510521	1.24302396065261	2.34089791993392e-19	3.82846359319242e-18	LOC105192780	NC_052672.1	11737723	11760626	+	6759	protein_coding	pyruvate carboxylase%2C mitochondrial%2C transcript variant X1 && sp|Q29RK2|PYC_BOVIN Pyruvate carboxylase, mitochondrial OS=Bos taurus OX=9913 GN=PC PE=2 SV=2 && PF00289:Biotin carboxylase, N-terminal domain|PF00682:HMGL-like|PF00364:Biotin-requiring enzyme|PF02436:Conserved carboxylase domain|PF02785:Biotin carboxylase C-terminal domain|PF02786:Carbamoyl-phosphate synthase L chain, ATP binding …	CPSase_L_D2
105204049	6563.13171313453	7267.95302774642	6185.49538039415	3242.91460149157	3116.07131168921	3128.23587266405	6672.19337375837	3162.40726194828	1.07704379341144	2.49973980668498e-19	4.08321582198973e-18	LOC105204049	NC_052669.1	19004861	19239079	+	16640	protein_coding	phosphatase and actin regulator 4%2C transcript variant X4 && sp|P62025|PHAR2_RAT Phosphatase and actin regulator 2 OS=Rattus norvegicus OX=10116 GN=Phactr2 PE=1 SV=1 && PF02755:RPEL repeat	-
105199412	1122.37329934734	1215.7143651484	1189.12032864155	438.543611589608	475.246669679575	536.194275832886	1175.73599771243	483.328185700689	1.28241318634909	2.70690424584558e-19	4.41617793425421e-18	LOC105199412	NC_052666.1	29214034	29226718	-	4152	protein_coding	prohormone-2 && sp|P85799|PROH2_APIME Prohormone-2 OS=Apis mellifera OX=7460 PE=1 SV=1 && -	-
105200481	141.194082433888	83.3883499560278	127.943326499408	5.32644062659443	5.08829410791836	10.4623273333246	117.508586296441	6.95902068927913	4.06372688325362	2.73716490939174e-19	4.4600674842604e-18	LOC105200481	NC_052669.1	25344768	25348278	+	1628	protein_coding	uncharacterized LOC105200481 && - && PF07841:DM4/DM12 family	-
105192866	16.7518402887663	26.3331631440088	34.8081108858682	172.221580259886	174.019658490808	165.653516110973	25.9643714395478	170.631584953889	-2.69655598303948	2.86083393581009e-19	4.65586699357328e-18	LOC105192866	NC_052671.1	836508	839674	+	2180	protein_coding	toll-like receptor 13 && - && PF13855:Leucine rich repeat	-
105196299	2157.39771718898	2907.62009715097	2925.76283392028	937.453550280619	919.96357471164	993.049236054726	2663.59354942007	950.155453682328	1.48733319696414	2.93206869903381e-19	4.76595744469632e-18	LOC105196299	NC_052667.1	26172720	26246689	+	5999	protein_coding	fibroblast growth factor receptor homolog 1%2C transcript variant X3 && sp|Q07407|FGFR1_DROME Fibroblast growth factor receptor homolog 1 OS=Drosophila melanogaster OX=7227 GN=htl PE=1 SV=3 && -	-
105200326	23.9312004125233	31.8192387990106	23.5189938418029	276.97491258291	657.407598743052	216.221431555375	26.4231443511123	383.534647627113	-3.85942179266985	3.24695886573863e-19	5.27134642261724e-18	LOC105200326	NC_052679.1	10671943	10679902	+	1120	protein_coding	ejaculatory bulb-specific protein 3 && sp|Q9W1C9|PEB3_DROME Ejaculatory bulb-specific protein 3 OS=Drosophila melanogaster OX=7227 GN=EbpIII PE=2 SV=2 && PF03392:Insect pheromone-binding family, A10/OS-D	-
105196656	9827.34744940271	8315.79347785177	7093.32854268774	3233.14946034282	2686.6192889809	2540.60182077566	8412.15648998074	2820.12352336646	1.57657632758764	3.39769932170827e-19	5.50933418709229e-18	LOC105196656	NC_052673.1	19415673	19418860	+	2578	protein_coding	BTB/POZ domain-containing protein 1%2C transcript variant X1 && sp|Q9BX70|BTBD2_HUMAN BTB/POZ domain-containing protein 2 OS=Homo sapiens OX=9606 GN=BTBD2 PE=1 SV=1 && PF00651:BTB/POZ domain|PF07707:BTB And C-terminal Kelch	BTB
105195075	8561.38694758023	7126.41227584737	13099.1388101305	2129.68851053334	2274.46746623951	2460.3906445535	9595.64601118604	2288.18220710878	2.06825543802056	3.61692791093608e-19	5.85765886063795e-18	LOC105195075	NC_052668.1	20079127	20092930	-	6093	protein_coding	xanthine dehydrogenase%2C transcript variant X5 && sp|P08793|XDH_CALVI Xanthine dehydrogenase OS=Calliphora vicina OX=7373 GN=XDH PE=2 SV=1 && PF01799:[2Fe-2S] binding domain|PF01315:Aldehyde oxidase and xanthine dehydrogenase, a/b hammerhead domain|PF00111:2Fe-2S iron-sulfur cluster binding domain|PF02738:Molybdopterin-binding domain of aldehyde dehydrogenase|PF03450:CO dehydrogenase flavoprotei…	Fer2
105199450	25.1277604331495	23.0415177510077	31.9858316248519	142.038416709185	158.754776167053	164.781655499862	26.7183699363364	155.191616125367	-2.52888146750512	3.68142691446874e-19	5.95485376664372e-18	LOC105199450	NC_052666.1	29683783	29692695	-	2708	protein_coding	gustatory receptor for sugar taste 43a-like && sp|Q9V4K2|GR43A_DROME Gustatory receptor for sugar taste 43a OS=Drosophila melanogaster OX=7227 GN=Gr43a PE=2 SV=3 && -	-
105196340	49411.9460517576	45375.3317425201	39302.1202291599	16933.6424920481	14615.6159955847	11494.6102968793	44696.4660078125	14347.956261504	1.63930986000102	3.86964903859636e-19	6.25169577038438e-18	LOC105196340	NC_052667.1	27053448	27057659	-	1828	protein_coding	glyceraldehyde-3-phosphate dehydrogenase 2 && sp|O44104|G3P2_DROPS Glyceraldehyde-3-phosphate dehydrogenase 2 OS=Drosophila pseudoobscura pseudoobscura OX=46245 GN=Gapdh2 PE=2 SV=2 && PF00044:Glyceraldehyde 3-phosphate dehydrogenase, NAD binding domain|PF02800:Glyceraldehyde 3-phosphate dehydrogenase, C-terminal domain	-
105203791	116.066322000738	120.69366441004	129.824846006752	347.994120937503	357.198246375869	387.97797194412	122.194944139177	364.390113085831	-1.57425028966776	3.98648839865655e-19	6.43263255579089e-18	LOC105203791	NC_052679.1	5555681	5559277	+	3416	protein_coding	uncharacterized LOC105203791%2C transcript variant X1 && - && -	-
105199141	88.5454415263364	70.2217683840234	74.320020540097	268.097511538586	271.714905362841	269.404928833108	77.6957434834856	269.739115244845	-1.79923394673826	4.29384845710464e-19	6.92018295028515e-18	LOC105199141	NC_052665.1	4868986	4872154	-	1296	protein_coding	exosome complex component RRP43%2C transcript variant X2 && sp|Q96B26|EXOS8_HUMAN Exosome complex component RRP43 OS=Homo sapiens OX=9606 GN=EXOSC8 PE=1 SV=1 && PF03725:3' exoribonuclease family, domain 2|PF01138:3' exoribonuclease family, domain 1	RNase_PH
105202267	56.2383209694299	24.138732882008	136.410164282457	4411.18057892462	4150.01267441822	5343.63368549554	72.2624060446315	4634.94231294612	-5.99995657205513	4.81976054743996e-19	7.7583539478791e-18	LOC105202267	NC_052676.1	2008337	2012667	+	2715	protein_coding	leucine-rich repeat-containing protein 15 && - && PF13855:Leucine rich repeat	-
105202662	98460.1378572448	95818.7001751309	38321.8485658336	11391.4810200766	8609.39363059787	5525.85255321761	77533.5621994031	8508.90906796403	3.18777064353952	4.95202716532352e-19	7.96161268226347e-18	LOC105202662	NC_052675.1	20230746	20243593	-	5508	protein_coding	glutamic acid-rich protein%2C transcript variant X1 && - && PF00595:PDZ domain	PDZ
105196223	167.518402887663	181.04049661506	183.448151966062	462.512594409283	454.893493247902	487.370081610704	177.335683822929	468.258723089296	-1.39962311447053	5.05156081441966e-19	8.11181712400159e-18	LOC105196223	NC_052677.1	13446413	13495336	+	4132	protein_coding	ATP-dependent RNA helicase DDX24%2C transcript variant X1 && sp|Q9GZR7|DDX24_HUMAN ATP-dependent RNA helicase DDX24 OS=Homo sapiens OX=9606 GN=DDX24 PE=1 SV=1 && PF00270:DEAD/DEAH box helicase|PF00271:Helicase conserved C-terminal domain	DEAD
105208056	0	0	0	601.88779080517	211.673034889404	441.161469221854	0	418.240764972143	-11.0500015626966	5.05801568302953e-19	8.11237297954494e-18	LOC105208056	NC_052674.1	8532124	8534543	-	1421	protein_coding	uncharacterized LOC105208056 && - && -	-
105198201	233.329204022103	240.29011368908	230.486139649668	64.8050276235655	72.2537763324408	64.5176852221683	234.701819120284	67.1921630593915	1.80641637233164	5.09455850139671e-19	8.16112628450523e-18	LOC105198201	NC_052675.1	13305004	13310685	-	2464	protein_coding	uncharacterized LOC105198201 && - && -	-
113006239	15.5552802681402	20.8470874890069	15.0521560587538	112.742993262915	140.436917378547	136.88211594433	17.1515079386336	130.020675528597	-2.92478925780375	5.2167299971321e-19	8.34676799541136e-18	LOC113006239	NC_052673.1	16024172	16026112	+	908	lncRNA	uncharacterized LOC113006239 && - && -	-
105200842	1301.85730244127	1395.65764663246	1141.14158120427	461.62485430485	519.005999007673	400.184020499666	1279.55217675934	460.271624604063	1.47566842119717	5.29038189082506e-19	8.454424971138e-18	LOC105200842	NC_052665.1	6055013	6072179	-	8837	protein_coding	protein unc-79 homolog%2C transcript variant X2 && sp|Q0KK59|UNC79_MOUSE Protein unc-79 homolog OS=Mus musculus OX=10090 GN=Unc79 PE=1 SV=1 && PF14776:Cation-channel complex subunit UNC-79	-
105207708	834.002334376439	831.689069298277	791.178952838248	1676.94105727281	1678.11939679148	1619.91701544309	818.956785504321	1658.32582316913	-1.01823710114056	5.37297092579346e-19	8.57608820847802e-18	LOC105207708	NC_052677.1	17793415	17798543	-	3429	protein_coding	methionine--tRNA ligase%2C cytoplasmic && sp|Q68FL6|SYMC_MOUSE Methionine--tRNA ligase, cytoplasmic OS=Mus musculus OX=10090 GN=Mars1 PE=1 SV=1 && PF18485:Glutathione S-transferase, N-terminal domain|PF09334:tRNA synthetases class I (M)|PF00458:WHEP-TRS domain	-
105193554	193.842723341439	140.443536768047	171.218275168325	494.471238168849	514.935363721338	516.141481777347	168.50151175927	508.516027889178	-1.59480110045341	5.8575964998314e-19	9.33840114258835e-18	LOC105193554	NC_052670.1	1134055	1137256	-	2681	protein_coding	PHD finger protein 12 && sp|Q96QT6|PHF12_HUMAN PHD finger protein 12 OS=Homo sapiens OX=9606 GN=PHF12 PE=1 SV=2 && PF00628:PHD-finger|PF16737:PHD finger protein 12 MRG binding domain	PHD
105199921	323.071205569065	284.178718929095	334.910472307273	744.813947618787	797.844516121599	850.064095832623	314.053465601811	797.574186524337	-1.3439673320625	5.98146510169178e-19	9.52444323147084e-18	LOC105199921	NC_052670.1	3466886	3470324	+	2457	protein_coding	tRNA (uracil-5-)-methyltransferase homolog A && sp|Q8IZ69|TRM2A_HUMAN tRNA (uracil-5-)-methyltransferase homolog A OS=Homo sapiens OX=9606 GN=TRMT2A PE=1 SV=2 && PF05958:tRNA (Uracil-5-)-methyltransferase	-
105193697	865.112894912719	884.355395586294	903.12936352523	1974.33399225767	2130.97757239621	2558.03903299786	884.199218008081	2221.11686588391	-1.3287666388271	6.10657012117996e-19	9.71200613284669e-18	LOC105193697	NC_052671.1	2568536	2571506	-	2698	protein_coding	protein catecholamines up && sp|Q9V3A4|CSUP_DROME Protein catecholamines up OS=Drosophila melanogaster OX=7227 GN=Catsup PE=2 SV=1 && PF02535:ZIP Zinc transporter	-
105197463	251.277604331495	240.29011368908	290.694763884683	672.906999159763	651.30164581355	687.898022166092	260.754160635086	670.702222379802	-1.36096642374896	6.1814874257016e-19	9.819396293459e-18	LOC105197463	NC_052665.1	15516982	15521554	+	3983	protein_coding	N-acetyltransferase ESCO2%2C transcript variant X3 && sp|Q8CIB9|ESCO2_MOUSE N-acetyltransferase ESCO2 OS=Mus musculus OX=10090 GN=Esco2 PE=1 SV=3 && PF13878:zinc-finger of acetyl-transferase ESCO|PF13880:ESCO1/2 acetyl-transferase	-
113002980	0	0	2.82227926101634	4143.97080749046	8312.23725469544	1748.95238588743	0.940759753672114	4735.05348269111	-12.1941154450079	6.25007788439405e-19	9.91649155373392e-18	LOC113002980	NC_052670.1	6164662	6167422	-	2472	protein_coding	uncharacterized LOC113002980 && - && -	-
105196353	7173.37732365387	7604.79807296353	6358.59517506982	3322.81121089049	2947.13994730632	3197.11286094177	7045.59019056241	3155.68800637953	1.15856201632954	6.94389502006495e-19	1.10041677644943e-17	LOC105196353	NC_052667.1	27243289	27274135	-	6354	protein_coding	RNA-binding protein 24%2C transcript variant X4 && sp|Q9I8B3|RB24B_XENLA RNA-binding protein 24-B OS=Xenopus laevis OX=8355 GN=rbm24-b PE=2 SV=1 && -	-
105205230	61.0245610519345	59.2496170740197	78.0830595547855	247.679489136641	247.291093644832	257.198880277563	66.1190792269132	250.723154353012	-1.91644575662225	7.397087002935e-19	1.17083808580425e-17	LOC105205230	NC_052669.1	1369613	1378262	-	4037	protein_coding	chaoptin && - && PF13855:Leucine rich repeat	-
105193829	163.928722825785	154.707333471051	153.343839848555	443.870052216202	401.975234525551	449.008214721847	157.326632048464	431.6178338212	-1.45774494638961	7.44311111722989e-19	1.17672042424777e-17	LOC105193829	NC_052679.1	24912668	24916031	-	2480	protein_coding	crossover junction endonuclease EME1 && sp|Q5NVA9|EME1_PONAB Crossover junction endonuclease EME1 OS=Pongo abelii OX=9601 GN=EME1 PE=3 SV=1 && PF02732:ERCC4 domain	-
105200658	1186.98754046116	1416.50473412147	1979.35852172613	5484.4583651834	5047.58775505502	5546.77720788426	1527.61693210292	5359.60777604089	-1.81015861953895	7.61813497583056e-19	1.20295876907289e-17	LOC105200658	NC_052678.1	2913320	2918621	+	3155	protein_coding	heat shock protein 60A%2C transcript variant X2 && sp|O02649|CH60A_DROME Heat shock protein 60A OS=Drosophila melanogaster OX=7227 GN=Hsp60A PE=1 SV=3 && PF00118:TCP-1/cpn60 chaperonin family	-
105199649	1486.1275456177	1261.79740065042	1375.39075986863	2981.03127068401	2843.33874750478	2996.58492038639	1374.43856871225	2940.31831285839	-1.09744418928409	7.64871496427671e-19	1.20635314400944e-17	LOC105199649	NC_052671.1	3010161	3014481	-	3723	protein_coding	poly [ADP-ribose] polymerase%2C transcript variant X1 && sp|Q11208|PARP_SARPE Poly [ADP-ribose] polymerase OS=Sarcophaga peregrina OX=7386 PE=1 SV=1 && PF00644:Poly(ADP-ribose) polymerase catalytic domain|PF05406:WGR domain|PF02877:Poly(ADP-ribose) polymerase, regulatory domain|PF00533:BRCA1 C Terminus (BRCT) domain|PF00645:Poly(ADP-ribose) polymerase and DNA-Ligase Zn-finger region|PF08063:PADR1…	WGR
105205228	701.184172086934	614.440473360204	651.005749541103	247.679489136641	227.955576034743	181.34700711096	655.543464996081	218.994024094114	1.5822580431088	8.66577094759839e-19	1.36514161546983e-17	LOC105205228	NC_052669.1	1315911	1327653	+	2342	protein_coding	guanine nucleotide-binding protein subunit gamma-e && sp|Q9NFZ3|GBGE_DROME Guanine nucleotide-binding protein subunit gamma-e OS=Drosophila melanogaster OX=7227 GN=Ggamma30A PE=1 SV=1 && -	-
105207583	1775.69507060923	2515.91429538384	2310.50595501871	779.435811691651	721.520104502824	612.046148999489	2200.70510700393	704.334021731321	1.64401647760816	8.84472276122636e-19	1.39168149607922e-17	LOC105207583	NC_052677.1	15059174	15106979	-	16120	protein_coding	heparan sulfate glucosamine 3-O-sulfotransferase 5 && sp|Q8BSL4|HS3S5_MOUSE Heparan sulfate glucosamine 3-O-sulfotransferase 5 OS=Mus musculus OX=10090 GN=Hs3st5 PE=2 SV=1 && -	-
105198074	46.6658408044205	36.208099323012	49.8602669446221	191.751862557399	209.637717246237	190.065613222063	44.2447356906849	197.151731008566	-2.1518255239689	8.87757504385132e-19	1.39519759269048e-17	LOC105198074	NC_052669.1	25666916	25671192	-	3304	protein_coding	cytochrome b5%2C transcript variant X2 && sp|Q9V4N3|CYB5_DROME Cytochrome b5 OS=Drosophila melanogaster OX=7227 GN=Cyt-b5 PE=2 SV=1 && PF00173:Cytochrome b5-like Heme/Steroid binding domain	-
105202665	122.049122103869	108.624297969036	190.974229995439	622.305813207116	584.136163589028	582.402888221736	140.549216689448	596.281621672626	-2.07941519637774	9.26187666808947e-19	1.4538737843053e-17	LOC105202665	NC_052675.1	20245355	20247245	-	1547	protein_coding	deoxyribose-phosphate aldolase && sp|Q9Y315|DEOC_HUMAN Deoxyribose-phosphate aldolase OS=Homo sapiens OX=9606 GN=DERA PE=1 SV=2 && PF01791:DeoC/LacD family aldolase	-
105199140	179.484003093925	207.373659759069	175.922073936685	489.144797542255	506.794093148669	552.759627443983	187.59324559656	516.232839378302	-1.46129254038117	9.54527789419523e-19	1.49659138648067e-17	LOC105199140	NC_052665.1	4856590	4860373	-	3148	protein_coding	uncharacterized LOC105199140%2C transcript variant X1 && sp|Q9VDR1|MED25_DROME Mediator of RNA polymerase II transcription subunit 25 OS=Drosophila melanogaster OX=7227 GN=MED25 PE=2 SV=1 && PF11232:Mediator complex subunit 25 PTOV activation and synapsin 2	-
105199911	28.717440495028	27.4303782750091	25.4005133491471	134.936495873725	169.949023204473	152.575606944317	27.1827773730614	152.487042007505	-2.49063000629506	9.65102368914185e-19	1.51138672867693e-17	LOC105199911	NC_052670.1	3281210	3284884	-	3297	protein_coding	DNA primase large subunit%2C transcript variant X2 && sp|Q9VPH2|PRI2_DROME DNA primase large subunit OS=Drosophila melanogaster OX=7227 GN=Prim2 PE=1 SV=2 && PF04104:Eukaryotic and archaeal DNA primase, large subunit	-
105196127	849.557614644579	770.245021962256	907.83316229359	1804.77563231108	1868.42159642762	1982.61102966501	842.545266300142	1885.2694194679	-1.16147867189688	9.99051500958336e-19	1.56270953271221e-17	LOC105196127	NC_052667.1	22415584	22419794	-	2564	protein_coding	F-box-like/WD repeat-containing protein TBL1XR1 && sp|Q8BHJ5|TBL1R_MOUSE F-box-like/WD repeat-containing protein TBL1XR1 OS=Mus musculus OX=10090 GN=Tbl1xr1 PE=1 SV=1 && PF08513:LisH|PF00400:WD domain, G-beta repeat	WD40
105203971	8.37592014438317	4.38886052400146	11.2891170440654	90.5494906521053	196.408152565649	171.756540388745	8.01796590415	152.904727868833	-4.23577771180226	1.03163902431065e-18	1.61178426386416e-17	LOC105203971	NC_052665.1	26249856	26255000	+	3177	protein_coding	uncharacterized LOC105203971 && - && PF02992:Transposase family tnp2	Transposase_21
105201945	936.906496150289	871.18881401429	963.337987760245	1895.32512296318	1867.40393760604	2001.79196310944	923.811099308275	1921.50700789289	-1.05641385859936	1.07174282487422e-18	1.67247293940419e-17	LOC105201945	NC_052664.1	27134927	27145541	-	6270	protein_coding	CCR4-NOT transcription complex subunit 3%2C transcript variant X7 && sp|Q8K0V4|CNOT3_MOUSE CCR4-NOT transcription complex subunit 3 OS=Mus musculus OX=10090 GN=Cnot3 PE=1 SV=1 && -	-
105207821	0	0	0.940759753672114	656.039937175547	998.323303973583	415.877511499653	0.313586584557371	690.080250882927	-10.8094048175875	1.07998680549499e-18	1.68335971560721e-17	LOC105207821	NC_052677.1	18969488	18970879	+	566	protein_coding	uncharacterized LOC105207821%2C transcript variant X1 && - && -	-
105195356	520.503608972383	593.593385871198	569.159650971629	1190.45948004385	1300.56797398393	1317.38138338779	561.08554860507	1269.46961247186	-1.17725878231026	1.18189709709377e-18	1.84004612536991e-17	LOC105195356	NC_052668.1	22943573	22952170	-	6575	protein_coding	zinc finger MYM-type protein 3%2C transcript variant X2 && sp|Q9JLM4|ZMYM3_MOUSE Zinc finger MYM-type protein 3 OS=Mus musculus OX=10090 GN=Zmym3 PE=1 SV=1 && PF12012:Domain of unknown function (DUF3504)	-
105194201	21.538080371271	13.1665815720044	19.7559548271144	162.45643911113	127.207352697959	124.676067388785	18.1535389234633	138.113286399291	-2.92872715651682	1.1986938941435e-18	1.86401111407794e-17	LOC105194201	NC_052669.1	6602422	6609208	-	2030	protein_coding	cyclin-dependent kinase-like 4 && sp|Q5R754|CDKL2_PONAB Cyclin-dependent kinase-like 2 OS=Pongo abelii OX=9601 GN=CDKL2 PE=2 SV=1 && PF00069:Protein kinase domain	Pkinase
105203488	60849.8632889231	78206.202892313	36693.3934322271	12560.6347376141	12096.9104121651	12847.7379653226	58583.1532044878	12501.7610383673	2.22833889571232	1.26238336369381e-18	1.96075451109401e-17	LOC105203488	NC_052675.1	7678078	7701985	-	4764	protein_coding	protein tyrosine phosphatase type IVA 1 && sp|O61722|PRL1_DROME PRL-1 phosphatase OS=Drosophila melanogaster OX=7227 GN=PRL-1 PE=1 SV=2 && -	-
105193528	128.031922207	98.7493617900329	106.305852164949	379.065024592637	357.198246375869	334.794474666387	111.029045387327	357.019248544964	-1.68810751597163	1.29898637162395e-18	2.01524988494931e-17	LOC105193528	NC_052670.1	864468	866770	+	1794	protein_coding	phospholipase A2 && sp|P16354|PA23_HELSU Phospholipase A2 isozymes PA3A/PA3B/PA5 OS=Heloderma suspectum OX=8554 PE=1 SV=3 && PF05826:Phospholipase A2	-
105194764	808.874573943289	1059.90981654635	762.956160228085	2462.59104969549	2515.65260695484	2321.76480738695	877.246850239242	2433.33615467909	-1.47217126040609	1.40078682513119e-18	2.17064749565253e-17	LOC105194764	NC_052664.1	20828810	20835131	-	3978	protein_coding	AMMECR1-like protein%2C transcript variant X2 && sp|Q9JHT5|AMMR1_MOUSE AMME syndrome candidate gene 1 protein homolog OS=Mus musculus OX=10090 GN=Ammecr1 PE=2 SV=1 && -	-
105193107	678.449531695037	524.468832618175	731.911088356905	1921.06958599172	1746.30253783758	2221.50083710926	644.943150890039	1962.95765364619	-1.60546824453586	1.40277418791687e-18	2.17119361486434e-17	LOC105193107	NC_052678.1	9004183	9008025	+	2313	protein_coding	ATPase family AAA domain-containing protein 3A homolog && sp|Q9VEX6|ATD3A_DROME ATPase family AAA domain-containing protein 3A homolog OS=Drosophila melanogaster OX=7227 GN=bor PE=1 SV=2 && PF00004:ATPase family associated with various cellular activities (AAA)|PF12037:Domain of unknown function (DUF3523)	AAA
113003178	266.832884599635	301.7341610251	237.071457925373	54.1521463703767	77.3420704403591	65.3895458332787	268.546167850036	65.6279208813382	2.03567036319553	1.468903811825e-18	2.27090135285635e-17	LOC113003178	NC_052679.1	19918415	19926159	-	2814	protein_coding	uncharacterized LOC113003178 && - && -	-
105203832	17.9484003093925	28.5275934060095	27.2820328564913	134.048755769293	181.143270241894	164.781655499862	24.5860088572978	159.99122717035	-2.69139339810376	1.5609591442488e-18	2.41041132972373e-17	LOC105203832	NC_052669.1	21952856	21958214	+	1817	protein_coding	circadian clock-controlled protein daywake%2C transcript variant X1 && - && PF06585:Haemolymph juvenile hormone binding protein (JHBP)	-
105200679	105.297281815103	97.6521466590325	142.995482558161	387.054685532528	426.399046243559	476.907754277379	115.314970344099	430.120495351156	-1.89401715386838	1.56634067680529e-18	2.41591221695404e-17	LOC105200679	NC_052671.1	12562644	12566221	-	2253	protein_coding	H/ACA ribonucleoprotein complex non-core subunit NAF1%2C transcript variant X1 && sp|Q9VJ62|NAF1_DROME H/ACA ribonucleoprotein complex non-core subunit NAF1 OS=Drosophila melanogaster OX=7227 GN=CG10341 PE=1 SV=2 && PF04410:Gar1/Naf1 RNA binding region	-
105194027	0	0	0	284.964573522802	310.38594058302	270.276789444219	0	288.54243451668	-10.5132392511978	1.57246876964314e-18	2.42255049429941e-17	LOC105194027	NC_052672.1	8310905	8313808	-	1874	protein_coding	uncharacterized LOC105194027 && - && -	-
105202346	190.253043279561	195.304293318065	204.144866546849	506.899599630903	476.264328501159	523.11636666623	196.567401048158	502.09343159943	-1.35218809390618	1.57510346112974e-18	2.42379767830857e-17	LOC105202346	NC_052668.1	13929114	13930343	+	1230	protein_coding	KRR1 small subunit processome component homolog && sp|B4N0P7|KRR1_DROWI KRR1 small subunit processome component homolog OS=Drosophila willistoni OX=7260 GN=dbe PE=3 SV=1 && PF17903:Krr1 KH1 domain	-
105198494	319.481525507187	313.803527466104	301.983880928749	108.304292740753	107.871835087869	104.623273333246	311.75631130068	106.933133720623	1.54339488593626	1.61124343086872e-18	2.47654082892785e-17	LOC105198494	NC_052675.1	8058134	8224129	-	9362	protein_coding	paired box protein Pax-8%2C transcript variant X9 && sp|Q02962|PAX2_HUMAN Paired box protein Pax-2 OS=Homo sapiens OX=9606 GN=PAX2 PE=1 SV=4 && -	-
105196077	56.2383209694299	73.5134137770245	73.3792607864249	244.128528718911	313.438917047771	263.301904555336	67.7103318442931	273.623116774006	-2.00889099169582	1.64303769763309e-18	2.52249024561474e-17	LOC105196077	NC_052679.1	908363	920613	+	2323	protein_coding	uncharacterized LOC105196077%2C transcript variant X3 && - && -	-
105192902	1309.03666256503	1235.46423750641	1196.64640667093	260.995590703127	298.174034724016	130.779091666557	1247.04910224746	229.9829056979	2.4404930150454	1.69585814229438e-18	2.60057692028514e-17	LOC105192902	NC_052671.1	284345	291650	+	4483	protein_coding	serine/threonine-protein kinase dyf-5%2C transcript variant X2 && sp|Q9JKV2|CILK1_MOUSE Serine/threonine-protein kinase ICK OS=Mus musculus OX=10090 GN=Cilk1 PE=1 SV=2 && PF00069:Protein kinase domain	Pkinase
120359970	0	0	0	276.087172478478	293.085740616098	281.610977388654	0	283.594630161076	-10.4885842245271	1.77469841517891e-18	2.71833851829018e-17	LOC120359970	NW_024105300.1	4991	14991	+	10001	protein_coding	uncharacterized LOC120359970 && - && PF12796:Ankyrin repeats (3 copies)|PF13857:Ankyrin repeats (many copies)|PF13637:Ankyrin repeats (many copies)|PF13424:Tetratricopeptide repeat	-
105200701	7477.30356889292	4861.76024546262	7368.03039076	1927.28376672275	2143.18947825521	1964.30195683169	6569.03140170518	2011.59173393655	1.70743431525346	1.79309193275518e-18	2.74334802615078e-17	LOC105200701	NC_052674.1	6124910	6126762	-	941	protein_coding	NADH-quinone oxidoreductase subunit B 2 && sp|P42026|NDUS7_BOVIN NADH dehydrogenase [ubiquinone] iron-sulfur protein 7, mitochondrial OS=Bos taurus OX=9913 GN=NDUFS7 PE=1 SV=1 && PF01058:NADH ubiquinone oxidoreductase, 20 Kd subunit	-
105195563	272.815684702766	274.303782750091	318.917556494847	742.15072730549	694.043316320065	808.214786499325	288.679007982568	748.136276708293	-1.37231109985721	1.84550103453142e-18	2.82028236347264e-17	LOC105195563	NC_052667.1	5188701	5193013	-	3994	protein_coding	zinc finger protein 585A%2C transcript variant X1 && - && -	-
105200245	313.498725404056	352.206057051117	300.102361421404	796.302873675867	790.720904370513	936.378296332551	321.935714625526	841.134024792977	-1.38653013152362	1.97758983019985e-18	3.01866585575333e-17	LOC105200245	NC_052674.1	10839392	10846834	+	6540	protein_coding	uncharacterized LOC105200245 && - && PF15309:ALMS motif	-
105204608	0	0	1.88151950734423	627.63225383371	729.661375075493	260.686322722004	0.627173169114743	539.326650543736	-9.57686825382737	2.06279788646354e-18	3.1451154916459e-17	LOC105204608	NC_052666.1	31968621	31970818	-	1607	protein_coding	serine hydrolase-like protein%2C transcript variant X3 && sp|Q9H4I8|SEHL2_HUMAN Serine hydrolase-like protein 2 OS=Homo sapiens OX=9606 GN=SERHL2 PE=2 SV=1 && PF00561:alpha/beta hydrolase fold	Abhydrolase_1
105202376	571.955689859308	583.718449692194	599.263963089137	1193.12270035715	1304.63860927027	1371.43674127663	584.97936754688	1289.73268363468	-1.14021040415907	2.11232794572921e-18	3.21693980725733e-17	LOC105202376	NC_052676.1	3281751	3285729	-	1954	protein_coding	probable actin-related protein 2/3 complex subunit 2 && sp|Q9VIM5|ARPC2_DROME Actin-related protein 2/3 complex subunit 2 OS=Drosophila melanogaster OX=7227 GN=Arpc2 PE=2 SV=2 && PF04045:Arp2/3 complex, 34 kD subunit p34-Arc	-
105201750	52.6486409075514	37.3053144540124	71.4977412790807	254.7814099721	280.873834757094	338.281917110829	53.8172322135482	291.312387280007	-2.42902257448503	2.18147998448615e-18	3.3184483612802e-17	LOC105201750	NC_052675.1	15285250	15286714	-	1301	protein_coding	mitotic spindle assembly checkpoint protein MAD2A%2C transcript variant X1 && sp|Q9Z1B5|MD2L1_MOUSE Mitotic spindle assembly checkpoint protein MAD2A OS=Mus musculus OX=10090 GN=Mad2l1 PE=1 SV=2 && PF02301:HORMA domain	HORMA
105195605	208.201443588953	197.498723580066	176.862833690357	485.593837124525	567.853622443689	544.041021332879	194.187666953125	532.496160300365	-1.457319729639	2.1991429636034e-18	3.3414895373745e-17	LOC105195605	NC_052667.1	4809237	4812274	-	2587	protein_coding	AN1-type zinc finger protein 2A%2C transcript variant X2 && sp|Q91X58|ZFN2B_MOUSE AN1-type zinc finger protein 2B OS=Mus musculus OX=10090 GN=Zfand2b PE=1 SV=1 && PF01428:AN1-like Zinc finger	zf-AN1
105198487	4229.8396729135	5005.49542762367	4621.9526697911	1909.5289646341	2020.05276084359	2223.24455833148	4619.09592344275	2050.94209460306	1.17133304037307	2.22453596474419e-18	3.37621001277747e-17	LOC105198487	NC_052675.1	7816429	7847083	+	10449	protein_coding	phosphatidylcholine_ceramide cholinephosphotransferase 2%2C transcript variant X6 && sp|A0AAS4|SMS1_PIG Phosphatidylcholine:ceramide cholinephosphotransferase 1 OS=Sus scrofa OX=9823 GN=SGMS1 PE=2 SV=2 && PF14360:PAP2 superfamily C-terminal	-
105208128	5006.40712629988	3666.89296780322	4536.34353220694	1638.76823278222	1783.95591423618	1658.27888233195	4403.21454210335	1693.66767645012	1.37846555500508	2.40397641750191e-18	3.64438434068782e-17	LOC105208128	NC_052676.1	1770027	1772610	-	997	protein_coding	thioredoxin%2C mitochondrial%2C transcript variant X1 && sp|Q95108|THIOM_BOVIN Thioredoxin, mitochondrial OS=Bos taurus OX=9913 GN=TXN2 PE=1 SV=2 && PF00085:Thioredoxin	-
105195546	368.54048635286	358.789347837119	381.007700237206	830.036997644298	802.932810229518	806.471065277104	369.445844809062	813.146957716973	-1.13771091164975	2.65109165965991e-18	4.01442385864123e-17	LOC105195546	NC_052667.1	5926952	5930742	-	3700	protein_coding	zinc finger and BTB domain-containing protein 24 && - && -	-
105199172	2067.65571564202	2346.94316520978	2052.73778251255	955.208352369267	774.438363225175	927.659690221447	2155.77888778812	885.76880193863	1.2825755160963	2.99038594468613e-18	4.52304388900134e-17	LOC105199172	NC_052672.1	6464129	6535614	-	14352	protein_coding	calmodulin-binding transcription activator 2%2C transcript variant X6 && sp|O94983|CMTA2_HUMAN Calmodulin-binding transcription activator 2 OS=Homo sapiens OX=9606 GN=CAMTA2 PE=1 SV=3 && PF01833:IPT/TIG domain|PF12796:Ankyrin repeats (3 copies)|PF03859:CG-1 domain	CG-1
105199851	0	0	0	587.683949134252	1258.843962299	432.44286311075	0	759.656924848001	-11.9101595270697	3.00898195405343e-18	4.54599321386002e-17	LOC105199851	NC_052668.1	27020326	27031765	+	2102	protein_coding	fatty acyl-CoA reductase wat && sp|Q8MS59|WAT_DROME Fatty acyl-CoA reductase wat OS=Drosophila melanogaster OX=7227 GN=wat PE=1 SV=1 && PF03015:Male sterility protein|PF07993:Male sterility protein	NAD_binding_4
105199020	448.710007734813	555.190856286185	468.498357328713	1188.68399983499	1330.08007980986	1169.16507949902	490.799740449903	1229.30971971462	-1.32429626759576	3.11933139770368e-18	4.70735465471646e-17	LOC105199020	NC_052665.1	4699454	4706666	-	4437	protein_coding	anillin%2C transcript variant X3 && sp|Q9V4P1|ANLN_DROME Anillin OS=Drosophila melanogaster OX=7227 GN=scra PE=1 SV=3 && PF16018:Anillin N-terminus|PF00169:PH domain|PF08174:Cell division protein anillin	PH
120357684	1293.48138229689	2271.23532117076	1444.0662218867	358.647002190691	444.716905032065	327.819589777504	1669.59430845145	377.061165666753	2.1473550912156	3.43570048018264e-18	5.17889924822082e-17	LOC120357684	NC_052667.1	22780777	22793774	-	10957	lncRNA	uncharacterized LOC120357684 && - && -	-
105195191	856.736974768336	929.341215957309	725.3257700812	2127.02529022004	1928.46346690106	2036.66638755385	837.134653602282	2030.71838155832	-1.27940058682973	3.44733804695995e-18	5.19054980313244e-17	LOC105195191	NC_052668.1	22856362	22860426	-	3182	protein_coding	nucleolar GTP-binding protein 1 && sp|Q9V411|NOG1_DROME Nucleolar GTP-binding protein 1 OS=Drosophila melanogaster OX=7227 GN=Non1 PE=2 SV=1 && PF06858:Nucleolar GTP-binding protein 1 (NOG1)|PF08155:NOGCT (NUC087) domain|PF17835:NOG1 N-terminal helical domain	-
105207465	4847.2646435566	4370.20786677445	4594.67063693461	2372.92929914782	2225.61984280349	2391.51365627578	4604.04771575522	2330.02093274236	0.982357750369727	3.49315351017244e-18	5.25357628709966e-17	LOC105207465	NC_052669.1	9931208	9951255	-	3577	protein_coding	uncharacterized LOC105207465%2C transcript variant X5 && sp|Q9CQT7|DESI1_MOUSE Desumoylating isopeptidase 1 OS=Mus musculus OX=10090 GN=Desi1 PE=1 SV=1 && PF05903:PPPDE putative peptidase domain	-
105194525	2419.44436170611	2184.55532582173	2945.51878874739	780.323551796084	761.208798544587	497.832408944029	2516.50615875841	679.7882530949	1.8888443297966	3.5462081232127e-18	5.32733528012044e-17	LOC105194525	NC_052666.1	19050446	19053808	-	2316	protein_coding	myogenesis-regulating glycosidase && sp|Q6NSJ0|MYORG_HUMAN Myogenesis-regulating glycosidase OS=Homo sapiens OX=9606 GN=MYORG PE=1 SV=2 && PF01055:Glycosyl hydrolases family 31	Glyco_hydro_31
105201581	721.525692437579	549.704780631183	684.873100673299	233.475647465722	234.061528964245	225.811898277589	652.034524580687	231.116358235852	1.49642198846435	3.62296818604016e-18	5.43649915374162e-17	LOC105201581	NC_052678.1	4865705	4868629	+	2125	protein_coding	guanine nucleotide-binding protein subunit beta-2 && sp|P29829|GBB2_DROME Guanine nucleotide-binding protein subunit beta-2 OS=Drosophila melanogaster OX=7227 GN=Gbeta76C PE=1 SV=3 && PF00400:WD domain, G-beta repeat	WD40
105194645	120.852562083243	130.568600589043	153.343839848555	392.381126159123	406.045869811885	388.849832555231	134.921667506947	395.75894284208	-1.54786574360015	4.05927603320286e-18	6.08433247414605e-17	LOC105194645	NC_052674.1	3387674	3389832	-	1219	protein_coding	nucleoporin Nup43 && sp|Q8NFH3|NUP43_HUMAN Nucleoporin Nup43 OS=Homo sapiens OX=9606 GN=NUP43 PE=1 SV=1 && -	-
105200954	223.756723857093	193.109863056064	262.47197127452	683.559880412951	606.524657663869	684.410579721651	226.446186062559	658.165039266157	-1.53734108826941	4.14288985305778e-18	6.20265808890725e-17	LOC105200954	NC_052671.1	9463421	9593844	+	3286	protein_coding	lysine-specific histone demethylase 1A && sp|O60341|KDM1A_HUMAN Lysine-specific histone demethylase 1A OS=Homo sapiens OX=9606 GN=KDM1A PE=1 SV=2 && PF01593:Flavin containing amine oxidoreductase|PF04433:SWIRM domain	Amino_oxidase
105199455	7.179360123757	1.09721513100037	1.88151950734423	202.404743810588	80.3950469051101	238.889807444245	3.3860315873672	173.896532719981	-5.73927308828762	4.25242807496943e-18	6.35948703103536e-17	LOC105199455	NC_052666.1	29721478	29722875	-	862	protein_coding	uncharacterized LOC105199455 && - && PF15430:Single domain von Willebrand factor type C	-
105198061	1.19656002062617	1.09721513100037	0	348.881861041935	343.968681695281	421.980535777425	0.764591717208844	371.610359504881	-9.02647623995171	4.26212556811081e-18	6.36681974628926e-17	LOC105198061	NC_052667.1	47322	49343	-	1332	protein_coding	uncharacterized LOC105198061 && - && -	-
105203232	34.7002405981588	24.138732882008	71.4977412790807	375.514064174907	396.886940417632	313.869819999738	43.4455715864159	362.090274864092	-3.04536794475839	4.27319568388385e-18	6.37618412157051e-17	LOC105203232	NC_052669.1	1942466	1947438	-	4411	misc_RNA	fatty acid synthase && sp|P12276|FAS_CHICK Fatty acid synthase OS=Gallus gallus OX=9031 GN=FASN PE=1 SV=5 && PF00109:Beta-ketoacyl synthase, N-terminal domain|PF16197:Ketoacyl-synthetase C-terminal extension|PF00698:Acyl transferase domain|PF02801:Beta-ketoacyl synthase, C-terminal domain	ketoacyl-synt
105194822	808.874573943289	931.53564621931	734.733367617921	1969.00755163107	1912.18092575572	1898.91241099841	825.047862593507	1926.7002961284	-1.22420044655134	4.82904925595196e-18	7.19750551279933e-17	LOC105194822	NC_052664.1	21747784	21750894	+	2085	protein_coding	pescadillo homolog%2C transcript variant X1 && sp|B4KID9|PESC_DROMO Pescadillo homolog OS=Drosophila mojavensis OX=7230 GN=GI18209 PE=3 SV=1 && PF06732:Pescadillo N-terminus|PF16589:BRCT domain, a BRCA1 C-terminus domain	-
105194899	81.3660814025794	80.0967045630267	141.113963050817	441.206831902905	520.023657829257	453.367517777399	100.858916338808	471.532669169854	-2.21712101063101	4.85925072593991e-18	7.23440018391055e-17	LOC105194899	NC_052667.1	23566592	23573427	-	2898	protein_coding	spermidine synthase%2C transcript variant X1 && sp|P19623|SPEE_HUMAN Spermidine synthase OS=Homo sapiens OX=9606 GN=SRM PE=1 SV=1 && PF01564:Spermine/spermidine synthase domain|PF17284:Spermidine synthase tetramerisation domain	-
105194989	318.284965486561	227.123532117076	314.213757726486	820.271856495542	936.246115856979	836.986186665968	286.540751776707	864.501386339496	-1.59255960940411	4.89440238331803e-18	7.27857375705078e-17	LOC105194989	NC_052678.1	3520109	3527714	+	3383	protein_coding	protein RCC2 homolog%2C transcript variant X1 && sp|Q6NYE2|RCC2_DANRE Protein RCC2 homolog OS=Danio rerio OX=7955 GN=rcc2 PE=2 SV=1 && PF00415:Regulator of chromosome condensation (RCC1) repeat	-
105198587	2153.8080371271	2592.71935455386	1937.02433281088	876.199483074783	861.957021881371	746.312683110488	2227.85057483062	828.156396022214	1.42768482689436	5.22458287625872e-18	7.76090163274225e-17	LOC105198587	NC_052664.1	8794396	8924035	-	8973	protein_coding	protein kinase C%2C brain isozyme%2C transcript variant X1 && sp|P05130|KPC1_DROME Protein kinase C, brain isozyme OS=Drosophila melanogaster OX=7227 GN=Pkc53E PE=2 SV=2 && -	-
105203499	14.358720247514	14.2637967030047	7.52607802937691	165.119659424427	145.525211486465	96.7765278332525	12.0495316599652	135.807132914715	-3.51413706308171	5.30193030976033e-18	7.8669982696779e-17	LOC105203499	NC_052672.1	6968200	6993064	-	5898	protein_coding	G-protein coupled receptor Mth2%2C transcript variant X2 && sp|Q95NT6|MTH2_DROYA G-protein coupled receptor Mth2 OS=Drosophila yakuba OX=7245 GN=mth2 PE=3 SV=1 && PF00002:7 transmembrane receptor (Secretin family)	7tm_2
105205634	44.2727207631682	50.4718960260168	49.8602669446221	181.098981304211	231.008552499494	263.301904555336	48.201627911269	225.136479453013	-2.22127378668387	5.36358358262552e-18	7.94959709567711e-17	LOC105205634	NC_052668.1	19582094	19585021	-	2421	protein_coding	XK-related protein 6 && sp|Q5GH73|XKR6_HUMAN XK-related protein 6 OS=Homo sapiens OX=9606 GN=XKR6 PE=2 SV=1 && PF09815:XK-related protein	-
105200045	973.9998567897	955.674379101318	756.37084195238	341.779940206476	333.792093479445	299.048189610861	895.348359281133	324.873407765594	1.46200475413389	5.3809809550694e-18	7.96649131363676e-17	LOC105200045	NC_052668.1	13321879	13485855	-	6885	protein_coding	hemicentin-1%2C transcript variant X2 && sp|Q7TPD3|ROBO2_MOUSE Roundabout homolog 2 OS=Mus musculus OX=10090 GN=Robo2 PE=1 SV=2 && PF08205:CD80-like C2-set immunoglobulin domain|PF07686:Immunoglobulin V-set domain|PF13927:Immunoglobulin domain	V-set
105207493	469.051528085458	407.066813601135	446.860882994254	958.759312786997	986.111398114579	1000.89598155472	440.993074893616	981.922230818765	-1.15516765241134	5.40917758779547e-18	7.999318303555e-17	LOC105207493	NC_052664.1	23869730	23872100	-	1851	protein_coding	ankyrin repeat and MYND domain-containing protein 2 && sp|Q0VCS9|ANKY2_BOVIN Ankyrin repeat and MYND domain-containing protein 2 OS=Bos taurus OX=9913 GN=ANKMY2 PE=2 SV=1 && PF13637:Ankyrin repeats (many copies)|PF01753:MYND finger	zf-MYND
105201778	1457.41010512267	1535.00396826951	846.683778304903	295.617454775991	319.544869977273	258.070740888673	1279.69928389903	291.077688547312	2.13627126385058	5.75853458669586e-18	8.506489356098e-17	LOC105201778	NC_052675.1	15704197	15709619	+	2066	protein_coding	uncharacterized LOC105201778%2C transcript variant X2 && - && -	-
105199227	686.82545183942	703.314898971234	645.36119101907	1432.8125285539	1438.96957371931	1641.71353072085	678.500513943242	1504.49854433135	-1.1495234001247	6.02641033676752e-18	8.89230325247474e-17	LOC105199227	NC_052677.1	11273887	11281748	-	6272	protein_coding	structural maintenance of chromosomes protein 4 && sp|Q8CG47|SMC4_MOUSE Structural maintenance of chromosomes protein 4 OS=Mus musculus OX=10090 GN=Smc4 PE=1 SV=1 && PF06470:SMC proteins Flexible Hinge Domain|PF02463:RecF/RecN/SMC N terminal domain	SMC_N
105193068	18953.5107267185	20598.0196542699	10201.5987688204	3805.74182770172	3261.59652317567	3787.3624946635	16584.3763832696	3618.2336151803	2.19638188518399	6.09603519265338e-18	8.98505520071442e-17	LOC105193068	NC_052677.1	11794378	11815480	-	4476	protein_coding	TRPL translocation defect protein 14%2C transcript variant X2 && sp|Q7K556|TTD14_DROME TRPL translocation defect protein 14 OS=Drosophila melanogaster OX=7227 GN=Ttd14 PE=1 SV=1 && PF13521:AAA domain	-
105197172	3.5896800618785	0	0	183.762201617508	202.514105495151	183.962588944291	1.19656002062617	190.079632018983	-7.46908546551687	6.24370828531334e-18	9.19251064622629e-17	LOC105197172	NC_052671.1	15104859	15109531	-	2918	protein_coding	uncharacterized LOC105197172%2C transcript variant X1 && - && PF02892:BED zinc finger	zf-BED
105203854	3811.04366569434	3505.60234354617	1469.46673523584	448.308752738364	479.31730496591	371.412620333023	2928.70424815878	433.012892679099	2.75777667134469	6.26333691167929e-18	9.21119758439656e-17	LOC105203854	NC_052669.1	21083409	21094381	-	2820	protein_coding	glutamate receptor ionotropic%2C kainate 2 && sp|P39087|GRIK2_MOUSE Glutamate receptor ionotropic, kainate 2 OS=Mus musculus OX=10090 GN=Grik2 PE=1 SV=4 && PF01094:Receptor family ligand binding region|PF00060:Ligand-gated ion channel|PF10613:Ligated ion channel L-glutamate- and glycine-binding site	Lig_chan
105195665	755.029373015112	1182.79791121839	853.269096580608	2754.65754405375	3211.73124091807	3068.94935110855	930.365460271371	3011.77937869346	-1.69459589358002	6.56117214458736e-18	9.63853607080975e-17	LOC105195665	NC_052667.1	3049230	3059838	-	8009	protein_coding	enolase-phosphatase E1 && sp|Q7Q9C0|ENOPH_ANOGA Enolase-phosphatase E1 OS=Anopheles gambiae OX=7165 GN=AGAP003331 PE=3 SV=5 && -	-
120359398	210.594563630205	154.707333471051	162.751437385276	2.66322031329721	0	0	176.017778162178	0.887740104432404	7.5787189012764	6.59640775330865e-18	9.67959060375015e-17	LOC120359398	NC_052664.1	28307716	28307999	+	284	protein_coding	uncharacterized LOC120359398 && - && -	-
[truncated: 6,619 more rows]
