# Supplementary material for: Comparative Analyses of Reproductive Caste Types Reveal Vitellogenin Genes Involved in Queen Fertility in Solenopsis invicta
Source: Int J Mol Sci. 2023 Dec 5;24(24):17130. doi: 10.3390/ijms242417130 (PMC10743176; doi:10.3390/ijms242417130)
Supplement: Supplementary file 1 [file ijms-24-17130-s001.zip › Table S4/FAvsQA.down_KEGGenrich.xls]

KEGGID	Description	GeneRatio	BgRatio	pvalue	padj	geneID	geneName	keggID	Count
soc04141	Protein processing in endoplasmic reticulum	18/108	120/3153	6.24049909716446e-08	4.6179693319017e-06	105201924/105205287/105192989/105204649/105193009/105196369/105208003/105208073/105196283/105198641/105204006/105198250/105207372/105198688/105197449/105207930/105206286/105199784	LOC105201924/LOC105205287/LOC105192989/LOC105204649/LOC105193009/LOC105196369/LOC105208003/LOC105208073/LOC105196283/LOC105198641/LOC105204006/LOC105198250/LOC105207372/LOC105198688/LOC105197449/LOC105207930/LOC105206286/LOC105199784	soc:105201924/soc:105205287/soc:105192989/soc:105204649/soc:105193009/soc:105196369/soc:105208003/soc:105208073/soc:105196283/soc:105198641/soc:105204006/soc:105198250/soc:105207372/soc:105198688/soc:105197449/soc:105207930/soc:105206286/soc:105199784	18
soc00062	Fatty acid elongation	6/108	36/3153	0.00118379949077821	0.0438005811587938	105196722/105201104/105205885/105205458/105201316/105207261	LOC105196722/LOC105201104/LOC105205885/LOC105205458/LOC105201316/LOC105207261	soc:105196722/soc:105201104/soc:105205885/soc:105205458/soc:105201316/soc:105207261	6
soc01212	Fatty acid metabolism	11/108	133/3153	0.00515461668559	0.127147211577887	105196297/105196722/105202557/105201104/105205885/105205242/105205458/105201316/105203128/105200064/105207261	LOC105196297/LOC105196722/LOC105202557/LOC105201104/LOC105205885/LOC105205242/LOC105205458/LOC105201316/LOC105203128/LOC105200064/LOC105207261	soc:105196297/soc:105196722/soc:105202953/soc:105201104/soc:105205885/soc:105198903/soc:105205458/soc:105201316/soc:105203128/soc:105200064/soc:105207261	11
soc01040	Biosynthesis of unsaturated fatty acids	6/108	54/3153	0.00952775733888339	0.152262976388935	105196722/105201104/105205885/105205458/105201316/105207261	LOC105196722/LOC105201104/LOC105205885/LOC105205458/LOC105201316/LOC105207261	soc:105196722/soc:105201104/soc:105205885/soc:105205458/soc:105201316/soc:105207261	6
soc00230	Purine metabolism	8/108	89/3153	0.0102880389451983	0.152262976388935	105199597/105197919/105194462/105194545/105204928/105193744/105206654/105206557	LOC105199597/LOC105197919/LOC105194462/LOC105194545/LOC105204928/LOC105193744/LOC105206654/LOC105206557	soc:105199597/soc:105197919/soc:105194462/soc:105194545/soc:105199909/soc:105193744/soc:105199909/soc:105199909	8
soc00981	Insect hormone biosynthesis	4/108	31/3153	0.0200887466292412	0.247761208427308	105193899/120358771/105193367/105204042	LOC105193899/LOC120358771/LOC105193367/LOC105204042	soc:113002660/soc:105205338/soc:105193367/soc:105204042	4
soc00061	Fatty acid biosynthesis	5/108	62/3153	0.0593101600208391	0.580313780875287	105196297/105202557/105205242/105203128/105200064	LOC105196297/LOC105202557/LOC105205242/LOC105203128/LOC105200064	soc:105196297/soc:105202953/soc:105198903/soc:105203128/soc:105200064	5
soc01232	Nucleotide metabolism	5/108	63/3153	0.0627366249594905	0.580313780875287	105199597/105194545/105204928/105206654/105206557	LOC105199597/LOC105194545/LOC105204928/LOC105206654/LOC105206557	soc:105199597/soc:105194545/soc:105199909/soc:105199909/soc:105199909	5
soc04080	Neuroactive ligand-receptor interaction	6/108	89/3153	0.0824169898828036	0.677650805703052	105193305/105200924/105204554/120356743/105198898/105193613	LOC105193305/LOC105200924/LOC105204554/LOC120356743/LOC105198898/LOC105193613	soc:105193305/soc:105200924/soc:105204554/soc:105200924/soc:105198898/soc:105193613	6
soc00100	Steroid biosynthesis	3/108	34/3153	0.108798452146235	0.780489025943496	105193074/105192856/105203836	LOC105193074/LOC105192856/LOC105203836	soc:105193074/soc:105192856/soc:105203836	3
soc00590	Arachidonic acid metabolism	3/108	39/3153	0.147426743833623	0.780489025943496	105200074/105192880/105200073	LOC105200074/LOC105192880/LOC105200073	soc:105198868/soc:105192880/soc:105198868	3
soc00565	Ether lipid metabolism	2/108	21/3153	0.160393308423432	0.780489025943496	105192880/105208206	LOC105192880/LOC105208206	soc:105192880/soc:105208206	2
soc00790	Folate biosynthesis	2/108	22/3153	0.172684077858486	0.780489025943496	105207822/105208034	LOC105207822/LOC105208034	soc:105207822/soc:105208034	2
soc00983	Drug metabolism - other enzymes	4/108	65/3153	0.181454089858103	0.780489025943496	105204928/105206654/120356855/105206557	LOC105204928/LOC105206654/LOC120356855/LOC105206557	soc:105199909/soc:105199909/soc:105197701/soc:105199909	4
soc04215	Apoptosis - multiple species	2/108	23/3153	0.185124203573728	0.780489025943496	105196497/105193154	LOC105196497/LOC105193154	soc:105196497/soc:105193154	2
soc00240	Pyrimidine metabolism	3/108	44/3153	0.189785503288345	0.780489025943496	105204928/105206654/105206557	LOC105204928/LOC105206654/LOC105206557	soc:105199909/soc:105199909/soc:105199909	3
soc00514	Other types of O-glycan biosynthesis	2/108	24/3153	0.197689344784104	0.780489025943496	105201656/105205452	LOC105201656/LOC105205452	soc:105201656/soc:105205452	2
soc04624	Toll and Imd signaling pathway	3/108	48/3153	0.225645898424313	0.780489025943496	105196497/105195705/105194815	LOC105196497/LOC105195705/LOC105194815	soc:105196497/soc:105195705/soc:105194815	3
soc01250	Biosynthesis of nucleotide sugars	2/108	27/3153	0.235912993582975	0.780489025943496	105199342/105195370	LOC105199342/LOC105195370	soc:105199342/soc:105195370	2
soc01230	Biosynthesis of amino acids	3/108	50/3153	0.244055065131063	0.780489025943496	105201597/105194702/105208034	LOC105201597/LOC105194702/LOC105208034	soc:105201597/soc:105194702/soc:105208034	3
soc00480	Glutathione metabolism	4/108	74/3153	0.246775999738755	0.780489025943496	105204928/105206654/105194899/105206557	LOC105204928/LOC105206654/LOC105194899/LOC105206557	soc:105199909/soc:105199909/soc:105194899/soc:105199909	4
soc03008	Ribosome biogenesis in eukaryotes	4/108	75/3153	0.254353438651955	0.780489025943496	105195735/105200054/105201963/105200307	LOC105195735/LOC105200054/LOC105201963/LOC105200307	soc:105195735/soc:105200054/soc:105201963/soc:105200307	4
soc02010	ABC transporters	3/108	53/3153	0.272095538429882	0.780489025943496	105206840/105196913/105200257	LOC105206840/LOC105196913/LOC105200257	soc:105200257/soc:105193253/soc:105200257	3
soc00564	Glycerophospholipid metabolism	3/108	55/3153	0.290989826375599	0.780489025943496	105192880/105208206/105194651	LOC105192880/LOC105208206/LOC105194651	soc:105192880/soc:105208206/soc:105194651	3
soc00360	Phenylalanine metabolism	1/108	10/3153	0.294636519990506	0.780489025943496	105208034	LOC105208034	soc:105208034	1
soc00512	Mucin type O-glycan biosynthesis	1/108	10/3153	0.294636519990506	0.780489025943496	105205452	LOC105205452	soc:105205452	1
soc00130	Ubiquinone and other terpenoid-quinone biosynthesis	2/108	32/3153	0.300242147714358	0.780489025943496	113004258/105195906	LOC113004258/LOC105195906	soc:105204338/soc:105195906	2
soc00280	Valine, leucine and isoleucine degradation	2/108	32/3153	0.300242147714358	0.780489025943496	105194231/120356835	LOC105194231/LOC120356835	soc:105194231/soc:105205705	2
soc03440	Homologous recombination	2/108	34/3153	0.325822959790717	0.780489025943496	105201175/105203020	LOC105201175/LOC105203020	soc:105201175/soc:105203020	2
soc00270	Cysteine and methionine metabolism	2/108	35/3153	0.338528952222884	0.780489025943496	105194899/105207113	LOC105194899/LOC105207113	soc:105194899/soc:105207113	2
soc00220	Arginine biosynthesis	1/108	12/3153	0.342286614410873	0.780489025943496	105201597	LOC105201597	soc:105201597	1
soc00740	Riboflavin metabolism	1/108	12/3153	0.342286614410873	0.780489025943496	105200678	LOC105200678	soc:105200678	1
soc04145	Phagosome	3/108	61/3153	0.348055916974802	0.780489025943496	105193009/105200975/105204447	LOC105193009/LOC105200975/LOC105204447	soc:105193009/soc:105200975/soc:105204447	3
soc00534	Glycosaminoglycan biosynthesis - heparan sulfate / heparin	1/108	13/3153	0.36490140130792	0.794197167552533	105197133	LOC105197133	soc:105197133	1
soc04142	Lysosome	5/108	118/3153	0.379472583340572	0.794224677205649	105193074/105199428/105192856/105200478/105203836	LOC105193074/LOC105199428/LOC105192856/LOC105200478/LOC105203836	soc:105193074/soc:105199428/soc:105192856/soc:105200478/soc:105203836	5
soc00511	Other glycan degradation	1/108	15/3153	0.407845104511009	0.794224677205649	105199428	LOC105199428	soc:105199428	1
soc00531	Glycosaminoglycan degradation	1/108	15/3153	0.407845104511009	0.794224677205649	105199428	LOC105199428	soc:105199428	1
soc00592	alpha-Linolenic acid metabolism	1/108	15/3153	0.407845104511009	0.794224677205649	105192880	LOC105192880	soc:105192880	1
soc00760	Nicotinate and nicotinamide metabolism	1/108	17/3153	0.447910143528235	0.834665544734717	105199597	LOC105199597	soc:105199597	1
soc00052	Galactose metabolism	1/108	18/3153	0.466923442156727	0.834665544734717	105199428	LOC105199428	soc:105199428	1
soc00520	Amino sugar and nucleotide sugar metabolism	2/108	46/3153	0.471755884636841	0.834665544734717	105199342/105195370	LOC105199342/LOC105195370	soc:105199342/soc:105195370	2
soc00051	Fructose and mannose metabolism	1/108	19/3153	0.48528780204415	0.834665544734717	105195370	LOC105195370	soc:105195370	1
soc04070	Phosphatidylinositol signaling system	2/108	50/3153	0.51622007550821	0.834665544734717	105204516/105194196	LOC105204516/LOC105194196	soc:105204516/soc:105194196	2
soc03060	Protein export	1/108	21/3153	0.520156765157922	0.834665544734717	105201924	LOC105201924	soc:105201924	1
soc03430	Mismatch repair	1/108	21/3153	0.520156765157922	0.834665544734717	105202417	LOC105202417	soc:105202417	1
soc04214	Apoptosis - fly	2/108	53/3153	0.547928056230836	0.834665544734717	105193154/105202128	LOC105193154/LOC105202128	soc:105193154/soc:105202128	2
soc00030	Pentose phosphate pathway	1/108	23/3153	0.552683941783799	0.834665544734717	105194702	LOC105194702	soc:105194702	1
soc04130	SNARE interactions in vesicular transport	1/108	23/3153	0.552683941783799	0.834665544734717	105204447	LOC105204447	soc:105204447	1
soc04745	Phototransduction - fly	1/108	23/3153	0.552683941783799	0.834665544734717	105204516	LOC105204516	soc:105204516	1
soc00250	Alanine, aspartate and glutamate metabolism	1/108	26/3153	0.597422060814484	0.841024752198337	105201597	LOC105201597	soc:105201597	1
soc00380	Tryptophan metabolism	1/108	26/3153	0.597422060814484	0.841024752198337	105195261	LOC105195261	soc:105195261	1
soc03020	RNA polymerase	1/108	26/3153	0.597422060814484	0.841024752198337	105198816	LOC105198816	soc:105198816	1
soc00630	Glyoxylate and dicarboxylate metabolism	1/108	27/3153	0.611326255708004	0.841024752198337	105201215	LOC105201215	soc:105201215	1
soc00600	Sphingolipid metabolism	1/108	28/3153	0.624754523265117	0.841024752198337	105199428	LOC105199428	soc:105199428	1
soc03013	Nucleocytoplasmic transport	3/108	93/3153	0.625085964471737	0.841024752198337	105201963/105200307/105195257	LOC105201963/LOC105200307/LOC105195257	soc:105201963/soc:105200307/soc:105195257	3
soc04330	Notch signaling pathway	1/108	29/3153	0.637723006941074	0.842705402029277	105201656	LOC105201656	soc:105201656	1
soc03250	Viral life cycle - HIV-1	1/108	30/3153	0.650247307597401	0.84418071512645	105198624	LOC105198624	soc:105198624	1
soc00040	Pentose and glucuronate interconversions	1/108	31/3153	0.662342501570978	0.845057674418144	105195706	LOC105195706	soc:105195706	1
soc00071	Fatty acid degradation	1/108	33/3153	0.685303356455272	0.851182625765006	105200064	LOC105200064	soc:105200064	1
soc04137	Mitophagy - animal	1/108	36/3153	0.716874980090558	0.851182625765006	105202128	LOC105202128	soc:105202128	1
soc03015	mRNA surveillance pathway	2/108	73/3153	0.721711584572523	0.851182625765006	105201963/105200307	LOC105201963/LOC105200307	soc:105201963/soc:105200307	2
soc00510	N-Glycan biosynthesis	1/108	37/3153	0.726684894158643	0.851182625765006	105198250	LOC105198250	soc:105198250	1
soc00900	Terpenoid backbone biosynthesis	2/108	74/3153	0.728732034835434	0.851182625765006	105198266/105202868	LOC105198266/LOC105202868	soc:105198266/soc:105202868	2
soc00330	Arginine and proline metabolism	1/108	38/3153	0.736157946607573	0.851182625765006	105194899	LOC105194899	soc:105194899	1
soc03050	Proteasome	1/108	40/3153	0.754138932240934	0.855113329061981	105207106	LOC105207106	soc:105207106	1
soc00561	Glycerolipid metabolism	1/108	41/3153	0.762668644839064	0.855113329061981	105194651	LOC105194651	soc:105194651	1
soc01240	Biosynthesis of cofactors	4/108	152/3153	0.774670690407026	0.855606434180894	105195261/105200678/105207822/105195370	LOC105195261/LOC105200678/LOC105207822/LOC105195370	soc:105195261/soc:105200678/soc:105207822/soc:105195370	4
soc04391	Hippo signaling pathway - fly	1/108	47/3153	0.808026267205839	0.861255834017798	105202532	LOC105202532	soc:105202532	1
soc04140	Autophagy - animal	2/108	88/3153	0.81228397005564	0.861255834017798	105197817/105206286	LOC105197817/LOC105206286	soc:105197817/soc:105206286	2
soc00310	Lysine degradation	1/108	48/3153	0.814701464611431	0.861255834017798	novel.17	-	soc:105206723	1
soc04146	Peroxisome	2/108	94/3153	0.840541870216413	0.876057723887529	105203111/105201215	LOC105203111/LOC105201215	soc:105203111/soc:105201215	2
soc01200	Carbon metabolism	2/108	100/3153	0.864928695724896	0.877169506632262	105201215/105194702	LOC105201215/LOC105194702	soc:105201215/soc:105194702	2
soc04068	FoxO signaling pathway	1/108	57/3153	0.865315864650745	0.877169506632262	105195386	LOC105195386	soc:105195386	1
soc03040	Spliceosome	1/108	116/3153	0.983754718417709	0.983754718417709	105206394	LOC105206394	soc:105194574	1
