# Supplementary material for: Comparative Analyses of Reproductive Caste Types Reveal Vitellogenin Genes Involved in Queen Fertility in Solenopsis invicta
Source: Int J Mol Sci. 2023 Dec 5;24(24):17130. doi: 10.3390/ijms242417130 (PMC10743176; doi:10.3390/ijms242417130)
Supplement: Supplementary file 1 [file ijms-24-17130-s001.zip › Table S4/MAvsFA.down_KEGGenrich.xls]

KEGGID	Description	GeneRatio	BgRatio	pvalue	padj	geneID	geneName	keggID	Count
soc03030	DNA replication	33/1065	38/3158	1.37723669999161e-11	1.6251393059901e-09	105203179/105196316/105201443/105197046/105207906/105194882/105198186/105196502/105203667/105198675/105199911/105198551/105194965/105202062/105195840/105192888/105202673/105192974/105194365/105200694/105198310/105199658/105208234/105201408/105196868/105207503/105207741/105195770/105203200/105205681/105196215/105192811/105198875	LOC105203179/LOC105196316/LOC105201443/LOC105197046/LOC105207906/LOC105194882/LOC105198186/LOC105196502/LOC105203667/LOC105198675/LOC105199911/LOC105198551/LOC105194965/LOC105202062/LOC105195840/LOC105192888/LOC105202673/LOC105192974/LOC105194365/LOC105200694/LOC105198310/LOC105199658/LOC105208234/LOC105201408/LOC105196868/LOC105207503/LOC105207741/LOC105195770/LOC105203200/LOC105205681/LOC105196…	soc:105203179/soc:105196316/soc:105201443/soc:105197046/soc:105207906/soc:105194882/soc:105198186/soc:105196502/soc:105203667/soc:105198675/soc:105199911/soc:105198551/soc:105194965/soc:105202062/soc:105195840/soc:105192888/soc:105202673/soc:105192974/soc:105194365/soc:105200694/soc:105198310/soc:105199658/soc:105208234/soc:105201408/soc:105196868/soc:105207503/soc:105207741/soc:105195770/soc:105…	33
soc03013	Nucleocytoplasmic transport	61/1065	92/3158	9.61722533687578e-11	5.67416294875671e-09	105202307/105195071/105199932/105197248/105194642/105199620/105194653/105194645/105193073/105197809/105202411/105205022/105202772/105207647/105200441/105199916/105193455/105204557/105195178/105194888/105204943/105203585/105203546/105198647/105196856/105197871/105200659/105208096/105194348/105193757/105201412/105197170/105198713/105202099/105199912/105195617/105194629/105197072/105202872/105201350…	LOC105202307/LOC105195071/LOC105199932/LOC105197248/LOC105194642/LOC105199620/LOC105194653/LOC105194645/LOC105193073/LOC105197809/LOC105202411/LOC105205022/LOC105202772/LOC105207647/LOC105200441/LOC105199916/LOC105193455/LOC105204557/LOC105195178/LOC105194888/LOC105204943/LOC105203585/LOC105203546/LOC105198647/LOC105196856/LOC105197871/LOC105200659/LOC105208096/LOC105194348/LOC105193757/LOC105201…	soc:105202307/soc:105195071/soc:105199932/soc:105197248/soc:105194642/soc:105199620/soc:105194653/soc:105194645/soc:105193073/soc:105197809/soc:105202411/soc:105205022/soc:105202772/soc:105207647/soc:105200441/soc:105199916/soc:105193455/soc:105204557/soc:105195178/soc:105194888/soc:105204943/soc:105203585/soc:105203546/soc:105198647/soc:105196856/soc:105197871/soc:105200659/soc:105208096/soc:105…	61
soc03008	Ribosome biogenesis in eukaryotes	49/1065	75/3158	1.52881710455991e-08	6.01334727793564e-07	105204122/105194603/105204632/105201726/105204016/105196898/105202378/105195191/105205201/105200234/105200054/105197147/105208095/105207605/105204557/105203546/105196061/105205267/105202517/105205965/105197834/105197276/105202406/105196337/105196667/105192921/105207178/105195624/105196734/105194523/105199872/105207640/105200858/105199601/105195759/105207871/105197459/105197899/105203052/105194729…	LOC105204122/LOC105194603/LOC105204632/LOC105201726/LOC105204016/LOC105196898/LOC105202378/LOC105195191/LOC105205201/LOC105200234/LOC105200054/LOC105197147/LOC105208095/LOC105207605/LOC105204557/LOC105203546/LOC105196061/LOC105205267/LOC105202517/LOC105205965/LOC105197834/LOC105197276/LOC105202406/LOC105196337/LOC105196667/LOC105192921/LOC105207178/LOC105195624/LOC105196734/LOC105194523/LOC105199…	soc:105204122/soc:105194603/soc:105204632/soc:105201726/soc:105204016/soc:105196898/soc:105202378/soc:105195191/soc:105205201/soc:105200234/soc:105200054/soc:105197147/soc:105208095/soc:105207605/soc:105204557/soc:105203546/soc:105196061/soc:105205267/soc:105202517/soc:105205965/soc:105197834/soc:105197276/soc:105202406/soc:105196337/soc:105196667/soc:105192921/soc:105207178/soc:105195624/soc:105…	49
soc03040	Spliceosome	64/1065	115/3158	7.26677074029038e-07	2.14369736838566e-05	105206394/105199620/105196583/105205201/105195404/105195619/105202694/105196856/105195598/105205397/105201799/105199175/105202095/105208121/105202630/105194663/105198857/105195566/105197072/105193036/105202872/105193529/105201350/105201180/105201936/105207742/105204047/105207618/105202209/105199161/105202837/105208088/105198724/105200869/105207325/105197570/105200424/105200886/105194576/105203628…	LOC105206394/LOC105199620/LOC105196583/LOC105205201/LOC105195404/LOC105195619/LOC105202694/LOC105196856/LOC105195598/LOC105205397/LOC105201799/LOC105199175/LOC105202095/LOC105208121/LOC105202630/LOC105194663/LOC105198857/LOC105195566/LOC105197072/LOC105193036/LOC105202872/LOC105193529/LOC105201350/LOC105201180/LOC105201936/LOC105207742/LOC105204047/LOC105207618/LOC105202209/LOC105199161/LOC105202…	soc:105194574/soc:105199620/soc:105196583/soc:105205201/soc:105195404/soc:105195619/soc:105202694/soc:105196856/soc:105195598/soc:105205397/soc:105201799/soc:105199175/soc:105202095/soc:105208121/soc:105202630/soc:105194663/soc:105198857/soc:105195566/soc:105197072/soc:105193036/soc:105202872/soc:105193529/soc:105201350/soc:105201180/soc:105201936/soc:105207742/soc:105204047/soc:105207618/soc:105…	64
soc03050	Proteasome	29/1065	42/3158	2.70781685913189e-06	6.39044778755125e-05	105201810/105205296/105198393/105200368/105199290/105194725/105199881/105203600/105207743/105201181/105207960/105201809/105194640/105202874/105194562/105202053/105207452/105194604/105192795/105201960/105201736/105194079/105198210/105197042/105196481/105207420/105194577/105194503/105193030	LOC105201810/LOC105205296/LOC105198393/LOC105200368/LOC105199290/LOC105194725/LOC105199881/LOC105203600/LOC105207743/LOC105201181/LOC105207960/LOC105201809/LOC105194640/LOC105202874/LOC105194562/LOC105202053/LOC105207452/LOC105194604/LOC105192795/LOC105201960/LOC105201736/LOC105194079/LOC105198210/LOC105197042/LOC105196481/LOC105207420/LOC105194577/LOC105194503/LOC105193030	soc:105201810/soc:105205296/soc:105198393/soc:105200368/soc:105199290/soc:105194725/soc:105199881/soc:105203600/soc:105207743/soc:105201181/soc:105207960/soc:105201809/soc:105194640/soc:105202874/soc:105194562/soc:105202053/soc:105207452/soc:105194604/soc:105192795/soc:105201960/soc:105201736/soc:105194079/soc:105198210/soc:105197042/soc:105196481/soc:105207420/soc:105194577/soc:105194503/soc:105…	29
soc03420	Nucleotide excision repair	25/1065	36/3158	1.15834086452107e-05	0.000227807036689145	105198186/105196502/105202062/105195840/105204634/105192888/105194065/105196003/105198415/105192974/105194365/105200694/105199658/105201408/105193452/105196868/105194692/105202304/105196577/105203200/105205681/105192811/105207825/105195164/105198875	LOC105198186/LOC105196502/LOC105202062/LOC105195840/LOC105204634/LOC105192888/LOC105194065/LOC105196003/LOC105198415/LOC105192974/LOC105194365/LOC105200694/LOC105199658/LOC105201408/LOC105193452/LOC105196868/LOC105194692/LOC105202304/LOC105196577/LOC105203200/LOC105205681/LOC105192811/LOC105207825/LOC105195164/LOC105198875	soc:105198186/soc:105196502/soc:105202062/soc:105195840/soc:105204634/soc:105192888/soc:105194065/soc:105196003/soc:105198415/soc:105192974/soc:105194365/soc:105200694/soc:105199658/soc:105201408/soc:105193452/soc:105196868/soc:105194692/soc:105202304/soc:105196577/soc:105203200/soc:105205681/soc:105192811/soc:105207825/soc:105195164/soc:105198875	25
soc00981	Insect hormone biosynthesis	21/1065	31/3158	0.000105509394956492	0.00177858694355229	105196981/105193367/105199041/105207327/105192796/105204717/105198426/105204044/105204118/105193929/105204042/120358771/105192904/105205338/105204704/105204040/120358774/113004641/105207575/105204452/105197432	LOC105196981/LOC105193367/LOC105199041/LOC105207327/LOC105192796/LOC105204717/LOC105198426/LOC105204044/LOC105204118/LOC105193929/LOC105204042/LOC120358771/LOC105192904/LOC105205338/LOC105204704/LOC105204040/LOC120358774/LOC113004641/LOC105207575/LOC105204452/LOC105197432	soc:105196981/soc:105193367/soc:105199041/soc:105204042/soc:105192796/soc:105204717/soc:105198426/soc:105204044/soc:105204118/soc:105193898/soc:105204042/soc:105205338/soc:105192904/soc:105205338/soc:105204704/soc:105204040/soc:105205338/soc:113004641/soc:105207575/soc:105204452/soc:105197432	21
soc04141	Protein processing in endoplasmic reticulum	59/1065	119/3158	0.000196806139424082	0.00290289055650521	105204027/105197320/105199110/105198136/105205725/105195184/105192989/105193561/105207861/105204675/105197685/105208003/105195581/105206549/105205021/105199023/105199784/105196283/105200509/105193741/105197714/105205598/105201179/105204006/105198250/105201518/105206540/105196577/105201936/105194533/105202490/105204046/105202572/105196227/105202302/105195307/105198603/105201295/105201924/105198688…	LOC105204027/LOC105197320/LOC105199110/LOC105198136/LOC105205725/LOC105195184/LOC105192989/LOC105193561/LOC105207861/LOC105204675/LOC105197685/LOC105208003/LOC105195581/LOC105206549/LOC105205021/LOC105199023/LOC105199784/LOC105196283/LOC105200509/LOC105193741/LOC105197714/LOC105205598/LOC105201179/LOC105204006/LOC105198250/LOC105201518/LOC105206540/LOC105196577/LOC105201936/LOC105194533/LOC105202…	soc:105204027/soc:105197320/soc:105199110/soc:105198136/soc:105205725/soc:105195184/soc:105192989/soc:105193561/soc:105207861/soc:105204675/soc:105197685/soc:105208003/soc:105195581/soc:105206549/soc:105205021/soc:105199023/soc:105199784/soc:105196283/soc:105200509/soc:105193741/soc:105197714/soc:105205598/soc:105201179/soc:105204006/soc:105198250/soc:105201518/soc:105206540/soc:105196577/soc:105…	59
soc03430	Mismatch repair	15/1065	21/3158	0.000447523222807657	0.00586752669903372	105205867/105198186/105196502/105202062/105195840/105192994/105192974/105194365/105200694/105201408/105196868/105195770/105205681/105199660/105198875	LOC105205867/LOC105198186/LOC105196502/LOC105202062/LOC105195840/LOC105192994/LOC105192974/LOC105194365/LOC105200694/LOC105201408/LOC105196868/LOC105195770/LOC105205681/LOC105199660/LOC105198875	soc:105205867/soc:105198186/soc:105196502/soc:105202062/soc:105195840/soc:105192994/soc:105192974/soc:105194365/soc:105200694/soc:105201408/soc:105196868/soc:105195770/soc:105205681/soc:105199660/soc:105198875	15
soc00970	Aminoacyl-tRNA biosynthesis	25/1065	42/3158	0.000499634917988783	0.00589569203226764	105195987/105203410/105197369/105207708/105197859/105200712/105205808/105202001/105203591/105200836/105199408/105200526/105207729/105203905/105194843/105195056/105199626/105197462/105207082/105203408/105195217/105204103/105206975/105199985/105195753	LOC105195987/LOC105203410/LOC105197369/LOC105207708/LOC105197859/LOC105200712/LOC105205808/LOC105202001/LOC105203591/LOC105200836/LOC105199408/LOC105200526/LOC105207729/LOC105203905/LOC105194843/LOC105195056/LOC105199626/LOC105197462/LOC105207082/LOC105203408/LOC105195217/LOC105204103/LOC105206975/LOC105199985/LOC105195753	soc:105195987/soc:105203410/soc:105197369/soc:105207708/soc:105197859/soc:105200712/soc:105205808/soc:105202001/soc:105203591/soc:105200836/soc:105199408/soc:105200526/soc:105207729/soc:105203905/soc:105194843/soc:105195056/soc:105199626/soc:105197462/soc:105207082/soc:105203408/soc:105195217/soc:105204103/soc:105206975/soc:105199985/soc:105195753	25
soc03440	Homologous recombination	21/1065	34/3158	0.000710820461230613	0.00762516494774657	105198186/105205785/105204842/105202062/105196247/105193829/105203020/105196837/105192974/105195569/105201408/105201025/105194518/105202516/105198506/105195770/105197770/105205681/105204033/105199234/105204960	LOC105198186/LOC105205785/LOC105204842/LOC105202062/LOC105196247/LOC105193829/LOC105203020/LOC105196837/LOC105192974/LOC105195569/LOC105201408/LOC105201025/LOC105194518/LOC105202516/LOC105198506/LOC105195770/LOC105197770/LOC105205681/LOC105204033/LOC105199234/LOC105204960	soc:105198186/soc:105205785/soc:105204842/soc:105202062/soc:105196247/soc:105193829/soc:105203020/soc:105196837/soc:105192974/soc:105195569/soc:105201408/soc:105201025/soc:105194518/soc:105202516/soc:105198506/soc:105195770/soc:105197770/soc:105205681/soc:105204033/soc:105199234/soc:105204960	21
soc03410	Base excision repair	18/1065	28/3158	0.000872670780419591	0.00858126267412598	105198186/105196502/105198605/105194552/105192888/105199649/105199658/105201408/105202260/105199434/105203200/105205681/105196215/105193701/105200868/105192811/105203627/105198875	LOC105198186/LOC105196502/LOC105198605/LOC105194552/LOC105192888/LOC105199649/LOC105199658/LOC105201408/LOC105202260/LOC105199434/LOC105203200/LOC105205681/LOC105196215/LOC105193701/LOC105200868/LOC105192811/LOC105203627/LOC105198875	soc:105198186/soc:105196502/soc:105198605/soc:105194552/soc:105192888/soc:105199649/soc:105199658/soc:105201408/soc:105202260/soc:105199434/soc:105203200/soc:105205681/soc:105196215/soc:105193701/soc:105200868/soc:105192811/soc:105203627/soc:105198875	18
soc03060	Protein export	14/1065	21/3158	0.00200866839343113	0.0182325284942211	105207861/105197685/105195581/105203005/105200356/105200401/105196184/105202572/105202294/105201924/105195449/105198128/105197912/105197340	LOC105207861/LOC105197685/LOC105195581/LOC105203005/LOC105200356/LOC105200401/LOC105196184/LOC105202572/LOC105202294/LOC105201924/LOC105195449/LOC105198128/LOC105197912/LOC105197340	soc:105207861/soc:105197685/soc:105195581/soc:105203005/soc:105200356/soc:105200401/soc:105196184/soc:105202572/soc:105202294/soc:105201924/soc:105195449/soc:105198128/soc:105205314/soc:105197340	14
soc00510	N-Glycan biosynthesis	21/1065	37/3158	0.00319229639569459	0.026906498192283	105198677/105205021/105193741/105196816/105205598/105198250/105201585/105204046/105199092/105196227/105204602/105201295/105196202/105208040/113006056/105204601/105207380/105205199/105192826/105198596/105194536	LOC105198677/LOC105205021/LOC105193741/LOC105196816/LOC105205598/LOC105198250/LOC105201585/LOC105204046/LOC105199092/LOC105196227/LOC105204602/LOC105201295/LOC105196202/LOC105208040/LOC113006056/LOC105204601/LOC105207380/LOC105205199/LOC105192826/LOC105198596/LOC105194536	soc:105198677/soc:105205021/soc:105193741/soc:105196816/soc:105205598/soc:105198250/soc:105201585/soc:105204046/soc:105199092/soc:113005598/soc:105204602/soc:105201295/soc:105196202/soc:105208040/soc:113006056/soc:105204601/soc:105207380/soc:105205199/soc:105192826/soc:105198596/soc:105194536	21
soc03015	mRNA surveillance pathway	34/1065	73/3158	0.0144252656765788	0.113478756655753	105200100/105193823/105199620/105197659/105197809/105207734/105204557/105203668/105200659/105193757/105198216/105199714/105198713/105199912/105194629/105197072/105202872/105201764/105204520/105200677/105194098/105197565/105200514/105199436/105196929/105207873/105206803/105197589/105200307/105200773/105195218/105201398/105197283/105199022	LOC105200100/LOC105193823/LOC105199620/LOC105197659/LOC105197809/LOC105207734/LOC105204557/LOC105203668/LOC105200659/LOC105193757/LOC105198216/LOC105199714/LOC105198713/LOC105199912/LOC105194629/LOC105197072/LOC105202872/LOC105201764/LOC105204520/LOC105200677/LOC105194098/LOC105197565/LOC105200514/LOC105199436/LOC105196929/LOC105207873/LOC105206803/LOC105197589/LOC105200307/LOC105200773/LOC105195…	soc:105200100/soc:105193823/soc:105199620/soc:105197659/soc:105197809/soc:105207734/soc:105204557/soc:105203668/soc:105200659/soc:105193757/soc:105198216/soc:105199714/soc:105205588/soc:105199912/soc:105194629/soc:105197072/soc:105202872/soc:105201764/soc:105204520/soc:105200677/soc:105194098/soc:105197565/soc:105200514/soc:105199436/soc:105196929/soc:105207873/soc:105206803/soc:105197589/soc:105…	34
soc03022	Basal transcription factors	17/1065	33/3158	0.0257184612846385	0.189673651974209	105204634/105196003/105202997/105194819/105196008/105193452/105194692/105207878/105205587/105204507/105199571/105205210/105193460/105207825/105202112/105206271/105199898	LOC105204634/LOC105196003/LOC105202997/LOC105194819/LOC105196008/LOC105193452/LOC105194692/LOC105207878/LOC105205587/LOC105204507/LOC105199571/LOC105205210/LOC105193460/LOC105207825/LOC105202112/LOC105206271/LOC105199898	soc:105204634/soc:105196003/soc:105202997/soc:105194819/soc:105196008/soc:105193452/soc:105194692/soc:105207878/soc:105205587/soc:105204507/soc:105199571/soc:105205210/soc:105193460/soc:105207825/soc:105202112/soc:105194627/soc:105199898	17
soc00513	Various types of N-glycan biosynthesis	16/1065	31/3158	0.0295022219263203	0.204780128665047	105198677/105199944/105204372/105205021/105193741/105205598/105201585/105204046/105199092/105196227/105203842/113006056/105207380/105205199/105192826/105198596	LOC105198677/LOC105199944/LOC105204372/LOC105205021/LOC105193741/LOC105205598/LOC105201585/LOC105204046/LOC105199092/LOC105196227/LOC105203842/LOC113006056/LOC105207380/LOC105205199/LOC105192826/LOC105198596	soc:105198677/soc:105199944/soc:105204372/soc:105205021/soc:105193741/soc:105205598/soc:105201585/soc:105204046/soc:105199092/soc:113005598/soc:105203842/soc:113006056/soc:105207380/soc:105205199/soc:105192826/soc:105198596	16
soc03460	Fanconi anemia pathway	15/1065	30/3158	0.0471876829482563	0.309341477105236	105205879/105204842/105202062/105196247/105193829/105192974/105203651/105201025/105197770/105197507/105204033/105204960/105196345/105195697/105195818	LOC105205879/LOC105204842/LOC105202062/LOC105196247/LOC105193829/LOC105192974/LOC105203651/LOC105201025/LOC105197770/LOC105197507/LOC105204033/LOC105204960/LOC105196345/LOC105195697/LOC105195818	soc:105205879/soc:105204842/soc:105202062/soc:105196247/soc:105193829/soc:105192974/soc:105203651/soc:105201025/soc:105197770/soc:105197507/soc:105204033/soc:105204960/soc:105196345/soc:105195697/soc:105195818	15
soc00030	Pentose phosphate pathway	12/1065	23/3158	0.0516797332771046	0.320958343510439	105203623/105196687/105202665/105204535/105194702/105192961/105199137/105193931/105203050/105198504/105199081/105194945	LOC105203623/LOC105196687/LOC105202665/LOC105204535/LOC105194702/LOC105192961/LOC105199137/LOC105193931/LOC105203050/LOC105198504/LOC105199081/LOC105194945	soc:105203623/soc:105196687/soc:105202665/soc:105204535/soc:105194702/soc:105192961/soc:105199137/soc:105200482/soc:105203050/soc:105198504/soc:105199081/soc:105199137	12
soc04120	Ubiquitin mediated proteolysis	43/1065	106/3158	0.0804180453948486	0.474466467829607	105205491/105193580/105196247/105198136/105199916/105199565/105193561/105202229/105197418/105207396/105195776/105198917/105202310/105194798/105196422/105195540/105199261/105195307/105200059/105200028/105205629/105205636/105200814/105203583/105193827/105201406/105198085/105193045/113003744/105197073/105206896/105194618/105195164/105201833/105205415/105195691/105195739/105197495/105203101/105193415…	LOC105205491/LOC105193580/LOC105196247/LOC105198136/LOC105199916/LOC105199565/LOC105193561/LOC105202229/LOC105197418/LOC105207396/LOC105195776/LOC105198917/LOC105202310/LOC105194798/LOC105196422/LOC105195540/LOC105199261/LOC105195307/LOC105200059/LOC105200028/LOC105205629/LOC105205636/LOC105200814/LOC105203583/LOC105193827/LOC105201406/LOC105198085/LOC105193045/LOC113003744/LOC105197073/LOC105206…	soc:105205491/soc:105193580/soc:105196247/soc:105198136/soc:105199916/soc:105199565/soc:105193561/soc:105202229/soc:105197418/soc:105207396/soc:105195776/soc:105198917/soc:105202310/soc:105194798/soc:105196422/soc:105195540/soc:105199261/soc:105195307/soc:105200059/soc:105200028/soc:105205629/soc:105205636/soc:105200814/soc:105203583/soc:105193827/soc:105201406/soc:105198085/soc:105193045/soc:105…	43
soc04341	Hedgehog signaling pathway - fly	13/1065	28/3158	0.111294958206182	0.625371669920452	105199889/105199888/105204648/113002936/120356811/105196032/105199261/105193088/105193827/105205822/105202577/105195164/105198669	LOC105199889/LOC105199888/LOC105204648/LOC113002936/LOC120356811/LOC105196032/LOC105199261/LOC105193088/LOC105193827/LOC105205822/LOC105202577/LOC105195164/LOC105198669	soc:105199889/soc:105199888/soc:105204648/soc:113002936/soc:113002936/soc:105196032/soc:105199261/soc:105193088/soc:105193827/soc:105205822/soc:105202577/soc:105195164/soc:105198669	13
soc04330	Notch signaling pathway	13/1065	29/3158	0.141998865696135	0.761630279642904	105200471/105207699/105194879/105201841/105197464/105196101/105201510/105196124/105200387/105195790/105201512/105207422/105201290	LOC105200471/LOC105207699/LOC105194879/LOC105201841/LOC105197464/LOC105196101/LOC105201510/LOC105196124/LOC105200387/LOC105195790/LOC105201512/LOC105207422/LOC105201290	soc:105200471/soc:105207699/soc:105194879/soc:105201841/soc:105197464/soc:105196101/soc:105201510/soc:105196124/soc:105200387/soc:105195790/soc:105201512/soc:105207422/soc:105201290	13
soc00790	Folate biosynthesis	10/1065	22/3158	0.172408136075624	0.884528698127116	105196224/105195283/105201631/105207822/105203610/105207970/105207948/105196987/105196643/105193848	LOC105196224/LOC105195283/LOC105201631/LOC105207822/LOC105203610/LOC105207970/LOC105207948/LOC105196987/LOC105196643/LOC105193848	soc:105196224/soc:105195283/soc:105201631/soc:105207822/soc:105203610/soc:105207970/soc:105207948/soc:105196987/soc:105196643/soc:105193848	10
soc00100	Steroid biosynthesis	14/1065	33/3158	0.188861422160906	0.928568658957787	105202945/105197466/105203836/105203958/113002721/105204290/105197475/105193074/105198832/105203838/105193237/113005162/105203869/105203153	LOC105202945/LOC105197466/LOC105203836/LOC105203958/LOC113002721/LOC105204290/LOC105197475/LOC105193074/LOC105198832/LOC105203838/LOC105193237/LOC113005162/LOC105203869/LOC105203153	soc:105202945/soc:105204780/soc:105203836/soc:105203958/soc:105204780/soc:105204290/soc:105197475/soc:105193074/soc:105198832/soc:105203838/soc:105193237/soc:105204780/soc:105203869/soc:105198832	14
soc03018	RNA degradation	24/1065	61/3158	0.210188339070805	0.9920889604142	105200759/105200658/105199141/105194784/105198315/105193070/105201945/105202710/105194279/105195248/105202217/105195101/105201795/105194055/105203777/105197612/105201852/105193343/105201188/105203307/105197115/105193254/105198036/105194834	LOC105200759/LOC105200658/LOC105199141/LOC105194784/LOC105198315/LOC105193070/LOC105201945/LOC105202710/LOC105194279/LOC105195248/LOC105202217/LOC105195101/LOC105201795/LOC105194055/LOC105203777/LOC105197612/LOC105201852/LOC105193343/LOC105201188/LOC105203307/LOC105197115/LOC105193254/LOC105198036/LOC105194834	soc:105200759/soc:105200658/soc:105199141/soc:105194672/soc:105198315/soc:105193070/soc:105201945/soc:105202710/soc:105194279/soc:105195248/soc:105202217/soc:105195101/soc:105201795/soc:105194055/soc:105203777/soc:105197612/soc:105201852/soc:105193343/soc:105201188/soc:105203307/soc:105197115/soc:105193254/soc:105198036/soc:105194834	24
soc01250	Biosynthesis of nucleotide sugars	11/1065	27/3158	0.279638778442557	0.999999999999986	105196018/105205673/105195194/105203427/105201918/105195370/105200903/105201933/105202325/105201389/105199081	LOC105196018/LOC105205673/LOC105195194/LOC105203427/LOC105201918/LOC105195370/LOC105200903/LOC105201933/LOC105202325/LOC105201389/LOC105199081	soc:105196018/soc:105205673/soc:105195194/soc:105203427/soc:105201918/soc:105195370/soc:105200902/soc:105201933/soc:105202325/soc:105201389/soc:105199081	11
soc03250	Viral life cycle - HIV-1	12/1065	30/3158	0.291007220983482	0.999999999999986	105200471/105207734/105203546/105201892/105198624/105200568/105194289/105203597/105200711/105195021/105204855/105201512	LOC105200471/LOC105207734/LOC105203546/LOC105201892/LOC105198624/LOC105200568/LOC105194289/LOC105203597/LOC105200711/LOC105195021/LOC105204855/LOC105201512	soc:105200471/soc:105207734/soc:105203546/soc:105201892/soc:105198624/soc:105200568/soc:105194289/soc:105203597/soc:105200711/soc:105195021/soc:105204855/soc:105201512	12
soc00051	Fructose and mannose metabolism	8/1065	19/3158	0.291446637623274	0.999999999999986	105196018/105196310/105196311/105201918/105207604/105195370/105202325/105201389	LOC105196018/LOC105196310/LOC105196311/LOC105201918/LOC105207604/LOC105195370/LOC105202325/LOC105201389	soc:105196018/soc:105196310/soc:105196311/soc:105201918/soc:105207604/soc:105195370/soc:105202325/soc:105201389	8
soc01232	Nucleotide metabolism	23/1065	61/3158	0.295548340058808	0.999999999999986	105197671/105199909/105194207/105199842/105195478/105202676/105201619/105198539/105194920/105200154/105194140/105203009/105196185/105206016/105196060/105205936/105194545/105194541/105197731/105198658/105192860/105197041/105198324	LOC105197671/LOC105199909/LOC105194207/LOC105199842/LOC105195478/LOC105202676/LOC105201619/LOC105198539/LOC105194920/LOC105200154/LOC105194140/LOC105203009/LOC105196185/LOC105206016/LOC105196060/LOC105205936/LOC105194545/LOC105194541/LOC105197731/LOC105198658/LOC105192860/LOC105197041/LOC105198324	soc:105197671/soc:105199909/soc:105194207/soc:105199842/soc:105195478/soc:105202676/soc:105201619/soc:105198539/soc:105194920/soc:105200154/soc:105194140/soc:105203009/soc:105196185/soc:105206016/soc:105196060/soc:105206016/soc:105194545/soc:105194541/soc:105197731/soc:105198658/soc:105192860/soc:105197041/soc:105198324	23
soc04310	Wnt signaling pathway	27/1065	73/3158	0.315252262309178	0.999999999999986	105196362/105198722/105196127/105193557/105207699/105196203/105193582/105196972/105195975/105207868/105196124/105200051/105203583/105193827/105201154/105201929/105205612/105204469/105196903/105193029/105198810/105195164/105207422/105200548/105196971/105201348/105194776	LOC105196362/LOC105198722/LOC105196127/LOC105193557/LOC105207699/LOC105196203/LOC105193582/LOC105196972/LOC105195975/LOC105207868/LOC105196124/LOC105200051/LOC105203583/LOC105193827/LOC105201154/LOC105201929/LOC105205612/LOC105204469/LOC105196903/LOC105193029/LOC105198810/LOC105195164/LOC105207422/LOC105200548/LOC105196971/LOC105201348/LOC105194776	soc:105196362/soc:105198722/soc:105196127/soc:105193557/soc:105207699/soc:105196203/soc:105193582/soc:105196972/soc:105195975/soc:105207868/soc:105196124/soc:105200051/soc:105203583/soc:105193827/soc:105201154/soc:105201929/soc:105205612/soc:105204469/soc:105196903/soc:105193029/soc:105198810/soc:105195164/soc:105207422/soc:105200548/soc:105196971/soc:105201348/soc:105194776	27
soc00563	Glycosylphosphatidylinositol (GPI)-anchor biosynthesis	9/1065	23/3158	0.363368291387345	0.999999999999986	105202227/105199226/105196847/105194849/105198691/105202396/105208130/105202247/105205495	LOC105202227/LOC105199226/LOC105196847/LOC105194849/LOC105198691/LOC105202396/LOC105208130/LOC105202247/LOC105205495	soc:105202227/soc:105199226/soc:105196847/soc:105194849/soc:105198691/soc:105202396/soc:105208130/soc:105202247/soc:105205495	9
soc00240	Pyrimidine metabolism	16/1065	43/3158	0.367203511069308	0.999999999999986	105197671/105199909/105201038/105195997/105199842/105195478/105202676/105198539/105197003/105206016/105196060/105205936/105193231/105194541/105192860/105198324	LOC105197671/LOC105199909/LOC105201038/LOC105195997/LOC105199842/LOC105195478/LOC105202676/LOC105198539/LOC105197003/LOC105206016/LOC105196060/LOC105205936/LOC105193231/LOC105194541/LOC105192860/LOC105198324	soc:105197671/soc:105199909/soc:105201038/soc:105195997/soc:105199842/soc:105195478/soc:105202676/soc:105198539/soc:105197003/soc:105206016/soc:105196060/soc:105206016/soc:105193231/soc:105194541/soc:105192860/soc:105198324	16
soc03020	RNA polymerase	10/1065	26/3158	0.372832841102315	0.999999999999986	105205809/105203619/105196448/105202210/105199229/105193049/105203609/105204020/105196932/120359862	LOC105205809/LOC105203619/LOC105196448/LOC105202210/LOC105199229/LOC105193049/LOC105203609/LOC105204020/LOC105196932/LOC120359862	soc:105205809/soc:105203619/soc:105196448/soc:105202210/soc:105199229/soc:105193049/soc:105203609/soc:105204020/soc:105196932/soc:105204580	10
soc00592	alpha-Linolenic acid metabolism	6/1065	15/3158	0.394074112554855	0.999999999999986	105204109/105200135/105193528/105194258/105201679/105200386	LOC105204109/LOC105200135/LOC105193528/LOC105194258/LOC105201679/LOC105200386	soc:105204109/soc:105200135/soc:105193528/soc:105194258/soc:105201679/soc:105200386	6
soc01240	Biosynthesis of cofactors	53/1065	152/3158	0.410552567002651	0.999999999999986	105201038/105196224/105195283/105201631/105208014/105199875/105195997/105202676/105194112/105200288/105207822/105198539/105196018/105197003/105203737/105195814/105199904/105192970/105204060/105203837/105201918/113003822/105199408/105192904/105201596/105207970/105193456/105196970/105203424/120357636/105205751/105196632/105204297/105195370/105199626/105202832/105205708/105206052/105193231/105199876…	LOC105201038/LOC105196224/LOC105195283/LOC105201631/LOC105208014/LOC105199875/LOC105195997/LOC105202676/LOC105194112/LOC105200288/LOC105207822/LOC105198539/LOC105196018/LOC105197003/LOC105203737/LOC105195814/LOC105199904/LOC105192970/LOC105204060/LOC105203837/LOC105201918/LOC113003822/LOC105199408/LOC105192904/LOC105201596/LOC105207970/LOC105193456/LOC105196970/LOC105203424/LOC120357636/LOC105205…	soc:105201038/soc:105196224/soc:105195283/soc:105201631/soc:105208014/soc:105199875/soc:105195997/soc:105202676/soc:105194112/soc:105195817/soc:105207822/soc:105198539/soc:105196018/soc:105197003/soc:105203737/soc:105206052/soc:105199904/soc:105192970/soc:105204060/soc:105203837/soc:105201918/soc:105202832/soc:105199408/soc:105192904/soc:105201596/soc:105207970/soc:105193456/soc:105196970/soc:105…	53
soc00062	Fatty acid elongation	13/1065	36/3158	0.442023497224201	0.999999999999986	105206542/105201316/105207288/105193039/105207307/105205458/105199091/105196750/105206102/105200204/105206101/105196412/105198876	LOC105206542/LOC105201316/LOC105207288/LOC105193039/LOC105207307/LOC105205458/LOC105199091/LOC105196750/LOC105206102/LOC105200204/LOC105206101/LOC105196412/LOC105198876	soc:105206542/soc:105201316/soc:105207288/soc:105193039/soc:105207307/soc:105205458/soc:105199091/soc:105196750/soc:105206102/soc:105200204/soc:105206101/soc:105205458/soc:105201316	13
soc00980	Metabolism of xenobiotics by cytochrome P450	13/1065	36/3158	0.442023497224201	0.999999999999986	105200001/105203837/105199995/105194743/113003822/105193456/105202832/105207948/105200000/105208047/105204703/105197561/105203823	LOC105200001/LOC105203837/LOC105199995/LOC105194743/LOC113003822/LOC105193456/LOC105202832/LOC105207948/LOC105200000/LOC105208047/LOC105204703/LOC105197561/LOC105203823	soc:105200001/soc:105203837/soc:105199994/soc:105194743/soc:105202832/soc:105193456/soc:105202832/soc:105207948/soc:105200000/soc:105208047/soc:105204703/soc:105197561/soc:105203823	13
soc00670	One carbon pool by folate	5/1065	13/3158	0.460088632154406	0.999999999999986	105206141/105199842/105205751/105196632/105196987	LOC105206141/LOC105199842/LOC105205751/LOC105196632/LOC105196987	soc:105206141/soc:105199842/soc:105205751/soc:105196632/soc:105196987	5
soc01040	Biosynthesis of unsaturated fatty acids	19/1065	54/3158	0.460554245187618	0.999999999999986	105206542/105200011/105201316/105200135/105207288/105200008/105197000/105193039/105207307/105205458/105199091/105206102/105200204/105206232/105201679/105206101/105200386/105196412/105198876	LOC105206542/LOC105200011/LOC105201316/LOC105200135/LOC105207288/LOC105200008/LOC105197000/LOC105193039/LOC105207307/LOC105205458/LOC105199091/LOC105206102/LOC105200204/LOC105206232/LOC105201679/LOC105206101/LOC105200386/LOC105196412/LOC105198876	soc:105206542/soc:105200011/soc:105201316/soc:105200135/soc:105207288/soc:105200008/soc:105197000/soc:105193039/soc:105207307/soc:105205458/soc:105199091/soc:105206102/soc:105200204/soc:105206232/soc:105201679/soc:105206101/soc:105200386/soc:105205458/soc:105201316	19
soc00600	Sphingolipid metabolism	10/1065	28/3158	0.482175265306233	0.999999999999986	105197211/105192791/105204372/105202455/105194475/105205664/105194491/105200798/105203842/105203027	LOC105197211/LOC105192791/LOC105204372/LOC105202455/LOC105194475/LOC105205664/LOC105194491/LOC105200798/LOC105203842/LOC105203027	soc:105197211/soc:105192791/soc:105204372/soc:105202455/soc:105194475/soc:105205664/soc:105194491/soc:105200798/soc:105203842/soc:105203027	10
soc00040	Pentose and glucuronate interconversions	11/1065	31/3158	0.484852581622049	0.999999999999986	105201823/105203837/113003822/105193456/105207604/105202832/105203050/105195631/105208047/105204703/105196318	LOC105201823/LOC105203837/LOC113003822/LOC105193456/LOC105207604/LOC105202832/LOC105203050/LOC105195631/LOC105208047/LOC105204703/LOC105196318	soc:105201823/soc:105203837/soc:105202832/soc:105193456/soc:105207604/soc:105202832/soc:105203050/soc:105195631/soc:105208047/soc:105204703/soc:105196318	11
soc00410	beta-Alanine metabolism	11/1065	31/3158	0.484852581622049	0.999999999999986	105208006/105200135/105201696/105192904/105196007/105201679/105196148/105192894/105200386/105200361/105197432	LOC105208006/LOC105200135/LOC105201696/LOC105192904/LOC105196007/LOC105201679/LOC105196148/LOC105192894/LOC105200386/LOC105200361/LOC105197432	soc:105208032/soc:105200135/soc:105201696/soc:105192904/soc:105196007/soc:105201679/soc:105196148/soc:105192894/soc:105200386/soc:105200361/soc:105197432	11
soc00520	Amino sugar and nucleotide sugar metabolism	16/1065	46/3158	0.494950028294185	0.999999999999986	105196018/105204372/105205673/105203427/105201918/105200713/105195370/105200903/105194750/105201933/105200811/105203842/105202325/105201389/105199081/105193584	LOC105196018/LOC105204372/LOC105205673/LOC105203427/LOC105201918/LOC105200713/LOC105195370/LOC105200903/LOC105194750/LOC105201933/LOC105200811/LOC105203842/LOC105202325/LOC105201389/LOC105199081/LOC105193584	soc:105196018/soc:105204372/soc:105205673/soc:105203427/soc:105201918/soc:105200713/soc:105195370/soc:105200902/soc:105194750/soc:105201933/soc:105200811/soc:105203842/soc:105202325/soc:105201389/soc:105199081/soc:105193584	16
soc00061	Fatty acid biosynthesis	21/1065	61/3158	0.502059851336451	0.999999999999986	105205264/105202184/105205000/105199688/105203232/105200156/105196297/105202557/105196750/120357636/113005866/105202180/105205072/105203128/120359166/105207149/113005823/113003186/120358637/120358530/105202319	LOC105205264/LOC105202184/LOC105205000/LOC105199688/LOC105203232/LOC105200156/LOC105196297/LOC105202557/LOC105196750/LOC120357636/LOC113005866/LOC105202180/LOC105205072/LOC105203128/LOC120359166/LOC105207149/LOC113005823/LOC113003186/LOC120358637/LOC120358530/LOC105202319	soc:105198903/soc:105208165/soc:105202179/soc:105199688/soc:105198903/soc:105200156/soc:105196297/soc:105202953/soc:105196750/soc:105203328/soc:105202179/soc:105202179/soc:105200156/soc:105203128/soc:105199688/soc:105199688/soc:105199688/soc:105202179/soc:105202179/soc:105199688/soc:105202319	21
soc00130	Ubiquinone and other terpenoid-quinone biosynthesis	11/1065	32/3158	0.535545236740573	0.999999999999986	105194655/105196619/105204060/105193479/105196068/105195906/105204297/105196107/105206524/105197804/105193018	LOC105194655/LOC105196619/LOC105204060/LOC105193479/LOC105196068/LOC105195906/LOC105204297/LOC105196107/LOC105206524/LOC105197804/LOC105193018	soc:105194655/soc:105196619/soc:105204060/soc:105193479/soc:105196068/soc:105195906/soc:105195087/soc:105196107/soc:105195087/soc:105197804/soc:105195087	11
soc00760	Nicotinate and nicotinamide metabolism	6/1065	17/3158	0.536309914313966	0.999999999999986	105208014/105199904/105194179/105203424/105202123/105202245	LOC105208014/LOC105199904/LOC105194179/LOC105203424/LOC105202123/LOC105202245	soc:105208014/soc:105199904/soc:105202225/soc:105203424/soc:105202123/soc:105202225	6
soc00983	Drug metabolism - other enzymes	21/1065	63/3158	0.574155033011763	0.999999999999986	105197671/105199909/105201038/105195997/105195478/105198539/105194920/105200154/105203837/105194140/113003822/105203009/105196185/105193456/105197701/105202832/105192860/105204703/105197041/105198324/105203823	LOC105197671/LOC105199909/LOC105201038/LOC105195997/LOC105195478/LOC105198539/LOC105194920/LOC105200154/LOC105203837/LOC105194140/LOC113003822/LOC105203009/LOC105196185/LOC105193456/LOC105197701/LOC105202832/LOC105192860/LOC105204703/LOC105197041/LOC105198324/LOC105203823	soc:105197671/soc:105199909/soc:105201038/soc:105195997/soc:105195478/soc:105198539/soc:105194920/soc:105200154/soc:105203837/soc:105194140/soc:105202832/soc:105203009/soc:105196185/soc:105193456/soc:105197701/soc:105202832/soc:105192860/soc:105204703/soc:105197041/soc:105198324/soc:105203823	21
soc00053	Ascorbate and aldarate metabolism	9/1065	27/3158	0.589309691197678	0.999999999999986	105195194/105203837/113003822/105192904/105193456/105202832/105204703/105196318/105197432	LOC105195194/LOC105203837/LOC113003822/LOC105192904/LOC105193456/LOC105202832/LOC105204703/LOC105196318/LOC105197432	soc:105195194/soc:105203837/soc:105202832/soc:105192904/soc:105193456/soc:105202832/soc:105204703/soc:105196318/soc:105197432	9
soc00514	Other types of O-glycan biosynthesis	8/1065	24/3158	0.592581044826894	0.999999999999986	105195420/105197417/105193492/105201633/105201214/105201611/105196657/105202344	LOC105195420/LOC105197417/LOC105193492/LOC105201633/LOC105201214/LOC105201611/LOC105196657/LOC105202344	soc:105195420/soc:105197417/soc:105193492/soc:105201633/soc:105201214/soc:105201611/soc:105196657/soc:105202344	8
soc00511	Other glycan degradation	5/1065	15/3158	0.608778291787523	0.999999999999986	105204372/105193320/105196149/105200798/105203842	LOC105204372/LOC105193320/LOC105196149/LOC105200798/LOC105203842	soc:105204372/soc:105193320/soc:105196149/soc:105200798/soc:105203842	5
soc00740	Riboflavin metabolism	4/1065	12/3158	0.618352018281799	0.999999999999986	105203443/105203429/105204185/105194194	LOC105203443/LOC105203429/LOC105204185/LOC105194194	soc:105203443/soc:105203429/soc:105204185/soc:105194194	4
soc00982	Drug metabolism - cytochrome P450	11/1065	34/3158	0.630890478484051	0.999999999999986	105200001/105203837/105199995/105194743/113003822/105193456/105202832/105200000/105204703/105197561/105203823	LOC105200001/LOC105203837/LOC105199995/LOC105194743/LOC113003822/LOC105193456/LOC105202832/LOC105200000/LOC105204703/LOC105197561/LOC105203823	soc:105200001/soc:105203837/soc:105199994/soc:105194743/soc:105202832/soc:105193456/soc:105202832/soc:105200000/soc:105204703/soc:105197561/soc:105203823	11
soc04146	Peroxisome	30/1065	94/3158	0.68379522717486	0.999999999999986	105199851/105195042/105199852/105196424/105200135/113005921/105207428/105208188/105194920/105200154/105203111/105200941/105194140/105196509/105202854/105201679/105207899/105205298/105200646/105197378/105207395/105200386/105206793/105193541/105195515/113003367/105203468/105201371/105201440/105200887	LOC105199851/LOC105195042/LOC105199852/LOC105196424/LOC105200135/LOC113005921/LOC105207428/LOC105208188/LOC105194920/LOC105200154/LOC105203111/LOC105200941/LOC105194140/LOC105196509/LOC105202854/LOC105201679/LOC105207899/LOC105205298/LOC105200646/LOC105197378/LOC105207395/LOC105200386/LOC105206793/LOC105193541/LOC105195515/LOC113003367/LOC105203468/LOC105201371/LOC105201440/LOC105200887	soc:105199851/soc:105195042/soc:105199852/soc:105196424/soc:105200135/soc:105204137/soc:105207428/soc:105208188/soc:105194920/soc:105200154/soc:105203111/soc:105200941/soc:105194140/soc:105196509/soc:105202854/soc:105201679/soc:105207899/soc:105198826/soc:105200646/soc:105197378/soc:105207395/soc:105200386/soc:105206793/soc:105193541/soc:105195515/soc:105201567/soc:105203468/soc:105201371/soc:105…	30
soc00260	Glycine, serine and threonine metabolism	9/1065	29/3158	0.687134753389161	0.999999999999986	105195042/105199623/105201596/105199624/105196632/105200196/105194100/105193931/105204877	LOC105195042/LOC105199623/LOC105201596/LOC105199624/LOC105196632/LOC105200196/LOC105194100/LOC105193931/LOC105204877	soc:105195042/soc:105199623/soc:105201596/soc:105199624/soc:105196632/soc:105200196/soc:105194100/soc:105200482/soc:105204877	9
soc00640	Propanoate metabolism	9/1065	29/3158	0.687134753389161	0.999999999999986	105208006/105200135/105201696/105204605/105202368/105197789/105201679/105200386/105200361	LOC105208006/LOC105200135/LOC105201696/LOC105204605/LOC105202368/LOC105197789/LOC105201679/LOC105200386/LOC105200361	soc:105208032/soc:105200135/soc:105201696/soc:105204605/soc:105202368/soc:105197789/soc:105201679/soc:105200386/soc:105200361	9
soc00770	Pantothenate and CoA biosynthesis	4/1065	13/3158	0.688691301005085	0.999999999999986	105192904/105205708/105197432/113003425	LOC105192904/LOC105205708/LOC105197432/LOC113003425	soc:105192904/soc:105205708/soc:105197432/soc:113003425	4
soc04512	ECM-receptor interaction	7/1065	23/3158	0.70458999064614	0.999999999999986	105197228/105200917/105194589/105197227/105193731/105193337/105207562	LOC105197228/LOC105200917/LOC105194589/LOC105197227/LOC105193731/LOC105193337/LOC105207562	soc:105197228/soc:105200917/soc:105194589/soc:105197227/soc:105193731/soc:105193337/soc:105207562	7
soc00860	Porphyrin metabolism	12/1065	39/3158	0.708720031248786	0.999999999999986	105203443/105203429/105207876/105203837/113003822/105199408/105193456/105199626/105202832/105204185/105194758/105204703	LOC105203443/LOC105203429/LOC105207876/LOC105203837/LOC113003822/LOC105199408/LOC105193456/LOC105199626/LOC105202832/LOC105204185/LOC105194758/LOC105204703	soc:105203443/soc:105203429/soc:105207876/soc:105203837/soc:105202832/soc:105199408/soc:105193456/soc:105199626/soc:105202832/soc:105204185/soc:105194758/soc:105204703	12
soc00512	Mucin type O-glycan biosynthesis	3/1065	10/3158	0.710298552032919	0.999999999999986	105193492/105201214/105202344	LOC105193492/LOC105201214/LOC105202344	soc:105193492/soc:105201214/soc:105202344	3
soc04150	mTOR signaling pathway	28/1065	89/3158	0.713472312291898	0.999999999999986	105205491/105205422/105198722/105193557/105202772/105205877/105196499/105205711/105195988/105192812/105196455/105196972/105197895/105204839/105196381/105200051/105195443/105205612/105193029/105194465/105197201/105205717/105205485/105196120/105204724/105201525/105201348/105195196	LOC105205491/LOC105205422/LOC105198722/LOC105193557/LOC105202772/LOC105205877/LOC105196499/LOC105205711/LOC105195988/LOC105192812/LOC105196455/LOC105196972/LOC105197895/LOC105204839/LOC105196381/LOC105200051/LOC105195443/LOC105205612/LOC105193029/LOC105194465/LOC105197201/LOC105205717/LOC105205485/LOC105196120/LOC105204724/LOC105201525/LOC105201348/LOC105195196	soc:105205491/soc:105205422/soc:105198722/soc:105193557/soc:105202772/soc:105205877/soc:105196499/soc:105205711/soc:105195988/soc:105192812/soc:105196455/soc:105196972/soc:105197895/soc:105204839/soc:105196381/soc:105200051/soc:105195443/soc:105205612/soc:105193029/soc:105194465/soc:105197201/soc:105205717/soc:105205485/soc:105196120/soc:105204724/soc:105201525/soc:105201348/soc:105195196	28
soc04320	Dorso-ventral axis formation	10/1065	33/3158	0.722072072580706	0.999999999999986	105194044/105207402/105194137/105195576/105202009/105205759/105201841/105194465/105203637/105203584	LOC105194044/LOC105207402/LOC105194137/LOC105195576/LOC105202009/LOC105205759/LOC105201841/LOC105194465/LOC105203637/LOC105203584	soc:105194044/soc:105207402/soc:105194137/soc:105195576/soc:105202009/soc:105205759/soc:105201841/soc:105194465/soc:105203637/soc:105203584	10
soc00590	Arachidonic acid metabolism	12/1065	40/3158	0.744982948188048	0.999999999999986	105204109/105200001/105193528/105199995/105194258/105203606/105197412/105200071/105207948/105200000/105197561/105198923	LOC105204109/LOC105200001/LOC105193528/LOC105199995/LOC105194258/LOC105203606/LOC105197412/LOC105200071/LOC105207948/LOC105200000/LOC105197561/LOC105198923	soc:105204109/soc:105200001/soc:105193528/soc:105199994/soc:105194258/soc:105203606/soc:105197412/soc:105200075/soc:105207948/soc:105200000/soc:105197561/soc:105198923	12
soc00480	Glutathione metabolism	22/1065	72/3158	0.75622449215805	0.999999999999986	105197671/105205290/105199909/113002651/105195478/105201742/105194899/105200001/105204535/105205293/105199995/105203606/105193120/113003428/105201107/105200000/113005455/105193541/105205292/105197561/105203266/105203823	LOC105197671/LOC105205290/LOC105199909/LOC113002651/LOC105195478/LOC105201742/LOC105194899/LOC105200001/LOC105204535/LOC105205293/LOC105199995/LOC105203606/LOC105193120/LOC113003428/LOC105201107/LOC105200000/LOC113005455/LOC105193541/LOC105205292/LOC105197561/LOC105203266/LOC105203823	soc:105197671/soc:105205290/soc:105199909/soc:113002651/soc:105195478/soc:105201742/soc:105194899/soc:105200001/soc:105204535/soc:105205293/soc:105199994/soc:105203606/soc:105193120/soc:105205260/soc:105201107/soc:105200000/soc:105205260/soc:105193541/soc:105205292/soc:105197561/soc:105203266/soc:105203823	22
soc00830	Retinol metabolism	15/1065	50/3158	0.759175720936579	0.999999999999986	105199875/105200288/105195814/105203837/105194743/113003822/105193456/105202832/105194711/105206052/105199876/105203582/105204703/105200084/105200887	LOC105199875/LOC105200288/LOC105195814/LOC105203837/LOC105194743/LOC113003822/LOC105193456/LOC105202832/LOC105194711/LOC105206052/LOC105199876/LOC105203582/LOC105204703/LOC105200084/LOC105200887	soc:105199875/soc:105195817/soc:105206052/soc:105203837/soc:105194743/soc:105202832/soc:105193456/soc:105202832/soc:105194711/soc:105206052/soc:105199876/soc:105203582/soc:105204703/soc:105200084/soc:105200887	15
soc01212	Fatty acid metabolism	41/1065	132/3158	0.773674929051728	0.999999999999986	105205264/105202184/105205000/105199688/105206542/105203232/105200011/105201316/105200135/105200156/105207288/105198984/105200008/105197000/105196297/105193039/105202557/105207307/105205458/105199091/105196750/105206102/105200204/105206232/120357636/105201679/113005866/105206101/105202180/105205072/105203128/105200386/120359166/105207149/105196412/113005823/113003186/120358637/120358530/105202319…	LOC105205264/LOC105202184/LOC105205000/LOC105199688/LOC105206542/LOC105203232/LOC105200011/LOC105201316/LOC105200135/LOC105200156/LOC105207288/LOC105198984/LOC105200008/LOC105197000/LOC105196297/LOC105193039/LOC105202557/LOC105207307/LOC105205458/LOC105199091/LOC105196750/LOC105206102/LOC105200204/LOC105206232/LOC120357636/LOC105201679/LOC113005866/LOC105206101/LOC105202180/LOC105205072/LOC105203…	soc:105198903/soc:105208165/soc:105202179/soc:105199688/soc:105206542/soc:105198903/soc:105200011/soc:105201316/soc:105200135/soc:105200156/soc:105207288/soc:113003142/soc:105200008/soc:105197000/soc:105196297/soc:105193039/soc:105202953/soc:105207307/soc:105205458/soc:105199091/soc:105196750/soc:105206102/soc:105200204/soc:105206232/soc:105203328/soc:105201679/soc:105202179/soc:105206101/soc:105…	41
soc00531	Glycosaminoglycan degradation	4/1065	15/3158	0.800376614699719	0.999999999999986	105204372/105199010/105193112/105203842	LOC105204372/LOC105199010/LOC105193112/LOC105203842	soc:105204372/soc:105199010/soc:105193112/soc:105203842	4
soc00220	Arginine biosynthesis	3/1065	12/3158	0.82672055260144	0.999999999999986	105202386/105202385/105207857	LOC105202386/LOC105202385/LOC105207857	soc:105202386/soc:105202385/soc:105207857	3
soc00250	Alanine, aspartate and glutamate metabolism	7/1065	26/3158	0.826945181954431	0.999999999999986	113003638/105195042/105201696/105197003/105202386/105202385/105200884	LOC113003638/LOC105195042/LOC105201696/LOC105197003/LOC105202386/LOC105202385/LOC105200884	soc:113003638/soc:105195042/soc:105201696/soc:105197003/soc:105202386/soc:105202385/soc:105200884	7
soc01210	2-Oxocarboxylic acid metabolism	4/1065	16/3158	0.842683084983226	0.999999999999986	105202386/105202385/105193541/105207857	LOC105202386/LOC105202385/LOC105193541/LOC105207857	soc:105202386/soc:105202385/soc:105193541/soc:105207857	4
soc04392	Hippo signaling pathway - multiple species	4/1065	16/3158	0.842683084983226	0.999999999999986	105196926/105194678/105207553/105203140	LOC105196926/LOC105194678/LOC105207553/LOC105203140	soc:105196926/soc:105194678/soc:105207553/soc:105203140	4
soc00561	Glycerolipid metabolism	11/1065	40/3158	0.842978006068798	0.999999999999986	105205773/105192904/105197476/105199576/105194711/105193931/105205237/105206036/105194643/105196318/105197432	LOC105205773/LOC105192904/LOC105197476/LOC105199576/LOC105194711/LOC105193931/LOC105205237/LOC105206036/LOC105194643/LOC105196318/LOC105197432	soc:105205773/soc:105192904/soc:105197476/soc:105199576/soc:105194711/soc:105200482/soc:105205237/soc:105206036/soc:105194643/soc:105196318/soc:105197432	11
soc01230	Biosynthesis of amino acids	14/1065	50/3158	0.84482572650673	0.999999999999986	113003638/105196687/105199623/105202386/105194702/105201596/105199624/105196632/105200196/105202385/105203050/105193541/105207857/105204877	LOC113003638/LOC105196687/LOC105199623/LOC105202386/LOC105194702/LOC105201596/LOC105199624/LOC105196632/LOC105200196/LOC105202385/LOC105203050/LOC105193541/LOC105207857/LOC105204877	soc:113003638/soc:105196687/soc:105199623/soc:105202386/soc:105194702/soc:105201596/soc:105199624/soc:105196632/soc:105200196/soc:105202385/soc:105203050/soc:105193541/soc:105207857/soc:105204877	14
soc04391	Hippo signaling pathway - fly	13/1065	47/3158	0.851603336954147	0.999999999999986	105195892/105196926/105199158/105194678/105207675/105207553/105205810/105203140/105207767/105206803/105197880/105200773/105195893	LOC105195892/LOC105196926/LOC105199158/LOC105194678/LOC105207675/LOC105207553/LOC105205810/LOC105203140/LOC105207767/LOC105206803/LOC105197880/LOC105200773/LOC105195893	soc:105195892/soc:105196926/soc:105199158/soc:105194678/soc:105207675/soc:105207553/soc:105205810/soc:105203140/soc:105207767/soc:105206803/soc:105197880/soc:105200773/soc:105195893	13
soc00330	Arginine and proline metabolism	10/1065	37/3158	0.851716782788474	0.999999999999986	105201521/105194899/105192904/105196007/105201526/105193120/105196148/105192894/105201107/105197432	LOC105201521/LOC105194899/LOC105192904/LOC105196007/LOC105201526/LOC105193120/LOC105196148/LOC105192894/LOC105201107/LOC105197432	soc:105201521/soc:105194899/soc:105192904/soc:105196007/soc:105201526/soc:105193120/soc:105196148/soc:105192894/soc:105201107/soc:105197432	10
soc04350	TGF-beta signaling pathway	10/1065	37/3158	0.851716782788474	0.999999999999986	105196623/105195472/105205523/105204813/105199133/105199160/105195164/105200773/105204724/105193773	LOC105196623/LOC105195472/LOC105205523/LOC105204813/LOC105199133/LOC105199160/LOC105195164/LOC105200773/LOC105204724/LOC105193773	soc:105196623/soc:105195472/soc:105205523/soc:105204813/soc:105199133/soc:105199160/soc:105195164/soc:105200773/soc:105204724/soc:105193773	10
soc00350	Tyrosine metabolism	5/1065	20/3158	0.857651648614196	0.999999999999986	105194683/105197234/105194743/105202908/105192944	LOC105194683/LOC105197234/LOC105194743/LOC105202908/LOC105192944	soc:105194683/soc:105197234/soc:105194743/soc:105202908/soc:105192944	5
soc00534	Glycosaminoglycan biosynthesis - heparan sulfate / heparin	3/1065	13/3158	0.868129328080346	0.999999999999986	105196796/105199644/105195910	LOC105196796/LOC105199644/LOC105195910	soc:105196796/soc:105199644/soc:105195910	3
soc00270	Cysteine and methionine metabolism	9/1065	35/3158	0.884497015814844	0.999999999999986	105200516/105204446/105195665/105194899/105197754/105201596/105197972/105201107/105200196	LOC105200516/LOC105204446/LOC105195665/LOC105194899/LOC105197754/LOC105201596/LOC105197972/LOC105201107/LOC105200196	soc:105200516/soc:105204446/soc:105195665/soc:105194899/soc:105197754/soc:105201596/soc:105197972/soc:105201107/soc:105200196	9
soc00052	Galactose metabolism	4/1065	18/3158	0.904900605888181	0.999999999999986	105205673/105202325/105204521/105199081	LOC105205673/LOC105202325/LOC105204521/LOC105199081	soc:105205673/soc:105202325/soc:105204521/soc:105199081	4
soc00900	Terpenoid backbone biosynthesis	21/1065	78/3158	0.922556515147517	0.999999999999986	105203277/105198426/105203471/105208188/120357991/105205600/105197730/105207474/105207854/105198266/105196500/105202868/105199841/105194026/105197378/105207424/120357989/105202514/105197150/105203196/105207425	LOC105203277/LOC105198426/LOC105203471/LOC105208188/LOC120357991/LOC105205600/LOC105197730/LOC105207474/LOC105207854/LOC105198266/LOC105196500/LOC105202868/LOC105199841/LOC105194026/LOC105197378/LOC105207424/LOC120357989/LOC105202514/LOC105197150/LOC105203196/LOC105207425	soc:105203277/soc:105198426/soc:105203471/soc:105208188/soc:105203471/soc:105205600/soc:105197730/soc:105207474/soc:105207854/soc:105198266/soc:105196500/soc:105202868/soc:105199841/soc:105194026/soc:105197378/soc:105207424/soc:105203471/soc:105202514/soc:105197150/soc:105203196/soc:105207425	21
soc00450	Selenocompound metabolism	2/1065	11/3158	0.928846616929316	0.999999999999986	105207708/105207518	LOC105207708/LOC105207518	soc:105207708/soc:105207518	2
soc00280	Valine, leucine and isoleucine degradation	7/1065	31/3158	0.938856302690271	0.999999999999986	105201696/105192904/105202368/105197789/105194231/105200361/105197432	LOC105201696/LOC105192904/LOC105202368/LOC105197789/LOC105194231/LOC105200361/LOC105197432	soc:105201696/soc:105192904/soc:105202368/soc:105197789/soc:105194231/soc:105200361/soc:105197432	7
soc04068	FoxO signaling pathway	14/1065	57/3158	0.950367446733379	0.999999999999986	105205491/105201372/105195050/105195386/105196203/105201343/105192812/105197895/105201449/105195156/105194465/105197201/105198701/105205485	LOC105205491/LOC105201372/LOC105195050/LOC105195386/LOC105196203/LOC105201343/LOC105192812/LOC105197895/LOC105201449/LOC105195156/LOC105194465/LOC105197201/LOC105198701/LOC105205485	soc:105205491/soc:105201372/soc:105195050/soc:105195386/soc:105196203/soc:105201343/soc:105192812/soc:105197895/soc:105201449/soc:105195156/soc:105194465/soc:105197201/soc:105198701/soc:105205485	14
soc00071	Fatty acid degradation	7/1065	32/3158	0.951269894518837	0.999999999999986	105200135/105198984/105194743/105192904/105201679/105200386/105197432	LOC105200135/LOC105198984/LOC105194743/LOC105192904/LOC105201679/LOC105200386/LOC105197432	soc:105200135/soc:113003142/soc:105194743/soc:105192904/soc:105201679/soc:105200386/soc:105197432	7
soc00565	Ether lipid metabolism	4/1065	21/3158	0.957741245885845	0.999999999999986	105204109/105193528/105194258/105194057	LOC105204109/LOC105193528/LOC105194258/LOC105194057	soc:105204109/soc:105193528/soc:105194258/soc:105194057	4
soc00650	Butanoate metabolism	2/1065	13/3158	0.964025011924808	0.999999999999986	105201696/105200884	LOC105201696/LOC105200884	soc:105201696/soc:105200884	2
soc00910	Nitrogen metabolism	2/1065	13/3158	0.964025011924808	0.999999999999986	105197523/105196379	LOC105197523/LOC105196379	soc:105197523/soc:105196379	2
soc04142	Lysosome	31/1065	117/3158	0.964939158630026	0.999999999999986	105195246/105202945/105203615/105192791/105203836/105204372/105208238/105199010/120356883/105193320/105204290/105197296/105193074/105195649/105198832/105200874/105200650/105207343/105196149/105203838/105193237/105208191/105200798/105197297/105192975/105203842/105203869/105194194/105193603/105201624/105203153	LOC105195246/LOC105202945/LOC105203615/LOC105192791/LOC105203836/LOC105204372/LOC105208238/LOC105199010/LOC120356883/LOC105193320/LOC105204290/LOC105197296/LOC105193074/LOC105195649/LOC105198832/LOC105200874/LOC105200650/LOC105207343/LOC105196149/LOC105203838/LOC105193237/LOC105208191/LOC105200798/LOC105197297/LOC105192975/LOC105203842/LOC105203869/LOC105194194/LOC105193603/LOC105201624/LOC105203…	soc:105195246/soc:105202945/soc:105203615/soc:105192791/soc:105203836/soc:105204372/soc:105208238/soc:105199010/soc:105203107/soc:105193320/soc:105204290/soc:105197296/soc:105193074/soc:105195649/soc:105198832/soc:105200874/soc:105200650/soc:105207343/soc:105196149/soc:105203838/soc:105193237/soc:105208191/soc:105200798/soc:105197297/soc:105192975/soc:105203842/soc:105203869/soc:105194194/soc:105…	31
soc04215	Apoptosis - multiple species	4/1065	23/3158	0.976132452149851	0.999999999999986	105197613/105207826/105201885/105199678	LOC105197613/LOC105207826/LOC105201885/LOC105199678	soc:105197613/soc:105198123/soc:105201885/soc:105199678	4
soc04145	Phagosome	14/1065	61/3158	0.976449116815538	0.999999999999986	105199110/105198403/105208238/105207861/105200025/105195581/105204606/105205648/105196585/105201154/105205810/105195021/105193009/105193095	LOC105199110/LOC105198403/LOC105208238/LOC105207861/LOC105200025/LOC105195581/LOC105204606/LOC105205648/LOC105196585/LOC105201154/LOC105205810/LOC105195021/LOC105193009/LOC105193095	soc:105199110/soc:105198403/soc:105208238/soc:105207861/soc:105200025/soc:105195581/soc:105204606/soc:105205648/soc:105196585/soc:105201154/soc:105205810/soc:105195021/soc:105193009/soc:105193095	14
soc00562	Inositol phosphate metabolism	10/1065	47/3158	0.979300377686828	0.999999999999986	105195554/105199246/105202084/105195194/105197674/105206574/105202031/105194884/105205485/105201287	LOC105195554/LOC105199246/LOC105202084/LOC105195194/LOC105197674/LOC105206574/LOC105202031/LOC105194884/LOC105205485/LOC105201287	soc:105195554/soc:105199246/soc:105202084/soc:105195194/soc:105197674/soc:105206574/soc:105202031/soc:105194884/soc:105205485/soc:105201287	10
soc04213	Longevity regulating pathway - multiple species	8/1065	40/3158	0.981880597512951	0.999999999999986	105194879/105198432/105201936/105200387/105197201/105197713/105205485/105204724	LOC105194879/LOC105198432/LOC105201936/LOC105200387/LOC105197201/LOC105197713/LOC105205485/LOC105204724	soc:105194879/soc:105198432/soc:105201936/soc:105200387/soc:105197201/soc:105197713/soc:105205485/soc:105204724	8
soc04624	Toll and Imd signaling pathway	10/1065	48/3158	0.983431626992955	0.999999999999986	105200397/105198932/120356878/105201138/105197895/105194156/105192892/105203375/105193827/105201965	LOC105200397/LOC105198932/LOC120356878/LOC105201138/LOC105197895/LOC105194156/LOC105192892/LOC105203375/LOC105193827/LOC105201965	soc:105200397/soc:105198932/soc:105203375/soc:105201138/soc:105197895/soc:105194156/soc:105192892/soc:105203375/soc:105193827/soc:105201965	10
soc01200	Carbon metabolism	24/1065	100/3158	0.987798448399137	0.999999999999986	105196687/105195042/105208006/105200135/105199623/105204535/105194743/105202386/105194702/105201596/105199624/105201679/105192961/105196632/105202385/105193931/105203050/105200386/105193541/105202325/105200361/105200498/105198622/105204877	LOC105196687/LOC105195042/LOC105208006/LOC105200135/LOC105199623/LOC105204535/LOC105194743/LOC105202386/LOC105194702/LOC105201596/LOC105199624/LOC105201679/LOC105192961/LOC105196632/LOC105202385/LOC105193931/LOC105203050/LOC105200386/LOC105193541/LOC105202325/LOC105200361/LOC105200498/LOC105198622/LOC105204877	soc:105196687/soc:105195042/soc:105208032/soc:105200135/soc:105199623/soc:105204535/soc:105194743/soc:105202386/soc:105194702/soc:105201596/soc:105199624/soc:105201679/soc:105192961/soc:105196632/soc:105202385/soc:105200482/soc:105203050/soc:105200386/soc:105193541/soc:105202325/soc:105200361/soc:105200498/soc:105198622/soc:105204877	24
soc00360	Phenylalanine metabolism	1/1065	11/3158	0.989258407237554	0.999999999999986	105197234	LOC105197234	soc:105197234	1
soc04070	Phosphatidylinositol signaling system	10/1065	50/3158	0.989510497011675	0.999999999999986	105195554/105199246/105202084/105197674/105206574/105202031/105194884/105205237/105205485/105208278	LOC105195554/LOC105199246/LOC105202084/LOC105197674/LOC105206574/LOC105202031/LOC105194884/LOC105205237/LOC105205485/LOC105208278	soc:105195554/soc:105199246/soc:105202084/soc:105197674/soc:105206574/soc:105202031/soc:105194884/soc:105205237/soc:105205485/soc:105208278	10
soc00500	Starch and sucrose metabolism	3/1065	22/3158	0.991712871904418	0.999999999999986	105203240/105202325/105199081	LOC105203240/LOC105202325/LOC105199081	soc:105203240/soc:105202325/soc:105199081	3
soc00630	Glyoxylate and dicarboxylate metabolism	4/1065	27/3158	0.992816284307364	0.999999999999986	105195042/105196632/105194100/105193931	LOC105195042/LOC105196632/LOC105194100/LOC105193931	soc:105195042/soc:105196632/soc:105194100/soc:105200482	4
soc00730	Thiamine metabolism	1/1065	12/3158	0.992893550641432	0.999999999999986	105195283	LOC105195283	soc:105195283	1
soc04745	Phototransduction - fly	3/1065	23/3158	0.994049934867603	0.999999999999986	105193191/105205810/105199443	LOC105193191/LOC105205810/LOC105199443	soc:105193191/soc:105205810/soc:105199443	3
soc04214	Apoptosis - fly	10/1065	53/3158	0.994860224963959	0.999999999999986	105194137/105199649/105199158/105195063/105194426/105207826/105205324/105207778/105201885/105195477	LOC105194137/LOC105199649/LOC105199158/LOC105195063/LOC105194426/LOC105207826/LOC105205324/LOC105207778/LOC105201885/LOC105195477	soc:105194137/soc:105199649/soc:105199158/soc:105195063/soc:105194426/soc:105198123/soc:105205324/soc:105207778/soc:105201885/soc:105195477	10
soc00230	Purine metabolism	19/1065	87/3158	0.994988524407152	0.999999999999986	105197671/105199909/105194207/105195478/105201619/105198539/105194920/105200154/105194140/105203009/105196185/105196060/105194545/105197731/105198658/105197041/105198324/105199081/105195861	LOC105197671/LOC105199909/LOC105194207/LOC105195478/LOC105201619/LOC105198539/LOC105194920/LOC105200154/LOC105194140/LOC105203009/LOC105196185/LOC105196060/LOC105194545/LOC105197731/LOC105198658/LOC105197041/LOC105198324/LOC105199081/LOC105195861	soc:105197671/soc:105199909/soc:105194207/soc:105195478/soc:105201619/soc:105198539/soc:105194920/soc:105200154/soc:105194140/soc:105203009/soc:105196185/soc:105196060/soc:105194545/soc:105197731/soc:105198658/soc:105197041/soc:105198324/soc:105199081/soc:105195861	19
soc00380	Tryptophan metabolism	3/1065	26/3158	0.997840318575305	0.999999999999986	105197234/105192904/105197432	LOC105197234/LOC105192904/LOC105197432	soc:105197234/soc:105192904/soc:105197432	3
soc04013	MAPK signaling pathway - fly	17/1065	84/3158	0.998000443999997	0.999999999999986	105199790/105200438/105197768/105196127/105207699/105199158/105193626/105195916/105200794/105203583/105201154/105196535/105194465/105200711/105202066/105204850/105196567	LOC105199790/LOC105200438/LOC105197768/LOC105196127/LOC105207699/LOC105199158/LOC105193626/LOC105195916/LOC105200794/LOC105203583/LOC105201154/LOC105196535/LOC105194465/LOC105200711/LOC105202066/LOC105204850/LOC105196567	soc:105199790/soc:105200438/soc:105197768/soc:105196127/soc:105207699/soc:105199158/soc:105193626/soc:105195916/soc:105200794/soc:105203583/soc:105201154/soc:105196535/soc:105194465/soc:105200711/soc:105202066/soc:105204850/soc:105196567	17
soc00620	Pyruvate metabolism	5/1065	36/3158	0.998206652644805	0.999999999999986	105194743/105192904/105194100/105196318/105197432	LOC105194743/LOC105192904/LOC105194100/LOC105196318/LOC105197432	soc:105194743/soc:105192904/soc:105194100/soc:105196318/soc:105197432	5
soc04137	Mitophagy - animal	5/1065	36/3158	0.998206652644805	0.999999999999986	105199085/105199079/105201929/105204469/105203581	LOC105199085/LOC105199079/LOC105201929/LOC105204469/LOC105203581	soc:105199085/soc:105199079/soc:105201929/soc:105204469/soc:105203581	5
soc02010	ABC transporters	9/1065	54/3158	0.998573247620855	0.999999999999986	105201060/105203152/105207899/105196913/105194246/105205109/105193784/105196232/105197333	LOC105201060/LOC105203152/LOC105207899/LOC105196913/LOC105194246/LOC105205109/LOC105193784/LOC105196232/LOC105197333	soc:105201060/soc:105203152/soc:105207899/soc:105193253/soc:105200256/soc:105200257/soc:105200257/soc:105196232/soc:105200257	9
soc00010	Glycolysis / Gluconeogenesis	7/1065	46/3158	0.998736056115152	0.999999999999986	105194743/105192904/105202325/105204521/105199081/105196318/105197432	LOC105194743/LOC105192904/LOC105202325/LOC105204521/LOC105199081/LOC105196318/LOC105197432	soc:105194743/soc:105192904/soc:105202325/soc:105204521/soc:105199081/soc:105196318/soc:105197432	7
soc00564	Glycerophospholipid metabolism	9/1065	55/3158	0.998908554994132	0.999999999999986	105204109/105193796/105193528/105194258/105207430/105205237/105205780/105194057/105208123	LOC105204109/LOC105193796/LOC105193528/LOC105194258/LOC105207430/LOC105205237/LOC105205780/LOC105194057/LOC105208123	soc:105204109/soc:105193796/soc:105193528/soc:105194258/soc:105207430/soc:105205237/soc:105205780/soc:105194057/soc:105208123	9
soc04130	SNARE interactions in vesicular transport	2/1065	23/3158	0.999041594815714	0.999999999999986	105198261/105204658	LOC105198261/LOC105204658	soc:105198261/soc:105204658	2
soc00310	Lysine degradation	7/1065	49/3158	0.999470842136791	0.999999999999986	105195427/105201584/105192904/105204124/novel.249/105201335/105197432	LOC105195427/LOC105201584/LOC105192904/LOC105204124/-/LOC105201335/LOC105197432	soc:105195427/soc:105201584/soc:105192904/soc:105204124/soc:113006022/soc:105201335/soc:105197432	7
soc04144	Endocytosis	26/1065	124/3158	0.999482302281603	0.999999999999986	105197214/105202376/105203406/105202310/105202292/105201936/105198635/105202471/105199073/105205943/105193407/105194053/105201587/105207767/105204863/105202415/105202615/105195021/105204855/105195105/105204804/105194685/105198631/105201503/105205055/105202507	LOC105197214/LOC105202376/LOC105203406/LOC105202310/LOC105202292/LOC105201936/LOC105198635/LOC105202471/LOC105199073/LOC105205943/LOC105193407/LOC105194053/LOC105201587/LOC105207767/LOC105204863/LOC105202415/LOC105202615/LOC105195021/LOC105204855/LOC105195105/LOC105204804/LOC105194685/LOC105198631/LOC105201503/LOC105205055/LOC105202507	soc:105197214/soc:105202376/soc:105203406/soc:105202310/soc:105202292/soc:105201936/soc:105198635/soc:105202471/soc:105199073/soc:105205943/soc:105193407/soc:105194053/soc:105201587/soc:105207767/soc:105204863/soc:105202415/soc:105202615/soc:105195021/soc:105204855/soc:105195105/soc:105204804/soc:105194685/soc:105198631/soc:105201503/soc:105205055/soc:105202507	26
soc04136	Autophagy - other	2/1065	25/3158	0.99954832298885	0.999999999999986	105207759/105197423	LOC105207759/LOC105197423	soc:105207759/soc:105197423	2
soc04140	Autophagy - animal	15/1065	88/3158	0.999877095014061	0.999999999999986	105195246/105197320/105198261/105208238/105192812/105196455/105196381/105207759/105197423/105203581/105205719/105205485/105204724/105207725/105202507	LOC105195246/LOC105197320/LOC105198261/LOC105208238/LOC105192812/LOC105196455/LOC105196381/LOC105207759/LOC105197423/LOC105203581/LOC105205719/LOC105205485/LOC105204724/LOC105207725/LOC105202507	soc:105195246/soc:105197320/soc:105198261/soc:105208238/soc:105192812/soc:105196455/soc:105196381/soc:105207759/soc:105197423/soc:105203581/soc:105205719/soc:105205485/soc:105204724/soc:105207725/soc:105202507	15
soc04080	Neuroactive ligand-receptor interaction	14/1065	89/3158	0.999967699366208	0.999999999999986	105200748/105200778/105194551/105195745/105197213/105207336/105199608/105194275/105207761/105201199/105200925/105200928/105203942/105193613	LOC105200748/LOC105200778/LOC105194551/LOC105195745/LOC105197213/LOC105207336/LOC105199608/LOC105194275/LOC105207761/LOC105201199/LOC105200925/LOC105200928/LOC105203942/LOC105193613	soc:105200748/soc:105200778/soc:105194551/soc:105195745/soc:105197213/soc:105207336/soc:105199608/soc:105194275/soc:105207761/soc:105201199/soc:105200925/soc:105200928/soc:105203942/soc:105193613	14
soc00020	Citrate cycle (TCA cycle)	2/1065	36/3158	0.999993434526898	0.999999999999986	105193541/105200498	LOC105193541/LOC105200498	soc:105193541/soc:105200498	2
soc03010	Ribosome	21/1065	126/3158	0.999996191637034	0.999999999999986	105205409/105192950/105203575/105195205/105193702/105193625/105196938/105202405/105194052/105203034/105204599/105195490/105207695/105196408/105202413/105206159/105199640/105199341/105203074/105195615/105199397	LOC105205409/LOC105192950/LOC105203575/LOC105195205/LOC105193702/LOC105193625/LOC105196938/LOC105202405/LOC105194052/LOC105203034/LOC105204599/LOC105195490/LOC105207695/LOC105196408/LOC105202413/LOC105206159/LOC105199640/LOC105199341/LOC105203074/LOC105195615/LOC105199397	soc:105205409/soc:105192950/soc:105203575/soc:105195205/soc:105193702/soc:105193625/soc:105196938/soc:105202405/soc:105194052/soc:105203034/soc:105204599/soc:105195490/soc:105207695/soc:105196408/soc:105202413/soc:105206159/soc:105199640/soc:105199341/soc:105203074/soc:105195615/soc:105199397	21
soc00190	Oxidative phosphorylation	5/1065	107/3158	0.999999999999986	0.999999999999986	105194811/105203206/105194795/105194826/105199789	LOC105194811/LOC105203206/LOC105194795/LOC105194826/LOC105199789	soc:105194811/soc:105203206/soc:105194795/soc:105194826/soc:105199103	5
