# Supplementary material for: Comparative Analyses of Reproductive Caste Types Reveal Vitellogenin Genes Involved in Queen Fertility in Solenopsis invicta
Source: Int J Mol Sci. 2023 Dec 5;24(24):17130. doi: 10.3390/ijms242417130 (PMC10743176; doi:10.3390/ijms242417130)
Supplement: Supplementary file 1 [file ijms-24-17130-s001.zip › Table S4/MAvsQA.down_KEGGenrich.xls]

KEGGID	Description	GeneRatio	BgRatio	pvalue	padj	geneID	geneName	keggID	Count
soc03013	Nucleocytoplasmic transport	65/1121	93/3156	8.06924968639183e-12	9.52171462994236e-10	105202307/105195071/105199932/105194642/105194653/105197809/105205022/105202411/105200441/105193073/105197248/105194645/105193757/105204943/105202772/105199620/105194348/105203585/105200659/105193455/105203546/105207647/105198713/105204557/105201412/105199916/105194888/105196856/105197871/105197170/105195178/105208096/105202872/105198647/105202099/105201350/105199912/105194629/105195617/105197072…	LOC105202307/LOC105195071/LOC105199932/LOC105194642/LOC105194653/LOC105197809/LOC105205022/LOC105202411/LOC105200441/LOC105193073/LOC105197248/LOC105194645/LOC105193757/LOC105204943/LOC105202772/LOC105199620/LOC105194348/LOC105203585/LOC105200659/LOC105193455/LOC105203546/LOC105207647/LOC105198713/LOC105204557/LOC105201412/LOC105199916/LOC105194888/LOC105196856/LOC105197871/LOC105197170/LOC105195…	soc:105202307/soc:105195071/soc:105199932/soc:105194642/soc:105194653/soc:105197809/soc:105205022/soc:105202411/soc:105200441/soc:105193073/soc:105197248/soc:105194645/soc:105193757/soc:105204943/soc:105202772/soc:105199620/soc:105194348/soc:105203585/soc:105200659/soc:105193455/soc:105203546/soc:105207647/soc:105205588/soc:105204557/soc:105201412/soc:105199916/soc:105194888/soc:105196856/soc:105…	65
soc03030	DNA replication	33/1121	38/3156	6.86494915778009e-11	4.05032000309025e-09	105203179/105196316/105207906/105203667/105197046/105201443/105198186/105196502/105198551/105194882/105198675/105192888/105195840/105199911/105194965/105202673/105202062/105192974/105201408/105200694/105198310/105199658/105208234/105194365/105196868/105205681/105195770/105207503/105196215/105203200/105207741/105198875/105192811	LOC105203179/LOC105196316/LOC105207906/LOC105203667/LOC105197046/LOC105201443/LOC105198186/LOC105196502/LOC105198551/LOC105194882/LOC105198675/LOC105192888/LOC105195840/LOC105199911/LOC105194965/LOC105202673/LOC105202062/LOC105192974/LOC105201408/LOC105200694/LOC105198310/LOC105199658/LOC105208234/LOC105194365/LOC105196868/LOC105205681/LOC105195770/LOC105207503/LOC105196215/LOC105203200/LOC105207…	soc:105203179/soc:105196316/soc:105207906/soc:105203667/soc:105197046/soc:105201443/soc:105198186/soc:105196502/soc:105198551/soc:105194882/soc:105198675/soc:105192888/soc:105195840/soc:105199911/soc:105194965/soc:105202673/soc:105202062/soc:105192974/soc:105201408/soc:105200694/soc:105198310/soc:105199658/soc:105208234/soc:105194365/soc:105196868/soc:105205681/soc:105195770/soc:105207503/soc:105…	33
soc03008	Ribosome biogenesis in eukaryotes	50/1121	76/3156	5.41528229797414e-08	2.13001103720316e-06	105204122/105201726/105194603/105204016/105202378/105204632/105196898/105200054/105195191/105205201/105207605/105196061/105203546/105197147/105200234/105204557/105202517/105202406/105197834/105208095/105207640/105195624/105207178/105205267/105192921/105197276/105205965/105197899/105196667/105194523/105196337/105196734/105204469/105199872/105200307/105200858/105203052/105207871/105197459/105195759…	LOC105204122/LOC105201726/LOC105194603/LOC105204016/LOC105202378/LOC105204632/LOC105196898/LOC105200054/LOC105195191/LOC105205201/LOC105207605/LOC105196061/LOC105203546/LOC105197147/LOC105200234/LOC105204557/LOC105202517/LOC105202406/LOC105197834/LOC105208095/LOC105207640/LOC105195624/LOC105207178/LOC105205267/LOC105192921/LOC105197276/LOC105205965/LOC105197899/LOC105196667/LOC105194523/LOC105196…	soc:105204122/soc:105201726/soc:105194603/soc:105204016/soc:105202378/soc:105204632/soc:105196898/soc:105200054/soc:105195191/soc:105205201/soc:105207605/soc:105196061/soc:105203546/soc:105197147/soc:105200234/soc:105204557/soc:105202517/soc:105202406/soc:105197834/soc:105208095/soc:105207640/soc:105195624/soc:105207178/soc:105205267/soc:105192921/soc:105197276/soc:105205965/soc:105197899/soc:105…	50
soc03040	Spliceosome	68/1121	116/3156	2.0282153723359e-07	5.9832353483909e-06	105206394/105195404/105196583/105205201/105199620/105202694/105194663/105195598/105196856/105195619/105202872/105199175/105205397/105202095/105208121/105202630/105201799/105201350/105201180/105198857/105197072/105193529/105195566/105194458/105193036/105202209/105207618/105200886/105199161/105204087/105208088/105204047/105203481/105201188/105207325/105201936/105198102/105207742/105205887/105200869…	LOC105206394/LOC105195404/LOC105196583/LOC105205201/LOC105199620/LOC105202694/LOC105194663/LOC105195598/LOC105196856/LOC105195619/LOC105202872/LOC105199175/LOC105205397/LOC105202095/LOC105208121/LOC105202630/LOC105201799/LOC105201350/LOC105201180/LOC105198857/LOC105197072/LOC105193529/LOC105195566/LOC105194458/LOC105193036/LOC105202209/LOC105207618/LOC105200886/LOC105199161/LOC105204087/LOC105208…	soc:105194574/soc:105195404/soc:105196583/soc:105205201/soc:105199620/soc:105202694/soc:105194663/soc:105195598/soc:105196856/soc:105195619/soc:105202872/soc:105199175/soc:105205397/soc:105202095/soc:105208121/soc:105202630/soc:105201799/soc:105201350/soc:105201180/soc:105198857/soc:105197072/soc:105193529/soc:105195566/soc:105194458/soc:105193036/soc:105202209/soc:105207618/soc:105200886/soc:105…	68
soc04141	Protein processing in endoplasmic reticulum	67/1121	120/3156	2.90788464675531e-06	6.86260776634253e-05	105199110/105198136/105192989/105197320/105204027/105208003/105205725/105204006/105207861/105195184/105204675/105196283/105197685/105201924/105199784/105205021/105193561/105206549/105199023/105198250/105205598/105201179/105197714/105195581/105196369/105193009/105193741/105198688/105206540/105196227/105201295/105208073/105201518/105202302/105200509/105204046/105194533/105202572/105196577/105202490…	LOC105199110/LOC105198136/LOC105192989/LOC105197320/LOC105204027/LOC105208003/LOC105205725/LOC105204006/LOC105207861/LOC105195184/LOC105204675/LOC105196283/LOC105197685/LOC105201924/LOC105199784/LOC105205021/LOC105193561/LOC105206549/LOC105199023/LOC105198250/LOC105205598/LOC105201179/LOC105197714/LOC105195581/LOC105196369/LOC105193009/LOC105193741/LOC105198688/LOC105206540/LOC105196227/LOC105201…	soc:105199110/soc:105198136/soc:105192989/soc:105197320/soc:105204027/soc:105208003/soc:105205725/soc:105204006/soc:105207861/soc:105195184/soc:105204675/soc:105196283/soc:105197685/soc:105201924/soc:105199784/soc:105205021/soc:105193561/soc:105206549/soc:105199023/soc:105198250/soc:105205598/soc:105201179/soc:105197714/soc:105195581/soc:105196369/soc:105193009/soc:105193741/soc:105198688/soc:105…	67
soc03050	Proteasome	29/1121	41/3156	4.13990988599887e-06	8.14182277579778e-05	105201810/105205296/105202874/105198393/105194725/105199881/105194640/105199290/105203600/105200368/105201181/105207960/105194562/105202053/105201809/105207743/105207452/105201960/105194604/105192795/105197042/105194577/105194079/105201736/105198210/105194503/105207106/105196481/105193030	LOC105201810/LOC105205296/LOC105202874/LOC105198393/LOC105194725/LOC105199881/LOC105194640/LOC105199290/LOC105203600/LOC105200368/LOC105201181/LOC105207960/LOC105194562/LOC105202053/LOC105201809/LOC105207743/LOC105207452/LOC105201960/LOC105194604/LOC105192795/LOC105197042/LOC105194577/LOC105194079/LOC105201736/LOC105198210/LOC105194503/LOC105207106/LOC105196481/LOC105193030	soc:105201810/soc:105205296/soc:105202874/soc:105198393/soc:105194725/soc:105199881/soc:105194640/soc:105199290/soc:105203600/soc:105200368/soc:105201181/soc:105207960/soc:105194562/soc:105202053/soc:105201809/soc:105207743/soc:105207452/soc:105201960/soc:105194604/soc:105192795/soc:105197042/soc:105194577/soc:105194079/soc:105201736/soc:105198210/soc:105194503/soc:105207106/soc:105196481/soc:105…	29
soc03420	Nucleotide excision repair	26/1121	36/3156	7.17520544346026e-06	0.000120953463189759	105198186/105196502/105204634/105192888/105195840/105194065/105202062/105196003/105198415/105192974/105201408/105200694/105199658/105194692/105194365/105202304/105196868/105193452/105205681/105196577/105203200/105207825/105198875/105201249/105195164/105192811	LOC105198186/LOC105196502/LOC105204634/LOC105192888/LOC105195840/LOC105194065/LOC105202062/LOC105196003/LOC105198415/LOC105192974/LOC105201408/LOC105200694/LOC105199658/LOC105194692/LOC105194365/LOC105202304/LOC105196868/LOC105193452/LOC105205681/LOC105196577/LOC105203200/LOC105207825/LOC105198875/LOC105201249/LOC105195164/LOC105192811	soc:105198186/soc:105196502/soc:105204634/soc:105192888/soc:105195840/soc:105194065/soc:105202062/soc:105196003/soc:105198415/soc:105192974/soc:105201408/soc:105200694/soc:105199658/soc:105194692/soc:105194365/soc:105202304/soc:105196868/soc:105193452/soc:105205681/soc:105196577/soc:105203200/soc:105207825/soc:105198875/soc:105201249/soc:105195164/soc:105192811	26
soc03430	Mismatch repair	17/1121	21/3156	2.51874253814457e-05	0.000371514524376323	105205867/105198186/105196502/105192994/105195840/105202062/105192974/105201408/105200694/105194365/105196868/105205681/105195770/105198875/105207996/105199660/105194180	LOC105205867/LOC105198186/LOC105196502/LOC105192994/LOC105195840/LOC105202062/LOC105192974/LOC105201408/LOC105200694/LOC105194365/LOC105196868/LOC105205681/LOC105195770/LOC105198875/LOC105207996/LOC105199660/LOC105194180	soc:105205867/soc:105198186/soc:105196502/soc:105192994/soc:105195840/soc:105202062/soc:105192974/soc:105201408/soc:105200694/soc:105194365/soc:105196868/soc:105205681/soc:105195770/soc:105198875/soc:105207996/soc:105199660/soc:105194180	17
soc00981	Insect hormone biosynthesis	22/1121	31/3156	5.82679061727213e-05	0.000763956992042346	105193367/105196981/105207327/105204717/105192796/120358771/120358774/105198426/105204042/105204704/105193929/105204044/105192904/105205338/105204118/105199041/105207575/105193899/105204040/105197432/113004641/105204452	LOC105193367/LOC105196981/LOC105207327/LOC105204717/LOC105192796/LOC120358771/LOC120358774/LOC105198426/LOC105204042/LOC105204704/LOC105193929/LOC105204044/LOC105192904/LOC105205338/LOC105204118/LOC105199041/LOC105207575/LOC105193899/LOC105204040/LOC105197432/LOC113004641/LOC105204452	soc:105193367/soc:105196981/soc:105204042/soc:105204717/soc:105192796/soc:105205338/soc:105205338/soc:105198426/soc:105204042/soc:105204704/soc:105193898/soc:105204044/soc:105192904/soc:105205338/soc:105204118/soc:105199041/soc:105207575/soc:113002660/soc:105204040/soc:105197432/soc:113004641/soc:105204452	22
soc00970	Aminoacyl-tRNA biosynthesis	27/1121	42/3156	0.000125917004173536	0.00148582064924772	105203410/105195987/105197369/105200712/105207708/105200836/105197859/105202001/105205808/105203591/105200526/105207729/105199408/105207082/105194843/105203905/105199626/105204103/105195056/105197462/105195217/105203408/105205631/105199985/105195753/120357790/105206975	LOC105203410/LOC105195987/LOC105197369/LOC105200712/LOC105207708/LOC105200836/LOC105197859/LOC105202001/LOC105205808/LOC105203591/LOC105200526/LOC105207729/LOC105199408/LOC105207082/LOC105194843/LOC105203905/LOC105199626/LOC105204103/LOC105195056/LOC105197462/LOC105195217/LOC105203408/LOC105205631/LOC105199985/LOC105195753/LOC120357790/LOC105206975	soc:105203410/soc:105195987/soc:105197369/soc:105200712/soc:105207708/soc:105200836/soc:105197859/soc:105202001/soc:105205808/soc:105203591/soc:105200526/soc:105207729/soc:105199408/soc:105207082/soc:105194843/soc:105203905/soc:105199626/soc:105204103/soc:105195056/soc:105197462/soc:105195217/soc:105203408/soc:105205631/soc:105199985/soc:105195753/soc:105195217/soc:105206975	27
soc00510	N-Glycan biosynthesis	24/1121	37/3156	0.000245701034592912	0.00263570200745123	105198677/105205021/105198250/105205598/105193741/105196227/105196816/105201295/105199092/105204602/105204046/105201585/105196202/105207380/105198596/105208040/105208187/113006056/105201854/105194536/105192826/105199445/105204601/105205199	LOC105198677/LOC105205021/LOC105198250/LOC105205598/LOC105193741/LOC105196227/LOC105196816/LOC105201295/LOC105199092/LOC105204602/LOC105204046/LOC105201585/LOC105196202/LOC105207380/LOC105198596/LOC105208040/LOC105208187/LOC113006056/LOC105201854/LOC105194536/LOC105192826/LOC105199445/LOC105204601/LOC105205199	soc:105198677/soc:105205021/soc:105198250/soc:105205598/soc:105193741/soc:113005598/soc:105196816/soc:105201295/soc:105199092/soc:105204602/soc:105204046/soc:105201585/soc:105196202/soc:105207380/soc:105198596/soc:105208040/soc:105208187/soc:113006056/soc:105201854/soc:105194536/soc:105192826/soc:105199445/soc:105204601/soc:105205199	24
soc03440	Homologous recombination	22/1121	34/3156	0.000471246628669488	0.00463392518191664	105198186/105196247/105205785/105204842/105193829/105202062/105203020/105195569/105192974/105201408/105196837/105202516/105194518/105201025/105197770/105205681/105195770/105198506/105204033/105204960/105199234/105201175	LOC105198186/LOC105196247/LOC105205785/LOC105204842/LOC105193829/LOC105202062/LOC105203020/LOC105195569/LOC105192974/LOC105201408/LOC105196837/LOC105202516/LOC105194518/LOC105201025/LOC105197770/LOC105205681/LOC105195770/LOC105198506/LOC105204033/LOC105204960/LOC105199234/LOC105201175	soc:105198186/soc:105196247/soc:105205785/soc:105204842/soc:105193829/soc:105202062/soc:105203020/soc:105195569/soc:105192974/soc:105201408/soc:105196837/soc:105202516/soc:105194518/soc:105201025/soc:105197770/soc:105205681/soc:105195770/soc:105198506/soc:105204033/soc:105204960/soc:105199234/soc:105201175	22
soc03410	Base excision repair	18/1121	28/3156	0.00174464693247468	0.0158360260024625	105198605/105198186/105196502/105192888/105194552/105199649/105201408/105199658/105199434/105205681/105196215/105202260/105203200/105193701/105198875/105200868/105198303/105192811	LOC105198605/LOC105198186/LOC105196502/LOC105192888/LOC105194552/LOC105199649/LOC105201408/LOC105199658/LOC105199434/LOC105205681/LOC105196215/LOC105202260/LOC105203200/LOC105193701/LOC105198875/LOC105200868/LOC105198303/LOC105192811	soc:105198605/soc:105198186/soc:105196502/soc:105192888/soc:105194552/soc:105199649/soc:105201408/soc:105199658/soc:105199434/soc:105205681/soc:105196215/soc:105202260/soc:105203200/soc:105193701/soc:105198875/soc:105200868/soc:105198303/soc:105192811	18
soc03022	Basal transcription factors	20/1121	33/3156	0.00275227919800099	0.0231977818117226	105204634/105196003/105202997/105194819/105196008/105194692/105193452/105205587/105207878/105205210/105199898/105202112/105204507/105193460/105207825/105206271/105199571/105207610/105194451/105196143	LOC105204634/LOC105196003/LOC105202997/LOC105194819/LOC105196008/LOC105194692/LOC105193452/LOC105205587/LOC105207878/LOC105205210/LOC105199898/LOC105202112/LOC105204507/LOC105193460/LOC105207825/LOC105206271/LOC105199571/LOC105207610/LOC105194451/LOC105196143	soc:105204634/soc:105196003/soc:105202997/soc:105194819/soc:105196008/soc:105194692/soc:105193452/soc:105205587/soc:105207878/soc:105205210/soc:105199898/soc:105202112/soc:105204507/soc:105193460/soc:105207825/soc:105194627/soc:105199571/soc:105207610/soc:105194451/soc:105196143	20
soc03060	Protein export	14/1121	21/3156	0.00351889257180412	0.0276819548981924	105207861/105197685/105201924/105195581/105200401/105202294/105203005/105202572/105200356/105196184/105195449/105198128/105200835/105198213	LOC105207861/LOC105197685/LOC105201924/LOC105195581/LOC105200401/LOC105202294/LOC105203005/LOC105202572/LOC105200356/LOC105196184/LOC105195449/LOC105198128/LOC105200835/LOC105198213	soc:105207861/soc:105197685/soc:105201924/soc:105195581/soc:105200401/soc:105202294/soc:105203005/soc:105202572/soc:105200356/soc:105196184/soc:105195449/soc:105198128/soc:105200835/soc:105198213	14
soc00513	Various types of N-glycan biosynthesis	18/1121	31/3156	0.00833592222514358	0.0614774264104339	105198677/105199944/105205021/105204372/105205598/105193741/105196227/105199092/105204046/105201585/105203842/105207380/105198596/113006056/105201854/105192826/105199445/105205199	LOC105198677/LOC105199944/LOC105205021/LOC105204372/LOC105205598/LOC105193741/LOC105196227/LOC105199092/LOC105204046/LOC105201585/LOC105203842/LOC105207380/LOC105198596/LOC113006056/LOC105201854/LOC105192826/LOC105199445/LOC105205199	soc:105198677/soc:105199944/soc:105205021/soc:105204372/soc:105205598/soc:105193741/soc:113005598/soc:105199092/soc:105204046/soc:105201585/soc:105203842/soc:105207380/soc:105198596/soc:113006056/soc:105201854/soc:105192826/soc:105199445/soc:105205199	18
soc03460	Fanconi anemia pathway	17/1121	30/3156	0.0140909077537213	0.0978074773493593	105205879/105196247/105204842/105193829/105202062/105192974/105203651/105201025/105197770/105197507/105204033/105196345/105195818/105204960/105195697/105207996/105194180	LOC105205879/LOC105196247/LOC105204842/LOC105193829/LOC105202062/LOC105192974/LOC105203651/LOC105201025/LOC105197770/LOC105197507/LOC105204033/LOC105196345/LOC105195818/LOC105204960/LOC105195697/LOC105207996/LOC105194180	soc:105205879/soc:105196247/soc:105204842/soc:105193829/soc:105202062/soc:105192974/soc:105203651/soc:105201025/soc:105197770/soc:105197507/soc:105204033/soc:105196345/soc:105195818/soc:105204960/soc:105195697/soc:105207996/soc:105194180	17
soc03015	mRNA surveillance pathway	35/1121	73/3156	0.0182828662208923	0.119854345225849	105200100/105193823/105207734/105197809/105197659/105193757/105199620/105200659/105198713/105204557/105203668/105199714/105198216/105202872/105199912/105194629/105200677/105194098/105201764/105197072/105200307/105196929/105204520/105197565/105206803/105200514/105207873/105201398/105199436/105195218/105197982/105201502/105200773/105199022/105197283	LOC105200100/LOC105193823/LOC105207734/LOC105197809/LOC105197659/LOC105193757/LOC105199620/LOC105200659/LOC105198713/LOC105204557/LOC105203668/LOC105199714/LOC105198216/LOC105202872/LOC105199912/LOC105194629/LOC105200677/LOC105194098/LOC105201764/LOC105197072/LOC105200307/LOC105196929/LOC105204520/LOC105197565/LOC105206803/LOC105200514/LOC105207873/LOC105201398/LOC105199436/LOC105195218/LOC105197…	soc:105200100/soc:105193823/soc:105207734/soc:105197809/soc:105197659/soc:105193757/soc:105199620/soc:105200659/soc:105205588/soc:105204557/soc:105203668/soc:105199714/soc:105198216/soc:105202872/soc:105199912/soc:105194629/soc:105200677/soc:105194098/soc:105201764/soc:105197072/soc:105200307/soc:105196929/soc:105204520/soc:105197565/soc:105206803/soc:105200514/soc:105207873/soc:105201398/soc:105…	35
soc04120	Ubiquitin mediated proteolysis	44/1121	106/3156	0.114302000247877	0.709875580486817	105205491/105193580/105198136/105196247/105199565/105202229/105199916/105197418/105207396/105198917/105193561/105195776/105199261/105202310/105200059/105194798/105196422/105205629/105206896/105195540/105193827/105200814/105195307/105198085/105201406/105193045/105200028/105203583/105205415/105205636/105201833/113003744/105201249/105194618/105197495/120356745/105199678/105193945/105197073/105195164…	LOC105205491/LOC105193580/LOC105198136/LOC105196247/LOC105199565/LOC105202229/LOC105199916/LOC105197418/LOC105207396/LOC105198917/LOC105193561/LOC105195776/LOC105199261/LOC105202310/LOC105200059/LOC105194798/LOC105196422/LOC105205629/LOC105206896/LOC105195540/LOC105193827/LOC105200814/LOC105195307/LOC105198085/LOC105201406/LOC105193045/LOC105200028/LOC105203583/LOC105205415/LOC105205636/LOC105201…	soc:105205491/soc:105193580/soc:105198136/soc:105196247/soc:105199565/soc:105202229/soc:105199916/soc:105197418/soc:105207396/soc:105198917/soc:105193561/soc:105195776/soc:105199261/soc:105202310/soc:105200059/soc:105194798/soc:105196422/soc:105205629/soc:105206896/soc:105195540/soc:105193827/soc:105200814/soc:105195307/soc:105198085/soc:105201406/soc:105193045/soc:105200028/soc:105203583/soc:105…	44
soc03018	RNA degradation	26/1121	61/3156	0.150334887408539	0.86580908995258	105200759/105198315/105199141/105200658/105201945/105194784/105193070/105202710/105194279/105195248/105202217/105201795/105195101/105203777/105197612/105201188/105194055/105201852/105194834/105193254/105198036/105198541/105203307/105193343/105197115/105198728	LOC105200759/LOC105198315/LOC105199141/LOC105200658/LOC105201945/LOC105194784/LOC105193070/LOC105202710/LOC105194279/LOC105195248/LOC105202217/LOC105201795/LOC105195101/LOC105203777/LOC105197612/LOC105201188/LOC105194055/LOC105201852/LOC105194834/LOC105193254/LOC105198036/LOC105198541/LOC105203307/LOC105193343/LOC105197115/LOC105198728	soc:105200759/soc:105198315/soc:105199141/soc:105200658/soc:105201945/soc:105194672/soc:105193070/soc:105202710/soc:105194279/soc:105195248/soc:105202217/soc:105201795/soc:105195101/soc:105203777/soc:105197612/soc:105201188/soc:105194055/soc:105201852/soc:105194834/soc:105193254/soc:105198036/soc:105198541/soc:105203307/soc:105193343/soc:105197115/soc:105198728	26
soc00563	Glycosylphosphatidylinositol (GPI)-anchor biosynthesis	11/1121	23/3156	0.154084668550883	0.86580908995258	105196847/105199226/105202227/105194849/105198691/105208130/105202396/105205495/105202247/105195508/105205023	LOC105196847/LOC105199226/LOC105202227/LOC105194849/LOC105198691/LOC105208130/LOC105202396/LOC105205495/LOC105202247/LOC105195508/LOC105205023	soc:105196847/soc:105199226/soc:105202227/soc:105194849/soc:105198691/soc:105208130/soc:105202396/soc:105205495/soc:105202247/soc:105195508/soc:105205023	11
soc03020	RNA polymerase	12/1121	26/3156	0.174990515692007	0.938585493257128	105203619/105205809/105196448/105202210/105204020/105203609/105193049/105196932/105199229/105198312/105193101/105198373	LOC105203619/LOC105205809/LOC105196448/LOC105202210/LOC105204020/LOC105203609/LOC105193049/LOC105196932/LOC105199229/LOC105198312/LOC105193101/LOC105198373	soc:105203619/soc:105205809/soc:105196448/soc:105202210/soc:105204020/soc:105203609/soc:105193049/soc:105196932/soc:105199229/soc:105198312/soc:105193101/soc:105198373	12
soc00790	Folate biosynthesis	10/1121	22/3156	0.223052057219762	0.999999999999999	105196224/105201631/105207822/105195283/105203610/105207970/105196987/105193848/105207948/105196643	LOC105196224/LOC105201631/LOC105207822/LOC105195283/LOC105203610/LOC105207970/LOC105196987/LOC105193848/LOC105207948/LOC105196643	soc:105196224/soc:105201631/soc:105207822/soc:105195283/soc:105203610/soc:105207970/soc:105196987/soc:105193848/soc:105207948/soc:105196643	10
soc00740	Riboflavin metabolism	6/1121	12/3156	0.223904363018394	0.999999999999999	105203443/105203429/105204185/105200678/105194194/105196714	LOC105203443/LOC105203429/LOC105204185/LOC105200678/LOC105194194/LOC105196714	soc:105203443/soc:105203429/soc:105204185/soc:105200678/soc:105194194/soc:105196714	6
soc03250	Viral life cycle - HIV-1	13/1121	30/3156	0.237231165700255	0.999999999999999	105200471/105207734/105203546/105198624/105201892/105194289/105203597/105195021/105200711/105201512/105200568/105204855/105202105	LOC105200471/LOC105207734/LOC105203546/LOC105198624/LOC105201892/LOC105194289/LOC105203597/LOC105195021/LOC105200711/LOC105201512/LOC105200568/LOC105204855/LOC105202105	soc:105200471/soc:105207734/soc:105203546/soc:105198624/soc:105201892/soc:105194289/soc:105203597/soc:105195021/soc:105200711/soc:105201512/soc:105200568/soc:105204855/soc:105202105	13
soc00592	alpha-Linolenic acid metabolism	7/1121	15/3156	0.258596536558947	0.999999999999999	105204109/105200135/105193528/105194258/105201679/105200386/105203257	LOC105204109/LOC105200135/LOC105193528/LOC105194258/LOC105201679/LOC105200386/LOC105203257	soc:105204109/soc:105200135/soc:105193528/soc:105194258/soc:105201679/soc:105200386/soc:105203257	7
soc04341	Hedgehog signaling pathway - fly	12/1121	28/3156	0.265217944170643	0.999999999999999	105199889/105199888/105204648/113002936/105196032/120356811/105199261/105193088/105193827/105205822/105195164/105202577	LOC105199889/LOC105199888/LOC105204648/LOC113002936/LOC105196032/LOC120356811/LOC105199261/LOC105193088/LOC105193827/LOC105205822/LOC105195164/LOC105202577	soc:105199889/soc:105199888/soc:105204648/soc:113002936/soc:105196032/soc:113002936/soc:105199261/soc:105193088/soc:105193827/soc:105205822/soc:105195164/soc:105202577	12
soc00030	Pentose phosphate pathway	10/1121	23/3156	0.276103894657362	0.999999999999999	105196687/105203623/105202665/105204535/105194702/105192961/105199137/105203050/105193931/105198504	LOC105196687/LOC105203623/LOC105202665/LOC105204535/LOC105194702/LOC105192961/LOC105199137/LOC105203050/LOC105193931/LOC105198504	soc:105196687/soc:105203623/soc:105202665/soc:105204535/soc:105194702/soc:105192961/soc:105199137/soc:105203050/soc:105200482/soc:105198504	10
soc00100	Steroid biosynthesis	14/1121	34/3156	0.299932203426216	0.999999999999999	105203836/105203958/105193074/105197466/105195098/105204290/105202945/105197475/105193237/113002721/105198832/113005162/113004406/105203838	LOC105203836/LOC105203958/LOC105193074/LOC105197466/LOC105195098/LOC105204290/LOC105202945/LOC105197475/LOC105193237/LOC113002721/LOC105198832/LOC113005162/LOC113004406/LOC105203838	soc:105203836/soc:105203958/soc:105193074/soc:105204780/soc:105195098/soc:105204290/soc:105202945/soc:105197475/soc:105193237/soc:105204780/soc:105198832/soc:105204780/soc:105204780/soc:105203838	14
soc01040	Biosynthesis of unsaturated fatty acids	21/1121	53/3156	0.310454236413242	0.999999999999999	105200135/105201316/105200011/105207288/105197000/105206542/105200008/105205458/105199091/105193039/105200204/105201679/105200386/105207307/105206232/105206102/105206101/105207261/105205885/105193361/105196412	LOC105200135/LOC105201316/LOC105200011/LOC105207288/LOC105197000/LOC105206542/LOC105200008/LOC105205458/LOC105199091/LOC105193039/LOC105200204/LOC105201679/LOC105200386/LOC105207307/LOC105206232/LOC105206102/LOC105206101/LOC105207261/LOC105205885/LOC105193361/LOC105196412	soc:105200135/soc:105201316/soc:105200011/soc:105207288/soc:105197000/soc:105206542/soc:105200008/soc:105205458/soc:105199091/soc:105193039/soc:105200204/soc:105201679/soc:105200386/soc:105207307/soc:105206232/soc:105206102/soc:105206101/soc:105207261/soc:105205885/soc:105197657/soc:105205458	21
soc04330	Notch signaling pathway	12/1121	29/3156	0.315231082342034	0.999999999999999	105200471/105194879/105196101/105201841/105207699/105197464/105196124/105200387/105201512/105207422/105195790/105201510	LOC105200471/LOC105194879/LOC105196101/LOC105201841/LOC105207699/LOC105197464/LOC105196124/LOC105200387/LOC105201512/LOC105207422/LOC105195790/LOC105201510	soc:105200471/soc:105194879/soc:105196101/soc:105201841/soc:105207699/soc:105197464/soc:105196124/soc:105200387/soc:105201512/soc:105207422/soc:105195790/soc:105201510	12
soc01232	Nucleotide metabolism	24/1121	62/3156	0.342305715211654	0.999999999999999	105197671/105199909/105202676/105195478/105198539/105199842/105194920/105194545/105196185/105201619/105200154/105203009/105196060/105194140/105194207/105205936/105192860/105206016/105193648/105198658/105197731/105194541/105200578/105198324	LOC105197671/LOC105199909/LOC105202676/LOC105195478/LOC105198539/LOC105199842/LOC105194920/LOC105194545/LOC105196185/LOC105201619/LOC105200154/LOC105203009/LOC105196060/LOC105194140/LOC105194207/LOC105205936/LOC105192860/LOC105206016/LOC105193648/LOC105198658/LOC105197731/LOC105194541/LOC105200578/LOC105198324	soc:105197671/soc:105199909/soc:105202676/soc:105195478/soc:105198539/soc:105199842/soc:105194920/soc:105194545/soc:105196185/soc:105201619/soc:105200154/soc:105203009/soc:105196060/soc:105194140/soc:105194207/soc:105206016/soc:105192860/soc:105206016/soc:105193648/soc:105198658/soc:105197731/soc:105194541/soc:105200578/soc:105198324	24
soc00062	Fatty acid elongation	14/1121	35/3156	0.347126449546811	0.999999999999999	105201316/105207288/105206542/105205458/105199091/105196750/105193039/105200204/105207307/105206102/105206101/105207261/105205885/105196412	LOC105201316/LOC105207288/LOC105206542/LOC105205458/LOC105199091/LOC105196750/LOC105193039/LOC105200204/LOC105207307/LOC105206102/LOC105206101/LOC105207261/LOC105205885/LOC105196412	soc:105201316/soc:105207288/soc:105206542/soc:105205458/soc:105199091/soc:105196750/soc:105193039/soc:105200204/soc:105207307/soc:105206102/soc:105206101/soc:105207261/soc:105205885/soc:105205458	14
soc00051	Fructose and mannose metabolism	8/1121	19/3156	0.351925327196239	0.999999999999999	105196018/105201918/105196310/105195370/105207604/105196311/105201389/105200104	LOC105196018/LOC105201918/LOC105196310/LOC105195370/LOC105207604/LOC105196311/LOC105201389/LOC105200104	soc:105196018/soc:105201918/soc:105196310/soc:105195370/soc:105207604/soc:105196311/soc:105201389/soc:105200104	8
soc00240	Pyrimidine metabolism	17/1121	44/3156	0.385986465073549	0.999999999999999	105197671/105199909/105201038/105202676/105195997/105195478/105198539/105199842/105197003/105196060/105205936/105192860/105193231/105206016/105194541/105203977/105198324	LOC105197671/LOC105199909/LOC105201038/LOC105202676/LOC105195997/LOC105195478/LOC105198539/LOC105199842/LOC105197003/LOC105196060/LOC105205936/LOC105192860/LOC105193231/LOC105206016/LOC105194541/LOC105203977/LOC105198324	soc:105197671/soc:105199909/soc:105201038/soc:105202676/soc:105195997/soc:105195478/soc:105198539/soc:105199842/soc:105197003/soc:105196060/soc:105206016/soc:105192860/soc:105193231/soc:105206016/soc:105194541/soc:105201038/soc:105198324	17
soc00511	Other glycan degradation	6/1121	15/3156	0.452693771661151	0.999999999999999	105204372/105193320/105196149/105203842/105200798/105193463	LOC105204372/LOC105193320/LOC105196149/LOC105203842/LOC105200798/LOC105193463	soc:105204372/soc:105193320/soc:105196149/soc:105203842/soc:105200798/soc:105193463	6
soc01240	Biosynthesis of cofactors	55/1121	152/3156	0.461714866673215	0.999999999999999	105208014/105201038/105196224/105194112/105201631/105199875/105202676/105195997/105207822/105198539/105195283/105197003/105196018/105201918/105193456/105200288/105199904/105204060/105195814/105196970/105203837/113003822/105199408/105192970/105207970/105195370/105202832/105203424/105192904/105199626/105201596/105199876/120357636/105203582/105196632/105196987/105205708/105204703/105192860/105193231…	LOC105208014/LOC105201038/LOC105196224/LOC105194112/LOC105201631/LOC105199875/LOC105202676/LOC105195997/LOC105207822/LOC105198539/LOC105195283/LOC105197003/LOC105196018/LOC105201918/LOC105193456/LOC105200288/LOC105199904/LOC105204060/LOC105195814/LOC105196970/LOC105203837/LOC113003822/LOC105199408/LOC105192970/LOC105207970/LOC105195370/LOC105202832/LOC105203424/LOC105192904/LOC105199626/LOC105201…	soc:105208014/soc:105201038/soc:105196224/soc:105194112/soc:105201631/soc:105199875/soc:105202676/soc:105195997/soc:105207822/soc:105198539/soc:105195283/soc:105197003/soc:105196018/soc:105201918/soc:105193456/soc:105195817/soc:105199904/soc:105204060/soc:105206052/soc:105196970/soc:105203837/soc:105202832/soc:105199408/soc:105192970/soc:105207970/soc:105195370/soc:105202832/soc:105203424/soc:105…	55
soc00270	Cysteine and methionine metabolism	13/1121	35/3156	0.483601769904568	0.999999999999999	105200516/105204446/105194899/105195665/105197754/105197972/105201596/105201107/105200196/105207113/105193104/105197229/105202145	LOC105200516/LOC105204446/LOC105194899/LOC105195665/LOC105197754/LOC105197972/LOC105201596/LOC105201107/LOC105200196/LOC105207113/LOC105193104/LOC105197229/LOC105202145	soc:105200516/soc:105204446/soc:105194899/soc:105195665/soc:105197754/soc:105197972/soc:105201596/soc:105201107/soc:105200196/soc:105207113/soc:105193104/soc:105197229/soc:105202145	13
soc00514	Other types of O-glycan biosynthesis	9/1121	24/3156	0.495923259122141	0.999999999999999	105195420/105197417/105193492/105201214/105201633/105196657/105202750/105201611/105202344	LOC105195420/LOC105197417/LOC105193492/LOC105201214/LOC105201633/LOC105196657/LOC105202750/LOC105201611/LOC105202344	soc:105195420/soc:105197417/soc:105193492/soc:105201214/soc:105201633/soc:105196657/soc:105202750/soc:105201611/soc:105202344	9
soc00512	Mucin type O-glycan biosynthesis	4/1121	10/3156	0.500345523361311	0.999999999999999	105193492/105201214/105202750/105202344	LOC105193492/LOC105201214/LOC105202750/LOC105202344	soc:105193492/soc:105201214/soc:105202750/soc:105202344	4
soc00670	One carbon pool by folate	5/1121	13/3156	0.515574120175828	0.999999999999999	105206141/105199842/105196632/105196987/105205751	LOC105206141/LOC105199842/LOC105196632/LOC105196987/LOC105205751	soc:105206141/soc:105199842/soc:105196632/soc:105196987/soc:105205751	5
soc00260	Glycine, serine and threonine metabolism	11/1121	30/3156	0.516425746415661	0.999999999999999	105195042/105199623/105199624/105201596/105194100/105200196/105196632/105193104/105204877/105193931/105200629	LOC105195042/LOC105199623/LOC105199624/LOC105201596/LOC105194100/LOC105200196/LOC105196632/LOC105193104/LOC105204877/LOC105193931/LOC105200629	soc:105195042/soc:105199623/soc:105199624/soc:105201596/soc:105194100/soc:105200196/soc:105196632/soc:105193104/soc:105204877/soc:105200482/soc:105200629	11
soc00983	Drug metabolism - other enzymes	23/1121	64/3156	0.519546027499295	0.999999999999999	105197671/105199909/105201038/105195997/105195478/105198539/105194920/105193456/105196185/105203837/113003822/105200154/105202832/105203009/105194140/105204703/105192860/105197701/105203823/120359108/105200578/105203977/105198324	LOC105197671/LOC105199909/LOC105201038/LOC105195997/LOC105195478/LOC105198539/LOC105194920/LOC105193456/LOC105196185/LOC105203837/LOC113003822/LOC105200154/LOC105202832/LOC105203009/LOC105194140/LOC105204703/LOC105192860/LOC105197701/LOC105203823/LOC120359108/LOC105200578/LOC105203977/LOC105198324	soc:105197671/soc:105199909/soc:105201038/soc:105195997/soc:105195478/soc:105198539/soc:105194920/soc:105193456/soc:105196185/soc:105203837/soc:105202832/soc:105200154/soc:105202832/soc:105203009/soc:105194140/soc:105204703/soc:105192860/soc:105197701/soc:105203823/soc:105202739/soc:105200578/soc:105201038/soc:105198324	23
soc04320	Dorso-ventral axis formation	12/1121	33/3156	0.525247678598565	0.999999999999999	105194044/105207402/105202009/105194137/105195576/105205759/105201841/105203637/105203584/105204609/105201951/105194465	LOC105194044/LOC105207402/LOC105202009/LOC105194137/LOC105195576/LOC105205759/LOC105201841/LOC105203637/LOC105203584/LOC105204609/LOC105201951/LOC105194465	soc:105194044/soc:105207402/soc:105202009/soc:105194137/soc:105195576/soc:105205759/soc:105201841/soc:105203637/soc:105203584/soc:105204609/soc:105201951/soc:105194465	12
soc00980	Metabolism of xenobiotics by cytochrome P450	13/1121	36/3156	0.533354812525275	0.999999999999999	105200001/105193456/105194743/105199995/105203837/113003822/105202832/105204703/105200000/105207948/105203823/120359108/105208047	LOC105200001/LOC105193456/LOC105194743/LOC105199995/LOC105203837/LOC113003822/LOC105202832/LOC105204703/LOC105200000/LOC105207948/LOC105203823/LOC120359108/LOC105208047	soc:105200001/soc:105193456/soc:105194743/soc:105199994/soc:105203837/soc:105202832/soc:105202832/soc:105204703/soc:105200000/soc:105207948/soc:105203823/soc:105202739/soc:105208047	13
soc00600	Sphingolipid metabolism	10/1121	28/3156	0.562598515347574	0.999999999999999	105197211/105192791/105204372/105202455/105194475/105205664/105194491/105203842/105200798/105203027	LOC105197211/LOC105192791/LOC105204372/LOC105202455/LOC105194475/LOC105205664/LOC105194491/LOC105203842/LOC105200798/LOC105203027	soc:105197211/soc:105192791/soc:105204372/soc:105202455/soc:105194475/soc:105205664/soc:105194491/soc:105203842/soc:105200798/soc:105203027	10
soc04146	Peroxisome	33/1121	94/3156	0.573232448250082	0.999999999999999	105196424/105195042/113005921/105200135/105199852/105199851/105203111/105208188/105207428/105194920/105205298/105200154/105201679/105197378/105196509/105200386/113003367/105194140/105200646/105200941/105202854/113004885/105201567/105193541/105201440/105207395/105199610/105201371/105206793/105198507/105199621/105194742/105195515	LOC105196424/LOC105195042/LOC113005921/LOC105200135/LOC105199852/LOC105199851/LOC105203111/LOC105208188/LOC105207428/LOC105194920/LOC105205298/LOC105200154/LOC105201679/LOC105197378/LOC105196509/LOC105200386/LOC113003367/LOC105194140/LOC105200646/LOC105200941/LOC105202854/LOC113004885/LOC105201567/LOC105193541/LOC105201440/LOC105207395/LOC105199610/LOC105201371/LOC105206793/LOC105198507/LOC105199…	soc:105196424/soc:105195042/soc:105204137/soc:105200135/soc:105199852/soc:105199851/soc:105203111/soc:105208188/soc:105207428/soc:105194920/soc:105198826/soc:105200154/soc:105201679/soc:105197378/soc:105196509/soc:105200386/soc:105201567/soc:105194140/soc:105200646/soc:105200941/soc:105202854/soc:105195515/soc:105201567/soc:105193541/soc:105201440/soc:105207395/soc:105199610/soc:105201371/soc:105…	33
soc04350	TGF-beta signaling pathway	13/1121	37/3156	0.581481313367996	0.999999999999999	105205523/105204813/105199133/105199160/105196623/105193773/105204724/105193292/105201951/105195164/105201502/105200773/105195472	LOC105205523/LOC105204813/LOC105199133/LOC105199160/LOC105196623/LOC105193773/LOC105204724/LOC105193292/LOC105201951/LOC105195164/LOC105201502/LOC105200773/LOC105195472	soc:105205523/soc:105204813/soc:105199133/soc:105199160/soc:105196623/soc:105193773/soc:105204724/soc:105193292/soc:105201951/soc:105195164/soc:105201502/soc:105200773/soc:105195472	13
soc04150	mTOR signaling pathway	31/1121	89/3156	0.594860135395831	0.999999999999999	105205491/105205422/105198722/105193557/105202772/105205877/105196499/105192812/105197895/105195988/105196455/105204839/105196972/105205711/105193029/105196381/105200051/105201525/105205717/105204724/105195196/105204609/105195800/105193292/105201951/105196120/105195443/105194465/105196605/105205485/105206008	LOC105205491/LOC105205422/LOC105198722/LOC105193557/LOC105202772/LOC105205877/LOC105196499/LOC105192812/LOC105197895/LOC105195988/LOC105196455/LOC105204839/LOC105196972/LOC105205711/LOC105193029/LOC105196381/LOC105200051/LOC105201525/LOC105205717/LOC105204724/LOC105195196/LOC105204609/LOC105195800/LOC105193292/LOC105201951/LOC105196120/LOC105195443/LOC105194465/LOC105196605/LOC105205485/LOC105206…	soc:105205491/soc:105205422/soc:105198722/soc:105193557/soc:105202772/soc:105205877/soc:105196499/soc:105192812/soc:105197895/soc:105195988/soc:105196455/soc:105204839/soc:105196972/soc:105205711/soc:105193029/soc:105196381/soc:105200051/soc:105201525/soc:105205717/soc:105204724/soc:105195196/soc:105204609/soc:105195800/soc:105193292/soc:105201951/soc:105196120/soc:105195443/soc:105194465/soc:105…	31
soc00760	Nicotinate and nicotinamide metabolism	6/1121	17/3156	0.598275033298444	0.999999999999999	105208014/105199904/105194179/105203424/105202123/105202245	LOC105208014/LOC105199904/LOC105194179/LOC105203424/LOC105202123/LOC105202245	soc:105208014/soc:105199904/soc:105202225/soc:105203424/soc:105202123/soc:105202225	6
soc00250	Alanine, aspartate and glutamate metabolism	9/1121	26/3156	0.611537087373154	0.999999999999999	113003638/105195042/105197003/105201696/105202386/105200884/105193806/105202385/105201597	LOC113003638/LOC105195042/LOC105197003/LOC105201696/LOC105202386/LOC105200884/LOC105193806/LOC105202385/LOC105201597	soc:113003638/soc:105195042/soc:105197003/soc:105201696/soc:105202386/soc:105200884/soc:105193806/soc:105202385/soc:105201597	9
soc00130	Ubiquinone and other terpenoid-quinone biosynthesis	11/1121	32/3156	0.619717013626077	0.999999999999999	105194655/105193479/105195906/105204060/105196619/105196068/105196107/105196620/105204297/105197804/105197229	LOC105194655/LOC105193479/LOC105195906/LOC105204060/LOC105196619/LOC105196068/LOC105196107/LOC105196620/LOC105204297/LOC105197804/LOC105197229	soc:105194655/soc:105193479/soc:105195906/soc:105204060/soc:105196619/soc:105196068/soc:105196107/soc:105196620/soc:105195087/soc:105197804/soc:105197229	11
soc00410	beta-Alanine metabolism	11/1121	32/3156	0.619717013626077	0.999999999999999	105200135/105208006/105201696/105196007/105192904/105196148/105201679/105200386/105192894/105197432/105200361	LOC105200135/LOC105208006/LOC105201696/LOC105196007/LOC105192904/LOC105196148/LOC105201679/LOC105200386/LOC105192894/LOC105197432/LOC105200361	soc:105200135/soc:105208032/soc:105201696/soc:105196007/soc:105192904/soc:105196148/soc:105201679/soc:105200386/soc:105192894/soc:105197432/soc:105200361	11
soc04391	Hippo signaling pathway - fly	16/1121	47/3156	0.638142495427241	0.999999999999999	105195892/105196926/105199158/105194678/105207553/105206803/105195893/105207675/105203140/105207767/105197880/105194695/105205810/105195885/105201502/105200773	LOC105195892/LOC105196926/LOC105199158/LOC105194678/LOC105207553/LOC105206803/LOC105195893/LOC105207675/LOC105203140/LOC105207767/LOC105197880/LOC105194695/LOC105205810/LOC105195885/LOC105201502/LOC105200773	soc:105195892/soc:105196926/soc:105199158/soc:105194678/soc:105207553/soc:105206803/soc:105195893/soc:105207675/soc:105203140/soc:105207767/soc:105197880/soc:105194695/soc:105205810/soc:105195885/soc:105201502/soc:105200773	16
soc01250	Biosynthesis of nucleotide sugars	9/1121	27/3156	0.663942560291717	0.999999999999999	105196018/105201918/105205673/105203427/105195370/105195194/105201389/105201933/105200903	LOC105196018/LOC105201918/LOC105205673/LOC105203427/LOC105195370/LOC105195194/LOC105201389/LOC105201933/LOC105200903	soc:105196018/soc:105201918/soc:105205673/soc:105203427/soc:105195370/soc:105195194/soc:105201389/soc:105201933/soc:105200902	9
soc00531	Glycosaminoglycan degradation	5/1121	15/3156	0.664113663229466	0.999999999999999	105204372/105199010/105193112/105203842/105205194	LOC105204372/LOC105199010/LOC105193112/LOC105203842/LOC105205194	soc:105204372/soc:105199010/soc:105193112/soc:105203842/soc:105205194	5
soc00220	Arginine biosynthesis	4/1121	12/3156	0.667647661719841	0.999999999999999	105202386/105207857/105202385/105201597	LOC105202386/LOC105207857/LOC105202385/LOC105201597	soc:105202386/soc:105207857/soc:105202385/soc:105201597	4
soc00860	Porphyrin metabolism	13/1121	39/3156	0.670674234396423	0.999999999999999	105203443/105203429/105207876/105193456/105203837/113003822/105199408/105202832/105199626/105194758/105204703/105204185/105202006	LOC105203443/LOC105203429/LOC105207876/LOC105193456/LOC105203837/LOC113003822/LOC105199408/LOC105202832/LOC105199626/LOC105194758/LOC105204703/LOC105204185/LOC105202006	soc:105203443/soc:105203429/soc:105207876/soc:105193456/soc:105203837/soc:105202832/soc:105199408/soc:105202832/soc:105199626/soc:105194758/soc:105204703/soc:105204185/soc:105202006	13
soc00982	Drug metabolism - cytochrome P450	11/1121	34/3156	0.710635314884857	0.999999999999999	105200001/105193456/105194743/105199995/105203837/113003822/105202832/105204703/105200000/105203823/120359108	LOC105200001/LOC105193456/LOC105194743/LOC105199995/LOC105203837/LOC113003822/LOC105202832/LOC105204703/LOC105200000/LOC105203823/LOC120359108	soc:105200001/soc:105193456/soc:105194743/soc:105199994/soc:105203837/soc:105202832/soc:105202832/soc:105204703/soc:105200000/soc:105203823/soc:105202739	11
soc00590	Arachidonic acid metabolism	13/1121	40/3156	0.710956776542108	0.999999999999999	105204109/105193528/105200001/105199995/105194258/105203606/105200000/105207948/105200074/105203257/105200071/105200510/105198923	LOC105204109/LOC105193528/LOC105200001/LOC105199995/LOC105194258/LOC105203606/LOC105200000/LOC105207948/LOC105200074/LOC105203257/LOC105200071/LOC105200510/LOC105198923	soc:105204109/soc:105193528/soc:105200001/soc:105199994/soc:105194258/soc:105203606/soc:105200000/soc:105207948/soc:105198868/soc:105203257/soc:105200075/soc:105200510/soc:105198923	13
soc00040	Pentose and glucuronate interconversions	10/1121	31/3156	0.71102957631975	0.999999999999999	105193456/105201823/105203837/113003822/105202832/105207604/105204703/105203050/105208047/105196318	LOC105193456/LOC105201823/LOC105203837/LOC113003822/LOC105202832/LOC105207604/LOC105204703/LOC105203050/LOC105208047/LOC105196318	soc:105193456/soc:105201823/soc:105203837/soc:105202832/soc:105202832/soc:105207604/soc:105204703/soc:105203050/soc:105208047/soc:105196318	10
soc00053	Ascorbate and aldarate metabolism	9/1121	28/3156	0.711947634212626	0.999999999999999	105193456/105203837/113003822/105202832/105195194/105192904/105204703/105197432/105196318	LOC105193456/LOC105203837/LOC113003822/LOC105202832/LOC105195194/LOC105192904/LOC105204703/LOC105197432/LOC105196318	soc:105193456/soc:105203837/soc:105202832/soc:105202832/soc:105195194/soc:105192904/soc:105204703/soc:105197432/soc:105196318	9
soc00350	Tyrosine metabolism	6/1121	19/3156	0.720094770923679	0.999999999999999	105194683/105197234/105194743/105192944/105202908/105197229	LOC105194683/LOC105197234/LOC105194743/LOC105192944/LOC105202908/LOC105197229	soc:105194683/soc:105197234/soc:105194743/soc:105192944/soc:105202908/soc:105197229	6
soc00534	Glycosaminoglycan biosynthesis - heparan sulfate / heparin	4/1121	13/3156	0.735235902406068	0.999999999999999	105195910/105199644/105196796/105207992	LOC105195910/LOC105199644/LOC105196796/LOC105207992	soc:105195910/soc:105199644/soc:105196796/soc:105207992	4
soc00770	Pantothenate and CoA biosynthesis	4/1121	13/3156	0.735235902406068	0.999999999999999	105192904/105205708/105197432/113003425	LOC105192904/LOC105205708/LOC105197432/LOC113003425	soc:105192904/soc:105205708/soc:105197432/soc:113003425	4
soc01230	Biosynthesis of amino acids	16/1121	50/3156	0.746898271462246	0.999999999999999	113003638/105196687/105202386/105199623/105194702/105199624/105201596/105200196/105196632/105207857/105193541/105203050/105193104/105202385/105204877/105201597	LOC113003638/LOC105196687/LOC105202386/LOC105199623/LOC105194702/LOC105199624/LOC105201596/LOC105200196/LOC105196632/LOC105207857/LOC105193541/LOC105203050/LOC105193104/LOC105202385/LOC105204877/LOC105201597	soc:113003638/soc:105196687/soc:105202386/soc:105199623/soc:105194702/soc:105199624/soc:105201596/soc:105200196/soc:105196632/soc:105207857/soc:105193541/soc:105203050/soc:105193104/soc:105202385/soc:105204877/soc:105201597	16
soc00061	Fatty acid biosynthesis	19/1121	59/3156	0.747623453359908	0.999999999999999	105205264/105202184/105199688/105205000/105203232/105196297/105200156/105202557/105196750/105203128/105205072/120359166/120357636/105202180/105200064/113005823/105202319/113005866/105207149	LOC105205264/LOC105202184/LOC105199688/LOC105205000/LOC105203232/LOC105196297/LOC105200156/LOC105202557/LOC105196750/LOC105203128/LOC105205072/LOC120359166/LOC120357636/LOC105202180/LOC105200064/LOC113005823/LOC105202319/LOC113005866/LOC105207149	soc:105198903/soc:105208165/soc:105199688/soc:105202179/soc:105198903/soc:105196297/soc:105200156/soc:105202953/soc:105196750/soc:105203128/soc:105200156/soc:105199688/soc:105203328/soc:105202179/soc:105200064/soc:105199688/soc:105202319/soc:105202179/soc:105199688	19
soc04512	ECM-receptor interaction	7/1121	23/3156	0.763791107569678	0.999999999999999	105197228/105200917/105197227/105193731/105194589/105193337/105207562	LOC105197228/LOC105200917/LOC105197227/LOC105193731/LOC105194589/LOC105193337/LOC105207562	soc:105197228/soc:105200917/soc:105197227/soc:105193731/soc:105194589/soc:105193337/soc:105207562	7
soc00640	Propanoate metabolism	9/1121	30/3156	0.793807412945918	0.999999999999999	105200135/105208006/105201696/105204605/105197789/105201679/105200386/105202368/105200361	LOC105200135/LOC105208006/LOC105201696/LOC105204605/LOC105197789/LOC105201679/LOC105200386/LOC105202368/LOC105200361	soc:105200135/soc:105208032/soc:105201696/soc:105204605/soc:105197789/soc:105201679/soc:105200386/soc:105202368/soc:105200361	9
soc00480	Glutathione metabolism	23/1121	73/3156	0.800974670343939	0.999999999999999	105197671/105199909/113002651/105195478/105205293/105194899/105205290/105201742/105200001/105204535/105199995/113005455/105193120/113003428/105203266/105201107/105203606/105200000/105205292/105193541/105203823/120359108/105202145	LOC105197671/LOC105199909/LOC113002651/LOC105195478/LOC105205293/LOC105194899/LOC105205290/LOC105201742/LOC105200001/LOC105204535/LOC105199995/LOC113005455/LOC105193120/LOC113003428/LOC105203266/LOC105201107/LOC105203606/LOC105200000/LOC105205292/LOC105193541/LOC105203823/LOC120359108/LOC105202145	soc:105197671/soc:105199909/soc:113002651/soc:105195478/soc:105205293/soc:105194899/soc:105205290/soc:105201742/soc:105200001/soc:105204535/soc:105199994/soc:105205260/soc:105193120/soc:105205260/soc:105203266/soc:105201107/soc:105203606/soc:105200000/soc:105205292/soc:105193541/soc:105203823/soc:105202739/soc:105202145	23
soc04310	Wnt signaling pathway	23/1121	73/3156	0.800974670343939	0.999999999999999	105198722/105196362/105193557/105196127/105196203/105207699/105195975/105204469/105193582/105196972/105196124/105207868/105193029/105193827/105200051/105201154/105203583/105201929/105196903/105207422/105194776/105195164/105202782	LOC105198722/LOC105196362/LOC105193557/LOC105196127/LOC105196203/LOC105207699/LOC105195975/LOC105204469/LOC105193582/LOC105196972/LOC105196124/LOC105207868/LOC105193029/LOC105193827/LOC105200051/LOC105201154/LOC105203583/LOC105201929/LOC105196903/LOC105207422/LOC105194776/LOC105195164/LOC105202782	soc:105198722/soc:105196362/soc:105193557/soc:105196127/soc:105196203/soc:105207699/soc:105195975/soc:105204469/soc:105193582/soc:105196972/soc:105196124/soc:105207868/soc:105193029/soc:105193827/soc:105200051/soc:105201154/soc:105203583/soc:105201929/soc:105196903/soc:105207422/soc:105194776/soc:105195164/soc:105202782	23
soc00520	Amino sugar and nucleotide sugar metabolism	14/1121	46/3156	0.809892251814423	0.999999999999999	105200713/105196018/105201918/105205673/105204372/105203427/105195370/105201389/105201933/105194750/105203842/105200903/105197819/105200811	LOC105200713/LOC105196018/LOC105201918/LOC105205673/LOC105204372/LOC105203427/LOC105195370/LOC105201389/LOC105201933/LOC105194750/LOC105203842/LOC105200903/LOC105197819/LOC105200811	soc:105200713/soc:105196018/soc:105201918/soc:105205673/soc:105204372/soc:105203427/soc:105195370/soc:105201389/soc:105201933/soc:105194750/soc:105203842/soc:105200902/soc:105197819/soc:105200811	14
soc00450	Selenocompound metabolism	3/1121	11/3156	0.810199604061633	0.999999999999999	105207708/105207518/105193104	LOC105207708/LOC105207518/LOC105193104	soc:105207708/soc:105207518/soc:105193104	3
soc01212	Fatty acid metabolism	41/1121	129/3156	0.841227476129211	0.999999999999999	105205264/105202184/105199688/105205000/105200135/105203232/105201316/105200011/105207288/105196297/105197000/105206542/105198984/105200156/105200008/105202557/105205458/105199091/105196750/105193039/105203128/105200204/105201679/105200386/105205072/120359166/120357636/105207307/105202180/105206232/105200064/105206102/113005823/105206101/105202319/105207261/113005866/105205885/105193361/105207149…	LOC105205264/LOC105202184/LOC105199688/LOC105205000/LOC105200135/LOC105203232/LOC105201316/LOC105200011/LOC105207288/LOC105196297/LOC105197000/LOC105206542/LOC105198984/LOC105200156/LOC105200008/LOC105202557/LOC105205458/LOC105199091/LOC105196750/LOC105193039/LOC105203128/LOC105200204/LOC105201679/LOC105200386/LOC105205072/LOC120359166/LOC120357636/LOC105207307/LOC105202180/LOC105206232/LOC105200…	soc:105198903/soc:105208165/soc:105199688/soc:105202179/soc:105200135/soc:105198903/soc:105201316/soc:105200011/soc:105207288/soc:105196297/soc:105197000/soc:105206542/soc:113003142/soc:105200156/soc:105200008/soc:105202953/soc:105205458/soc:105199091/soc:105196750/soc:105193039/soc:105203128/soc:105200204/soc:105201679/soc:105200386/soc:105200156/soc:105199688/soc:105203328/soc:105207307/soc:105…	41
soc01210	2-Oxocarboxylic acid metabolism	4/1121	16/3156	0.875753545398925	0.999999999999999	105202386/105207857/105193541/105202385	LOC105202386/LOC105207857/LOC105193541/LOC105202385	soc:105202386/soc:105207857/soc:105193541/soc:105202385	4
soc04392	Hippo signaling pathway - multiple species	4/1121	16/3156	0.875753545398925	0.999999999999999	105196926/105194678/105207553/105203140	LOC105196926/LOC105194678/LOC105207553/LOC105203140	soc:105196926/soc:105194678/soc:105207553/soc:105203140	4
soc00071	Fatty acid degradation	9/1121	33/3156	0.882319464736876	0.999999999999999	105200135/105198984/105194743/105192904/105201679/105200386/105200064/105197432/105198507	LOC105200135/LOC105198984/LOC105194743/LOC105192904/LOC105201679/LOC105200386/LOC105200064/LOC105197432/LOC105198507	soc:105200135/soc:113003142/soc:105194743/soc:105192904/soc:105201679/soc:105200386/soc:105200064/soc:105197432/soc:105198507	9
soc00650	Butanoate metabolism	3/1121	13/3156	0.894461222906414	0.999999999999999	105201696/105200884/105200020	LOC105201696/LOC105200884/LOC105200020	soc:105201696/soc:105200884/soc:105200020	3
soc00830	Retinol metabolism	14/1121	50/3156	0.899640906445809	0.999999999999999	105199875/105193456/105200288/105195814/105194743/105203837/113003822/105202832/105199876/105203582/105204703/105200084/105206052/105194711	LOC105199875/LOC105193456/LOC105200288/LOC105195814/LOC105194743/LOC105203837/LOC113003822/LOC105202832/LOC105199876/LOC105203582/LOC105204703/LOC105200084/LOC105206052/LOC105194711	soc:105199875/soc:105193456/soc:105195817/soc:105206052/soc:105194743/soc:105203837/soc:105202832/soc:105202832/soc:105199876/soc:105203582/soc:105204703/soc:105200084/soc:105206052/soc:105194711	14
soc00561	Glycerolipid metabolism	11/1121	41/3156	0.911512331850357	0.999999999999999	105205773/105197476/105192904/105205237/105199576/105206036/105194643/105197432/105193931/105196318/105194711	LOC105205773/LOC105197476/LOC105192904/LOC105205237/LOC105199576/LOC105206036/LOC105194643/LOC105197432/LOC105193931/LOC105196318/LOC105194711	soc:105205773/soc:105197476/soc:105192904/soc:105205237/soc:105199576/soc:105206036/soc:105194643/soc:105197432/soc:105200482/soc:105196318/soc:105194711	11
soc00360	Phenylalanine metabolism	2/1121	10/3156	0.919467422405514	0.999999999999999	105197234/105197229	LOC105197234/LOC105197229	soc:105197234/soc:105197229	2
soc04068	FoxO signaling pathway	15/1121	57/3156	0.948570621510497	0.999999999999999	105205491/105201372/105195050/105195386/105201343/105196203/105192812/105197895/105201449/105195156/105204609/105201951/105198701/105194465/105205485	LOC105205491/LOC105201372/LOC105195050/LOC105195386/LOC105201343/LOC105196203/LOC105192812/LOC105197895/LOC105201449/LOC105195156/LOC105204609/LOC105201951/LOC105198701/LOC105194465/LOC105205485	soc:105205491/soc:105201372/soc:105195050/soc:105195386/soc:105201343/soc:105196203/soc:105192812/soc:105197895/soc:105201449/soc:105195156/soc:105204609/soc:105201951/soc:105198701/soc:105194465/soc:105205485	15
soc04013	MAPK signaling pathway - fly	23/1121	83/3156	0.949914447931788	0.999999999999999	105199790/105197768/105200438/105196127/105193626/105199158/105207699/105195916/105200794/105201154/105200711/105203583/105204609/105201951/105196535/105196567/105197492/105202066/105194465/105204850/105195885/105201502/105204054	LOC105199790/LOC105197768/LOC105200438/LOC105196127/LOC105193626/LOC105199158/LOC105207699/LOC105195916/LOC105200794/LOC105201154/LOC105200711/LOC105203583/LOC105204609/LOC105201951/LOC105196535/LOC105196567/LOC105197492/LOC105202066/LOC105194465/LOC105204850/LOC105195885/LOC105201502/LOC105204054	soc:105199790/soc:105197768/soc:105200438/soc:105196127/soc:105193626/soc:105199158/soc:105207699/soc:105195916/soc:105200794/soc:105201154/soc:105200711/soc:105203583/soc:105204609/soc:105201951/soc:105196535/soc:105196567/soc:105197492/soc:105202066/soc:105194465/soc:105204850/soc:105195885/soc:105201502/soc:105204054	23
soc04215	Apoptosis - multiple species	5/1121	23/3156	0.950864045273755	0.999999999999999	105197613/105207826/105201885/105199678/105196497	LOC105197613/LOC105207826/LOC105201885/LOC105199678/LOC105196497	soc:105197613/soc:105198123/soc:105201885/soc:105199678/soc:105196497	5
soc04213	Longevity regulating pathway - multiple species	10/1121	41/3156	0.955434728067765	0.999999999999999	105194879/105198432/105200387/105201936/105197713/105204724/105204609/105193292/105205485/105206008	LOC105194879/LOC105198432/LOC105200387/LOC105201936/LOC105197713/LOC105204724/LOC105204609/LOC105193292/LOC105205485/LOC105206008	soc:105194879/soc:105198432/soc:105200387/soc:105201936/soc:105197713/soc:105204724/soc:105204609/soc:105193292/soc:105205485/soc:105198761	10
soc04624	Toll and Imd signaling pathway	12/1121	48/3156	0.957410968360012	0.999999999999999	105200397/105198932/105201138/105197895/120356878/105203375/105192892/105193827/105194156/105201965/105197492/105196497	LOC105200397/LOC105198932/LOC105201138/LOC105197895/LOC120356878/LOC105203375/LOC105192892/LOC105193827/LOC105194156/LOC105201965/LOC105197492/LOC105196497	soc:105200397/soc:105198932/soc:105201138/soc:105197895/soc:105203375/soc:105203375/soc:105192892/soc:105193827/soc:105194156/soc:105201965/soc:105197492/soc:105196497	12
soc00330	Arginine and proline metabolism	9/1121	38/3156	0.95964024386791	0.999999999999999	105201521/105194899/105196007/105192904/105196148/105193120/105192894/105201107/105197432	LOC105201521/LOC105194899/LOC105196007/LOC105192904/LOC105196148/LOC105193120/LOC105192894/LOC105201107/LOC105197432	soc:105201521/soc:105194899/soc:105196007/soc:105192904/soc:105196148/soc:105193120/soc:105192894/soc:105201107/soc:105197432	9
soc00280	Valine, leucine and isoleucine degradation	7/1121	32/3156	0.968873665995853	0.999999999999999	105201696/105197789/105192904/105202368/105194231/105197432/105200361	LOC105201696/LOC105197789/LOC105192904/LOC105202368/LOC105194231/LOC105197432/LOC105200361	soc:105201696/soc:105197789/soc:105192904/soc:105202368/soc:105194231/soc:105197432/soc:105200361	7
soc00565	Ether lipid metabolism	4/1121	21/3156	0.970679021362705	0.999999999999999	105204109/105193528/105194258/105203257	LOC105204109/LOC105193528/LOC105194258/LOC105203257	soc:105204109/soc:105193528/soc:105194258/soc:105203257	4
soc04140	Autophagy - animal	23/1121	88/3156	0.978128203996999	0.999999999999999	105195246/105197320/105198261/105208238/105192812/105196455/105207759/105196381/105197423/105203581/105205719/105204724/105207725/105204609/105193292/105201951/105201373/105202507/105193878/105205485/105206008/105201502/105204878	LOC105195246/LOC105197320/LOC105198261/LOC105208238/LOC105192812/LOC105196455/LOC105207759/LOC105196381/LOC105197423/LOC105203581/LOC105205719/LOC105204724/LOC105207725/LOC105204609/LOC105193292/LOC105201951/LOC105201373/LOC105202507/LOC105193878/LOC105205485/LOC105206008/LOC105201502/LOC105204878	soc:105195246/soc:105197320/soc:105198261/soc:105208238/soc:105192812/soc:105196455/soc:105207759/soc:105196381/soc:105197423/soc:105203581/soc:105205719/soc:105204724/soc:105207725/soc:105204609/soc:105193292/soc:105201951/soc:105201373/soc:105202507/soc:105193878/soc:105205485/soc:105198761/soc:105201502/soc:105204878	23
soc04130	SNARE interactions in vesicular transport	4/1121	23/3156	0.984295139243448	0.999999999999999	105198261/105204658/105202241/105200763	LOC105198261/LOC105204658/LOC105202241/LOC105200763	soc:105198261/soc:105204658/soc:105202241/soc:105200763	4
soc00562	Inositol phosphate metabolism	10/1121	46/3156	0.985945517529304	0.999999999999999	105195554/105202084/105199246/105197674/105195194/105206574/105194177/105194884/105199786/105205485	LOC105195554/LOC105202084/LOC105199246/LOC105197674/LOC105195194/LOC105206574/LOC105194177/LOC105194884/LOC105199786/LOC105205485	soc:105195554/soc:105202084/soc:105199246/soc:105197674/soc:105195194/soc:105206574/soc:105194176/soc:105194884/soc:105199786/soc:105205485	10
soc00900	Terpenoid backbone biosynthesis	19/1121	79/3156	0.990287742531501	0.999999999999999	105203471/105207474/105203277/105208188/105198266/120357991/105198426/105197730/105207854/105202868/105207424/105197378/105205600/105196500/120357989/105194026/105197150/105199841/105202514	LOC105203471/LOC105207474/LOC105203277/LOC105208188/LOC105198266/LOC120357991/LOC105198426/LOC105197730/LOC105207854/LOC105202868/LOC105207424/LOC105197378/LOC105205600/LOC105196500/LOC120357989/LOC105194026/LOC105197150/LOC105199841/LOC105202514	soc:105203471/soc:105207474/soc:105203277/soc:105208188/soc:105198266/soc:105203471/soc:105198426/soc:105197730/soc:105207854/soc:105202868/soc:105207424/soc:105197378/soc:105205600/soc:105196500/soc:105203471/soc:105194026/soc:105197150/soc:105199841/soc:105202514	19
soc04136	Autophagy - other	4/1121	25/3156	0.991760952049553	0.999999999999999	105207759/105197423/105193878/105201502	LOC105207759/LOC105197423/LOC105193878/LOC105201502	soc:105207759/soc:105197423/soc:105193878/soc:105201502	4
soc04070	Phosphatidylinositol signaling system	10/1121	50/3156	0.994851680636235	0.999999999999999	105195554/105202084/105199246/105197674/105206574/105205237/105194884/105208278/105199786/105205485	LOC105195554/LOC105202084/LOC105199246/LOC105197674/LOC105206574/LOC105205237/LOC105194884/LOC105208278/LOC105199786/LOC105205485	soc:105195554/soc:105202084/soc:105199246/soc:105197674/soc:105206574/soc:105205237/soc:105194884/soc:105208278/soc:105199786/soc:105205485	10
soc00730	Thiamine metabolism	1/1121	12/3156	0.994893651517307	0.999999999999999	105195283	LOC105195283	soc:105195283	1
soc00910	Nitrogen metabolism	1/1121	12/3156	0.994893651517307	0.999999999999999	105197523	LOC105197523	soc:105197523	1
soc04145	Phagosome	13/1121	61/3156	0.994902628552856	0.999999999999999	105199110/105207861/105208238/105195581/105193009/105200025/105198403/105204606/105205648/105195021/105201154/105202241/105205810	LOC105199110/LOC105207861/LOC105208238/LOC105195581/LOC105193009/LOC105200025/LOC105198403/LOC105204606/LOC105205648/LOC105195021/LOC105201154/LOC105202241/LOC105205810	soc:105199110/soc:105207861/soc:105208238/soc:105195581/soc:105193009/soc:105200025/soc:105198403/soc:105204606/soc:105205648/soc:105195021/soc:105201154/soc:105202241/soc:105205810	13
soc04745	Phototransduction - fly	3/1121	23/3156	0.996351862936275	0.999999999999999	105193191/105199443/105205810	LOC105193191/LOC105199443/LOC105205810	soc:105193191/soc:105199443/soc:105205810	3
soc04142	Lysosome	29/1121	118/3156	0.996508041942962	0.999999999999999	105195246/105203836/105193074/105208238/105203615/105192791/105204372/105195098/105193320/105199010/105204290/105200650/105202945/105195649/120356883/105200874/105208191/105196149/105207343/105192975/105193237/105203842/105197296/105198832/105200798/105194194/105203644/105205194/105203838	LOC105195246/LOC105203836/LOC105193074/LOC105208238/LOC105203615/LOC105192791/LOC105204372/LOC105195098/LOC105193320/LOC105199010/LOC105204290/LOC105200650/LOC105202945/LOC105195649/LOC120356883/LOC105200874/LOC105208191/LOC105196149/LOC105207343/LOC105192975/LOC105193237/LOC105203842/LOC105197296/LOC105198832/LOC105200798/LOC105194194/LOC105203644/LOC105205194/LOC105203838	soc:105195246/soc:105203836/soc:105193074/soc:105208238/soc:105203615/soc:105192791/soc:105204372/soc:105195098/soc:105193320/soc:105199010/soc:105204290/soc:105200650/soc:105202945/soc:105195649/soc:105203107/soc:105200874/soc:105208191/soc:105196149/soc:105207343/soc:105192975/soc:105193237/soc:105203842/soc:105197296/soc:105198832/soc:105200798/soc:105194194/soc:105203644/soc:105205194/soc:105…	29
soc04137	Mitophagy - animal	6/1121	36/3156	0.996570297558138	0.999999999999999	105199085/105199079/105204469/105203581/105201929/105204609	LOC105199085/LOC105199079/LOC105204469/LOC105203581/LOC105201929/LOC105204609	soc:105199085/soc:105199079/soc:105204469/soc:105203581/soc:105201929/soc:105204609	6
soc00230	Purine metabolism	20/1121	88/3156	0.996946904854692	0.999999999999999	105197671/105199909/105195478/105198539/105194920/105194545/105196185/105201619/105200154/105203009/105196060/105194140/105194207/105193648/105198658/105194462/105197731/105200578/105195861/105198324	LOC105197671/LOC105199909/LOC105195478/LOC105198539/LOC105194920/LOC105194545/LOC105196185/LOC105201619/LOC105200154/LOC105203009/LOC105196060/LOC105194140/LOC105194207/LOC105193648/LOC105198658/LOC105194462/LOC105197731/LOC105200578/LOC105195861/LOC105198324	soc:105197671/soc:105199909/soc:105195478/soc:105198539/soc:105194920/soc:105194545/soc:105196185/soc:105201619/soc:105200154/soc:105203009/soc:105196060/soc:105194140/soc:105194207/soc:105193648/soc:105198658/soc:105194462/soc:105197731/soc:105200578/soc:105195861/soc:105198324	20
soc00630	Glyoxylate and dicarboxylate metabolism	4/1121	28/3156	0.996970486385204	0.999999999999999	105195042/105194100/105196632/105193931	LOC105195042/LOC105194100/LOC105196632/LOC105193931	soc:105195042/soc:105194100/soc:105196632/soc:105200482	4
soc04214	Apoptosis - fly	10/1121	53/3156	0.997672499974252	0.999999999999999	105194137/105199649/105199158/105195063/105207778/105207826/105205324/105204609/105201885/105201951	LOC105194137/LOC105199649/LOC105199158/LOC105195063/LOC105207778/LOC105207826/LOC105205324/LOC105204609/LOC105201885/LOC105201951	soc:105194137/soc:105199649/soc:105199158/soc:105195063/soc:105207778/soc:105198123/soc:105205324/soc:105204609/soc:105201885/soc:105201951	10
soc01200	Carbon metabolism	23/1121	101/3156	0.998238501143392	0.999999999999999	105196687/105195042/105200135/105208006/105202386/105199623/105204535/105194702/105194743/105199624/105201596/105201679/105200386/105192961/105196632/105193541/105203050/105202385/105200361/105204877/105200498/105193931/105205417	LOC105196687/LOC105195042/LOC105200135/LOC105208006/LOC105202386/LOC105199623/LOC105204535/LOC105194702/LOC105194743/LOC105199624/LOC105201596/LOC105201679/LOC105200386/LOC105192961/LOC105196632/LOC105193541/LOC105203050/LOC105202385/LOC105200361/LOC105204877/LOC105200498/LOC105193931/LOC105205417	soc:105196687/soc:105195042/soc:105200135/soc:105208032/soc:105202386/soc:105199623/soc:105204535/soc:105194702/soc:105194743/soc:105199624/soc:105201596/soc:105201679/soc:105200386/soc:105192961/soc:105196632/soc:105193541/soc:105203050/soc:105202385/soc:105200361/soc:105204877/soc:105200498/soc:105200482/soc:105205417	23
soc00380	Tryptophan metabolism	3/1121	26/3156	0.998779771706184	0.999999999999999	105197234/105192904/105197432	LOC105197234/LOC105192904/LOC105197432	soc:105197234/soc:105192904/soc:105197432	3
soc04080	Neuroactive ligand-receptor interaction	19/1121	89/3156	0.998886226604868	0.999999999999999	105200748/105200778/105194551/105200747/105207761/105199608/105193613/105197213/105194275/105207336/105200928/120356743/105201199/105198898/105203942/105194695/105195745/105200925/113002966	LOC105200748/LOC105200778/LOC105194551/LOC105200747/LOC105207761/LOC105199608/LOC105193613/LOC105197213/LOC105194275/LOC105207336/LOC105200928/LOC120356743/LOC105201199/LOC105198898/LOC105203942/LOC105194695/LOC105195745/LOC105200925/LOC113002966	soc:105200748/soc:105200778/soc:105194551/soc:105200747/soc:105207761/soc:105199608/soc:105193613/soc:105197213/soc:105194275/soc:105207336/soc:105200928/soc:105200924/soc:105201199/soc:105198898/soc:105203942/soc:105194695/soc:105195745/soc:105200925/soc:113002966	19
soc00500	Starch and sucrose metabolism	2/1121	22/3156	0.999183696278278	0.999999999999999	105203240/120360072	LOC105203240/LOC120360072	soc:105203240/soc:105199031	2
soc00052	Galactose metabolism	1/1121	17/3156	0.999437774159624	0.999999999999999	105205673	LOC105205673	soc:105205673	1
soc00620	Pyruvate metabolism	5/1121	38/3156	0.999545310209354	0.999999999999999	105194743/105192904/105194100/105197432/105196318	LOC105194743/LOC105192904/LOC105194100/LOC105197432/LOC105196318	soc:105194743/soc:105192904/soc:105194100/soc:105197432/soc:105196318	5
soc00564	Glycerophospholipid metabolism	9/1121	55/3156	0.999565158107453	0.999999999999999	105204109/105193528/105193796/105194258/105205237/105207430/105203257/105208043/105199621	LOC105204109/LOC105193528/LOC105193796/LOC105194258/LOC105205237/LOC105207430/LOC105203257/LOC105208043/LOC105199621	soc:105204109/soc:105193528/soc:105193796/soc:105194258/soc:105205237/soc:105207430/soc:105203257/soc:105208043/soc:105199621	9
soc04144	Endocytosis	28/1121	125/3156	0.999569955987133	0.999999999999999	105197214/105202376/105203406/105198635/105202310/105202292/105199073/105204863/105193407/105202615/105201936/105202415/105195021/105205055/105205943/105202471/105195105/105201587/105207767/105202507/105204855/105194695/105204804/105194685/105194053/105201503/105196937/105207679	LOC105197214/LOC105202376/LOC105203406/LOC105198635/LOC105202310/LOC105202292/LOC105199073/LOC105204863/LOC105193407/LOC105202615/LOC105201936/LOC105202415/LOC105195021/LOC105205055/LOC105205943/LOC105202471/LOC105195105/LOC105201587/LOC105207767/LOC105202507/LOC105204855/LOC105194695/LOC105204804/LOC105194685/LOC105194053/LOC105201503/LOC105196937/LOC105207679	soc:105197214/soc:105202376/soc:105203406/soc:105198635/soc:105202310/soc:105202292/soc:105199073/soc:105204863/soc:105193407/soc:105202615/soc:105201936/soc:105202415/soc:105195021/soc:105205055/soc:105205943/soc:105202471/soc:105195105/soc:105201587/soc:105207767/soc:105202507/soc:105204855/soc:105194695/soc:105204804/soc:105194685/soc:105194053/soc:105201503/soc:105196937/soc:105207679	28
soc00310	Lysine degradation	7/1121	49/3156	0.999785943265397	0.999999999999999	105195427/105201335/105192904/105204124/105201584/novel.249/105197432	LOC105195427/LOC105201335/LOC105192904/LOC105204124/LOC105201584/-/LOC105197432	soc:105195427/soc:105201335/soc:105192904/soc:105204124/soc:105201584/soc:113006022/soc:105197432	7
soc00010	Glycolysis / Gluconeogenesis	6/1121	46/3156	0.999863028676983	0.999999999999999	105194743/105192904/105194177/105197432/105196318/105205417	LOC105194743/LOC105192904/LOC105194177/LOC105197432/LOC105196318/LOC105205417	soc:105194743/soc:105192904/soc:105194176/soc:105197432/soc:105196318/soc:105205417	6
soc02010	ABC transporters	6/1121	55/3156	0.999993938212265	0.999999999999999	105201060/105196913/105203152/105205109/105193784/105196232	LOC105201060/LOC105196913/LOC105203152/LOC105205109/LOC105193784/LOC105196232	soc:105201060/soc:105193253/soc:105203152/soc:105200257/soc:105200257/soc:105196232	6
soc00020	Citrate cycle (TCA cycle)	2/1121	36/3156	0.999997387513241	0.999999999999999	105193541/105200498	LOC105193541/LOC105200498	soc:105193541/soc:105200498	2
soc03010	Ribosome	21/1121	126/3156	0.999999474635464	0.999999999999999	105205409/105192950/105195205/105203575/105193625/105193702/105202405/105194052/105199640/105206159/105196938/105199341/105195423/105202413/105196408/105195490/105200493/105195615/105207946/105203074/105207695	LOC105205409/LOC105192950/LOC105195205/LOC105203575/LOC105193625/LOC105193702/LOC105202405/LOC105194052/LOC105199640/LOC105206159/LOC105196938/LOC105199341/LOC105195423/LOC105202413/LOC105196408/LOC105195490/LOC105200493/LOC105195615/LOC105207946/LOC105203074/LOC105207695	soc:105205409/soc:105192950/soc:105195205/soc:105203575/soc:105193625/soc:105193702/soc:105202405/soc:105194052/soc:105199640/soc:105206159/soc:105196938/soc:105199341/soc:105195423/soc:105202413/soc:105196408/soc:105195490/soc:105200493/soc:105195615/soc:105207946/soc:105203074/soc:105207695	21
soc00190	Oxidative phosphorylation	5/1121	107/3156	0.999999999999999	0.999999999999999	105194811/105203206/105194795/105194826/105199789	LOC105194811/LOC105203206/LOC105194795/LOC105194826/LOC105199789	soc:105194811/soc:105203206/soc:105194795/soc:105194826/soc:105199103	5
